# Supplementary material for: DDHD2 provides a flux of saturated fatty acids for neuronal energy and function
Source: Nat Metab. 2025 Sep 30;7(10):2117–41. doi: 10.1038/s42255-025-01367-x (PMC12552131; doi:10.1038/s42255-025-01367-x)
Supplement: Supplementary file 4 — mRNA expression analysis of cortical neurons. The table shows mRNA expression analysis of cortical neurons in wild-type NMRI mice. [file 42255_2025_1367_MOESM4_ESM.xlsx]

## Sheet: normalized_counts
	DIV20_replicate1	DIV20_replicate 2	DIV20_replicate 3	DIV20_replicate 4	DIV1_replicate 1	DIV1_replicate 2	DIV1_replicate 3	DIV1_replicate 4
ENSMUSG00000051951	2335.4	2378.46	2669.82	2799.63	485.572	704.322	902.961	1339.89
ENSMUSG00000103377	5.97289	6.09082	1.91591	0.90956	12.4506	11.1576	46.7782	1.77469
ENSMUSG00000104017	13.2731	6.09082	2.87387	3.63824	36.1066	12.5523	99.2265	0.887344
ENSMUSG00000102331	589.325	513.151	170.516	291.059	1750.55	786.609	1037.63	252.893
ENSMUSG00000033845	659.672	733.944	821.926	820.423	763.219	888.422	793.812	872.259
ENSMUSG00000102275	90.9206	105.067	59.3933	71.8553	122.015	93.4447	104.188	52.3533
ENSMUSG00000025903	584.679	595.377	637.041	605.767	544.089	527.196	512.434	479.166
ENSMUSG00000033813	1502.51	1358.25	1773.18	1516.24	1791.64	1610.88	1734.34	2113.65
ENSMUSG00000062588	6.63654	13.7043	11.4955	16.3721	28.6363	11.1576	17.0103	23.9583
ENSMUSG00000103280	49.1104	74.6125	73.7626	73.6744	32.3715	22.3152	14.884	23.071
ENSMUSG00000002459	436.021	446.152	593.933	533.912	160.612	129.707	108.44	110.918
ENSMUSG00000033793	4411.97	4042.78	5070.46	4784.29	2537.42	2846.58	2674.86	3376.34
ENSMUSG00000033774	14.6004	10.6589	28.7387	23.6486	0	1.3947	0.708761	1.77469
ENSMUSG00000025907	2987.11	3477.86	2905.48	3034.29	2368.1	2341.7	2467.9	2693.09
ENSMUSG00000090031	242.897	236.019	164.768	188.279	92.1341	110.181	80.09	149.074
ENSMUSG00000103845	15.264	13.7043	22.033	19.1008	23.6561	39.0515	31.8942	45.2546
ENSMUSG00000033740	46.4558	56.3401	29.6966	22.739	496.777	393.305	330.282	447.222
ENSMUSG00000051285	3453.66	3072.82	2977.33	3287.15	2513.77	2292.88	2396.32	2378.08
ENSMUSG00000103509	388.901	319.768	254.816	388.382	155.632	158.995	240.979	350.501
ENSMUSG00000097797	98.2208	129.43	38.3182	86.4082	176.798	118.549	107.732	71.8749
ENSMUSG00000025909	470.531	508.583	497.179	439.318	173.063	198.047	204.123	230.71
ENSMUSG00000102316	17.9187	16.7497	6.70569	6.36692	70.9682	33.4727	51.7395	4.43672
ENSMUSG00000061024	535.569	472.038	784.566	664.888	615.058	616.456	565.591	770.215
ENSMUSG00000025911	524.95	426.357	660.032	502.987	38.5967	30.6833	39.6906	15.9722
ENSMUSG00000079671	178.523	191.861	127.408	140.072	52.2923	34.8674	36.8556	16.8595
ENSMUSG00000067879	4216.86	4275.75	4834.8	4302.22	714.662	589.957	636.467	669.945
ENSMUSG00000025912	1391.02	1099.39	1264.5	1387.08	333.675	387.726	257.28	193.441
ENSMUSG00000045210	2339.38	2555.1	2838.42	2671.38	1241.32	1373.78	1229.7	1837.69
ENSMUSG00000097893	26.5462	33.4995	44.066	27.2868	16.1857	16.7364	14.884	19.5216
ENSMUSG00000025915	799.039	787.238	603.512	613.953	171.818	167.364	150.257	141.975
ENSMUSG00000098234	412.793	417.221	397.552	412.031	562.765	513.249	527.318	485.377
ENSMUSG00000093178	6.63654	7.61352	3.83182	15.4625	13.6956	22.3152	22.6803	24.8456
ENSMUSG00000025916	15.264	15.227	17.2432	14.553	12.4506	6.97349	8.50513	4.43672
ENSMUSG00000025917	1629.27	1655.18	2073.02	1905.53	1588.69	1641.56	1538.01	1881.17
ENSMUSG00000056763	2661.25	2491.14	1676.42	2055.61	3675.4	3260.8	3839.36	2911.38
ENSMUSG00000067851	3983.25	4274.23	4115.38	4043.9	2411.67	2347.28	2488.46	2845.71
ENSMUSG00000048960	139.367	143.134	127.408	130.977	31.1264	25.1046	18.4278	45.2546
ENSMUSG00000057715	1255.63	1009.55	1595	1468.03	46.0671	34.8674	56.7009	69.2129
ENSMUSG00000103825	19.9096	9.13623	4.78978	10.0052	6.22528	6.97349	14.1752	1.77469
ENSMUSG00000103561	24.5552	10.6589	8.6216	16.3721	16.1857	2.78939	12.0489	2.66203
ENSMUSG00000016918	102.203	74.6125	156.147	105.509	154.387	87.8659	87.1776	64.7761
ENSMUSG00000025938	461.903	366.972	443.534	481.157	2196.28	2062.76	2479.95	2819.98
ENSMUSG00000005886	2827.83	3008.86	2779.03	3012.46	2092.94	2161.78	2232.6	2559.99
ENSMUSG00000103085	5.97289	4.56811	1.91591	0.90956	22.411	11.1576	45.3607	4.43672
ENSMUSG00000025935	1022.69	979.099	1011.6	996.878	877.764	976.288	780.346	933.486
ENSMUSG00000025937	701.482	551.219	544.119	618.501	99.6045	152.022	127.577	156.173
ENSMUSG00000025932	215.688	251.246	295.05	210.108	135.711	172.942	145.296	131.327
ENSMUSG00000054493	39.1556	38.0676	27.7807	30.925	2.49011	0	1.41752	1.77469
ENSMUSG00000025930	47.7831	45.6811	42.1501	33.6537	1.24506	2.78939	5.67009	3.54938
ENSMUSG00000092083	1075.78	1271.46	1093.99	1171.51	307.529	488.144	460.694	597.183
ENSMUSG00000104149	8.6275	21.3179	4.78978	4.5478	22.411	6.97349	16.3015	5.32407
ENSMUSG00000025925	337.8	309.109	251.942	305.612	344.88	288.702	294.844	232.484
ENSMUSG00000104379	29.2008	41.113	12.4534	20.0103	1.24506	2.78939	9.92265	4.43672
ENSMUSG00000032719	27.2098	27.4087	15.3273	16.3721	2.49011	6.97349	8.50513	8.87344
ENSMUSG00000067795	13.2731	13.7043	8.6216	10.0052	18.6758	27.8939	21.9716	9.76079
ENSMUSG00000043716	4299.15	4265.1	5339.65	4778.83	11185.6	10927.5	9196.88	10314.5
ENSMUSG00000025921	254.843	269.519	253.858	288.331	240.296	206.415	189.239	199.652
ENSMUSG00000100868	8.6275	6.09082	3.83182	10.0052	21.1659	11.1576	21.9716	10.6481
ENSMUSG00000025920	2496.67	2316.03	3283.87	3077.95	1934.82	1966.52	2179.44	2586.61
ENSMUSG00000025939	1511.8	1329.32	1708.99	1702.7	1377.03	1218.97	1219.78	1304.4
ENSMUSG00000079658	1690.33	1571.43	2175.52	2008.31	1734.36	1712.69	1589.04	2016.05
ENSMUSG00000025940	392.883	356.313	524.002	494.801	302.549	329.149	318.942	418.826
ENSMUSG00000025779	36.501	33.4995	26.8228	25.4677	31.1264	19.5258	31.1855	18.6342
ENSMUSG00000042686	464.558	438.539	472.272	443.865	90.8891	122.733	143.17	133.989
ENSMUSG00000025777	3806.72	3313.4	3757.1	3906.56	2038.16	2143.65	2130.53	2848.38
ENSMUSG00000099899	32.519	21.3179	16.2853	34.5633	22.411	18.1311	9.21389	10.6481
ENSMUSG00000067780	29.2008	28.9314	30.6546	31.8346	7.47033	1.3947	7.08761	1.77469
ENSMUSG00000100053	23.2279	12.1816	9.57956	14.553	18.6758	4.18409	8.50513	0.887344
ENSMUSG00000099591	13.9367	6.09082	2.87387	13.6434	31.1264	23.7099	25.5154	26.6203
ENSMUSG00000109887	80.9658	68.5217	102.501	80.0413	220.375	170.153	163.015	209.413
ENSMUSG00000042596	39.8192	39.5903	68.9728	66.3979	265.197	225.941	207.667	271.527
ENSMUSG00000041859	256.17	341.086	251.942	278.325	629.998	762.899	634.341	559.027
ENSMUSG00000097934	47.1194	57.8628	48.8558	30.925	23.6561	30.6833	21.2628	21.2963
ENSMUSG00000025931	2895.52	3465.68	3745.61	3514.54	514.208	921.895	651.351	1001.81
ENSMUSG00000041809	29.8644	36.5449	13.4114	25.4677	14.9407	9.76288	11.3402	6.21141
ENSMUSG00000041779	71.011	121.816	77.5944	75.4935	126.996	138.075	125.451	104.707
ENSMUSG00000025933	294.662	324.336	349.654	362.914	88.399	138.075	102.77	159.722
ENSMUSG00000025934	44.4648	50.2492	21.075	29.1059	12.4506	18.1311	12.7577	9.76079
ENSMUSG00000028033	2251.11	2372.37	2836.51	2776.89	511.718	881.449	1018.49	1687.73
ENSMUSG00000082935	15.264	7.61352	15.3273	20.0103	32.3715	29.2886	34.0205	23.9583
ENSMUSG00000103748	17.255	3.04541	0.957956	7.27648	39.8418	8.36818	23.3891	11.5355
ENSMUSG00000097109	52.4287	31.9768	66.099	69.1266	265.197	140.864	154.51	97.6079
ENSMUSG00000041670	5533.55	6198.93	6486.32	6256.86	1052.07	1006.97	1112.75	1098.53
ENSMUSG00000097970	18.5823	21.3179	13.4114	13.6434	21.1659	23.7099	15.5927	11.5355
ENSMUSG00000026158	1935.88	2025.2	2433.21	2216.6	693.496	725.243	717.266	764.891
ENSMUSG00000026156	1247.01	1032.39	1526.98	1413.46	302.549	429.567	402.576	667.283
ENSMUSG00000026155	1738.77	1617.11	2281.85	1918.26	668.595	825.661	900.126	1079.9
ENSMUSG00000026154	199.096	229.928	250.984	264.682	331.185	398.883	309.728	395.756
ENSMUSG00000026153	2600.2	2415.01	2076.85	2261.17	1531.42	1746.16	1774.74	1748.07
ENSMUSG00000026147	133.394	92.885	180.096	130.067	14.9407	23.7099	24.8066	21.2963
ENSMUSG00000026141	775.148	909.055	546.993	607.586	31.1264	22.3152	29.768	36.3811
ENSMUSG00000100131	248.87	333.472	302.714	306.522	186.758	174.337	202.706	123.341
ENSMUSG00000067736	176.532	246.678	220.33	199.194	145.672	96.2341	126.159	72.7622
ENSMUSG00000101939	2501.31	3174.84	2712.93	2789.62	1830.23	1461.64	1333.89	988.501
ENSMUSG00000101111	1559.59	1831.81	1658.22	1709.97	968.653	847.976	906.505	645.099
ENSMUSG00000100862	493.759	746.125	581.479	546.646	387.212	357.043	457.151	250.231
ENSMUSG00000102070	246.879	388.29	255.774	290.15	202.944	174.337	231.056	121.566
ENSMUSG00000101249	193.123	264.951	245.237	181.002	123.261	105.997	121.907	77.1989
ENSMUSG00000073725	3587.71	4208.76	4000.42	3911.11	1015.97	1474.2	1268.68	1510.26
ENSMUSG00000033569	3145.06	4199.62	3174.67	3102.51	1196.5	1761.5	1596.13	2356.79
ENSMUSG00000104257	13.9367	15.227	0	4.5478	19.9209	1.3947	17.719	4.43672
ENSMUSG00000103214	43.1375	35.0222	11.4955	26.3772	24.9011	12.5523	13.4665	9.76079
ENSMUSG00000103889	18.5823	10.6589	8.6216	10.0052	12.4506	16.7364	7.08761	5.32407
ENSMUSG00000101301	33.8464	21.3179	6.70569	10.0052	18.6758	13.947	7.08761	1.77469
ENSMUSG00000103563	7.30019	7.61352	3.83182	9.0956	17.4308	12.5523	37.5643	3.54938
ENSMUSG00000102465	100.212	73.0898	34.4864	48.2067	62.2528	76.7084	39.6906	10.6481
ENSMUSG00000104132	21.9006	16.7497	5.74774	16.3721	3.73517	18.1311	7.79637	6.21141
ENSMUSG00000102747	157.95	115.726	49.8137	76.4031	59.7627	105.997	63.0797	45.2546
ENSMUSG00000102386	230.288	219.269	104.417	163.721	268.932	231.52	258.698	76.3116
ENSMUSG00000104516	94.9025	83.7487	58.4353	77.3126	13.6956	22.3152	21.9716	28.395
ENSMUSG00000086240	23.8915	15.227	20.1171	16.3721	48.5572	46.025	28.3504	41.7052
ENSMUSG00000048874	2488.04	2766.75	2486.85	2435.8	2725.43	2781.03	2942.07	3709.99
ENSMUSG00000026064	1556.93	1201.41	2158.27	1929.18	2244.84	2331.93	2336.78	2992.12
ENSMUSG00000026058	213.697	229.928	240.447	232.847	469.386	665.271	764.753	938.81
ENSMUSG00000103482	9.95481	13.7043	10.5375	5.45736	161.857	111.576	217.59	37.2685
ENSMUSG00000102865	57.0742	51.772	22.9909	22.739	361.066	252.44	280.669	119.791
ENSMUSG00000102321	69.6837	62.4309	18.2012	24.5581	212.905	217.573	309.728	123.341
ENSMUSG00000091318	168.568	140.089	74.7206	110.057	1364.58	919.106	1428.15	349.614
ENSMUSG00000104433	13.2731	15.227	10.5375	12.7338	14.9407	18.1311	12.7577	11.5355
ENSMUSG00000026134	285.371	328.904	206.919	223.752	443.24	504.88	467.073	498.687
ENSMUSG00000103746	12.6094	12.1816	11.4955	9.0956	28.6363	30.6833	39.6906	46.1419
ENSMUSG00000004768	989.508	1018.69	973.283	1036.9	871.539	962.341	902.961	1252.04
ENSMUSG00000042215	289.353	211.656	374.561	331.989	133.221	122.733	147.422	166.821
ENSMUSG00000042197	2342.03	2121.13	2064.4	2173.85	2973.19	2913.52	2969.71	3565.35
ENSMUSG00000042182	1757.36	1649.09	2341.24	2047.42	540.354	769.873	817.91	1274.23
ENSMUSG00000104416	21.9006	28.9314	9.57956	10.0052	3.73517	4.18409	7.08761	9.76079
ENSMUSG00000026131	12881.5	16331	11865.2	12752	7298.52	9693.15	10179.9	12764.4
ENSMUSG00000103596	2.65462	1.5227	0.957956	0	24.9011	20.9205	34.7293	1.77469
ENSMUSG00000103364	27.2098	28.9314	4.78978	14.553	163.102	110.181	82.925	15.0849
ENSMUSG00000101462	22.5642	38.0676	4.78978	11.8243	73.4583	82.2871	77.2549	62.1141
ENSMUSG00000102336	41.8102	114.203	28.7387	40.0206	89.644	97.6288	165.141	189.004
ENSMUSG00000042111	526.941	443.107	713.677	582.118	607.587	672.244	615.204	618.479
ENSMUSG00000026127	728.028	701.967	823.842	734.015	1017.21	1002.79	1046.84	1075.46
ENSMUSG00000026126	13.2731	9.13623	16.2853	20.0103	33.6165	22.3152	13.4665	5.32407
ENSMUSG00000045174	767.184	887.737	983.821	890.459	1187.78	1319.38	1433.11	1734.76
ENSMUSG00000037509	2071.26	2716.5	2262.69	2181.13	550.315	585.773	598.903	598.957
ENSMUSG00000104002	187.15	181.202	112.081	106.419	195.474	143.654	171.52	119.791
ENSMUSG00000037503	6582.12	6142.59	8537.3	8125.1	8852.35	8679.2	9690.89	11694.3
ENSMUSG00000104358	86.9387	65.4763	41.1921	78.2222	51.0473	39.0515	80.09	72.7622
ENSMUSG00000026123	3289.73	3284.47	4962.21	4178.52	991.064	941.421	1009.98	1111.84
ENSMUSG00000045216	1752.71	1979.52	2232.04	2091.99	1311.04	1755.92	1567.78	2146.49
ENSMUSG00000102202	18.5823	13.7043	11.4955	18.1912	54.7825	55.7879	59.5359	50.5786
ENSMUSG00000037470	3116.52	3610.33	3275.25	3169.82	4086.27	5004.17	5292.32	5260.18
ENSMUSG00000047180	2.65462	1.5227	3.83182	6.36692	28.6363	34.8674	21.2628	12.4228
ENSMUSG00000037447	633.79	633.445	680.149	617.591	222.865	216.178	197.035	127.778
ENSMUSG00000010453	2798.63	2553.58	2434.17	2550.41	2866.12	2470.01	2764.88	2449.07
ENSMUSG00000037432	253.516	245.155	192.549	249.219	368.537	366.805	372.099	358.487
ENSMUSG00000001143	1097.02	1099.39	987.653	1100.57	1177.82	1375.17	1338.85	1377.16
ENSMUSG00000037408	488.449	513.151	573.816	590.305	369.782	468.618	472.743	542.167
ENSMUSG00000001138	887.969	941.031	954.124	881.364	1475.39	1539.75	1584.79	1535.11
ENSMUSG00000067653	93.5752	95.9304	62.2671	71.8553	100.85	61.3667	64.4972	55.0153
ENSMUSG00000079610	240.906	310.632	230.867	245.581	185.513	138.075	154.51	115.355
ENSMUSG00000026121	742.629	724.807	685.897	665.798	4707.56	4613.66	5075.44	5112.88
ENSMUSG00000087589	50.4377	38.0676	54.6035	52.7545	151.897	171.548	179.316	221.836
ENSMUSG00000061518	1685.68	1847.04	2406.39	2138.38	1626.04	1695.95	1560.69	1686.84
ENSMUSG00000037351	5751.89	6098.43	6157.74	5931.24	4173.43	3898.18	4103.72	3674.49
ENSMUSG00000102416	47.1194	51.772	22.9909	40.9302	3.73517	8.36818	5.67009	10.6481
ENSMUSG00000104237	74.3292	73.0898	39.2762	42.7493	0	0	0.708761	0.887344
ENSMUSG00000026117	56.4106	48.7265	29.6966	32.7442	21.1659	18.1311	21.2628	15.9722
ENSMUSG00000026116	3813.36	4520.91	3653.64	3665.53	4462.28	5679.21	5884.13	6711.87
ENSMUSG00000050122	53.0923	66.999	51.7296	45.478	4.98022	6.97349	4.25256	5.32407
ENSMUSG00000026113	3566.48	3453.49	3626.82	3695.54	2609.64	2368.2	2533.11	2502.31
ENSMUSG00000026112	1351.2	1350.64	1864.18	1582.63	859.089	1018.13	925.642	1283.99
ENSMUSG00000026111	833.549	863.373	846.833	914.108	776.915	866.107	786.724	846.526
ENSMUSG00000026110	1170.02	1271.46	1103.57	1117.85	577.706	543.932	593.233	675.269
ENSMUSG00000026090	4709.29	5924.84	5714.21	5001.67	31.1264	22.3152	14.1752	29.2824
ENSMUSG00000089767	105.521	118.771	45.9819	77.3126	1.24506	0	0	0
ENSMUSG00000060771	1063.84	1050.67	753.911	868.63	1174.09	1079.5	1042.59	1145.56
ENSMUSG00000097268	87.6023	82.226	66.099	68.217	2.49011	2.78939	2.83504	1.77469
ENSMUSG00000037216	99.5481	120.294	143.693	127.338	39.8418	64.1561	77.2549	83.4104
ENSMUSG00000026088	208.387	204.042	181.054	177.364	251.501	274.755	242.396	257.33
ENSMUSG00000026087	684.227	715.671	913.89	804.961	871.539	907.948	837.046	971.642
ENSMUSG00000058407	885.314	877.078	974.241	923.204	1301.08	1297.07	1291.36	1400.23
ENSMUSG00000026083	3375.34	3423.04	3683.34	3517.27	6581.37	5804.73	6513.51	5735.79
ENSMUSG00000026082	872.041	848.146	692.602	778.583	1147.94	1080.89	1194.97	1125.15
ENSMUSG00000103804	52.4287	47.2038	29.6966	31.8346	21.1659	32.078	54.5746	40.8178
ENSMUSG00000037138	1835	1885.11	2086.43	2015.59	2523.73	3112.96	3458.75	3922.95
ENSMUSG00000085391	16.5913	7.61352	11.4955	10.0052	54.7825	18.1311	38.2731	6.21141
ENSMUSG00000085280	16.5913	22.8406	3.83182	19.1008	113.3	80.8924	84.3425	26.6203
ENSMUSG00000048814	4021.08	4414.32	5330.07	5129.01	1807.82	1960.94	2017.84	2766.74
ENSMUSG00000026080	1518.44	1199.89	1786.59	1700.88	1240.08	1529.98	1443.04	1984.1
ENSMUSG00000026078	588.661	519.242	700.266	632.144	1074.48	1079.5	1007.86	1211.22
ENSMUSG00000103046	232.279	214.701	173.39	191.008	184.268	199.442	161.597	161.497
ENSMUSG00000026077	674.936	680.649	842.043	783.131	48.5572	40.4462	26.2241	43.4799
ENSMUSG00000073702	2524.54	2520.08	2850.88	2594.98	5876.66	5675.02	4356.04	5135.95
ENSMUSG00000003134	855.45	843.578	796.061	848.62	725.868	744.768	812.24	716.087
ENSMUSG00000003135	631.135	665.422	754.869	710.366	830.452	822.871	819.327	888.232
ENSMUSG00000085894	386.91	304.541	192.549	295.607	273.912	291.492	231.056	230.71
ENSMUSG00000077704	14.6004	7.61352	14.3693	12.7338	14.9407	9.76288	13.4665	19.5216
ENSMUSG00000048234	680.245	711.103	681.107	638.511	607.587	668.06	597.485	746.257
ENSMUSG00000050967	1693.64	1665.84	2308.67	2198.41	19.9209	2.78939	12.7577	9.76079
ENSMUSG00000097083	69.6837	85.2715	87.174	98.2325	0	0	0	0
ENSMUSG00000026074	9173.69	8770.78	9787.44	9598.59	19414.2	18543.9	20422.9	19888
ENSMUSG00000026072	64.3744	45.6811	44.066	47.2971	13.6956	8.36818	4.25256	6.21141
ENSMUSG00000026062	65.7017	24.3633	63.2251	45.478	1.24506	4.18409	2.83504	8.87344
ENSMUSG00000041945	69.02	68.5217	101.543	75.4935	23.6561	51.6038	40.3994	73.6496
ENSMUSG00000100832	23.8915	25.886	10.5375	11.8243	357.331	410.041	347.293	228.047
ENSMUSG00000101299	110.167	108.112	73.7626	87.3178	445.73	214.783	309.02	199.652
ENSMUSG00000060424	523.623	621.263	577.647	557.56	1370.81	1001.39	1032.66	958.332
ENSMUSG00000104199	5.30923	13.7043	5.74774	4.5478	42.3319	32.078	32.603	18.6342
ENSMUSG00000093436	91.5842	98.9758	84.3001	111.876	100.85	92.05	92.1389	101.157
ENSMUSG00000045515	3229.34	3802.19	3778.18	3708.28	11587.7	9976.27	10141.7	11426.3
ENSMUSG00000097063	92.2479	114.203	65.141	76.4031	283.873	271.966	233.891	165.933
ENSMUSG00000099784	33.8464	33.4995	30.6546	30.925	19.9209	20.9205	16.3015	7.09875
ENSMUSG00000060679	1016.05	937.986	787.44	851.348	1151.68	1096.23	1145.36	932.599
ENSMUSG00000041907	347.091	359.358	357.318	362.005	494.287	563.458	516.687	666.396
ENSMUSG00000070939	1850.93	1780.04	1911.12	1807.3	1528.93	1598.32	1645.74	1766.7
ENSMUSG00000041878	21.9006	1.5227	12.4534	17.2816	13.6956	13.947	19.1365	24.8456
ENSMUSG00000010290	700.819	755.261	832.464	770.397	729.603	661.087	700.256	920.176
ENSMUSG00000008136	260.816	284.746	250.984	203.741	115.79	64.1561	85.76	69.2129
ENSMUSG00000094497	260.816	242.11	493.347	391.111	308.774	542.537	433.053	544.829
ENSMUSG00000066877	576.715	540.56	625.545	635.783	1288.63	1382.15	1480.6	1669.09
ENSMUSG00000103945	44.4648	53.2947	37.3603	26.3772	57.2726	61.3667	87.1776	73.6496
ENSMUSG00000026051	10.6185	24.3633	12.4534	9.0956	27.3912	19.5258	24.8066	7.9861
ENSMUSG00000057363	1102.33	1023.26	1165.83	1124.22	933.792	813.109	953.283	962.769
ENSMUSG00000041763	2068.61	2163.76	2205.21	2121.09	1847.66	2138.07	2086.59	2443.75
ENSMUSG00000047343	5.97289	12.1816	6.70569	11.8243	18.6758	18.1311	13.4665	12.4228
ENSMUSG00000026049	94.2389	124.862	91.9638	70.9457	297.568	225.941	189.239	217.399
ENSMUSG00000026047	426.73	360.881	377.435	389.292	805.551	810.319	774.675	746.257
ENSMUSG00000041684	817.622	741.557	851.623	736.744	841.658	788.004	827.833	990.276
ENSMUSG00000026048	970.926	851.192	833.422	906.831	1883.77	1516.04	1630.15	1501.39
ENSMUSG00000056870	100.212	100.498	127.408	117.333	18.6758	27.8939	25.5154	22.1836
ENSMUSG00000026043	8.6275	4.56811	10.5375	12.7338	266.442	237.099	286.339	99.3826
ENSMUSG00000026042	230.288	339.563	168.6	142.801	808.041	828.45	773.967	638.888
ENSMUSG00000025995	1347.88	1215.12	1182.12	1257.92	1761.75	1938.63	2044.77	1838.58
ENSMUSG00000084817	20.5733	36.5449	28.7387	23.6486	32.3715	27.8939	31.8942	15.0849
ENSMUSG00000025993	43.1375	33.4995	48.8558	29.1059	95.8693	50.2091	29.768	23.071
ENSMUSG00000041144	402.174	467.47	248.111	316.527	140.691	172.942	140.335	139.313
ENSMUSG00000101337	69.02	54.8174	65.141	63.6692	29.8813	30.6833	36.1468	47.9166
ENSMUSG00000025986	2257.09	2552.05	2859.5	2625.9	1695.77	2145.04	2178.73	3280.51
ENSMUSG00000100213	395.538	517.72	227.036	348.362	72.2132	79.4977	68.041	84.2977
ENSMUSG00000026109	1112.95	1094.82	1421.61	1420.73	326.205	295.676	354.38	460.532
ENSMUSG00000099924	13.9367	7.61352	5.74774	12.7338	34.8616	8.36818	51.0308	3.54938
ENSMUSG00000045954	65.0381	47.2038	73.7626	77.3126	8.71539	5.57879	9.92265	2.66203
ENSMUSG00000026107	1104.32	1113.1	962.746	939.576	188.003	202.231	172.229	277.739
ENSMUSG00000018417	1252.32	1292.78	1100.69	1073.28	2849.93	2820.08	3003.73	2950.42
ENSMUSG00000026104	222.324	226.883	239.489	228.3	483.082	1110.18	764.753	1048.84
ENSMUSG00000026103	12438.9	10535.6	11897.8	12994.9	7032.08	7564.84	8097.59	8445.74
ENSMUSG00000002881	996.808	721.762	1172.54	1109.66	674.82	762.899	683.954	1033.76
ENSMUSG00000043015	570.742	523.81	404.257	432.951	1250.04	1206.41	1179.38	1063.04
ENSMUSG00000103630	15.9277	10.6589	20.1171	14.553	8.71539	2.78939	20.5541	8.87344
ENSMUSG00000041439	2194.04	2390.65	2610.43	2574.96	916.361	1071.13	1053.22	1364.74
ENSMUSG00000026102	1055.87	942.554	987.653	1039.63	383.477	387.726	385.566	433.911
ENSMUSG00000041426	452.612	449.198	468.441	442.956	230.335	269.177	207.667	275.077
ENSMUSG00000043629	274.089	165.975	264.396	272.868	4.98022	12.5523	9.92265	16.8595
ENSMUSG00000026100	36.501	39.5903	51.7296	56.3927	1.24506	2.78939	2.83504	15.9722
ENSMUSG00000026098	139.367	127.907	145.609	145.53	118.28	145.049	143.878	165.046
ENSMUSG00000026097	147.995	111.157	209.792	189.189	258.972	239.888	223.968	274.189
ENSMUSG00000026096	493.095	472.038	415.753	469.333	379.742	401.673	442.267	425.038
ENSMUSG00000099913	19.9096	22.8406	14.3693	16.3721	49.8022	27.8939	36.1468	22.1836
ENSMUSG00000101838	9.29116	13.7043	2.87387	10.0052	31.1264	15.3417	21.9716	13.3102
ENSMUSG00000026095	110.83	115.726	200.213	132.796	168.083	163.18	148.84	152.623
ENSMUSG00000096141	241.57	216.224	150.399	172.816	43.577	65.5508	44.6519	55.9027
ENSMUSG00000026094	138.04	205.565	102.501	107.328	63.4978	54.3932	41.1081	51.466
ENSMUSG00000042807	2318.81	2192.69	2394.89	2581.33	246.521	262.203	276.417	371.797
ENSMUSG00000025983	29.8644	28.9314	12.4534	11.8243	19.9209	20.9205	13.4665	8.87344
ENSMUSG00000041303	1067.16	1175.53	1151.46	1120.58	679.8	728.032	717.975	803.934
ENSMUSG00000073678	3728.41	3389.54	4184.35	4163.06	4118.64	5810.31	5144.89	6351.61
ENSMUSG00000104136	20.5733	15.227	10.5375	16.3721	36.1066	16.7364	34.0205	15.0849
ENSMUSG00000052331	582.025	476.607	531.666	631.235	1262.49	1486.75	1479.18	1738.31
ENSMUSG00000102503	7.96385	3.04541	9.57956	10.0052	17.4308	13.947	26.2241	18.6342
ENSMUSG00000025982	14680.7	14069.8	11825	12497.4	17823	17202.2	19481	18159.5
ENSMUSG00000025981	345.1	331.95	401.384	376.558	244.031	295.676	287.757	340.74
ENSMUSG00000101122	26.5462	28.9314	21.075	30.0155	19.9209	23.7099	12.7577	14.1975
ENSMUSG00000025980	4795.56	4782.81	5610.75	5209.05	4711.29	5562.05	5025.11	6485.6
ENSMUSG00000073676	692.191	883.169	1085.36	962.315	1393.22	1331.94	1282.15	1403.78
ENSMUSG00000025979	1902.03	1594.27	2259.82	2081.07	1796.62	1725.24	1506.12	1953.04
ENSMUSG00000025978	331.163	510.106	433.954	367.462	302.549	139.47	177.899	148.186
ENSMUSG00000097649	47.7831	70.0444	42.1501	57.3023	27.3912	8.36818	10.6314	9.76079
ENSMUSG00000046994	1447.43	1189.23	1277.91	1320.68	586.421	693.165	625.127	882.908
ENSMUSG00000100215	38.4919	41.113	38.3182	33.6537	73.4583	55.7879	63.0797	57.6774
ENSMUSG00000038349	1006.1	933.418	1267.38	1097.84	464.406	483.96	464.238	472.954
ENSMUSG00000099950	2.65462	4.56811	0.957956	5.45736	14.9407	12.5523	24.8066	30.1697
ENSMUSG00000038331	976.899	1239.48	997.232	1011.43	4672.69	4690.37	6518.47	7375.61
ENSMUSG00000087022	546.187	545.128	457.903	486.615	2013.26	1832.63	2388.52	2670.02
ENSMUSG00000104310	9.95481	9.13623	5.74774	8.18604	37.3517	22.3152	59.5359	47.0292
ENSMUSG00000038323	769.839	744.602	827.674	735.834	542.844	761.505	642.846	860.724
ENSMUSG00000048495	479.822	449.198	410.005	398.387	337.41	315.202	294.844	280.401
ENSMUSG00000025971	350.409	344.131	385.098	403.845	363.556	351.464	355.089	381.558
ENSMUSG00000038305	770.502	915.145	863.118	804.051	227.845	150.627	183.569	203.202
ENSMUSG00000054770	1145.47	998.894	892.815	1037.81	1010.99	1008.37	1116.3	1055.94
ENSMUSG00000026039	109.503	214.701	75.6785	85.4987	188.003	181.311	130.412	133.102
ENSMUSG00000063558	613.88	747.648	466.525	553.013	17.4308	6.97349	14.884	12.4228
ENSMUSG00000038242	45.7921	70.0444	21.075	16.3721	144.426	160.39	177.19	110.031
ENSMUSG00000103839	191.132	284.746	80.4683	124.61	145.672	165.969	128.994	98.4952
ENSMUSG00000051223	5475.15	4621.41	7158.81	6524.27	6104.51	6351.45	6331.36	8005.62
ENSMUSG00000026034	4299.81	4278.8	2475.36	3491.8	6296.25	5138.06	4774.92	5047.21
ENSMUSG00000026035	262.143	287.791	292.177	268.32	473.121	444.908	423.13	486.265
ENSMUSG00000026036	540.878	511.629	543.161	553.013	813.021	952.578	838.464	957.444
ENSMUSG00000026037	799.039	756.784	752.953	832.248	888.97	874.475	890.912	907.753
ENSMUSG00000094245	13.9367	13.7043	6.70569	3.63824	23.6561	19.5258	28.3504	15.9722
ENSMUSG00000085054	82.9567	66.999	48.8558	46.3876	63.4978	80.8924	85.76	57.6774
ENSMUSG00000038174	3402.55	2716.5	3538.69	3609.13	786.875	820.082	849.804	958.332
ENSMUSG00000026032	850.804	723.285	1116.02	1009.61	851.618	919.106	778.928	894.443
ENSMUSG00000102059	21.2369	18.2725	7.66365	17.2816	13.6956	12.5523	9.21389	15.9722
ENSMUSG00000026031	272.098	383.722	301.756	307.431	349.861	343.096	230.347	193.441
ENSMUSG00000026029	3.98192	7.61352	7.66365	5.45736	56.0275	47.4197	21.2628	17.7469
ENSMUSG00000026028	4505.55	5279.22	4355.83	4380.44	1919.88	1831.24	2037.69	2124.3
ENSMUSG00000026027	1130.87	1263.84	1087.28	1041.45	1147.94	1217.57	1296.32	1520.91
ENSMUSG00000038079	600.607	659.331	613.092	606.677	591.402	631.798	619.457	669.058
ENSMUSG00000097573	29.8644	24.3633	22.033	20.9199	34.8616	40.4462	40.3994	48.8039
ENSMUSG00000079550	127.422	137.043	47.8978	76.4031	70.9682	90.6553	104.188	66.5508
ENSMUSG00000101586	73.6656	66.999	29.6966	50.9354	119.525	87.8659	97.1002	67.4382
ENSMUSG00000026024	1272.22	1423.73	1277.91	1313.4	1540.13	1609.48	1759.14	1942.4
ENSMUSG00000041075	189.141	261.905	260.564	232.847	266.442	345.885	281.378	438.348
ENSMUSG00000047361	78.3112	153.793	54.6035	67.3075	22.411	18.1311	10.6314	8.87344
ENSMUSG00000026021	1369.12	1187.71	1628.53	1420.73	1726.89	1679.22	1528.8	1858.1
ENSMUSG00000103821	53.756	27.4087	23.9489	28.1964	54.7825	69.7349	51.7395	51.466
ENSMUSG00000026020	1784.57	1422.21	1863.22	1686.32	2549.87	2490.93	2529.57	2854.59
ENSMUSG00000067336	6160.7	6748.63	7536.24	7467.49	3590.74	4555.08	4487.16	6425.26
ENSMUSG00000041040	1205.2	1125.28	1515.49	1370.71	2227.4	2200.83	2343.16	3136.76
ENSMUSG00000026018	622.507	580.15	648.536	647.607	509.228	517.433	536.532	629.127
ENSMUSG00000026019	666.309	752.216	678.233	700.361	683.536	729.427	761.918	890.006
ENSMUSG00000026017	921.815	845.101	698.35	790.408	366.046	444.908	452.898	402.854
ENSMUSG00000073664	1307.4	1234.91	976.157	1177.88	1400.69	1333.33	1425.32	1598.99
ENSMUSG00000049439	269.444	258.86	224.162	221.023	180.533	241.283	216.172	241.358
ENSMUSG00000026782	5917.8	5944.64	7113.78	6771.68	3333.01	3299.85	3572.15	4241.51
ENSMUSG00000026014	3226.02	2952.52	3079.83	3323.53	2320.78	1974.89	2205.66	2314.19
ENSMUSG00000082160	13.2731	22.8406	14.3693	17.2816	2.49011	4.18409	4.25256	10.6481
ENSMUSG00000101188	65.0381	47.2038	90.0479	76.4031	209.169	158.995	211.211	239.583
ENSMUSG00000052062	104.194	114.203	153.273	140.982	90.8891	111.576	84.3425	78.0863
ENSMUSG00000025969	1717.54	1301.91	2716.76	2607.71	2912.19	4068.33	3685.56	5583.17
ENSMUSG00000103032	41.1465	19.7952	22.9909	31.8346	68.4781	68.3402	65.206	51.466
ENSMUSG00000040865	1433.49	1429.82	1112.19	1283.39	1548.85	1435.14	1409.73	1448.15
ENSMUSG00000084799	222.988	188.815	182.97	200.103	175.553	142.259	163.015	149.961
ENSMUSG00000101599	289.353	299.973	186.801	272.868	316.244	207.81	245.94	199.652
ENSMUSG00000025968	3275.13	3502.22	3559.76	3297.16	2334.48	2393.3	2397.74	2317.74
ENSMUSG00000025967	1789.21	1895.77	2360.4	2183.85	4584.3	4493.71	4036.39	4595.56
ENSMUSG00000064612	5.97289	3.04541	1.91591	5.45736	18.6758	18.1311	19.8453	11.5355
ENSMUSG00000064602	15.264	16.7497	7.66365	10.0052	33.6165	59.972	53.8658	30.1697
ENSMUSG00000027520	2699.08	1528.8	3010.86	3391.75	1566.28	1898.18	1592.59	1851
ENSMUSG00000025964	4863.92	4408.23	5663.44	5752.97	1573.75	1361.22	1527.38	1427.74
ENSMUSG00000087823	17.255	7.61352	9.57956	21.8294	12.4506	5.57879	10.6314	22.1836
ENSMUSG00000025963	41.1465	53.2947	36.4023	30.925	2.49011	1.3947	2.83504	0
ENSMUSG00000025962	469.867	513.151	432.996	402.935	445.73	591.352	603.864	653.973
ENSMUSG00000025961	19.246	13.7043	18.2012	7.27648	12.4506	5.57879	4.96133	14.1975
ENSMUSG00000044689	21.2369	31.9768	25.8648	12.7338	2.49011	0	1.41752	7.09875
ENSMUSG00000025959	1324.65	1149.64	1353.59	1355.24	2233.63	2184.1	2361.59	2699.3
ENSMUSG00000025958	1390.36	1576	1357.42	1384.35	2731.65	2651.32	2526.73	3040.04
ENSMUSG00000025956	299.972	287.791	309.42	301.974	317.489	322.175	301.223	306.134
ENSMUSG00000087213	9.95481	18.2725	12.4534	10.0052	31.1264	9.76288	14.1752	11.5355
ENSMUSG00000070871	529.596	514.674	411.921	455.69	809.286	788.004	852.639	830.554
ENSMUSG00000045005	108.839	187.293	135.072	93.6847	68.4781	33.4727	24.8066	17.7469
ENSMUSG00000051344	822.267	939.509	894.731	945.033	344.88	408.646	367.138	378.009
ENSMUSG00000084416	17.255	19.7952	31.6125	26.3772	54.7825	64.1561	55.9921	72.7622
ENSMUSG00000044816	321.209	229.928	388.93	417.488	4.98022	5.57879	2.12628	5.32407
ENSMUSG00000025950	2535.16	2724.12	3495.58	3027.93	6541.52	6200.82	6882.07	9205.31
ENSMUSG00000025949	2073.92	2346.49	2117.08	2050.15	2157.68	2192.46	2481.37	2662.92
ENSMUSG00000025946	26.5462	19.7952	36.4023	27.2868	22.411	11.1576	19.8453	17.7469
ENSMUSG00000015222	50712.5	55054.9	54960.8	54182.5	22429.7	26177.1	26802.5	40145.2
ENSMUSG00000073656	106.848	80.7033	54.6035	68.217	496.777	319.386	788.142	127.778
ENSMUSG00000065694	52.4287	31.9768	25.8648	29.1059	78.4385	80.8924	51.0308	42.5925
ENSMUSG00000055567	6398.95	6952.67	5028.31	6213.21	290.098	195.258	293.427	257.33
ENSMUSG00000103375	145.34	117.248	56.5194	121.881	8.71539	15.3417	14.884	5.32407
ENSMUSG00000026005	483.14	482.697	601.596	522.997	356.086	377.963	340.914	439.235
ENSMUSG00000026004	431.375	386.767	341.99	379.287	890.215	793.583	760.5	842.977
ENSMUSG00000102559	138.04	115.726	85.2581	115.514	164.347	96.2341	146.713	64.7761
ENSMUSG00000102374	79.6385	70.0444	44.066	55.4832	34.8616	32.078	34.7293	42.5925
ENSMUSG00000102776	274.753	242.11	124.534	225.571	258.972	160.39	209.793	88.7344
ENSMUSG00000082057	59.0652	31.9768	34.4864	44.5684	28.6363	26.4992	48.9045	17.7469
ENSMUSG00000103756	22.5642	22.8406	10.5375	15.4625	21.1659	11.1576	26.2241	18.6342
ENSMUSG00000103382	108.176	91.3623	51.7296	88.2273	58.5176	65.5508	53.8658	39.9305
ENSMUSG00000103553	18.5823	4.56811	15.3273	12.7338	8.71539	6.97349	4.96133	6.21141
ENSMUSG00000026003	928.452	1079.6	1198.4	957.767	175.553	211.994	165.141	189.892
ENSMUSG00000026000	2177.45	2418.05	2521.34	2400.33	1440.53	1617.85	1587.62	1791.55
ENSMUSG00000025991	26.5462	19.7952	26.8228	49.1162	4.98022	4.18409	7.08761	7.09875
ENSMUSG00000062209	4407.99	4185.91	5742.95	5666.56	2336.97	2002.79	2248.19	2544.02
ENSMUSG00000104508	13.9367	1.5227	4.78978	5.45736	57.2726	15.3417	34.7293	3.54938
ENSMUSG00000025997	319.881	287.791	313.252	290.15	240.296	172.942	170.811	157.947
ENSMUSG00000045648	188.478	246.678	213.624	200.103	12.4506	13.947	9.21389	25.733
ENSMUSG00000026196	100.212	140.089	53.6455	63.6692	230.335	231.52	181.443	137.538
ENSMUSG00000026192	635.117	610.605	786.482	704	917.606	1110.18	1050.38	1410.88
ENSMUSG00000026193	1454.07	1295.82	2037.57	1772.73	3949.32	6129.69	7824.01	6009.1
ENSMUSG00000039395	47.7831	47.2038	48.8558	61.8501	22.411	20.9205	13.4665	12.4228
ENSMUSG00000097131	147.331	137.043	82.3842	102.78	295.078	251.046	271.455	286.612
ENSMUSG00000026189	126.094	103.544	131.24	144.62	97.1144	93.4447	105.605	96.7205
ENSMUSG00000026188	726.037	772.011	796.061	787.679	474.366	527.196	447.937	750.693
ENSMUSG00000026187	464.558	481.175	516.338	463.876	610.077	781.03	652.769	710.763
ENSMUSG00000039372	1131.53	1420.68	1372.75	1379.8	535.374	921.895	899.417	1697.49
ENSMUSG00000039354	1141.48	1359.78	1155.29	1079.65	1232.61	1125.52	1243.17	1203.24
ENSMUSG00000046330	1506.49	1726.75	2050.98	1888.25	4087.52	4428.16	3589.16	3925.61
ENSMUSG00000039323	1983	3279.91	2419.8	2228.42	1547.6	3023.7	2496.26	3442.01
ENSMUSG00000026185	5319.19	7042.51	7447.15	5768.43	869.049	822.871	693.877	987.614
ENSMUSG00000055322	686.218	711.103	773.071	653.064	361.066	196.652	238.144	233.372
ENSMUSG00000061815	9.95481	28.9314	11.4955	12.7338	7.47033	5.57879	12.7577	0
ENSMUSG00000006304	2931.36	2973.84	4209.26	3680.99	3928.15	3824.26	3747.22	4467.78
ENSMUSG00000006299	2259.08	2303.85	2880.57	2544.04	2678.12	2471.4	2610.37	2394.05
ENSMUSG00000026179	2545.78	2331.26	3535.82	3242.58	896.44	976.288	1009.28	1016.9
ENSMUSG00000103013	3.98192	1.5227	3.83182	3.63824	24.9011	8.36818	29.768	4.43672
ENSMUSG00000006301	342.445	357.836	465.567	370.191	170.573	150.627	87.1776	68.3255
ENSMUSG00000073650	78.9748	59.3855	45.0239	42.7493	19.9209	12.5523	21.9716	4.43672
ENSMUSG00000026177	5.97289	4.56811	2.87387	6.36692	258.972	167.364	80.7987	63.8888
ENSMUSG00000026176	459.249	496.402	598.723	522.997	495.532	488.144	433.762	373.572
ENSMUSG00000033364	1027.34	942.554	934.007	1013.25	1179.07	1133.89	1135.43	1274.23
ENSMUSG00000026174	929.779	883.169	1099.73	1077.83	1251.28	1259.41	1231.12	1460.57
ENSMUSG00000026173	778.466	1043.05	560.404	529.364	82.1737	47.4197	82.925	38.1558
ENSMUSG00000026135	1131.53	1248.62	1067.16	1069.64	1029.66	1087.86	1234.66	1382.48
ENSMUSG00000026172	513.668	575.582	537.413	499.349	622.528	609.483	608.825	614.93
ENSMUSG00000026171	984.863	1017.17	867.908	865.901	1535.15	1386.33	1484.14	1213
ENSMUSG00000033276	261.48	266.473	189.675	228.3	1165.37	1375.17	1202.06	1179.28
ENSMUSG00000033257	897.924	1003.46	722.299	785.86	2627.07	2327.75	2573.51	2256.52
ENSMUSG00000090071	4278.58	4548.32	7245.02	6611.59	331.185	372.384	447.228	518.209
ENSMUSG00000047021	428.72	325.859	241.405	258.315	22.411	4.18409	9.21389	3.54938
ENSMUSG00000006538	11.2821	3.04541	2.87387	10.9147	18.6758	12.5523	16.3015	4.43672
ENSMUSG00000026162	27.2098	28.9314	25.8648	17.2816	31.1264	37.6568	39.6906	30.1697
ENSMUSG00000033159	831.558	817.692	780.734	813.147	1352.13	1312.41	1316.17	1320.37
ENSMUSG00000049339	3199.48	3407.81	4460.24	4082.11	2272.23	2633.19	2431.05	2761.42
ENSMUSG00000026197	232.279	254.292	308.462	275.597	486.817	523.011	412.499	393.981
ENSMUSG00000026198	335.809	321.291	301.756	295.607	561.52	529.985	544.328	449.884
ENSMUSG00000033124	1854.25	2363.24	2288.56	1974.66	793.101	859.134	956.827	987.614
ENSMUSG00000026199	1740.76	1691.72	1217.56	1277.02	1527.68	1397.49	1432.41	1019.56
ENSMUSG00000026200	824.922	807.033	572.858	586.666	880.254	857.739	900.835	708.988
ENSMUSG00000026201	1033.31	1132.89	1016.39	1076.92	1812.8	1847.97	1856.24	1776.46
ENSMUSG00000026202	3280.44	3490.04	5009.15	4645.12	59.7627	65.5508	58.1184	87.8471
ENSMUSG00000026203	1191.26	1132.89	1452.26	1369.8	861.579	887.027	836.338	811.033
ENSMUSG00000026204	15773.7	18685.1	14745.8	14752.2	901.42	676.428	430.218	206.751
ENSMUSG00000101840	98.8844	57.8628	59.3933	73.6744	1.24506	2.78939	2.12628	0.887344
ENSMUSG00000033061	37.1646	54.8174	39.2762	38.2015	7.47033	1.3947	1.41752	1.77469
ENSMUSG00000026209	657.017	612.127	746.248	713.095	1609.86	1838.21	1788.91	1805.75
ENSMUSG00000026207	3739.69	3971.21	3064.5	3233.49	695.986	655.508	755.539	765.778
ENSMUSG00000033021	1202.54	1266.89	959.872	1030.53	1541.38	1546.72	1438.08	1197.91
ENSMUSG00000033007	307.272	319.768	453.113	431.132	28.6363	13.947	27.6417	23.9583
ENSMUSG00000102605	25.2189	24.3633	19.1591	35.4728	21.1659	12.5523	11.3402	17.7469
ENSMUSG00000032997	2035.43	2381.51	2880.57	2423.98	1174.09	1446.3	1382.08	1631.83
ENSMUSG00000026211	1558.26	1638.43	1445.56	1474.4	1062.03	1009.76	1006.44	1065.7
ENSMUSG00000051703	980.881	977.576	1326.77	1290.67	880.254	1076.71	927.768	1130.48
ENSMUSG00000032968	1779.26	1808.97	1253.96	1480.76	906.401	714.085	754.121	766.665
ENSMUSG00000026213	1331.29	1298.87	1281.75	1359.79	1151.68	1025.1	1027.7	873.147
ENSMUSG00000006576	5187.12	5464.99	4649.92	4986.21	3204.77	2686.19	2991.68	2395.83
ENSMUSG00000026235	3256.55	6250.7	2677.49	2488.56	5672.47	6383.53	6504.3	6660.41
ENSMUSG00000032908	77.6475	68.5217	68.9728	76.4031	98.3594	54.3932	57.4096	25.733
ENSMUSG00000026245	1246.34	1312.57	1429.27	1350.7	1416.87	1550.9	1564.23	1839.46
ENSMUSG00000104018	57.0742	53.2947	31.6125	34.5633	34.8616	16.7364	24.8066	20.4089
ENSMUSG00000032883	5378.25	5262.47	6229.59	5836.65	1947.27	2174.33	2151.09	2906.05
ENSMUSG00000079470	603.925	539.037	686.854	697.633	311.264	277.545	301.223	365.586
ENSMUSG00000050711	17528.4	20086	20807.8	18648.7	398.418	449.093	325.321	393.981
ENSMUSG00000054702	86.9387	59.3855	98.6695	98.2325	9.96045	5.57879	3.5438	5.32407
ENSMUSG00000073643	1573.52	1379.57	1873.76	1743.63	1455.47	1178.52	1388.46	1443.71
ENSMUSG00000026248	230.952	204.042	329.537	317.436	276.402	297.071	283.504	309.683
ENSMUSG00000026249	6888.06	6406.02	9314.21	8187.86	356.086	253.835	233.182	191.666
ENSMUSG00000004364	3510.73	3272.29	4260.03	3831.07	2793.91	3004.18	2859.14	3898.99
ENSMUSG00000103076	49.774	39.5903	34.4864	48.2067	23.6561	36.2621	31.8942	41.7052
ENSMUSG00000101722	21.9006	16.7497	25.8648	28.1964	7.47033	5.57879	5.67009	7.09875
ENSMUSG00000038608	1401.64	1379.57	1291.32	1409.82	191.739	108.786	126.159	70.1002
ENSMUSG00000054976	995.481	1155.73	898.563	960.496	382.232	422.593	407.537	587.422
ENSMUSG00000055980	323.199	347.177	413.837	359.276	312.509	397.489	367.847	530.632
ENSMUSG00000026142	267.453	304.541	395.636	342.904	104.585	128.312	126.868	91.3965
ENSMUSG00000067158	22.5642	22.8406	20.1171	12.7338	18.6758	8.36818	14.884	10.6481
ENSMUSG00000026150	4265.3	3764.13	4317.51	4190.34	3674.16	3405.85	3798.96	4035.64
ENSMUSG00000101450	124.103	97.4531	79.5104	120.062	41.0868	78.103	94.9739	112.693
ENSMUSG00000026159	3838.57	3628.6	3799.25	3706.46	2721.69	3023.7	3280.85	3704.66
ENSMUSG00000026163	6634.55	8758.6	7110.91	6707.1	197.964	283.124	282.796	379.783
ENSMUSG00000045658	903.897	723.285	1161.04	1056	545.334	341.701	354.38	415.277
ENSMUSG00000036766	9737.13	11863.4	13210.2	12067.1	4554.41	5707.1	5076.85	6889.34
ENSMUSG00000104396	47.1194	21.3179	17.2432	43.6589	44.822	25.1046	68.041	16.8595
ENSMUSG00000026219	8446.32	7988.11	7835.12	8001.4	8167.57	8542.52	8955.9	9345.51
ENSMUSG00000073633	55.7469	31.9768	65.141	55.4832	63.4978	44.6303	43.2344	31.9444
ENSMUSG00000026220	723.383	630.4	838.212	941.395	460.671	697.349	649.225	574.112
ENSMUSG00000089844	27.8735	22.8406	28.7387	21.8294	24.9011	18.1311	19.1365	20.4089
ENSMUSG00000101751	13.9367	16.7497	13.4114	14.553	7.47033	6.97349	9.92265	8.87344
ENSMUSG00000070034	3.31827	0	0.957956	2.72868	32.3715	32.078	17.0103	13.3102
ENSMUSG00000070031	29.8644	42.6357	39.2762	22.739	41.0868	34.8674	34.7293	34.6064
ENSMUSG00000026222	0.663654	0	0.957956	0	39.8418	61.3667	22.6803	8.87344
ENSMUSG00000052760	7.30019	10.6589	3.83182	4.5478	43.577	22.3152	11.3402	7.9861
ENSMUSG00000036707	3070.06	2967.75	3730.28	3438.14	2984.4	3312.41	3322.67	4174.07
ENSMUSG00000026223	8612.9	9215.41	12320.3	11460.5	867.804	1073.92	913.593	1012.46
ENSMUSG00000026224	68.3564	80.7033	50.7717	60.9405	33.6165	32.078	23.3891	36.3811
ENSMUSG00000049608	30.5281	38.0676	22.9909	30.925	11.2055	4.18409	8.50513	12.4228
ENSMUSG00000099342	49.1104	45.6811	62.2671	49.1162	56.0275	20.9205	43.9432	50.5786
ENSMUSG00000026226	17.255	12.1816	16.2853	21.8294	3.73517	2.78939	4.25256	0.887344
ENSMUSG00000026227	627.153	997.371	799.893	572.113	104.585	105.997	85.76	119.791
ENSMUSG00000026229	3687.26	3820.47	4293.56	4106.66	3945.58	3924.68	4186.65	4517.47
ENSMUSG00000026228	20.5733	7.61352	15.3273	18.1912	3.73517	0	4.25256	3.54938
ENSMUSG00000103272	35.8373	27.4087	34.4864	36.3824	11.2055	11.1576	25.5154	17.7469
ENSMUSG00000094638	21.9006	9.13623	14.3693	11.8243	24.9011	25.1046	26.2241	15.0849
ENSMUSG00000062590	1233.07	1215.12	1012.56	1103.3	631.243	655.508	676.866	773.764
ENSMUSG00000079445	42.4739	31.9768	73.7626	60.031	63.4978	58.5773	61.6622	76.3116
ENSMUSG00000026234	7579.59	7356.19	9474.19	9049.21	9035.37	9496.49	8672.4	12225.8
ENSMUSG00000073627	43.1375	31.9768	37.3603	33.6537	100.85	71.1296	56.7009	69.2129
ENSMUSG00000026238	6596.06	6310.09	8267.16	7906.81	32299.2	32241.2	31286.1	34731.5
ENSMUSG00000026239	570.079	507.061	757.743	586.666	693.496	793.583	682.537	749.806
ENSMUSG00000026240	712.101	717.194	776.902	802.232	1006.01	1096.23	1068.1	1115.39
ENSMUSG00000026241	751.92	251.246	1892.92	1418	19.9209	8.36818	6.37885	11.5355
ENSMUSG00000053333	582.688	542.083	732.836	629.416	778.16	792.188	755.539	871.372
ENSMUSG00000102649	25.2189	28.9314	11.4955	11.8243	164.347	89.2606	128.994	12.4228
ENSMUSG00000084106	17.9187	25.886	34.4864	29.1059	62.2528	50.2091	33.3118	57.6774
ENSMUSG00000102571	10.6185	6.09082	2.87387	9.0956	63.4978	26.4992	42.5256	7.9861
ENSMUSG00000103984	35.1737	33.4995	14.3693	31.8346	64.7429	52.9985	93.5564	46.1419
ENSMUSG00000101940	1.99096	4.56811	1.91591	1.81912	49.8022	34.8674	35.438	16.8595
ENSMUSG00000099839	28.5371	15.227	15.3273	13.6434	12.4506	18.1311	4.25256	1.77469
ENSMUSG00000026247	649.054	765.92	533.582	396.568	189.248	177.127	106.314	69.2129
ENSMUSG00000026254	1487.25	1473.98	1798.08	1758.18	1745.57	1633.19	1584.08	2044.44
ENSMUSG00000026255	232.279	229.928	411.921	302.884	8.71539	11.1576	15.5927	10.6481
ENSMUSG00000048000	2986.44	3039.32	2850.88	2992.45	2857.4	2684.79	2930.73	2898.95
ENSMUSG00000026259	3194.17	3022.57	4078.98	3743.75	332.43	133.891	214.755	196.103
ENSMUSG00000026288	100.212	98.9758	147.525	123.7	140.691	126.917	75.1286	49.6913
ENSMUSG00000026289	2705.72	2335.83	2250.24	2368.49	2735.39	2384.93	2737.23	2191.74
ENSMUSG00000089281	22.5642	18.2725	18.2012	14.553	12.4506	13.947	19.1365	13.3102
ENSMUSG00000056055	41.1465	45.6811	39.2762	48.2067	31.1264	22.3152	17.0103	8.87344
ENSMUSG00000070738	4630.31	4587.91	4956.46	4649.67	3400.25	3444.9	3808.88	3439.35
ENSMUSG00000005501	1173.34	1087.21	758.701	932.299	1689.54	1605.3	1766.23	1467.67
ENSMUSG00000090124	2.65462	0	0.957956	0	61.0077	51.6038	20.5541	15.0849
ENSMUSG00000081984	46.4558	35.0222	48.8558	40.0206	31.1264	48.8144	58.1184	58.5647
ENSMUSG00000079429	273.425	373.063	141.777	174.636	357.331	333.333	278.543	235.146
ENSMUSG00000044783	1602.72	2261.22	1076.74	1261.56	1642.23	1711.29	1385.63	1307.95
ENSMUSG00000049866	1452.74	1413.07	2098.88	1848.23	2151.46	1768.48	1760.56	2294.67
ENSMUSG00000036206	1339.92	1175.53	2035.66	1666.31	390.948	511.854	557.086	779.088
ENSMUSG00000055013	4192.97	4188.96	5792.76	5470.09	3274.5	3799.16	3684.85	5021.48
ENSMUSG00000067081	34.51	33.4995	49.8137	32.7442	1.24506	4.18409	1.41752	0.887344
ENSMUSG00000044337	133.394	191.861	103.459	134.615	566.5	428.172	442.267	468.518
ENSMUSG00000034432	1307.4	1388.71	1484.83	1458.93	1692.03	1698.74	1803.09	1798.65
ENSMUSG00000048126	113.485	123.339	111.123	110.057	46.0671	23.7099	33.3118	23.071
ENSMUSG00000026305	4922.99	4357.98	3418.95	4198.53	1274.94	1160.39	1236.08	1129.59
ENSMUSG00000034353	216.351	266.473	280.681	270.139	9.96045	2.78939	3.5438	2.66203
ENSMUSG00000034343	1260.28	1135.94	1412.99	1401.63	836.678	924.684	744.908	849.188
ENSMUSG00000083064	48.4467	35.0222	30.6546	40.9302	33.6165	33.4727	36.8556	21.2963
ENSMUSG00000026307	366.337	360.881	379.351	353.819	302.549	277.545	267.203	245.794
ENSMUSG00000049515	9.95481	4.56811	6.70569	5.45736	21.1659	13.947	9.21389	11.5355
ENSMUSG00000026309	1590.78	1355.21	1215.65	1398.9	2858.65	2521.61	2677.7	2079.05
ENSMUSG00000067071	589.325	447.675	750.08	752.206	2183.83	2281.72	2080.21	1632.71
ENSMUSG00000055866	1390.36	1308	1134.22	1247.92	678.555	789.399	633.632	716.087
ENSMUSG00000034292	938.407	855.76	840.127	870.449	849.128	827.056	799.482	801.272
ENSMUSG00000026311	1436.15	1428.3	1839.28	1522.6	789.365	965.131	778.928	1050.62
ENSMUSG00000100980	17.255	19.7952	25.8648	30.0155	0	0	0	0
ENSMUSG00000026313	1966.41	2098.29	2073.02	2110.18	1613.59	1153.41	1443.04	1190.82
ENSMUSG00000026260	2353.98	2297.76	3036.72	2840.56	1789.15	1990.23	1764.11	2124.3
ENSMUSG00000073616	764.529	863.373	988.611	978.687	876.519	838.213	795.23	874.034
ENSMUSG00000034220	2648.64	2512.46	3107.61	3145.26	3967.99	4470	4287.29	4764.15
ENSMUSG00000101995	42.4739	38.0676	41.1921	31.8346	21.1659	16.7364	19.1365	23.9583
ENSMUSG00000065470	13.2731	13.7043	11.4955	13.6434	14.9407	20.9205	22.6803	23.9583
ENSMUSG00000034212	9.29116	9.13623	4.78978	5.45736	16.1857	13.947	17.719	17.7469
ENSMUSG00000047067	155.959	158.361	167.642	175.545	99.6045	93.4447	80.09	62.1141
ENSMUSG00000097251	146.668	170.543	91.0058	100.052	74.7033	68.3402	77.2549	65.6635
ENSMUSG00000026269	1503.18	1420.68	1207.02	1229.73	2904.72	2380.75	2470.03	1981.44
ENSMUSG00000100632	16.5913	25.886	18.2012	11.8243	26.1462	27.8939	27.6417	15.0849
ENSMUSG00000026270	641.09	660.854	764.449	702.18	1013.48	1013.94	1043.3	1197.91
ENSMUSG00000026271	39.8192	48.7265	28.7387	22.739	32.3715	40.4462	37.5643	33.7191
ENSMUSG00000014602	48160.7	63787.6	53513.3	51283.7	26675.3	26661	29855.1	29606.2
ENSMUSG00000084989	25.8825	15.227	16.2853	20.9199	7.47033	6.97349	6.37885	1.77469
ENSMUSG00000047793	193.123	208.611	184.886	173.726	113.3	78.103	76.5462	88.7344
ENSMUSG00000026273	278.071	304.541	312.294	264.682	282.628	287.308	255.154	310.57
ENSMUSG00000026274	345.1	322.813	282.597	273.778	478.101	393.305	423.13	311.458
ENSMUSG00000026275	2737.57	2687.57	3592.34	3213.48	1262.49	1497.9	1263.01	1711.69
ENSMUSG00000064389	31.1917	38.0676	20.1171	21.8294	16.1857	12.5523	4.25256	7.09875
ENSMUSG00000034088	5246.85	5536.55	6390.52	5941.25	3059.1	3708.5	3445.99	4405.66
ENSMUSG00000026276	3967.99	3828.08	3917.08	3710.1	3567.08	3397.48	3212.81	3481.94
ENSMUSG00000034066	169.232	196.429	212.666	191.917	108.32	122.733	157.345	179.244
ENSMUSG00000026277	5347.06	5222.88	4972.75	5043.51	6062.18	5518.82	5822.47	5434.1
ENSMUSG00000100927	22.5642	7.61352	22.033	17.2816	9.96045	11.1576	10.6314	8.87344
ENSMUSG00000026278	175.205	164.452	229.909	211.018	651.164	652.718	705.926	691.241
ENSMUSG00000026279	213.033	226.883	322.831	255.586	433.279	387.726	476.287	429.475
ENSMUSG00000026280	1548.3	1553.16	1647.68	1628.11	1848.91	1873.08	2085.17	1953.04
ENSMUSG00000026281	1033.97	1184.66	991.485	1040.54	2002.05	1842.4	1811.59	1708.14
ENSMUSG00000026283	398.192	315.2	344.864	321.984	418.339	405.857	413.208	368.248
ENSMUSG00000073609	152.64	169.02	138.904	119.152	251.501	171.548	197.744	210.301
ENSMUSG00000034000	55.0833	41.113	65.141	41.8398	0	0	0	0
ENSMUSG00000100347	12.6094	7.61352	12.4534	10.9147	8.71539	15.3417	4.96133	10.6481
ENSMUSG00000051185	708.782	644.104	1053.75	861.353	175.553	138.075	131.829	122.454
ENSMUSG00000103973	65.7017	56.3401	40.2342	68.217	34.8616	12.5523	19.1365	16.8595
ENSMUSG00000081051	19.246	16.7497	22.9909	22.739	53.5374	33.4727	46.7782	41.7052
ENSMUSG00000040710	664.981	592.332	751.038	699.452	1170.35	1200.83	1155.99	1627.39
ENSMUSG00000040693	168.568	169.02	110.165	133.705	4.98022	4.18409	2.83504	6.21141
ENSMUSG00000097814	69.02	63.9536	75.6785	69.1266	1.24506	1.3947	3.5438	12.4228
ENSMUSG00000044768	666.972	616.695	790.314	780.403	827.962	778.241	868.232	1080.79
ENSMUSG00000040648	2004.24	1897.29	1589.25	1709.06	4086.27	3401.67	4159.01	3921.17
ENSMUSG00000026333	234.27	245.155	147.525	186.46	341.145	253.835	290.592	215.625
ENSMUSG00000026335	10711.4	12158.8	12792.5	11957.1	4002.85	4271.96	4147.67	3670.94
ENSMUSG00000089782	11.9458	15.227	13.4114	12.7338	49.8022	27.8939	17.719	31.057
ENSMUSG00000089706	1266.92	1053.71	900.479	1204.26	450.71	359.832	451.481	132.214
ENSMUSG00000089791	15.264	19.7952	23.9489	15.4625	7.47033	5.57879	12.7577	5.32407
ENSMUSG00000100009	11.2821	18.2725	16.2853	12.7338	6.22528	2.78939	4.25256	7.9861
ENSMUSG00000067028	163.259	216.224	200.213	195.555	70.9682	51.6038	64.4972	106.481
ENSMUSG00000082431	7.30019	6.09082	9.57956	9.0956	24.9011	23.7099	15.5927	22.1836
ENSMUSG00000050840	715.419	732.421	909.1	842.253	109.565	124.128	82.2162	102.932
ENSMUSG00000047496	208.387	137.043	287.387	237.395	276.402	352.858	331.7	536.843
ENSMUSG00000067017	265.462	246.678	273.017	225.571	277.647	419.804	407.537	472.067
ENSMUSG00000056536	682.236	644.104	595.849	655.793	344.88	592.746	412.499	630.014
ENSMUSG00000026319	2494.68	2424.15	2477.27	2492.19	2289.66	2369.59	2505.47	2546.68
ENSMUSG00000026321	166.577	132.475	218.414	214.656	65.988	65.5508	33.3118	13.3102
ENSMUSG00000099843	45.7921	31.9768	41.1921	38.2015	6.22528	5.57879	3.5438	3.54938
ENSMUSG00000038866	1304.74	1158.78	1351.68	1271.57	488.062	483.96	498.968	488.927
ENSMUSG00000044340	2127.67	2334.31	2807.77	2426.71	840.413	863.318	995.809	1065.7
ENSMUSG00000057329	584.015	461.379	791.272	689.447	374.762	496.512	442.975	585.647
ENSMUSG00000009905	1273.55	1181.62	941.671	1088.74	733.338	741.979	647.099	675.269
ENSMUSG00000009907	1537.02	1326.28	1442.68	1333.42	1324.74	1442.12	1447.29	1481.86
ENSMUSG00000026315	74.3292	178.156	33.5285	54.5736	11.2055	27.8939	16.3015	9.76079
ENSMUSG00000026312	240.243	255.814	244.279	251.948	229.09	322.175	275.708	472.067
ENSMUSG00000100555	63.7108	45.6811	29.6966	34.5633	29.8813	9.76288	38.9818	9.76079
ENSMUSG00000038702	708.119	875.555	715.593	662.16	379.742	404.462	391.945	554.59
ENSMUSG00000101054	16.5913	33.4995	19.1591	17.2816	2.49011	2.78939	3.5438	10.6481
ENSMUSG00000070695	908.542	930.372	1075.78	998.697	61.0077	62.7614	106.314	118.904
ENSMUSG00000102030	5.30923	7.61352	1.91591	1.81912	18.6758	11.1576	17.0103	22.1836
ENSMUSG00000026374	1961.1	1775.47	2360.4	2243.88	3466.24	3227.33	3427.57	3969.98
ENSMUSG00000026377	608.571	604.514	783.608	724.01	844.148	857.739	848.387	1057.71
ENSMUSG00000064302	5491.07	6002.5	5287.92	5428.25	8026.87	8592.73	8919.04	9766.11
ENSMUSG00000026380	114.812	88.3169	108.249	134.615	67.233	64.1561	44.6519	38.1558
ENSMUSG00000048402	238.915	228.406	293.135	263.772	310.019	366.805	298.388	277.739
ENSMUSG00000037035	551.496	551.219	733.794	666.708	949.978	1211.99	999.353	1326.58
ENSMUSG00000004451	586.006	616.695	696.434	690.356	414.604	404.462	423.839	469.405
ENSMUSG00000098447	17.9187	16.7497	9.57956	19.1008	17.4308	22.3152	17.719	19.5216
ENSMUSG00000098923	256.17	252.769	254.816	316.527	327.45	430.961	361.468	461.419
ENSMUSG00000026383	403.502	415.698	412.879	371.101	634.978	598.325	607.408	559.027
ENSMUSG00000026384	2340.71	2544.44	2477.27	2514.93	2143.99	2145.04	2378.6	2827.97
ENSMUSG00000100636	9.95481	9.13623	4.78978	1.81912	27.3912	16.7364	15.5927	14.1975
ENSMUSG00000101224	3.98192	7.61352	1.91591	7.27648	11.2055	19.5258	24.8066	10.6481
ENSMUSG00000036975	96.8935	100.498	116.871	110.966	174.308	224.546	208.376	230.71
ENSMUSG00000026385	2769.43	3331.68	3615.33	3119.79	859.089	719.664	704.508	720.524
ENSMUSG00000026388	71.6746	79.1806	65.141	68.217	163.102	158.995	158.054	142.862
ENSMUSG00000026389	30.5281	53.2947	42.1501	26.3772	22.411	15.3417	11.3402	3.54938
ENSMUSG00000036907	298.644	351.745	414.795	343.814	1.24506	4.18409	2.83504	1.77469
ENSMUSG00000097881	71.6746	60.9082	68.0149	72.7648	7.47033	5.57879	6.37885	3.54938
ENSMUSG00000003721	775.811	606.036	869.824	834.067	654.899	615.062	598.194	642.437
ENSMUSG00000104253	59.0652	50.2492	65.141	51.8449	65.988	61.3667	75.1286	58.5647
ENSMUSG00000026339	1580.82	1572.95	1444.6	1550.8	1034.64	1044.63	958.953	1190.82
ENSMUSG00000001674	510.35	540.56	462.693	546.646	1002.27	1019.52	1072.35	1069.25
ENSMUSG00000036815	2835.13	2862.68	3074.08	3085.23	145.672	164.574	169.394	190.779
ENSMUSG00000102801	76.9839	65.4763	57.4774	85.4987	0	4.18409	4.25256	3.54938
ENSMUSG00000103914	36.501	21.3179	11.4955	22.739	0	2.78939	5.67009	2.66203
ENSMUSG00000100851	31.1917	16.7497	31.6125	35.4728	0	0	1.41752	0.887344
ENSMUSG00000102240	112.158	57.8628	37.3603	66.3979	2.49011	4.18409	7.79637	2.66203
ENSMUSG00000026341	3507.41	3200.72	4230.33	4134.86	6006.15	5769.86	5532.59	6770.44
ENSMUSG00000026342	982.208	950.168	1056.63	995.968	639.959	574.615	593.941	600.732
ENSMUSG00000026344	944.38	1493.77	936.881	1036.9	161.857	62.7614	102.062	82.523
ENSMUSG00000049690	361.028	411.13	391.804	350.181	901.42	1294.28	1452.25	1824.38
ENSMUSG00000104519	43.8012	36.5449	12.4534	24.5581	29.8813	71.1296	101.353	63.0014
ENSMUSG00000102723	2.65462	3.04541	0.957956	3.63824	9.96045	2.78939	44.6519	3.54938
ENSMUSG00000036155	3664.7	4115.87	4701.65	4501.41	2188.81	2552.3	2509.72	3244.13
ENSMUSG00000104378	5.30923	7.61352	2.87387	4.5478	42.3319	4.18409	82.2162	3.54938
ENSMUSG00000099471	9.95481	18.2725	22.9909	14.553	38.5967	41.8409	29.0592	22.1836
ENSMUSG00000026347	416.775	272.564	718.467	649.426	52.2923	50.2091	31.1855	70.1002
ENSMUSG00000102014	10.6185	12.1816	7.66365	7.27648	21.1659	18.1311	24.8066	44.3672
ENSMUSG00000026349	5595.93	5114.76	3671.85	4415.91	7049.51	6315.19	6229.3	6194.55
ENSMUSG00000051590	117.467	144.657	126.45	111.876	4.98022	0	5.67009	0
ENSMUSG00000036104	2246.47	2291.67	2301.97	2301.19	1131.76	1027.89	1191.43	948.571
ENSMUSG00000036086	422.084	462.902	348.696	365.643	185.513	195.258	203.414	172.145
ENSMUSG00000099760	73.0019	73.0898	34.4864	46.3876	33.6165	33.4727	34.0205	23.071
ENSMUSG00000104164	81.6294	83.7487	44.066	67.3075	11.2055	25.1046	36.1468	38.1558
ENSMUSG00000058603	5.97289	7.61352	19.1591	14.553	22.411	32.078	24.0979	29.2824
ENSMUSG00000056211	16706.2	15801.1	13771.6	14213.7	7130.43	6188.27	7690.76	6655.08
ENSMUSG00000103497	17.9187	18.2725	10.5375	22.739	6.22528	2.78939	7.79637	3.54938
ENSMUSG00000065520	30.5281	22.8406	17.2432	20.9199	0	2.78939	2.83504	2.66203
ENSMUSG00000026353	2752.84	2428.71	3084.62	3057.94	2643.25	2716.87	2582.72	2670.02
ENSMUSG00000026355	454.603	613.65	430.122	458.418	1106.85	1087.86	958.245	877.583
ENSMUSG00000026356	1822.39	1868.36	2251.2	1925.54	1282.41	1479.77	1270.81	1814.62
ENSMUSG00000045382	64.3744	95.9304	76.6365	80.9509	479.346	562.063	501.094	556.365
ENSMUSG00000042581	139.367	123.339	122.618	133.705	56.0275	65.5508	80.7987	85.185
ENSMUSG00000086825	23.2279	16.7497	8.6216	20.0103	6.22528	5.57879	6.37885	9.76079
ENSMUSG00000026399	126.758	126.384	128.366	142.801	8.71539	18.1311	17.0103	29.2824
ENSMUSG00000085526	45.7921	41.113	38.3182	35.4728	16.1857	2.78939	7.08761	9.76079
ENSMUSG00000101904	20.5733	27.4087	15.3273	15.4625	13.6956	5.57879	14.1752	5.32407
ENSMUSG00000026409	1809.12	1754.16	1211.81	1478.94	2221.18	1842.4	2100.77	1755.17
ENSMUSG00000046404	591.979	595.377	562.32	553.922	480.592	407.252	486.919	560.802
ENSMUSG00000104515	12.6094	12.1816	11.4955	9.0956	32.3715	25.1046	24.0979	7.9861
ENSMUSG00000042510	74.3292	74.6125	91.9638	71.8553	68.4781	48.8144	42.5256	51.466
ENSMUSG00000016528	651.045	590.809	817.137	692.175	1613.59	1768.48	1734.34	1639.81
ENSMUSG00000016526	177.196	248.201	184.886	169.178	249.011	227.336	271.455	323.881
ENSMUSG00000026427	1026.67	1143.55	791.272	787.679	1330.96	1419.8	1411.14	1442.82
ENSMUSG00000026430	587.334	595.377	758.701	715.824	158.122	132.496	107.023	102.045
ENSMUSG00000042349	118.13	140.089	63.2251	67.3075	179.288	172.942	152.384	85.185
ENSMUSG00000102055	12.6094	16.7497	9.57956	13.6434	12.4506	9.76288	8.50513	3.54938
ENSMUSG00000026425	5262.11	4916.81	4808.94	5130.83	5221.76	4990.23	5456.04	6197.21
ENSMUSG00000104060	5.97289	7.61352	3.83182	2.72868	49.8022	16.7364	141.752	7.09875
ENSMUSG00000055184	53.756	65.4763	47.8978	50.0258	53.5374	39.0515	45.3607	38.1558
ENSMUSG00000052688	76.9839	76.1352	112.081	69.1266	150.652	69.7349	29.768	20.4089
ENSMUSG00000042268	13.9367	16.7497	11.4955	17.2816	13.6956	5.57879	11.3402	15.9722
ENSMUSG00000042251	51.1014	63.9536	47.8978	47.2971	0	2.78939	2.83504	0.887344
ENSMUSG00000013275	1937.21	2093.72	2555.83	2334.84	534.129	651.324	599.612	723.186
ENSMUSG00000026433	61.7198	70.0444	61.3092	59.1214	27.3912	33.4727	23.3891	29.2824
ENSMUSG00000026434	2785.36	3004.3	3437.15	3205.29	3092.72	3071.12	2939.94	3207.75
ENSMUSG00000103569	21.9006	7.61352	3.83182	12.7338	7.47033	6.97349	14.884	6.21141
ENSMUSG00000026435	9.95481	3.04541	2.87387	5.45736	52.2923	73.919	69.4586	110.031
ENSMUSG00000026436	726.701	653.24	807.557	832.248	512.963	479.776	501.803	541.28
ENSMUSG00000059149	627.817	624.309	745.29	686.718	212.905	210.599	223.26	248.456
ENSMUSG00000103966	25.8825	9.13623	27.7807	25.4677	52.2923	27.8939	48.1957	41.7052
ENSMUSG00000026437	350.409	328.904	323.789	362.005	53.5374	22.3152	16.3015	14.1975
ENSMUSG00000079330	236.924	240.587	260.564	214.656	911.381	919.106	815.075	697.453
ENSMUSG00000097540	19.246	27.4087	18.2012	22.739	73.4583	83.6818	72.2936	65.6635
ENSMUSG00000042115	257.498	208.611	555.615	472.062	42.3319	40.4462	42.5256	38.1558
ENSMUSG00000009772	45.7921	54.8174	39.2762	48.2067	232.825	205.021	187.822	179.244
ENSMUSG00000042066	3265.84	4397.57	4298.35	3787.41	2131.54	1875.87	2125.57	2071.06
ENSMUSG00000042046	1231.74	1254.71	1242.47	1304.31	1025.93	796.372	898	756.905
ENSMUSG00000097760	23.8915	28.9314	12.4534	16.3721	38.5967	29.2886	41.1081	35.4938
ENSMUSG00000026439	980.881	1041.53	893.773	884.092	1457.96	1443.51	1520.29	1448.15
ENSMUSG00000048174	45.1285	42.6357	51.7296	42.7493	130.731	107.392	120.489	58.5647
ENSMUSG00000053024	1130.87	1716.09	958.914	1127.85	31446.4	43730.7	46440.8	49809.3
ENSMUSG00000026442	8783.46	9442.29	7302.5	7866.79	13704.3	14839.6	16464.5	14919.8
ENSMUSG00000026443	2626.74	3933.15	3219.69	3068.86	2091.69	2761.5	2816.62	2953.08
ENSMUSG00000054387	5789.05	5098.01	4121.13	4782.47	6045.99	5142.25	5468.8	5013.49
ENSMUSG00000026447	587.334	508.583	445.45	577.571	2496.34	2256.62	2588.39	2376.31
ENSMUSG00000046062	1627.94	1534.89	1964.77	1793.65	1711.95	1880.05	1713.78	2274.26
ENSMUSG00000041757	2656.61	2570.33	1959.02	2329.38	1363.34	1527.19	1460.76	1452.58
ENSMUSG00000070644	98.2208	74.6125	131.24	122.791	33.6165	32.078	43.9432	43.4799
ENSMUSG00000070643	69.02	86.7942	113.039	82.77	122.015	96.2341	81.5075	85.185
ENSMUSG00000090553	373.637	423.312	403.299	410.212	1466.68	1297.07	1241.04	1255.59
ENSMUSG00000102976	803.685	799.42	607.344	726.739	698.476	682.007	723.645	864.273
ENSMUSG00000094410	359.7	330.427	259.606	287.421	229.09	251.046	270.747	358.487
ENSMUSG00000051998	106.848	132.475	41.1921	66.3979	6.22528	13.947	2.83504	1.77469
ENSMUSG00000026463	8189.49	9530.61	8971.26	9187.47	1450.49	1951.18	1789.62	2508.52
ENSMUSG00000010311	52.4287	68.5217	34.4864	35.4728	17.4308	20.9205	24.8066	14.1975
ENSMUSG00000041577	67.6927	57.8628	117.829	87.3178	7.47033	36.2621	21.9716	23.9583
ENSMUSG00000020423	903.233	816.17	1306.65	1465.3	524.169	570.431	496.841	357.6
ENSMUSG00000064246	43.8012	97.4531	38.3182	45.478	7.47033	1.3947	1.41752	0.887344
ENSMUSG00000042429	2928.7	2841.37	4332.84	3823.79	382.232	594.141	556.377	765.778
ENSMUSG00000026458	3130.46	2679.96	3309.74	3398.12	463.161	488.144	500.385	463.194
ENSMUSG00000042305	1740.76	1643	1938.9	1868.24	2598.43	2451.88	2480.66	2986.8
ENSMUSG00000026456	984.199	1053.71	1240.55	1052.36	766.954	793.583	701.673	643.325
ENSMUSG00000026457	1529.06	1661.27	1797.13	1718.16	1152.92	1199.44	1076.61	1244.06
ENSMUSG00000026455	1011.41	982.144	978.073	1005.97	1035.89	1128.31	1172.29	1120.72
ENSMUSG00000042229	509.023	444.63	698.35	669.436	449.465	483.96	519.522	661.959
ENSMUSG00000042207	3715.8	3703.22	3845.24	3665.53	6100.77	6892.59	7255.58	8272.71
ENSMUSG00000026452	226.306	156.839	220.33	248.31	95.8693	78.103	94.2652	103.819
ENSMUSG00000073557	4027.05	3954.46	4052.15	4163.97	2302.11	1998.6	2202.12	2117.2
ENSMUSG00000103976	66.3654	57.8628	25.8648	36.3824	216.64	121.339	206.958	38.1558
ENSMUSG00000026429	79.6385	138.566	84.3001	88.2273	125.751	103.208	79.3812	86.9597
ENSMUSG00000042793	29.2008	25.886	35.4444	37.292	58.5176	18.1311	14.1752	10.6481
ENSMUSG00000097993	37.8283	48.7265	33.5285	20.9199	13.6956	5.57879	7.08761	3.54938
ENSMUSG00000026426	5214.99	5066.04	7252.69	6498.81	5635.12	5570.42	5643.15	6496.25
ENSMUSG00000085311	68.3564	35.0222	45.9819	37.292	67.233	43.2356	82.2162	41.7052
ENSMUSG00000026424	35.1737	39.5903	57.4774	34.5633	0	0	0.708761	1.77469
ENSMUSG00000079139	264.134	284.746	315.168	302.884	298.813	334.727	283.504	371.797
ENSMUSG00000097680	84.2841	76.1352	60.3512	70.9457	68.4781	57.1826	58.8271	49.6913
ENSMUSG00000041926	861.423	995.849	743.374	837.705	992.309	945.605	992.265	870.485
ENSMUSG00000062580	1193.25	1163.35	1608.41	1580.82	931.302	821.477	866.106	929.049
ENSMUSG00000048096	21.9006	18.2725	14.3693	18.1912	12.4506	2.78939	14.1752	3.54938
ENSMUSG00000041889	1756.03	1808.97	2304.84	2166.57	514.208	549.511	455.733	453.433
ENSMUSG00000041879	8643.43	7866.29	7334.11	7492.05	8683.02	8923.27	9668.21	8716.38
ENSMUSG00000009418	8937.43	9352.45	9986.69	10284.4	7259.92	7299.85	7751.72	9174.25
ENSMUSG00000104524	43.8012	33.4995	17.2432	22.739	306.284	198.047	303.35	45.2546
ENSMUSG00000054412	147.995	102.021	104.417	91.8656	41.0868	33.4727	41.8169	26.6203
ENSMUSG00000090399	14.6004	33.4995	20.1171	25.4677	18.6758	8.36818	9.21389	13.3102
ENSMUSG00000026421	765.857	764.398	1102.61	797.684	165.592	146.443	115.528	83.4104
ENSMUSG00000041801	164.586	210.133	250.027	207.38	98.3594	66.9455	80.7987	66.5508
ENSMUSG00000051985	167.241	83.7487	176.264	166.45	0	0	0.708761	0
ENSMUSG00000026411	1258.29	1314.09	1735.82	1780.92	715.907	871.686	827.124	931.711
ENSMUSG00000026407	33.1827	41.113	46.9398	40.0206	3.73517	2.78939	5.67009	0.887344
ENSMUSG00000086264	38.4919	36.5449	14.3693	30.0155	4.98022	4.18409	9.21389	4.43672
ENSMUSG00000041642	10611.2	10221.9	12708.2	12474.6	13342	14202.2	15519.7	17136.4
ENSMUSG00000087230	29.2008	35.0222	40.2342	36.3824	18.6758	18.1311	15.5927	8.87344
ENSMUSG00000041605	275.416	255.814	310.378	312.889	282.628	267.782	245.231	214.737
ENSMUSG00000097433	107.512	71.5671	94.8376	87.3178	58.5176	50.2091	60.2447	70.1002
ENSMUSG00000052759	17.9187	16.7497	29.6966	20.9199	1.24506	8.36818	11.3402	8.87344
ENSMUSG00000041570	5527.57	5618.78	6632.89	6119.52	4075.07	4493.71	4387.94	5895.52
ENSMUSG00000097403	16.5913	15.227	13.4114	13.6434	23.6561	12.5523	15.5927	18.6342
ENSMUSG00000026404	151.977	124.862	183.928	140.072	158.122	146.443	141.043	173.032
ENSMUSG00000041498	184.496	406.562	133.156	126.429	267.687	354.253	244.522	209.413
ENSMUSG00000041483	1608.03	1633.86	1766.47	1745.45	1456.72	1458.85	1435.24	1879.4
ENSMUSG00000097113	50.4377	16.7497	31.6125	22.739	14.9407	9.76288	12.0489	7.09875
ENSMUSG00000098243	23.8915	16.7497	5.74774	11.8243	27.3912	22.3152	58.1184	18.6342
ENSMUSG00000104118	7.96385	3.04541	1.91591	7.27648	23.6561	12.5523	34.7293	16.8595
ENSMUSG00000103038	14.6004	7.61352	0.957956	5.45736	79.6836	41.8409	76.5462	16.8595
ENSMUSG00000102277	10.6185	18.2725	7.66365	12.7338	140.691	80.8924	227.512	29.2824
ENSMUSG00000104145	21.9006	19.7952	5.74774	12.7338	303.794	160.39	270.038	57.6774
ENSMUSG00000103427	13.2731	19.7952	5.74774	2.72868	37.3517	27.8939	61.6622	27.5077
ENSMUSG00000098206	94.9025	92.885	44.066	80.9509	430.789	442.119	438.723	253.78
ENSMUSG00000104197	22.5642	15.227	6.70569	9.0956	92.1341	92.05	45.3607	33.7191
ENSMUSG00000026395	9.95481	10.6589	7.66365	10.9147	323.715	255.23	125.451	79.861
ENSMUSG00000026393	1220.46	1230.35	1513.57	1279.75	201.699	163.18	102.77	93.1711
ENSMUSG00000019230	11.9458	31.9768	5.74774	9.0956	136.956	251.046	142.461	207.639
ENSMUSG00000079283	101.539	76.1352	105.375	98.2325	104.585	118.549	106.314	116.242
ENSMUSG00000056268	674.272	634.968	560.404	590.305	481.837	456.066	414.625	299.035
ENSMUSG00000063681	94.2389	100.498	125.492	102.78	34.8616	25.1046	26.9329	28.395
ENSMUSG00000033964	1005.44	869.464	1126.56	1016.89	1373.3	1361.22	1253.8	1860.76
ENSMUSG00000033952	712.101	1545.55	438.744	505.715	846.638	1168.76	833.503	938.81
ENSMUSG00000026365	3.31827	0	7.66365	2.72868	129.486	119.944	63.0797	23.9583
ENSMUSG00000052726	1333.28	1346.07	956.04	1163.33	343.635	509.065	475.578	385.995
ENSMUSG00000026361	1250.32	1163.35	1268.33	1277.02	1207.7	1139.47	1135.43	1502.27
ENSMUSG00000033849	2324.78	1694.77	2584.57	2602.25	433.279	768.478	729.315	1534.22
ENSMUSG00000018196	2414.37	2131.79	2082.6	2119.28	1421.85	1344.49	1259.47	1462.34
ENSMUSG00000018199	2596.88	2550.53	2905.48	2681.38	2299.62	2419.8	2253.15	3446.45
ENSMUSG00000018189	541.542	575.582	691.644	612.134	427.054	442.119	391.945	536.843
ENSMUSG00000100455	258.161	232.974	214.582	244.672	207.924	199.442	199.162	300.81
ENSMUSG00000026360	2776.73	1840.95	4966.04	4099.39	1208.95	613.667	496.133	422.376
ENSMUSG00000051079	122.776	112.68	159.021	120.971	7.47033	8.36818	9.21389	8.87344
ENSMUSG00000026358	0.663654	1.5227	0.957956	0.90956	67.233	51.6038	21.2628	14.1975
ENSMUSG00000099964	21.9006	22.8406	22.9909	20.0103	7.47033	2.78939	1.41752	0.887344
ENSMUSG00000035131	542.869	437.016	758.701	646.697	27.3912	32.078	31.8942	46.1419
ENSMUSG00000056220	20.5733	35.0222	21.075	34.5633	22.411	11.1576	16.3015	7.9861
ENSMUSG00000032487	540.878	586.241	656.2	689.447	11.2055	13.947	9.92265	6.21141
ENSMUSG00000006010	1698.29	1711.52	1593.08	1655.4	1006.01	1152.02	979.507	1173.96
ENSMUSG00000006005	4447.81	5222.88	4739.01	4314.95	4366.41	5001.38	4521.18	5981.59
ENSMUSG00000006014	38.4919	28.9314	28.7387	22.739	53.5374	40.4462	49.6133	29.2824
ENSMUSG00000066842	19.9096	21.3179	15.3273	19.1008	33.6165	25.1046	33.3118	10.6481
ENSMUSG00000100954	39.8192	41.113	71.8467	78.2222	59.7627	80.8924	97.1002	127.778
ENSMUSG00000023150	5013.24	4050.39	4340.5	4687.87	12026	10679.2	11758.3	12494.7
ENSMUSG00000052748	323.863	293.882	258.648	285.602	504.248	380.752	384.148	417.052
ENSMUSG00000053286	780.457	819.215	687.812	734.015	951.223	946.999	916.428	980.515
ENSMUSG00000103928	149.986	150.748	67.0569	90.956	160.612	156.206	132.538	108.256
ENSMUSG00000026484	869.387	697.399	987.653	901.374	1560.05	1405.85	1511.08	1851
ENSMUSG00000103238	12.6094	10.6589	3.83182	11.8243	12.4506	11.1576	16.3015	4.43672
ENSMUSG00000026483	13.2731	38.0676	39.2762	27.2868	37.3517	23.7099	20.5541	13.3102
ENSMUSG00000100594	23.8915	19.7952	25.8648	22.739	6.22528	6.97349	8.50513	9.76079
ENSMUSG00000043019	2211.3	2182.04	2272.27	2289.36	2070.53	2560.66	2530.98	3202.43
ENSMUSG00000032666	2776.06	2669.3	3530.07	3197.1	1791.64	1882.84	2180.15	2469.48
ENSMUSG00000014980	481.813	447.675	455.029	432.041	207.924	170.153	180.025	144.637
ENSMUSG00000032649	302.626	232.974	323.789	305.612	88.399	57.1826	65.206	61.2268
ENSMUSG00000026482	2316.15	2731.73	2943.8	2642.27	671.085	516.038	674.031	666.396
ENSMUSG00000008475	3054.14	2320.6	4081.85	3596.4	4248.13	3885.63	3983.24	4361.3
ENSMUSG00000026480	16.5913	28.9314	9.57956	16.3721	191.739	136.68	102.77	53.2407
ENSMUSG00000042772	3364.06	3506.79	3683.34	3554.56	3412.7	3351.46	3587.04	3449.99
ENSMUSG00000100394	9.95481	10.6589	6.70569	2.72868	27.3912	18.1311	46.7782	3.54938
ENSMUSG00000042751	3552.54	3462.63	4664.29	4442.29	2468.95	2580.19	2595.48	3088.85
ENSMUSG00000026479	202.414	165.975	256.732	233.757	103.34	119.944	110.567	76.3116
ENSMUSG00000026478	1247.67	1449.61	1373.71	1235.18	1586.2	1913.52	1840.65	1876.73
ENSMUSG00000042708	88.9296	85.2715	52.6876	62.7596	32.3715	30.6833	56.7009	31.9444
ENSMUSG00000103543	15.264	16.7497	9.57956	9.0956	11.2055	15.3417	14.1752	8.87344
ENSMUSG00000042699	5232.91	6567.42	5118.36	5119	9491.06	10152	10720.7	13511.6
ENSMUSG00000042684	108.176	159.884	138.904	121.881	57.2726	57.1826	33.3118	17.7469
ENSMUSG00000042671	1896.72	1655.18	3276.21	2394.87	439.505	288.702	326.03	290.162
ENSMUSG00000026475	123.44	138.566	240.447	184.641	241.541	211.994	221.133	221.836
ENSMUSG00000066800	245.552	184.247	210.75	208.289	1572.51	1324.96	1378.54	1236.07
ENSMUSG00000100183	23.2279	31.9768	16.2853	21.8294	110.81	105.997	107.732	93.1711
ENSMUSG00000042641	62.3835	70.0444	22.033	45.478	44.822	32.078	36.1468	37.2685
ENSMUSG00000045968	49.774	51.772	47.8978	50.0258	31.1264	44.6303	49.6133	50.5786
ENSMUSG00000026473	17594.1	16539.6	26942.5	22970	1748.06	1940.02	1790.33	2315.08
ENSMUSG00000004110	13169.5	14156.6	10550	11640.6	2288.41	4496.5	4212.16	5336.49
ENSMUSG00000056708	187.814	179.679	305.588	290.15	1520.21	2659.69	2433.88	2930.9
ENSMUSG00000026471	43.8012	47.2038	45.0239	41.8398	11.2055	6.97349	4.96133	2.66203
ENSMUSG00000026470	1173.34	1062.85	1503.03	1357.97	2493.85	2914.92	3110.75	3008.98
ENSMUSG00000104181	9.95481	7.61352	8.6216	14.553	14.9407	19.5258	20.5541	19.5216
ENSMUSG00000033722	83.6204	118.771	57.4774	78.2222	202.944	168.758	158.054	116.242
ENSMUSG00000026469	4248.05	4117.39	5250.56	5056.24	6871.46	12620.6	10861.8	20237.7
ENSMUSG00000033701	724.046	590.809	1019.27	919.565	922.586	1080.89	1029.83	1289.31
ENSMUSG00000026468	10.6185	22.8406	12.4534	10.0052	28.6363	13.947	12.0489	6.21141
ENSMUSG00000033684	1127.55	1033.92	1101.65	1151.5	1083.2	1227.33	1097.87	1095.87
ENSMUSG00000033671	1503.18	1866.84	1371.79	1480.76	1495.31	1728.03	1739.3	2111.88
ENSMUSG00000026466	653.699	738.512	756.785	721.281	636.224	781.03	720.101	771.102
ENSMUSG00000102964	19.9096	19.7952	21.075	22.739	23.6561	30.6833	34.7293	32.8317
ENSMUSG00000050565	1475.97	1597.32	1578.71	1509.87	1167.86	1096.23	968.167	1275.11
ENSMUSG00000015484	61.7198	31.9768	91.9638	74.5839	0	8.36818	4.25256	6.21141
ENSMUSG00000060985	80.3021	80.7033	49.8137	70.9457	8.71539	34.8674	29.768	38.1558
ENSMUSG00000026601	37.1646	24.3633	15.3273	20.0103	16.1857	13.947	17.719	20.4089
ENSMUSG00000078193	11.2821	18.2725	17.2432	9.0956	61.0077	54.3932	27.6417	43.4799
ENSMUSG00000026600	1922.61	2367.81	2223.42	1972.84	1113.08	1331.94	1063.85	1296.41
ENSMUSG00000101523	209.715	196.429	251.942	259.225	245.276	225.941	227.512	291.936
ENSMUSG00000026596	2679.83	2574.89	2991.7	3050.66	1724.4	1938.63	2036.98	2386.96
ENSMUSG00000104293	17.9187	9.13623	7.66365	8.18604	54.7825	22.3152	36.8556	8.87344
ENSMUSG00000060519	393.547	388.29	424.375	394.749	231.58	218.967	180.025	136.651
ENSMUSG00000033557	2407.74	2357.15	2923.68	2749.6	1357.11	1592.74	1580.54	2143.82
ENSMUSG00000026594	1637.23	1379.57	1577.75	1677.23	3188.59	3451.88	3637.36	4071.14
ENSMUSG00000101964	1.99096	3.04541	2.87387	5.45736	27.3912	11.1576	26.9329	6.21141
ENSMUSG00000033544	32.519	31.9768	46.9398	35.4728	58.5176	25.1046	69.4586	20.4089
ENSMUSG00000103303	6.63654	3.04541	9.57956	6.36692	34.8616	11.1576	25.5154	8.87344
ENSMUSG00000102960	29.8644	19.7952	21.075	9.0956	244.031	154.811	186.404	40.8178
ENSMUSG00000026592	12.6094	12.1816	8.6216	10.9147	19.9209	20.9205	14.884	5.32407
ENSMUSG00000070565	2853.05	2419.58	2870.04	2895.13	1744.32	1825.66	1884.59	2083.48
ENSMUSG00000049881	331.163	366.972	457.903	472.062	337.41	415.62	295.553	345.177
ENSMUSG00000033488	22.5642	36.5449	36.4023	11.8243	26.1462	34.8674	24.8066	9.76079
ENSMUSG00000026589	88.266	80.7033	78.5524	72.7648	19.9209	19.5258	10.6314	20.4089
ENSMUSG00000004031	4096.07	4726.47	4468.86	4488.68	2424.12	1952.58	2048.32	2759.64
ENSMUSG00000026587	8504.06	11056.4	10098.8	9667.71	4597.99	5728.02	5614.8	6613.38
ENSMUSG00000103762	28.5371	25.886	10.5375	14.553	236.561	96.2341	239.561	34.6064
ENSMUSG00000102618	15.9277	15.227	15.3273	13.6434	6.22528	6.97349	12.0489	2.66203
ENSMUSG00000073530	89.5933	98.9758	120.702	106.419	24.9011	83.6818	57.4096	94.0585
ENSMUSG00000040782	1754.04	1614.07	1967.64	1802.75	1911.16	2083.68	2109.27	2370.1
ENSMUSG00000103186	27.8735	25.886	7.66365	11.8243	6.22528	8.36818	15.5927	7.9861
ENSMUSG00000015829	8791.42	11281.7	9759.66	8719.95	1269.96	1682	2114.23	2926.46
ENSMUSG00000090394	33.8464	27.4087	56.5194	37.292	3.73517	2.78939	0.708761	10.6481
ENSMUSG00000026725	80.9658	48.7265	108.249	97.3229	4.98022	8.36818	5.67009	5.32407
ENSMUSG00000058267	451.948	449.198	521.128	529.364	317.489	404.462	328.865	365.586
ENSMUSG00000014226	1747.4	1521.18	2225.33	2027.41	2084.22	2398.88	2081.63	3125.23
ENSMUSG00000026721	5744.59	5140.65	6574.45	5904.86	2933.35	4728.02	4667.9	7387.14
ENSMUSG00000103693	44.4648	24.3633	15.3273	23.6486	156.877	83.6818	341.623	29.2824
ENSMUSG00000104026	25.2189	21.3179	14.3693	17.2816	0	0	1.41752	0.887344
ENSMUSG00000040423	1569.54	1614.07	1462.8	1462.57	1614.84	1573.22	1768.36	1693.05
ENSMUSG00000103343	33.1827	6.09082	22.9909	20.0103	37.3517	43.2356	32.603	21.2963
ENSMUSG00000103739	13.2731	3.04541	2.87387	11.8243	22.411	8.36818	20.5541	23.071
ENSMUSG00000026715	9.95481	6.09082	3.83182	12.7338	67.233	32.078	39.6906	22.1836
ENSMUSG00000043467	999.463	887.737	826.716	948.671	966.163	894.001	1024.16	1270.68
ENSMUSG00000053332	3776.85	2964.71	2904.52	3294.43	7907.35	7115.75	6671.56	5650.61
ENSMUSG00000026709	491.768	619.741	516.338	463.876	475.611	624.824	556.377	576.774
ENSMUSG00000026708	98.2208	205.565	62.2671	60.031	210.414	217.573	165.141	165.046
ENSMUSG00000026705	807.667	767.443	789.356	782.222	1071.99	1033.47	1089.37	1083.45
ENSMUSG00000044835	418.766	374.585	432.038	432.951	148.162	177.127	151.675	238.696
ENSMUSG00000049160	34.51	30.4541	19.1591	19.1008	4.98022	5.57879	17.719	11.5355
ENSMUSG00000026701	3251.9	4849.81	3628.74	2899.68	1010.99	933.052	938.399	992.938
ENSMUSG00000040323	33.1827	36.5449	21.075	31.8346	39.8418	54.3932	30.4767	28.395
ENSMUSG00000000817	25.8825	16.7497	15.3273	25.4677	48.5572	30.6833	19.1365	24.8456
ENSMUSG00000040297	1720.85	1700.86	1874.72	1704.52	1896.22	2117.15	2024.93	2448.18
ENSMUSG00000026698	416.111	401.994	432.996	396.568	344.88	407.252	335.953	454.32
ENSMUSG00000040265	2450.87	2259.69	2954.34	3019.74	661.125	736.4	866.814	1338.12
ENSMUSG00000078190	17.9187	30.4541	16.2853	15.4625	83.4187	50.2091	97.1002	30.1697
ENSMUSG00000026694	380.937	421.789	365.939	389.292	793.101	740.584	761.918	832.329
ENSMUSG00000026696	1998.93	1740.45	2419.8	2247.52	936.282	748.952	726.48	799.497
ENSMUSG00000040225	11963.7	13600.8	12004.1	12215.4	7745.49	7973.48	9054.42	9870.82
ENSMUSG00000098259	104.857	121.816	70.8887	70.9457	68.4781	71.1296	76.5462	43.4799
ENSMUSG00000040181	160.604	190.338	134.114	95.5038	9.96045	6.97349	7.79637	13.3102
ENSMUSG00000026586	197.105	266.473	227.036	190.098	139.446	131.102	131.829	84.2977
ENSMUSG00000040124	236.924	217.747	261.522	236.486	435.77	391.91	385.566	450.771
ENSMUSG00000026585	7195.34	7331.82	8539.22	8155.12	3845.98	4354.24	4626.08	6385.33
ENSMUSG00000026584	1043.93	966.917	775.944	920.475	973.634	991.63	1014.24	1006.25
ENSMUSG00000041406	130.076	170.543	92.9217	100.961	285.118	297.071	279.252	206.751
ENSMUSG00000041396	51.1014	48.7265	54.6035	42.7493	49.8022	51.6038	47.487	64.7761
ENSMUSG00000040918	395.538	354.79	436.828	414.759	207.924	255.23	213.337	246.682
ENSMUSG00000026578	404.829	385.244	445.45	442.956	209.169	258.019	204.123	292.824
ENSMUSG00000026577	705.464	644.104	818.094	714.914	471.876	440.724	399.741	535.956
ENSMUSG00000026575	230.952	271.041	250.984	249.219	328.695	393.305	358.633	382.445
ENSMUSG00000103493	21.2369	19.7952	7.66365	9.0956	3.73517	8.36818	9.21389	9.76079
ENSMUSG00000026576	36434.6	34577.6	49886.5	47106.1	1170.35	1348.67	977.381	1313.27
ENSMUSG00000104011	91.5842	123.339	94.8376	90.0465	22.411	36.2621	34.7293	31.057
ENSMUSG00000026574	29.8644	42.6357	17.2432	20.9199	0	0	0.708761	0
ENSMUSG00000103659	29.2008	38.0676	31.6125	23.6486	2.49011	0	0	0
ENSMUSG00000104117	50.4377	56.3401	21.075	30.0155	0	2.78939	0.708761	0.887344
ENSMUSG00000040848	274.753	289.314	407.131	309.25	125.751	97.6288	99.9353	81.6357
ENSMUSG00000040843	1161.39	1006.51	1406.28	1294.3	1425.59	1391.91	1281.44	1499.61
ENSMUSG00000102302	244.225	266.473	183.928	196.465	114.545	111.576	116.946	141.088
ENSMUSG00000040836	580.034	529.901	699.308	582.118	2605.9	2983.26	2889.62	4124.38
ENSMUSG00000026571	2053.35	2252.08	2113.25	2109.27	917.606	825.661	959.662	1067.48
ENSMUSG00000026568	899.915	989.758	1272.17	1093.29	713.417	794.977	675.449	901.542
ENSMUSG00000103763	13.9367	18.2725	8.6216	17.2816	13.6956	8.36818	7.79637	8.87344
ENSMUSG00000026567	38.4919	41.113	28.7387	20.0103	61.0077	52.9985	66.6235	47.0292
ENSMUSG00000026566	1166.04	1040.01	1353.59	1187.89	1765.49	2164.57	1904.44	2340.81
ENSMUSG00000103098	17.255	18.2725	6.70569	19.1008	11.2055	9.76288	21.2628	7.09875
ENSMUSG00000040723	5.30923	4.56811	3.83182	5.45736	22.411	27.8939	20.5541	14.1975
ENSMUSG00000040713	653.036	575.582	879.404	842.253	313.754	252.44	201.997	195.216
ENSMUSG00000026565	1045.92	1105.48	737.626	919.565	1598.65	1230.12	1547.22	1260.92
ENSMUSG00000040612	6810.42	7330.3	7836.08	7971.39	246.521	132.496	170.811	126.89
ENSMUSG00000091393	83.6204	114.203	46.9398	65.4883	9.96045	0	2.12628	0.887344
ENSMUSG00000103400	46.4558	56.3401	45.9819	59.1214	21.1659	9.76288	16.3015	33.7191
ENSMUSG00000026563	580.697	549.696	553.699	594.852	734.583	740.584	761.209	827.892
ENSMUSG00000089853	18.5823	9.13623	9.57956	10.0052	4.98022	8.36818	2.83504	20.4089
ENSMUSG00000040596	2010.87	1904.9	2365.19	2104.72	3979.2	4488.14	4713.26	5970.94
ENSMUSG00000102548	33.1827	13.7043	22.033	26.3772	136.956	125.523	118.363	115.355
ENSMUSG00000097823	175.205	179.679	139.862	150.987	129.486	129.707	148.131	135.764
ENSMUSG00000060568	959.644	869.464	1305.69	1211.53	1359.6	1757.32	1809.47	2458.83
ENSMUSG00000026558	1464.02	1426.77	2150.61	1885.52	2156.44	2319.38	2483.5	2756.09
ENSMUSG00000052428	942.389	814.647	1070.99	1056	572.726	716.874	645.681	891.781
ENSMUSG00000026687	1274.88	1058.28	1593.08	1418	735.828	707.112	757.665	654.86
ENSMUSG00000026688	899.915	921.236	1781.8	1571.72	494.287	680.612	659.856	819.019
ENSMUSG00000015843	86.9387	89.8396	107.291	91.8656	329.94	64.1561	194.2	101.157
ENSMUSG00000026686	7.30019	16.7497	1.91591	5.45736	23.6561	30.6833	19.1365	26.6203
ENSMUSG00000052534	5130.71	5429.96	6463.33	5956.71	8614.54	8111.56	9212.47	10448.5
ENSMUSG00000102594	3.98192	1.5227	0	0	19.9209	5.57879	42.5256	2.66203
ENSMUSG00000026683	241.57	563.401	151.357	170.088	322.469	386.331	275.708	230.71
ENSMUSG00000026678	86.9387	57.8628	108.249	125.519	77.1935	73.919	32.603	34.6064
ENSMUSG00000038530	9942.86	8175.4	16957.7	13839.9	143.181	221.757	164.432	260.879
ENSMUSG00000070532	144.677	243.633	168.6	158.263	14.9407	9.76288	17.719	8.87344
ENSMUSG00000026675	1021.36	689.785	1326.77	1355.24	941.262	903.764	794.521	1235.18
ENSMUSG00000097503	10.6185	7.61352	10.5375	18.1912	18.6758	20.9205	17.719	24.8456
ENSMUSG00000026674	202.414	272.564	179.138	149.168	378.497	298.465	302.641	155.285
ENSMUSG00000026670	1174.67	936.463	1487.71	1297.94	806.796	899.58	815.075	969.867
ENSMUSG00000026667	7549.06	7028.8	10182.1	9233.85	1542.62	1619.24	1742.13	2100.34
ENSMUSG00000102752	343.109	299.973	224.162	264.682	351.106	338.911	294.844	228.047
ENSMUSG00000038473	1184.62	1138.98	1193.61	1296.12	262.707	253.835	386.275	378.009
ENSMUSG00000042800	36.501	36.5449	16.2853	25.4677	33.6165	36.2621	43.2344	30.1697
ENSMUSG00000038463	84.9477	176.634	91.0058	75.4935	349.861	497.907	496.133	561.689
ENSMUSG00000026663	1250.32	1276.03	1556.68	1456.21	586.421	797.767	696.003	935.261
ENSMUSG00000053925	56.4106	53.2947	27.7807	45.478	78.4385	79.4977	79.3812	52.3533
ENSMUSG00000026659	175.205	170.543	200.213	194.646	367.291	330.543	330.991	337.191
ENSMUSG00000026656	7.30019	3.04541	1.91591	9.0956	37.3517	22.3152	17.719	6.21141
ENSMUSG00000059498	5.30923	1.5227	9.57956	4.5478	100.85	82.2871	37.5643	23.9583
ENSMUSG00000058076	1907.34	1837.9	2631.51	2260.26	1597.41	1682	1495.49	1668.21
ENSMUSG00000038370	577.379	505.538	908.142	814.056	14.9407	11.1576	14.884	7.09875
ENSMUSG00000005677	27.2098	38.0676	39.2762	34.5633	47.3121	37.6568	46.0694	24.8456
ENSMUSG00000005674	377.619	376.108	418.627	405.664	332.43	414.225	419.586	393.981
ENSMUSG00000058715	2.65462	4.56811	1.91591	2.72868	180.533	171.548	67.3323	44.3672
ENSMUSG00000013593	2643.33	3123.07	3346.14	3090.69	3483.67	3525.79	3533.17	3197.1
ENSMUSG00000006403	67.0291	73.0898	76.6365	71.8553	97.1144	85.0765	75.8374	81.6357
ENSMUSG00000052423	988.844	1003.46	958.914	940.485	1800.35	1976.29	2099.35	1903.35
ENSMUSG00000062729	908.542	957.781	647.578	714.914	2040.65	1815.9	1871.84	1275.11
ENSMUSG00000053483	956.325	896.873	848.749	865.901	2192.54	2097.62	1965.39	1869.63
ENSMUSG00000062963	653.699	746.125	968.494	879.545	748.279	867.502	744.908	835.878
ENSMUSG00000103983	637.771	593.855	390.846	446.594	430.789	309.623	347.293	299.922
ENSMUSG00000013973	420.093	435.493	362.107	419.307	485.572	400.278	414.625	524.42
ENSMUSG00000013997	1018.05	1105.48	695.476	678.532	1137.98	1072.52	1054.64	990.276
ENSMUSG00000006412	938.407	867.942	1346.89	1244.28	1988.35	1873.08	1689.69	1837.69
ENSMUSG00000102929	44.4648	30.4541	23.9489	40.9302	39.8418	36.2621	29.0592	40.8178
ENSMUSG00000045259	39.8192	18.2725	38.3182	39.1111	14.9407	20.9205	22.6803	15.9722
ENSMUSG00000006411	17.9187	19.7952	16.2853	20.9199	21.1659	19.5258	17.0103	6.21141
ENSMUSG00000048865	9.29116	6.09082	7.66365	10.9147	199.209	167.364	64.4972	48.8039
ENSMUSG00000026641	1419.56	1419.16	1575.84	1565.35	3650.5	3351.46	3426.15	3281.4
ENSMUSG00000103711	30.5281	39.5903	14.3693	22.739	169.328	142.259	104.897	99.3826
ENSMUSG00000091993	17.9187	12.1816	18.2012	16.3721	62.2528	33.4727	41.1081	32.8317
ENSMUSG00000060244	61.7198	62.4309	80.4683	66.3979	164.347	170.153	139.626	168.595
ENSMUSG00000004707	1.99096	0	0.957956	0	48.5572	57.1826	32.603	14.1975
ENSMUSG00000059058	221.66	251.246	326.663	331.989	307.529	324.964	292.009	304.359
ENSMUSG00000038147	13.2731	4.56811	8.6216	10.9147	216.64	167.364	87.8863	65.6635
ENSMUSG00000026556	1113.61	1036.96	1416.82	1277.02	3726.45	4822.86	4339.74	5285.02
ENSMUSG00000051251	0.663654	3.04541	1.91591	4.5478	141.936	294.281	207.667	248.456
ENSMUSG00000003458	2261.07	2847.46	2240.66	2204.77	3752.6	4210.59	4054.82	3625.69
ENSMUSG00000026553	5572.7	6524.79	6167.32	5899.41	6653.58	7578.79	7670.92	8467.93
ENSMUSG00000003464	1573.52	1539.45	2072.06	1963.74	1927.35	1831.24	1820.1	1941.51
ENSMUSG00000026554	3644.79	3744.33	3233.1	3359.01	3259.56	2871.68	3024.28	2724.15
ENSMUSG00000013698	11923.2	14407.8	15502.6	13757.1	2917.17	2722.45	2657.14	3424.26
ENSMUSG00000007122	28.5371	35.0222	18.2012	25.4677	23.6561	19.5258	28.3504	21.2963
ENSMUSG00000038034	2588.91	3523.54	3013.73	2601.34	1828.99	2283.12	1920.03	1874.07
ENSMUSG00000007097	14258.6	17529.4	17021.9	14711.2	418.339	362.621	498.968	560.802
ENSMUSG00000038026	2170.81	2754.57	1881.43	1961.01	51.0473	44.6303	53.1571	52.3533
ENSMUSG00000102413	100.212	123.339	45.0239	66.3979	3.73517	2.78939	4.96133	3.54938
ENSMUSG00000044708	2314.16	4458.48	2283.77	1952.83	117.035	177.127	145.296	228.047
ENSMUSG00000050229	903.233	857.283	859.287	901.374	545.334	605.299	498.968	688.579
ENSMUSG00000037995	351.737	310.632	213.624	271.049	4798.45	4184.09	4485.04	3755.24
ENSMUSG00000026547	33.8464	51.772	45.0239	33.6537	85.9089	117.155	92.1389	128.665
ENSMUSG00000026546	73.0019	89.8396	69.9308	81.8604	4.98022	1.3947	4.96133	2.66203
ENSMUSG00000026544	72.3383	79.1806	105.375	80.0413	47.3121	44.6303	46.7782	45.2546
ENSMUSG00000037872	2265.05	2453.08	2089.3	2243.88	906.401	838.213	820.036	665.508
ENSMUSG00000005338	16990.2	18889.1	18681.1	18746	4156	5570.42	5402.88	6941.69
ENSMUSG00000037860	17.255	19.7952	16.2853	9.0956	139.446	103.208	77.9637	46.1419
ENSMUSG00000073490	3.31827	4.56811	0.957956	0.90956	102.095	117.155	65.206	35.4938
ENSMUSG00000073489	1.32731	1.5227	0.957956	0.90956	53.5374	55.7879	19.1365	18.6342
ENSMUSG00000039997	24.5552	66.999	15.3273	6.36692	22.411	15.3417	13.4665	10.6481
ENSMUSG00000026535	4.64558	9.13623	4.78978	6.36692	84.6638	80.8924	19.1365	19.5216
ENSMUSG00000028354	1981.01	2375.42	2597.98	2463.09	642.449	814.503	769.714	864.273
ENSMUSG00000050069	1145.47	962.349	1785.63	1455.3	6.22528	13.947	4.25256	11.5355
ENSMUSG00000026527	2516.58	2244.47	2766.58	2816	332.43	304.044	379.896	329.205
ENSMUSG00000026526	1345.89	1435.91	1713.78	1662.68	1009.74	1267.78	1057.47	1292.86
ENSMUSG00000026525	107.512	41.113	199.255	139.163	28.6363	41.8409	27.6417	40.8178
ENSMUSG00000078185	802.358	653.24	928.259	814.966	263.952	251.046	272.164	298.148
ENSMUSG00000039748	130.076	217.747	90.0479	109.147	201.699	164.574	158.762	132.214
ENSMUSG00000055214	59.0652	70.0444	91.0058	59.1214	7.47033	6.97349	9.21389	1.77469
ENSMUSG00000057335	4596.47	4525.48	4825.22	4975.29	9377.76	10334.7	10842.6	14960.6
ENSMUSG00000103634	11.2821	9.13623	5.74774	7.27648	11.2055	9.76288	7.08761	16.8595
ENSMUSG00000104154	207.724	179.679	107.291	131.886	273.912	369.595	521.648	461.419
ENSMUSG00000103435	17.9187	28.9314	18.2012	10.9147	16.1857	40.4462	41.1081	45.2546
ENSMUSG00000026504	1091.05	1071.98	903.353	971.41	1065.77	1044.63	1021.32	1032.87
ENSMUSG00000087082	3.98192	6.09082	5.74774	4.5478	24.9011	18.1311	44.6519	31.9444
ENSMUSG00000103251	5.30923	1.5227	1.91591	5.45736	19.9209	12.5523	40.3994	5.32407
ENSMUSG00000019699	3949.4	3986.44	4825.22	4467.76	3308.11	4959.54	5261.84	7750.95
ENSMUSG00000104391	23.8915	18.2725	13.4114	25.4677	11.2055	18.1311	27.6417	27.5077
ENSMUSG00000102133	16.5913	13.7043	9.57956	12.7338	19.9209	15.3417	75.1286	12.4228
ENSMUSG00000103646	5.30923	7.61352	0.957956	7.27648	24.9011	11.1576	73.0024	3.54938
ENSMUSG00000097892	20.5733	28.9314	16.2853	10.9147	119.525	129.707	120.489	121.566
ENSMUSG00000063659	5138.67	6501.95	5545.61	5308.19	14851	18962.3	22203.3	24551.9
ENSMUSG00000102432	5.97289	3.04541	2.87387	6.36692	31.1264	57.1826	55.9921	42.5925
ENSMUSG00000015961	1880.8	1576	1901.54	1906.44	1982.13	2105.99	2226.93	2489.89
ENSMUSG00000102483	151.313	150.748	118.787	112.785	3.73517	8.36818	0.708761	4.43672
ENSMUSG00000091476	318.554	304.541	192.549	271.049	22.411	11.1576	17.719	21.2963
ENSMUSG00000104097	51.765	50.2492	32.5705	37.292	18.6758	8.36818	9.92265	21.2963
ENSMUSG00000102493	22.5642	22.8406	15.3273	20.0103	1.24506	0	0.708761	0
ENSMUSG00000026502	1132.86	997.371	1157.21	1089.65	564.01	525.801	548.581	612.268
ENSMUSG00000104126	3.31827	1.5227	6.70569	8.18604	19.9209	11.1576	15.5927	11.5355
ENSMUSG00000086350	74.9929	73.0898	45.9819	67.3075	68.4781	85.0765	72.2936	76.3116
ENSMUSG00000026500	87.6023	86.7942	112.081	103.69	256.481	185.495	186.404	209.413
ENSMUSG00000039630	23436.3	23026.3	19718.6	21851.3	24606	26107.3	25657.8	30045.5
ENSMUSG00000104279	31.8554	44.1584	35.4444	35.4728	43.577	26.4992	38.2731	37.2685
ENSMUSG00000026495	396.865	347.177	499.095	463.876	134.466	112.97	121.907	89.6218
ENSMUSG00000026494	441.994	452.243	471.314	472.062	681.046	345.885	930.603	569.675
ENSMUSG00000055067	601.934	535.992	638.957	623.049	188.003	237.099	250.193	265.316
ENSMUSG00000026492	358.373	306.064	340.074	361.095	390.948	376.568	389.818	431.249
ENSMUSG00000038949	917.17	968.44	1026.93	975.958	1215.17	1285.91	1218.36	1563.5
ENSMUSG00000038936	1878.8	2075.45	1990.63	1935.54	1120.55	1029.29	1104.96	1187.27
ENSMUSG00000026491	1616.66	1796.79	1288.45	1423.46	2861.14	2920.5	3034.91	3069.32
ENSMUSG00000026490	8514.68	8670.28	7897.39	8394.33	3488.65	3532.77	3674.22	3935.37
ENSMUSG00000103636	17.255	25.886	12.4534	18.1912	8.71539	4.18409	9.92265	10.6481
ENSMUSG00000026489	402.838	470.516	478.02	415.669	49.8022	44.6303	46.7782	42.5925
ENSMUSG00000010609	495.086	520.765	610.218	579.39	312.509	350.069	394.071	344.29
ENSMUSG00000055676	21.2369	6.09082	22.9909	15.4625	6.22528	6.97349	4.25256	3.54938
ENSMUSG00000038855	403.502	409.608	678.233	498.439	139.446	160.39	126.159	154.398
ENSMUSG00000053963	5075.63	6128.89	6660.67	6607.04	108.32	179.916	242.396	260.879
ENSMUSG00000026496	3014.98	3022.57	3449.6	3276.24	4723.74	5634.58	5179.62	6064.11
ENSMUSG00000098926	10.6185	12.1816	13.4114	5.45736	17.4308	18.1311	14.884	11.5355
ENSMUSG00000058729	147.331	190.338	134.114	159.173	531.639	463.04	438.014	424.151
ENSMUSG00000026499	958.98	877.078	1236.72	1107.84	1296.1	1256.62	1262.3	1500.5
ENSMUSG00000103649	27.8735	39.5903	43.108	28.1964	70.9682	52.9985	47.487	54.128
ENSMUSG00000060743	1864.2	1889.68	2508.89	2188.4	7415.55	6624.81	6441.93	7972.79
ENSMUSG00000097347	168.568	172.066	120.702	142.801	522.923	336.122	452.898	393.981
ENSMUSG00000073485	19.246	16.7497	11.4955	24.5581	77.1935	54.3932	53.8658	52.3533
ENSMUSG00000038806	800.367	677.603	905.268	844.072	850.373	891.212	900.126	993.826
ENSMUSG00000026520	422.748	382.199	497.179	457.509	694.741	669.455	582.601	574.999
ENSMUSG00000026519	81.6294	144.657	101.543	107.328	56.0275	47.4197	20.5541	22.1836
ENSMUSG00000038776	1349.21	1550.11	1364.13	1399.81	80.9286	66.9455	82.925	43.4799
ENSMUSG00000102219	11.2821	30.4541	4.78978	3.63824	11.2055	9.76288	11.3402	8.87344
ENSMUSG00000026516	1929.91	2200.31	1544.23	1678.14	2817.56	2094.84	2156.76	2461.49
ENSMUSG00000062169	880.005	861.851	1211.81	1042.36	837.923	888.422	823.58	1024.88
ENSMUSG00000038733	5447.94	5122.38	6313.89	6011.28	4833.31	4866.1	4913.84	5935.45
ENSMUSG00000054135	67.6927	77.6579	31.6125	40.0206	83.4187	65.5508	56.7009	50.5786
ENSMUSG00000081214	8.6275	1.5227	5.74774	10.9147	34.8616	30.6833	33.3118	17.7469
ENSMUSG00000103260	11.9458	7.61352	5.74774	3.63824	27.3912	36.2621	31.8942	20.4089
ENSMUSG00000026514	1689	1623.2	2506.97	2207.5	278.893	694.559	581.893	1061.26
ENSMUSG00000047369	73.6656	57.8628	57.4774	65.4883	51.0473	50.2091	64.4972	47.9166
ENSMUSG00000004880	649.054	705.012	564.236	600.31	1101.87	1213.39	1064.56	1060.38
ENSMUSG00000022995	8154.98	7302.89	8659.92	8306.1	7398.12	7722.44	8276.91	8281.58
ENSMUSG00000026511	387.574	359.358	520.17	454.78	478.101	417.014	399.032	462.306
ENSMUSG00000038633	1825.05	1952.11	2438.96	2186.58	512.963	633.193	590.398	701.889
ENSMUSG00000100147	36.501	36.5449	27.7807	20.0103	1.24506	1.3947	2.12628	0
ENSMUSG00000047539	1255.63	1174.01	1354.55	1372.53	1611.1	1690.37	1636.53	1857.21
ENSMUSG00000073482	1.32731	7.61352	2.87387	1.81912	16.1857	25.1046	17.719	11.5355
ENSMUSG00000026510	588.661	523.81	744.332	646.697	2074.26	2032.07	2157.47	2445.52
ENSMUSG00000026509	1990.96	1942.97	2378.6	2180.22	1883.77	1937.23	1932.79	1961.03
ENSMUSG00000038576	2413.05	2536.83	2750.29	2670.47	496.777	576.01	561.338	620.254
ENSMUSG00000030768	185.159	200.997	228.951	210.108	217.885	234.309	211.211	217.399
ENSMUSG00000046836	1912.65	1886.63	2005	1847.32	2432.84	2615.06	2531.69	3068.44
ENSMUSG00000042901	1007.43	916.668	1190.74	1045.99	1252.53	1234.31	1146.07	1362.07
ENSMUSG00000056050	3930.16	3991.01	4311.76	4097.57	3187.34	3662.48	3625.31	3906.09
ENSMUSG00000072258	651.708	589.287	482.81	468.423	745.788	668.06	639.302	652.198
ENSMUSG00000104212	17.255	15.227	2.87387	4.5478	19.9209	11.1576	10.6314	8.87344
ENSMUSG00000053461	27.8735	18.2725	10.5375	26.3772	43.577	36.2621	62.3709	31.057
ENSMUSG00000039384	107.512	94.4077	168.6	152.806	70.9682	71.1296	55.9921	42.5925
ENSMUSG00000039377	33.1827	12.1816	34.4864	27.2868	9.96045	18.1311	7.79637	5.32407
ENSMUSG00000073481	751.256	671.513	930.175	855.896	444.485	492.328	469.2	538.618
ENSMUSG00000039349	45.7921	25.886	67.0569	49.1162	6.22528	1.3947	4.96133	8.87344
ENSMUSG00000026620	3190.18	3039.32	3937.2	3572.75	3405.23	4147.83	4112.94	4856.44
ENSMUSG00000039318	3875.74	3754.99	4048.32	4039.36	2196.28	2179.91	2404.12	2245.87
ENSMUSG00000026618	1648.52	1749.59	1645.77	1513.51	1344.66	1571.82	1498.32	1504.05
ENSMUSG00000102526	114.812	112.68	84.3001	90.0465	42.3319	47.4197	69.4586	79.861
ENSMUSG00000026617	937.743	826.829	1104.52	1049.63	537.864	535.564	450.063	564.351
ENSMUSG00000026615	4922.99	4795	5268.76	5016.22	5617.69	6411.42	6400.11	6892.89
ENSMUSG00000051295	27.8735	51.772	27.7807	15.4625	14.9407	34.8674	28.3504	31.057
ENSMUSG00000097615	124.103	88.3169	139.862	134.615	51.0473	114.365	82.925	81.6357
ENSMUSG00000026614	1173.34	1209.03	991.485	995.059	323.715	754.531	636.467	622.028
ENSMUSG00000039246	286.035	287.791	327.621	309.25	105.83	110.181	80.09	84.2977
ENSMUSG00000039239	457.921	376.108	705.056	620.32	130.731	331.938	223.968	437.461
ENSMUSG00000001305	414.784	344.131	348.696	408.393	425.809	384.936	356.507	412.615
ENSMUSG00000097784	19.246	13.7043	12.4534	14.553	18.6758	23.7099	31.1855	23.071
ENSMUSG00000039210	689.536	642.581	705.056	718.553	561.52	588.562	609.534	572.337
ENSMUSG00000104394	52.4287	42.6357	47.8978	53.664	138.201	100.418	118.363	61.2268
ENSMUSG00000104245	110.167	112.68	69.9308	80.9509	77.1935	87.8659	102.77	87.8471
ENSMUSG00000026610	177.196	137.043	318.999	273.778	160.612	105.997	94.2652	123.341
ENSMUSG00000026608	3083.34	3168.75	3250.34	3143.44	2437.82	2160.39	2470.03	2348.8
ENSMUSG00000037624	1049.24	1233.39	1343.05	1159.69	1304.82	820.082	1300.58	1055.05
ENSMUSG00000103669	3.31827	9.13623	4.78978	3.63824	23.6561	11.1576	28.3504	10.6481
ENSMUSG00000102824	43.1375	31.9768	68.0149	52.7545	75.9484	54.3932	61.6622	82.523
ENSMUSG00000104507	81.6294	95.9304	75.6785	59.1214	154.387	107.392	152.384	85.185
ENSMUSG00000026605	1016.72	2255.13	730.92	695.814	830.452	1179.91	744.908	937.036
ENSMUSG00000026604	184.496	207.088	167.642	183.731	53.5374	29.2886	17.0103	9.76079
ENSMUSG00000104435	732.01	631.922	436.828	536.64	598.872	510.459	620.874	472.067
ENSMUSG00000026603	1075.78	979.099	1421.61	1231.54	714.662	768.478	798.065	872.259
ENSMUSG00000103467	37.1646	30.4541	22.9909	34.5633	7.47033	20.9205	17.0103	10.6481
ENSMUSG00000010175	290.68	376.108	326.663	337.447	638.714	316.596	313.981	322.993
ENSMUSG00000089872	1162.72	1148.12	1167.75	1215.17	1217.66	1079.5	1205.6	1174.84
ENSMUSG00000026634	1681.7	1626.25	1430.23	1526.24	2390.51	2256.62	2249.61	2292.9
ENSMUSG00000037568	311.917	219.269	441.618	384.744	2455.25	2421.19	2596.9	3221.06
ENSMUSG00000103723	33.8464	42.6357	14.3693	20.9199	1.24506	1.3947	4.96133	3.54938
ENSMUSG00000103964	52.4287	48.7265	30.6546	50.0258	6.22528	2.78939	5.67009	3.54938
ENSMUSG00000066595	956.989	743.08	660.032	814.056	940.017	970.709	887.368	1035.53
ENSMUSG00000097845	23.8915	18.2725	11.4955	16.3721	6.22528	11.1576	13.4665	14.1975
ENSMUSG00000057072	17.255	13.7043	18.2012	14.553	2.49011	11.1576	7.08761	6.21141
ENSMUSG00000026632	1020.7	662.376	718.467	874.997	212.905	338.911	312.563	290.162
ENSMUSG00000062510	96.2298	196.429	75.6785	83.6795	212.905	227.336	152.384	118.904
ENSMUSG00000026628	175.205	62.4309	271.102	299.245	131.976	100.418	70.8761	39.0431
ENSMUSG00000073478	47.1194	24.3633	38.3182	34.5633	22.411	36.2621	28.3504	27.5077
ENSMUSG00000103685	63.0471	60.9082	32.5705	49.1162	48.5572	40.4462	45.3607	24.8456
ENSMUSG00000037499	249.534	252.769	346.78	271.958	224.11	263.598	233.182	286.612
ENSMUSG00000026627	384.256	333.472	430.122	421.126	986.084	1092.05	973.128	1187.27
ENSMUSG00000026626	2344.03	2381.51	2724.43	2570.42	983.594	956.762	963.915	913.077
ENSMUSG00000103114	63.7108	45.6811	59.3933	58.2118	0	0	2.12628	0
ENSMUSG00000037474	432.039	482.697	408.089	481.157	369.782	347.28	355.798	318.557
ENSMUSG00000037461	688.209	800.943	698.35	678.532	1516.48	1560.67	1594	1492.51
ENSMUSG00000102970	10.6185	7.61352	5.74774	9.0956	11.2055	16.7364	26.2241	14.1975
ENSMUSG00000026623	4887.81	4755.41	5706.54	5697.48	2892.26	3104.6	3032.79	3964.65
ENSMUSG00000064845	14.6004	21.3179	5.74774	10.9147	1.24506	5.57879	7.79637	11.5355
ENSMUSG00000026622	169.232	336.518	131.24	120.062	210.414	244.072	197.035	182.793
ENSMUSG00000055833	221.66	249.724	124.534	160.083	148.162	100.418	161.597	121.566
ENSMUSG00000037434	1117.59	1385.66	1328.69	1199.71	540.354	612.272	536.532	706.326
ENSMUSG00000097416	18.5823	7.61352	4.78978	16.3721	18.6758	23.7099	26.2241	12.4228
ENSMUSG00000026637	35.1737	31.9768	48.8558	43.6589	28.6363	23.7099	46.7782	16.8595
ENSMUSG00000037395	999.463	1088.73	713.677	837.705	937.527	846.581	803.735	787.074
ENSMUSG00000097316	69.6837	74.6125	38.3182	62.7596	34.8616	23.7099	17.0103	16.8595
ENSMUSG00000058248	1431.5	1977.99	1809.58	1657.22	80.9286	57.1826	63.0797	41.7052
ENSMUSG00000037375	24.5552	22.8406	33.5285	30.0155	36.1066	27.8939	44.6519	31.9444
ENSMUSG00000016262	250.861	284.746	343.906	321.984	1003.51	578.799	748.451	657.522
ENSMUSG00000102162	21.9006	10.6589	17.2432	15.4625	14.9407	11.1576	6.37885	7.9861
ENSMUSG00000016200	989.508	864.896	999.148	1000.52	1106.85	1246.86	1276.48	1663.77
ENSMUSG00000016181	626.489	574.06	561.362	619.41	1065.77	940.026	1026.29	1123.38
ENSMUSG00000026638	15.264	12.1816	19.1591	25.4677	6.22528	1.3947	9.21389	7.9861
ENSMUSG00000079144	179.85	141.612	186.801	189.189	173.063	147.838	162.306	197.878
ENSMUSG00000037318	6.63654	7.61352	12.4534	9.0956	14.9407	13.947	14.1752	5.32407
ENSMUSG00000026639	73.6656	45.6811	73.7626	61.8501	12.4506	5.57879	12.7577	9.76079
ENSMUSG00000016194	52.4287	47.2038	87.174	64.5788	1.24506	2.78939	5.67009	6.21141
ENSMUSG00000009633	100.212	89.8396	145.609	132.796	9.96045	1.3947	4.25256	2.66203
ENSMUSG00000016179	1326.64	997.371	1724.32	1555.35	896.44	799.162	836.338	1030.21
ENSMUSG00000026640	6264.23	6503.47	6624.27	6595.22	21744.9	24875.8	27190.9	29810.3
ENSMUSG00000102621	9.95481	1.5227	4.78978	2.72868	36.1066	9.76288	36.8556	15.9722
ENSMUSG00000102841	5.30923	7.61352	4.78978	5.45736	49.8022	19.5258	51.0308	16.8595
ENSMUSG00000103597	7.30019	7.61352	5.74774	6.36692	44.822	19.5258	24.0979	8.87344
ENSMUSG00000016494	20.5733	10.6589	36.4023	25.4677	12.4506	12.5523	15.5927	33.7191
ENSMUSG00000097325	28.5371	41.113	28.7387	20.9199	3.73517	1.3947	1.41752	2.66203
ENSMUSG00000096929	1008.09	1029.35	519.212	653.974	164.347	185.495	182.86	167.708
ENSMUSG00000103867	29.8644	39.5903	14.3693	12.7338	12.4506	9.76288	24.0979	7.9861
ENSMUSG00000016493	807.003	692.831	377.435	575.752	536.619	563.458	659.147	516.434
ENSMUSG00000104010	92.9116	102.021	43.108	70.0361	70.9682	72.5243	87.8863	53.2407
ENSMUSG00000103443	66.3654	70.0444	26.8228	48.2067	12.4506	26.4992	25.5154	23.071
ENSMUSG00000016481	431.375	450.721	357.318	396.568	642.449	638.771	650.642	778.201
ENSMUSG00000026616	189.141	146.18	192.549	180.093	26.1462	43.2356	51.0308	23.9583
ENSMUSG00000050530	2431.63	2704.32	2771.37	2812.36	1226.38	1595.53	1418.94	1850.11
ENSMUSG00000026643	5536.87	4718.86	5156.68	5147.2	4490.92	4105.99	4463.07	4357.75
ENSMUSG00000049950	82.9567	79.1806	88.132	87.3178	104.585	94.8394	65.9147	103.819
ENSMUSG00000026650	33.8464	31.9768	40.2342	32.7442	3.73517	4.18409	0.708761	0
ENSMUSG00000026648	741.965	653.24	469.398	605.767	628.753	704.322	742.072	659.297
ENSMUSG00000026646	187.15	202.52	171.474	203.741	353.596	421.199	406.12	405.516
ENSMUSG00000109865	1158.74	906.009	1096.86	1206.08	1340.93	1231.52	1357.28	1114.5
ENSMUSG00000051396	398.856	277.132	308.462	363.824	374.762	365.411	483.375	406.404
ENSMUSG00000039496	21.9006	27.4087	49.8137	37.292	17.4308	9.76288	10.6314	12.4228
ENSMUSG00000026655	252.852	274.087	308.462	290.15	1904.94	1775.45	1968.23	2368.32
ENSMUSG00000026657	2269.03	2460.69	2143.91	2117.46	7022.11	5863.31	8043.02	7597.44
ENSMUSG00000084859	19.9096	12.1816	5.74774	11.8243	47.3121	13.947	20.5541	2.66203
ENSMUSG00000086921	21.9006	15.227	6.70569	2.72868	58.5176	22.3152	90.7214	6.21141
ENSMUSG00000102816	53.756	50.2492	20.1171	30.0155	109.565	43.2356	136.082	18.6342
ENSMUSG00000102136	28.5371	9.13623	11.4955	17.2816	41.0868	30.6833	56.7009	8.87344
ENSMUSG00000102494	4.64558	1.5227	0	0.90956	17.4308	6.97349	85.0513	2.66203
ENSMUSG00000039449	1249.66	1279.07	1259.71	1211.53	1589.94	1589.95	1528.09	1698.38
ENSMUSG00000048186	125.431	141.612	116.871	112.785	61.0077	43.2356	52.4483	37.2685
ENSMUSG00000026662	889.96	948.645	1066.21	1001.43	1846.42	2080.89	1821.52	2124.3
ENSMUSG00000026664	248.87	248.201	284.513	231.028	118.28	147.838	89.3039	121.566
ENSMUSG00000026669	252.189	345.654	174.348	204.651	358.576	348.674	277.125	184.568
ENSMUSG00000026672	856.777	808.556	852.581	891.369	171.818	125.523	119.072	100.27
ENSMUSG00000039145	2458.84	2421.1	3396.91	3054.3	530.394	673.639	616.622	811.033
ENSMUSG00000039128	1305.41	1256.23	1362.21	1266.11	1847.66	1857.74	1774.74	1969.02
ENSMUSG00000025817	629.808	697.399	710.803	637.602	593.892	690.375	607.408	556.365
ENSMUSG00000056718	74.9929	44.1584	45.9819	53.664	169.328	125.523	102.77	79.861
ENSMUSG00000025816	3675.32	3503.74	3118.15	3446.32	1593.67	1857.74	2008.63	1890.93
ENSMUSG00000025815	413.456	354.79	313.252	301.974	312.509	241.283	288.466	283.063
ENSMUSG00000043241	898.587	950.168	807.557	858.625	1386.99	1223.15	1444.45	1294.64
ENSMUSG00000045319	24.5552	24.3633	22.9909	26.3772	7.47033	1.3947	5.67009	8.87344
ENSMUSG00000039046	1008.09	922.759	1243.43	1139.68	890.215	856.344	1049.67	1011.57
ENSMUSG00000002107	18277	17887.2	15784.2	17245.3	22640.1	22967.9	25107.8	28800.5
ENSMUSG00000062319	52.4287	33.4995	22.9909	25.4677	47.3121	18.1311	68.7498	7.9861
ENSMUSG00000025782	417.438	409.608	438.744	471.152	880.254	753.137	970.293	698.34
ENSMUSG00000025781	2709.7	2996.68	3936.24	3596.4	3036.69	3165.96	3109.33	3627.46
ENSMUSG00000037262	414.784	371.54	384.14	411.121	997.29	887.027	864.688	874.921
ENSMUSG00000025780	264.134	231.451	349.654	315.617	36.1066	12.5523	26.9329	12.4228
ENSMUSG00000061186	595.298	433.971	494.305	591.214	64.7429	64.1561	58.8271	56.79
ENSMUSG00000026778	619.853	507.061	926.344	719.462	51.0473	12.5523	28.3504	13.3102
ENSMUSG00000026773	1804.48	1292.78	2412.13	1866.42	1964.7	2104.6	2250.32	2963.73
ENSMUSG00000037197	1274.88	1218.16	1464.71	1436.2	2373.08	2397.48	2219.84	2397.6
ENSMUSG00000023206	80.3021	94.4077	54.6035	84.5891	27.3912	11.1576	9.21389	7.09875
ENSMUSG00000058594	2750.18	2593.17	2475.36	2628.63	2783.94	2744.76	2758.5	2656.71
ENSMUSG00000047909	2616.12	2287.1	1744.44	2114.73	3186.1	2794.97	3044.13	2622.1
ENSMUSG00000026768	234.27	272.564	140.82	161.902	38.5967	20.9205	34.0205	20.4089
ENSMUSG00000026767	1112.95	1052.19	1156.25	1130.58	781.895	741.979	828.541	810.145
ENSMUSG00000102630	27.8735	19.7952	8.6216	13.6434	32.3715	29.2886	27.6417	16.8595
ENSMUSG00000104449	28.5371	19.7952	10.5375	11.8243	24.9011	33.4727	37.5643	15.0849
ENSMUSG00000104406	15.264	10.6589	5.74774	8.18604	16.1857	5.57879	9.21389	10.6481
ENSMUSG00000026730	3333.53	2631.23	4472.7	4282.21	28.6363	111.576	51.7395	98.4952
ENSMUSG00000049630	1847.61	1536.41	2480.15	2447.63	8.71539	43.2356	34.7293	60.3394
ENSMUSG00000104459	610.562	363.926	463.651	722.191	1.24506	6.97349	9.92265	5.32407
ENSMUSG00000102900	88.266	73.0898	101.543	115.514	2.49011	2.78939	4.96133	7.9861
ENSMUSG00000026727	610.562	703.489	852.581	691.266	469.386	481.171	432.344	398.418
ENSMUSG00000086358	22.5642	21.3179	9.57956	14.553	6.22528	11.1576	14.884	9.76079
ENSMUSG00000026726	36.501	41.113	24.9069	26.3772	4.98022	9.76288	11.3402	11.5355
ENSMUSG00000026723	414.784	344.131	260.564	351.09	277.647	239.888	284.922	255.555
ENSMUSG00000026728	2633.38	4377.78	2776.16	2280.27	4177.16	4994.41	3301.41	4433.17
ENSMUSG00000003418	65.7017	47.2038	60.3512	62.7596	2.49011	5.57879	7.08761	5.32407
ENSMUSG00000063275	403.502	388.29	404.257	412.94	240.296	223.152	215.463	169.483
ENSMUSG00000102553	38.4919	25.886	37.3603	28.1964	8.71539	15.3417	9.92265	5.32407
ENSMUSG00000026718	2094.49	1900.34	2121.87	2119.28	1883.77	1916.31	1967.52	2279.59
ENSMUSG00000103901	107.512	97.4531	133.156	105.509	83.4187	82.2871	91.4301	88.7344
ENSMUSG00000026712	5.30923	4.56811	6.70569	4.5478	44.822	12.5523	12.0489	11.5355
ENSMUSG00000036949	513.668	653.24	462.693	480.248	4.98022	1.3947	4.25256	1.77469
ENSMUSG00000057914	719.401	587.764	747.206	760.392	351.106	220.362	263.659	191.666
ENSMUSG00000104271	63.7108	47.2038	52.6876	42.7493	53.5374	52.9985	53.8658	50.5786
ENSMUSG00000026707	213.033	167.497	240.447	202.832	185.513	277.545	286.339	319.444
ENSMUSG00000017418	1045.26	726.33	1138.05	1141.5	1150.43	1174.34	1216.94	1551.97
ENSMUSG00000026748	1526.4	1713.04	1690.79	1645.39	103.34	105.997	82.925	89.6218
ENSMUSG00000053702	2065.95	2003.88	1867.06	1872.78	113.3	139.47	109.149	113.58
ENSMUSG00000054057	96.8935	153.793	159.021	140.072	129.486	213.389	159.471	233.372
ENSMUSG00000054074	247.543	336.518	262.48	256.496	997.29	1153.41	993.683	1106.52
ENSMUSG00000026743	1349.87	1350.64	976.157	1230.63	1875.05	1716.87	1842.78	1586.57
ENSMUSG00000026740	1490.57	1286.69	1013.52	1236.09	2383.04	2185.49	2338.91	1670.87
ENSMUSG00000051154	1300.76	1326.28	1265.46	1196.98	2546.14	2278.94	2298.51	2183.75
ENSMUSG00000026739	1281.52	1269.94	1269.29	1274.29	3700.31	3737.79	3567.19	4129.7
ENSMUSG00000037708	58.4015	88.3169	43.108	48.2067	6.22528	0	0.708761	0
ENSMUSG00000026737	986.19	887.737	1214.69	1056.91	672.33	672.244	700.256	753.355
ENSMUSG00000087674	26.5462	36.5449	17.2432	15.4625	18.6758	11.1576	17.0103	20.4089
ENSMUSG00000023094	154.631	200.997	151.357	154.625	19.9209	20.9205	17.719	10.6481
ENSMUSG00000043415	637.771	470.516	1033.63	926.842	130.731	119.944	105.605	126.89
ENSMUSG00000036617	1843.63	1939.93	2309.63	2042.87	211.659	557.879	357.924	552.815
ENSMUSG00000036591	10171.8	10859.9	8328.47	8956.44	8011.93	7449.08	7828.97	7164.42
ENSMUSG00000075514	249.534	264.951	343.906	286.511	363.556	302.649	362.885	239.583
ENSMUSG00000026679	46.4558	66.999	31.6125	49.1162	8.71539	2.78939	8.50513	8.87344
ENSMUSG00000048550	509.686	497.924	513.464	508.444	252.746	347.28	328.865	449.884
ENSMUSG00000045967	2955.91	4129.57	3393.08	3133.43	58.5176	65.5508	75.1286	65.6635
ENSMUSG00000083863	43.1375	56.3401	36.4023	35.4728	31.1264	32.078	14.884	18.6342
ENSMUSG00000083563	2290.93	2938.82	2744.54	2405.79	1368.32	1242.68	1036.21	840.315
ENSMUSG00000082884	71.011	79.1806	83.3422	96.4134	43.577	33.4727	36.8556	35.4938
ENSMUSG00000026787	4062.89	3917.92	5913.46	5249.07	2979.42	1447.7	1691.1	1504.94
ENSMUSG00000026786	11.9458	19.7952	12.4534	13.6434	181.778	198.047	75.8374	61.2268
ENSMUSG00000069136	10.6185	19.7952	13.4114	19.1008	4.98022	20.9205	14.884	23.9583
ENSMUSG00000026784	572.733	467.47	425.332	449.323	704.702	591.352	679.702	651.311
ENSMUSG00000058835	2604.84	2348.01	3113.36	2826.91	1745.57	1735	1739.3	1942.4
ENSMUSG00000026781	2024.81	1906.43	2394.89	2174.76	1713.2	1626.22	1557.15	1905.13
ENSMUSG00000026779	177.859	248.201	135.072	121.881	181.778	161.785	158.054	104.707
ENSMUSG00000026775	3948.08	4182.87	3685.26	3860.17	3667.93	4055.78	3890.39	4213.11
ENSMUSG00000081648	23.2279	25.886	14.3693	21.8294	68.4781	65.5508	75.8374	24.8456
ENSMUSG00000069132	472.522	359.358	579.563	537.55	169.328	193.863	181.443	252.893
ENSMUSG00000102704	63.7108	50.2492	35.4444	40.9302	69.7231	55.7879	71.5848	32.8317
ENSMUSG00000026771	777.802	639.536	749.122	781.312	780.65	687.586	787.433	666.396
ENSMUSG00000026986	432.702	260.382	522.086	473.881	13.6956	19.5258	21.9716	18.6342
ENSMUSG00000026979	5.97289	4.56811	7.66365	11.8243	39.8418	26.4992	18.4278	14.1975
ENSMUSG00000102591	49.1104	51.772	34.4864	31.8346	16.1857	16.7364	9.92265	7.09875
ENSMUSG00000084241	75.6566	68.5217	36.4023	55.4832	82.1737	52.9985	59.5359	34.6064
ENSMUSG00000004113	7048.01	8003.33	6113.68	6650.7	4367.66	3998.6	4837.29	4530.78
ENSMUSG00000036893	1558.92	1595.79	1556.68	1441.65	4847	4384.93	4936.52	4906.13
ENSMUSG00000102875	31.1917	13.7043	3.83182	13.6434	19.9209	25.1046	42.5256	17.7469
ENSMUSG00000026972	385.583	275.61	350.612	313.798	484.327	493.723	500.385	406.404
ENSMUSG00000026974	519.641	429.403	692.602	612.134	1089.42	1186.89	1211.98	1372.72
ENSMUSG00000026975	820.276	700.444	755.827	766.759	947.487	905.159	938.399	858.949
ENSMUSG00000036850	362.355	405.039	453.113	383.834	435.77	389.121	404.702	456.095
ENSMUSG00000036833	422.084	447.675	410.005	374.739	308.774	278.939	259.406	180.131
ENSMUSG00000006476	9966.09	11300	11007.9	10258.9	3860.92	4578.79	4360.3	4241.51
ENSMUSG00000099320	21.2369	21.3179	22.033	13.6434	27.3912	29.2886	30.4767	22.1836
ENSMUSG00000078202	158.613	117.248	297.924	262.863	38.5967	58.5773	65.206	85.185
ENSMUSG00000059555	23.2279	33.4995	23.9489	26.3772	57.2726	50.2091	38.2731	12.4228
ENSMUSG00000013465	1093.04	1081.12	1110.27	989.601	1560.05	1384.93	1388.46	1215.66
ENSMUSG00000064919	10.6185	18.2725	11.4955	9.0956	29.8813	30.6833	23.3891	19.5216
ENSMUSG00000036752	3161.65	3284.47	4831.93	4379.53	1370.81	1799.16	1623.06	2085.26
ENSMUSG00000044628	1199.22	1140.51	2012.67	1626.29	642.449	648.534	746.325	778.201
ENSMUSG00000006471	1998.93	1979.52	1255.88	1447.11	2912.19	2882.84	3032.79	2282.25
ENSMUSG00000078201	165.25	216.224	205.961	211.018	100.85	167.364	153.801	192.554
ENSMUSG00000048707	151.977	129.43	211.708	195.555	244.031	333.333	225.386	320.331
ENSMUSG00000026966	400.183	368.494	534.539	472.971	652.409	697.349	610.243	694.791
ENSMUSG00000026965	1799.17	1892.72	2123.79	1829.13	3645.52	3535.56	3869.12	3607.94
ENSMUSG00000026963	123.44	129.43	86.216	127.338	3.73517	2.78939	3.5438	4.43672
ENSMUSG00000026961	177.196	213.179	138.904	170.997	8.71539	20.9205	14.1752	14.1975
ENSMUSG00000026959	11522.4	14046.9	13408.5	12466.4	1211.44	1260.81	1289.24	1325.69
ENSMUSG00000085830	1337.93	1230.35	843.959	1083.29	242.786	209.205	248.066	162.384
ENSMUSG00000097345	16.5913	9.13623	8.6216	7.27648	18.6758	11.1576	15.5927	11.5355
ENSMUSG00000036646	2206.65	2136.35	2691.86	2438.53	2734.14	2683.4	2585.56	2804.9
ENSMUSG00000026958	618.526	662.376	372.645	462.057	754.504	740.584	652.769	504.899
ENSMUSG00000026956	292.008	255.814	326.663	339.266	224.11	140.864	100.644	57.6774
ENSMUSG00000026955	376.955	437.016	320.915	326.532	327.45	338.911	255.154	185.455
ENSMUSG00000015085	65.0381	77.6579	93.8797	53.664	1.24506	0	2.83504	2.66203
ENSMUSG00000015094	5996.78	5382.76	5893.35	6097.69	13418	12550.9	12777.5	10461.8
ENSMUSG00000036587	46.4558	57.8628	44.066	30.925	41.0868	19.5258	23.3891	13.3102
ENSMUSG00000026944	6816.39	7688.13	6201.81	6319.62	5438.4	5168.75	5509.91	4479.31
ENSMUSG00000047617	557.469	639.536	631.293	620.32	1284.9	1139.47	1309.08	916.627
ENSMUSG00000015093	77.6475	71.5671	43.108	50.9354	209.169	184.1	191.365	156.173
ENSMUSG00000015090	65.7017	56.3401	80.4683	50.9354	37.3517	26.4992	87.8863	17.7469
ENSMUSG00000015083	138.704	115.726	105.375	110.057	183.023	185.495	180.734	165.046
ENSMUSG00000015095	2361.28	2632.76	2490.69	2447.63	3080.27	2854.95	2908.05	2571.52
ENSMUSG00000026942	155.295	167.497	200.213	179.183	414.604	368.2	282.087	353.163
ENSMUSG00000015092	1477.29	1352.16	1847.9	1719.07	1934.82	1748.95	1600.38	1798.65
ENSMUSG00000026941	159.941	118.771	109.207	105.509	522.923	496.512	495.424	394.868
ENSMUSG00000036504	524.95	494.879	646.62	602.129	625.018	543.932	520.939	513.772
ENSMUSG00000029419	335.809	394.38	341.99	361.095	14.9407	25.1046	26.2241	31.9444
ENSMUSG00000015087	2795.97	2896.18	2896.86	2771.43	3337.99	3059.97	3239.75	2651.38
ENSMUSG00000052403	32.519	27.4087	24.9069	29.1059	11.2055	12.5523	21.9716	7.09875
ENSMUSG00000026940	38.4919	59.3855	31.6125	36.3824	3.73517	5.57879	12.0489	4.43672
ENSMUSG00000026939	79.6385	68.5217	115.913	90.956	41.0868	29.2886	29.0592	24.8456
ENSMUSG00000087612	5.30923	10.6589	15.3273	13.6434	13.6956	5.57879	17.0103	4.43672
ENSMUSG00000049086	236.261	264.951	365.939	364.734	209.169	227.336	257.989	260.879
ENSMUSG00000058740	3495.47	3715.4	1985.84	2351.21	441.995	274.755	273.582	219.174
ENSMUSG00000026933	3229.34	3552.47	3579.88	3457.24	6215.32	5945.59	6560.29	7181.28
ENSMUSG00000036352	910.533	851.192	1104.52	1035.08	1042.11	902.369	993.683	1067.48
ENSMUSG00000026932	2194.7	2912.93	2891.11	2483.1	323.715	228.73	245.94	266.203
ENSMUSG00000087679	849.477	883.169	1000.11	936.847	449.465	446.303	406.12	413.502
ENSMUSG00000087595	96.2298	108.112	104.417	95.5038	68.4781	68.3402	65.9147	69.2129
ENSMUSG00000036327	1001.45	1131.37	844.917	945.033	795.591	792.188	675.449	690.354
ENSMUSG00000048038	97.5571	100.498	62.2671	71.8553	53.5374	15.3417	32.603	15.9722
ENSMUSG00000026930	2419.02	2076.97	2604.68	2520.39	5043.72	4036.25	4620.41	4247.72
ENSMUSG00000075467	535.569	616.695	575.732	593.033	634.978	702.927	652.06	720.524
ENSMUSG00000026928	53.756	53.2947	44.066	50.9354	88.399	62.7614	46.0694	44.3672
ENSMUSG00000086779	134.058	130.953	82.3842	109.147	117.035	103.208	148.84	110.918
ENSMUSG00000036281	2850.39	2587.07	1996.38	2150.2	3371.61	2859.13	3099.41	2336.38
ENSMUSG00000085767	467.212	408.085	295.05	345.633	771.935	707.112	742.072	603.394
ENSMUSG00000026927	3476.88	3652.97	2786.69	3098.87	4053.9	3743.37	3911.65	3852.85
ENSMUSG00000026926	2250.45	2396.74	2445.66	2396.69	2775.23	2715.48	2706.76	2394.05
ENSMUSG00000026925	762.538	829.874	637.041	646.697	1108.1	1080.89	1056.76	901.542
ENSMUSG00000026924	2609.49	2823.09	2677.49	2645.91	3054.12	3418.4	3565.07	3583.1
ENSMUSG00000086714	51.1014	42.6357	31.6125	30.925	21.1659	18.1311	17.719	14.1975
ENSMUSG00000026923	1864.2	2296.24	2185.1	2101.08	2064.3	2383.54	2151.09	1785.34
ENSMUSG00000026921	318.554	371.54	440.66	383.834	39.8418	54.3932	53.1571	53.2407
ENSMUSG00000036186	804.349	895.35	1031.72	934.118	836.678	951.184	885.242	930.824
ENSMUSG00000097052	31.8554	24.3633	27.7807	24.5581	51.0473	46.025	62.3709	49.6913
ENSMUSG00000077192	27.8735	24.3633	19.1591	21.8294	62.2528	40.4462	31.8942	31.9444
ENSMUSG00000036160	405.493	354.79	501.969	418.398	593.892	629.008	563.465	749.806
ENSMUSG00000015776	544.86	475.084	671.527	625.777	1350.89	1408.64	1302.7	1437.5
ENSMUSG00000062647	4157.79	4706.68	5917.29	5337.3	12292.4	12276.1	11539.3	13297.7
ENSMUSG00000065258	10.6185	7.61352	15.3273	10.9147	42.3319	30.6833	36.1468	15.9722
ENSMUSG00000015790	716.746	802.465	809.473	730.377	893.95	976.288	817.201	711.65
ENSMUSG00000014873	878.678	896.873	680.149	731.286	1231.36	1080.89	976.672	1036.42
ENSMUSG00000014867	2229.88	2020.63	2962.96	2677.75	1466.68	2168.75	1798.83	2654.93
ENSMUSG00000049897	36.501	25.886	30.6546	21.8294	28.6363	18.1311	21.2628	8.87344
ENSMUSG00000052406	1242.36	1233.39	958.914	1106.93	922.586	751.742	803.735	819.019
ENSMUSG00000014852	23.2279	21.3179	16.2853	12.7338	6.22528	4.18409	2.83504	2.66203
ENSMUSG00000015488	1529.72	1521.18	1857.48	1725.44	2518.75	2631.79	2575.64	3108.37
ENSMUSG00000036067	1285.5	1521.18	1211.81	1297.03	214.15	285.913	249.484	271.527
ENSMUSG00000036040	124.767	118.771	142.735	151.897	33.6165	9.76288	9.21389	11.5355
ENSMUSG00000009216	2050.69	2139.4	3030.01	2853.29	56.0275	48.8144	57.4096	85.185
ENSMUSG00000000889	17.9187	24.3633	23.9489	21.8294	1.24506	1.3947	0	3.54938
ENSMUSG00000009614	633.79	800.943	733.794	663.979	28.6363	18.1311	30.4767	23.9583
ENSMUSG00000009621	1328.64	1164.87	1411.07	1526.24	3995.38	3182.7	3597.67	3203.31
ENSMUSG00000109946	367.664	456.811	571.9	548.465	288.853	304.044	260.824	367.361
ENSMUSG00000026918	2933.35	2909.89	3364.34	3342.63	8160.1	7138.06	7713.44	7816.62
ENSMUSG00000026917	947.698	857.283	1066.21	1022.35	1716.93	1596.93	1649.99	1573.26
ENSMUSG00000085929	29.2008	36.5449	26.8228	39.1111	29.8813	39.0515	26.2241	42.5925
ENSMUSG00000015846	418.102	461.379	575.732	509.354	348.616	361.227	317.525	368.248
ENSMUSG00000026837	2909.46	2567.28	2323.04	2191.13	347.371	673.639	430.927	328.317
ENSMUSG00000086425	19.246	25.886	15.3273	16.3721	1.24506	1.3947	1.41752	0.887344
ENSMUSG00000026833	13716.4	14095.7	19831.6	18453.2	4922.95	6828.44	5913.19	7558.4
ENSMUSG00000035829	965.617	1009.55	1223.31	975.958	763.219	641.561	700.964	716.087
ENSMUSG00000026831	112.821	89.8396	118.787	135.524	6.22528	4.18409	5.67009	2.66203
ENSMUSG00000035772	664.981	557.31	819.052	695.814	642.449	737.795	697.421	812.807
ENSMUSG00000026821	1965.08	2264.26	2077.81	2042.87	3999.12	3665.26	3819.51	3498.8
ENSMUSG00000026816	451.285	472.038	510.591	481.157	1263.73	1139.47	1032.66	1005.36
ENSMUSG00000026812	3303.01	3380.4	2640.13	2956.07	5051.19	4195.25	4815.32	4299.18
ENSMUSG00000026807	33.8464	36.5449	35.4444	35.4728	7.47033	6.97349	6.37885	6.21141
ENSMUSG00000035666	1384.38	1416.12	1740.61	1490.77	2054.34	2150.62	2235.43	3018.75
ENSMUSG00000026806	231.615	237.542	213.624	200.103	541.599	507.67	497.55	516.434
ENSMUSG00000079502	9.29116	13.7043	20.1171	16.3721	7.47033	1.3947	7.08761	4.43672
ENSMUSG00000083773	1686.34	1853.13	3058.75	2425.8	923.831	980.472	858.309	1198.8
ENSMUSG00000026803	564.77	542.083	386.056	483.886	749.524	668.06	721.518	731.172
ENSMUSG00000043535	3007.02	3153.52	2963.92	2981.54	3620.62	3836.81	3954.88	4625.73
ENSMUSG00000035513	2432.29	2046.51	2408.3	2775.07	7170.28	6909.33	7614.93	5253.97
ENSMUSG00000079499	1284.17	1027.83	1321.98	1463.48	2339.46	2772.66	3287.23	2759.64
ENSMUSG00000026799	365.673	309.109	394.678	425.674	808.041	924.684	848.387	836.766
ENSMUSG00000039844	3892.99	4105.21	4727.51	4354.97	5018.82	5529.97	5470.92	6298.37
ENSMUSG00000075425	14.6004	6.09082	12.4534	13.6434	29.8813	34.8674	29.0592	14.1975
ENSMUSG00000039826	641.09	612.127	668.653	660.341	717.152	801.951	880.99	754.243
ENSMUSG00000026798	371.646	401.994	432.996	378.377	317.489	288.702	262.241	270.64
ENSMUSG00000059316	2666.56	2780.46	3668.01	3409.94	2065.55	2319.38	2254.57	2738.34
ENSMUSG00000069020	763.202	677.603	1052.79	959.586	656.144	644.35	661.274	630.014
ENSMUSG00000039798	58.4015	50.2492	39.2762	45.478	59.7627	36.2621	34.0205	33.7191
ENSMUSG00000039787	287.362	309.109	310.378	254.677	258.972	209.205	214.046	188.117
ENSMUSG00000026790	6763.3	6369.47	4762	5545.59	4241.91	3952.57	4008.75	3506.78
ENSMUSG00000019715	1152.1	1181.62	1129.43	1214.26	2335.72	2203.62	2398.45	2158.91
ENSMUSG00000057738	37448.7	43587.4	38749.3	38461.7	35222.6	36242.6	38620.4	41059.2
ENSMUSG00000098453	15.9277	6.09082	0.957956	3.63824	22.411	16.7364	8.50513	6.21141
ENSMUSG00000039715	638.435	624.309	632.251	613.044	846.638	774.057	918.554	811.92
ENSMUSG00000054766	4411.31	4053.44	5660.56	5247.25	10023.9	10803.3	9873.04	12618.9
ENSMUSG00000026785	15.264	21.3179	13.4114	10.9147	61.0077	78.103	66.6235	38.1558
ENSMUSG00000015335	139.367	138.566	160.937	149.168	195.474	199.442	173.646	203.202
ENSMUSG00000039686	4985.37	5271.6	4420.01	4501.41	2576.02	2510.46	2749.28	2449.07
ENSMUSG00000039678	980.881	906.009	1093.99	1033.26	1436.79	1246.86	1376.41	1366.51
ENSMUSG00000015337	88.9296	102.021	148.483	136.434	67.233	65.5508	63.7885	66.5508
ENSMUSG00000039660	813.64	729.375	871.74	795.865	1187.78	1094.84	1073.77	1015.12
ENSMUSG00000039648	388.901	330.427	342.948	361.095	678.555	670.849	615.913	550.153
ENSMUSG00000100747	19.9096	18.2725	22.033	20.9199	14.9407	13.947	14.1752	15.9722
ENSMUSG00000007476	550.833	606.036	900.479	764.94	597.627	746.163	631.506	810.145
ENSMUSG00000099041	162.595	197.952	102.501	120.971	231.58	273.361	308.311	259.105
ENSMUSG00000079484	394.21	403.517	216.498	288.331	989.819	847.976	905.087	638.001
ENSMUSG00000075419	512.341	572.537	683.981	545.736	281.383	425.383	410.372	433.024
ENSMUSG00000052533	1152.1	1183.14	1048	996.878	2177.6	2389.12	2260.95	2189.08
ENSMUSG00000026860	4792.91	4361.03	3525.28	4052.09	5857.99	5762.89	5812.55	4624.84
ENSMUSG00000026858	2127.67	1997.79	2172.64	2184.76	1049.58	1082.29	986.595	1178.39
ENSMUSG00000026856	697.5	567.969	753.911	738.563	1080.71	1089.26	1035.5	1054.16
ENSMUSG00000026853	1116.27	1181.62	1145.72	1034.17	877.764	863.318	823.58	859.837
ENSMUSG00000039515	2430.96	2507.89	2965.83	2761.42	3162.44	3372.38	3416.94	3555.59
ENSMUSG00000089762	115.476	123.339	169.558	172.816	217.885	231.52	231.765	316.782
ENSMUSG00000047363	81.6294	106.589	41.1921	54.5736	12.4506	2.78939	14.884	7.09875
ENSMUSG00000044320	12.6094	16.7497	16.2853	10.0052	23.6561	32.078	15.5927	19.5216
ENSMUSG00000026857	541.542	513.151	753.911	638.511	916.361	962.341	926.35	844.752
ENSMUSG00000039483	570.079	586.241	580.521	552.103	827.962	789.399	791.686	762.229
ENSMUSG00000039476	15.264	12.1816	22.033	20.0103	12.4506	8.36818	11.3402	17.7469
ENSMUSG00000050737	20.5733	25.886	31.6125	14.553	13.6956	19.5258	11.3402	14.1975
ENSMUSG00000026848	1489.9	1425.25	1212.77	1331.6	1179.07	1177.12	1063.85	1255.59
ENSMUSG00000026849	497.74	499.447	595.849	572.113	738.318	853.555	806.57	914.852
ENSMUSG00000026851	1134.85	1234.91	1275.04	1272.47	1228.87	1182.7	1244.58	1209.45
ENSMUSG00000026854	1994.28	2014.54	2285.68	2070.16	1810.31	1638.77	1946.97	1654.01
ENSMUSG00000075415	4868.57	4881.79	3820.33	4182.16	2837.48	2615.06	2845.67	2161.57
ENSMUSG00000087269	88.9296	111.157	86.216	74.5839	143.181	117.155	99.9353	88.7344
ENSMUSG00000000194	2286.29	2195.74	2609.47	2590.43	1795.37	2167.36	1942	2462.38
ENSMUSG00000062661	4606.42	5367.53	6116.55	5744.78	3494.87	3651.32	3599.09	4521.02
ENSMUSG00000055632	159.941	223.838	64.1831	75.4935	48.5572	57.1826	51.0308	17.7469
ENSMUSG00000076441	162.595	162.929	228.951	191.917	64.7429	48.8144	35.438	30.1697
ENSMUSG00000026843	1933.22	1777	1669.72	1737.26	2178.85	1868.89	2032.73	1825.27
ENSMUSG00000039356	471.858	482.697	437.786	439.318	735.828	627.614	702.382	605.169
ENSMUSG00000026842	1458.05	1531.84	1720.49	1617.2	2263.51	2264.99	2350.25	2481.01
ENSMUSG00000026841	274.089	263.428	297.924	273.778	48.5572	64.1561	70.1673	70.1002
ENSMUSG00000001864	404.165	328.904	553.699	487.524	554.05	584.378	484.792	606.943
ENSMUSG00000001855	1060.52	1265.37	1121.77	1049.63	1175.33	1291.49	1340.98	1378.05
ENSMUSG00000050592	40.4829	51.772	34.4864	50.0258	27.3912	11.1576	24.0979	18.6342
ENSMUSG00000090157	19.246	16.7497	17.2432	12.7338	34.8616	32.078	35.438	14.1975
ENSMUSG00000051373	286.035	303.018	340.074	321.075	84.6638	103.208	85.0513	106.481
ENSMUSG00000039262	13675.9	16194	16700	16412.1	17611.3	19079.5	21277.7	24009.8
ENSMUSG00000094251	32.519	31.9768	18.2012	18.1912	29.8813	18.1311	36.1468	35.4938
ENSMUSG00000039254	750.593	860.328	661.948	620.32	1388.24	1383.54	1258.76	1208.56
ENSMUSG00000002550	770.502	744.602	974.241	887.731	1076.97	1054.39	995.809	1023.11
ENSMUSG00000044627	2258.41	2218.58	2526.13	2451.26	2208.73	2496.51	2090.84	2612.34
ENSMUSG00000002546	3078.03	3109.36	3067.38	3124.34	3507.32	3193.86	3312.04	2953.08
ENSMUSG00000026825	16874.1	19816.5	19458	17965.6	1733.12	1429.56	1716.62	1707.25
ENSMUSG00000039205	2402.43	2457.65	1781.8	1961.92	3930.64	3437.93	3376.54	3039.15
ENSMUSG00000039195	632.462	674.558	762.533	728.558	404.643	391.91	369.973	381.558
ENSMUSG00000026820	430.711	423.312	645.662	574.842	585.176	610.877	619.457	685.917
ENSMUSG00000026819	1584.14	1318.66	2008.83	1933.72	1258.75	1270.57	1096.45	1285.76
ENSMUSG00000039164	109.503	120.294	110.165	100.052	108.32	129.707	141.043	153.511
ENSMUSG00000039157	1383.05	1286.69	1855.56	1651.76	542.844	490.933	436.597	485.377
ENSMUSG00000026810	834.213	863.373	815.221	854.987	913.871	896.79	866.106	926.387
ENSMUSG00000046854	411.465	366.972	304.63	279.235	78.4385	112.97	66.6235	54.128
ENSMUSG00000079442	526.278	724.807	644.704	618.501	250.256	276.15	312.563	484.49
ENSMUSG00000026811	1440.79	1743.5	1862.27	1707.24	200.454	214.783	220.425	273.302
ENSMUSG00000026817	1538.35	1775.47	2035.66	1971.93	479.346	532.774	526.609	685.03
ENSMUSG00000026814	11.2821	24.3633	12.4534	18.1912	32.3715	22.3152	17.0103	15.9722
ENSMUSG00000009566	350.409	353.267	260.564	292.878	831.697	781.03	873.902	606.056
ENSMUSG00000009555	1923.93	2108.95	1603.62	1579	2290.9	1945.6	2136.91	1921.99
ENSMUSG00000059013	657.681	840.533	706.972	699.452	1289.88	1425.38	1368.62	1438.39
ENSMUSG00000009551	49.1104	85.2715	63.2251	60.031	95.8693	103.208	92.1389	108.256
ENSMUSG00000039021	49.1104	54.8174	28.7387	29.1059	83.4187	65.5508	63.0797	36.3811
ENSMUSG00000009563	544.196	491.834	564.236	525.726	957.448	920.5	822.162	836.766
ENSMUSG00000053746	104.857	83.7487	105.375	83.6795	69.7231	59.972	63.7885	73.6496
ENSMUSG00000038987	98.2208	91.3623	94.8376	107.328	77.1935	69.7349	74.4199	64.7761
ENSMUSG00000026797	17758.7	18845	24218.1	22031.4	7756.7	7999.98	8586.64	9601.95
ENSMUSG00000085397	45.7921	82.226	26.8228	46.3876	12.4506	9.76288	9.21389	5.32407
ENSMUSG00000026796	524.287	511.629	735.71	599.4	1688.3	1933.05	1792.46	2010.72
ENSMUSG00000026792	1033.31	1067.42	1084.41	996.878	890.215	1012.55	919.263	929.937
ENSMUSG00000038900	1781.25	2111.99	2514.63	2311.19	4483.45	4524.4	3988.2	4544.09
ENSMUSG00000026791	662.99	683.694	740.5	675.803	707.192	721.059	676.158	586.535
ENSMUSG00000038860	2197.36	2034.33	1720.49	1882.79	842.903	684.796	793.812	660.184
ENSMUSG00000104277	161.268	133.998	82.3842	123.7	75.9484	50.2091	75.1286	36.3811
ENSMUSG00000038831	3327.56	3104.79	2570.2	2816	4339.02	4195.25	4672.86	4626.61
ENSMUSG00000004105	84.9477	54.8174	124.534	87.3178	48.5572	34.8674	36.8556	42.5925
ENSMUSG00000068966	435.357	510.106	431.08	465.695	535.374	616.456	614.496	792.398
ENSMUSG00000026788	876.023	909.055	853.539	875.906	814.267	808.924	765.462	995.6
ENSMUSG00000038740	2819.2	3304.27	3896.97	3457.24	3813.61	4426.77	4309.97	5398.6
ENSMUSG00000085987	1.32731	4.56811	3.83182	0	31.1264	34.8674	36.1468	15.0849
ENSMUSG00000086904	0.663654	1.5227	0.957956	0	29.8813	29.2886	26.2241	17.7469
ENSMUSG00000087461	7.96385	13.7043	9.57956	8.18604	18.6758	11.1576	16.3015	14.1975
ENSMUSG00000038718	178.523	165.975	241.405	273.778	1297.35	509.065	715.848	636.226
ENSMUSG00000038696	1153.43	1199.89	1433.1	1321.59	1161.64	1380.75	1228.28	1626.5
ENSMUSG00000026867	3503.43	3404.77	3615.33	3527.27	4720.01	4892.6	5460.29	5521.94
ENSMUSG00000026864	9380.09	9967.62	10458	9815.06	7861.28	10951.2	8474.65	10688.9
ENSMUSG00000070953	314.572	286.268	336.243	306.522	273.912	276.15	255.863	283.063
ENSMUSG00000035949	1628.61	1588.18	1693.67	1641.76	1814.05	1680.61	1665.59	1664.66
ENSMUSG00000026869	962.298	892.305	1123.68	1106.93	1089.42	1026.5	1023.45	1205.01
ENSMUSG00000026873	131.403	158.361	101.543	107.328	125.751	112.97	97.809	116.242
ENSMUSG00000026875	12.6094	21.3179	19.1591	17.2816	13.6956	12.5523	5.67009	9.76079
ENSMUSG00000035875	21.9006	13.7043	11.4955	19.1008	26.1462	12.5523	21.2628	7.9861
ENSMUSG00000057110	1077.11	1332.37	615.008	853.167	1664.64	1518.83	1576.28	1335.45
ENSMUSG00000026878	5335.78	5187.85	6497.82	6023.11	5028.78	4814.5	5016.61	5752.65
ENSMUSG00000026879	315.236	398.949	496.221	402.026	189.248	140.864	133.247	112.693
ENSMUSG00000026880	323.863	338.04	438.744	338.356	77.1935	86.4712	46.7782	83.4104
ENSMUSG00000075391	19.9096	27.4087	30.6546	14.553	6.22528	8.36818	9.21389	9.76079
ENSMUSG00000035778	54.4196	54.8174	40.2342	34.5633	92.1341	83.6818	47.487	46.1419
ENSMUSG00000086555	48.4467	65.4763	44.066	44.5684	0	0	0	0
ENSMUSG00000026883	2655.94	3394.11	3159.34	3093.41	3228.43	3407.25	3998.12	4179.39
ENSMUSG00000026885	491.768	510.106	645.662	580.299	125.751	133.891	152.384	171.257
ENSMUSG00000026895	1035.96	1163.35	1504.95	1357.06	1080.71	1172.94	1018.49	1224.54
ENSMUSG00000026890	581.361	548.174	853.539	786.77	1433.06	880.054	1102.12	1057.71
ENSMUSG00000026889	1219.13	1088.73	1293.24	1297.94	1612.35	1511.85	1562.11	1767.59
ENSMUSG00000026887	232.943	240.587	365.939	302.884	322.469	351.464	332.409	448.109
ENSMUSG00000047250	41.8102	33.4995	51.7296	52.7545	17.4308	19.5258	12.0489	13.3102
ENSMUSG00000083716	9.29116	18.2725	20.1171	12.7338	31.1264	33.4727	34.7293	28.395
ENSMUSG00000009030	716.746	712.626	751.996	685.808	1292.37	1228.73	1233.95	1553.74
ENSMUSG00000075376	2679.17	2745.44	2300.05	2486.74	3411.45	3483.95	3497.03	3786.3
ENSMUSG00000066798	671.618	542.083	726.131	671.255	915.116	919.106	809.405	1169.52
ENSMUSG00000050714	475.176	449.198	395.636	409.302	412.113	362.621	349.419	464.081
ENSMUSG00000035437	2853.71	2952.52	3116.23	2968.8	3892.04	3470.01	3655.08	3968.2
ENSMUSG00000026915	9788.23	8641.35	7381.05	8400.7	5708.58	5482.56	5738.84	6683.48
ENSMUSG00000107491	15.9277	12.1816	3.83182	12.7338	78.4385	41.8409	46.7782	16.8595
ENSMUSG00000053164	22.5642	13.7043	28.7387	32.7442	321.224	516.038	531.571	1052.39
ENSMUSG00000035403	21.9006	31.9768	20.1171	21.8294	104.585	105.997	89.3039	94.0585
ENSMUSG00000035392	1700.95	1872.93	1591.17	1668.13	1362.09	1372.38	1420.36	1273.34
ENSMUSG00000107529	9.95481	6.09082	0.957956	3.63824	44.822	22.3152	67.3323	4.43672
ENSMUSG00000000247	1713.55	2069.36	1837.36	1708.15	4236.92	5627.6	4865.64	4901.69
ENSMUSG00000098383	27.8735	35.0222	11.4955	11.8243	64.7429	93.4447	88.5951	71.8749
ENSMUSG00000087539	40.4829	60.9082	21.075	20.9199	68.4781	94.8394	81.5075	85.185
ENSMUSG00000026749	1049.24	1035.44	1205.11	1081.47	791.856	772.662	660.565	614.93
ENSMUSG00000026750	1539.68	1687.16	2069.19	1914.62	2584.74	2739.19	2467.2	2693.98
ENSMUSG00000063972	613.216	551.219	381.267	497.529	295.078	206.415	278.543	198.765
ENSMUSG00000085201	7.96385	4.56811	5.74774	10.0052	31.1264	11.1576	23.3891	7.9861
ENSMUSG00000107468	29.2008	6.09082	5.74774	13.6434	53.5374	39.0515	34.0205	15.9722
ENSMUSG00000046618	31.1917	28.9314	41.1921	37.292	7.47033	0	4.96133	4.43672
ENSMUSG00000035295	19.9096	13.7043	19.1591	10.9147	8.71539	6.97349	10.6314	7.9861
ENSMUSG00000062997	1207.19	1539.45	1822.99	1544.43	3604.44	3587.16	3265.26	3641.66
ENSMUSG00000026755	1676.39	1515.09	1879.51	1788.2	1289.88	1223.15	1236.79	1391.36
ENSMUSG00000026754	1453.4	1397.84	1118.89	1217.9	1847.66	1907.95	1871.84	1766.7
ENSMUSG00000035236	3898.3	3403.24	3632.57	3839.25	2498.83	2641.56	2881.11	2796.91
ENSMUSG00000082315	4.64558	3.04541	1.91591	4.5478	17.4308	5.57879	35.438	3.54938
ENSMUSG00000026753	1020.7	959.304	1345.93	1182.43	1192.76	1050.21	1072.35	1260.92
ENSMUSG00000083240	25.8825	42.6357	24.9069	34.5633	64.7429	52.9985	41.8169	39.0431
ENSMUSG00000082536	69.6837	86.7942	112.081	89.1369	169.328	154.811	158.054	216.512
ENSMUSG00000049252	1290.81	1432.86	1306.65	1334.32	70.9682	75.3137	88.5951	93.1711
ENSMUSG00000081999	15.264	6.09082	13.4114	13.6434	13.6956	20.9205	14.884	24.8456
ENSMUSG00000036890	449.957	507.061	523.044	493.891	852.863	974.893	972.42	1254.7
ENSMUSG00000026872	2636.03	3205.29	2563.49	2494.01	5971.29	6442.11	6602.11	8971.94
ENSMUSG00000052248	31.1917	57.8628	47.8978	56.3927	108.32	170.153	121.907	129.552
ENSMUSG00000052155	4040.33	3476.33	3776.26	3935.67	3244.62	3762.89	3797.54	4709.14
ENSMUSG00000026761	2348.01	2058.7	1865.14	2042.87	2797.64	2863.31	2903.79	2678
ENSMUSG00000036792	1769.3	2154.63	1776.05	1830.94	836.678	891.212	1009.28	1171.29
ENSMUSG00000081272	181.178	191.861	291.219	271.049	119.525	150.627	94.9739	169.483
ENSMUSG00000069495	1032.65	1056.76	1113.14	1077.83	1561.3	1532.77	1649.99	2177.54
ENSMUSG00000026764	29626.8	39794.4	32394.2	30412.1	25872.3	29737.7	32588.8	30908.9
ENSMUSG00000026765	114.148	77.6579	132.198	166.45	75.9484	65.5508	70.1673	111.805
ENSMUSG00000050447	104.194	89.8396	145.609	134.615	420.829	465.829	495.424	532.407
ENSMUSG00000026766	512.341	528.378	571.9	610.315	1017.21	1186.89	1049.67	1185.49
ENSMUSG00000017144	373.637	342.609	443.534	423.855	2033.18	1333.33	1152.44	1330.13
ENSMUSG00000036249	211.042	187.293	216.498	184.641	42.3319	37.6568	38.9818	27.5077
ENSMUSG00000026946	29.8644	28.9314	19.1591	16.3721	21.1659	12.5523	9.92265	16.8595
ENSMUSG00000053475	32.519	19.7952	22.033	38.2015	17.4308	16.7364	8.50513	12.4228
ENSMUSG00000036202	1263.6	1378.05	1094.94	1176.06	1867.58	1817.29	1985.95	1907.79
ENSMUSG00000026950	254.179	382.199	204.045	199.194	907.646	716.874	807.987	738.27
ENSMUSG00000036093	1602.06	1673.45	1908.25	1756.36	1317.27	1333.33	1348.06	1872.3
ENSMUSG00000085315	22.5642	16.7497	15.3273	20.0103	9.96045	5.57879	14.1752	11.5355
ENSMUSG00000017412	4150.49	3327.11	4699.73	4395.9	1384.5	1329.15	1340.27	1586.57
ENSMUSG00000055371	943.052	965.395	958.914	892.278	1313.53	1472.8	1430.99	1546.64
ENSMUSG00000036053	2671.87	2608.39	2716.76	2593.16	4409.99	6209.19	6176.14	6794.39
ENSMUSG00000097857	7.96385	1.5227	0.957956	4.5478	46.0671	19.5258	68.041	16.8595
ENSMUSG00000061136	2318.81	2238.38	2250.24	2333.93	3670.42	4037.65	3993.16	4151
ENSMUSG00000026960	268.78	280.178	296.008	314.708	679.8	792.188	669.779	806.596
ENSMUSG00000075334	824.258	692.831	1290.37	1243.37	1156.66	1882.84	1483.44	2340.81
ENSMUSG00000060988	1065.16	1043.05	1119.85	1141.5	84.6638	105.997	98.5177	89.6218
ENSMUSG00000097837	266.125	275.61	298.882	307.431	78.4385	119.944	109.858	196.99
ENSMUSG00000026824	2594.89	2775.89	2862.37	2692.3	318.734	444.908	421.713	719.636
ENSMUSG00000026826	585.343	239.065	703.14	808.599	226.6	545.327	391.236	921.063
ENSMUSG00000054181	15.9277	10.6589	27.7807	14.553	3.73517	2.78939	9.92265	4.43672
ENSMUSG00000026827	2185.41	2536.83	2923.68	2580.42	727.113	934.447	914.301	1206.79
ENSMUSG00000026834	451.948	523.81	424.375	384.744	12.4506	26.4992	21.2628	43.4799
ENSMUSG00000026836	907.215	1064.37	866.95	859.534	1606.12	2167.36	2087.3	2680.67
ENSMUSG00000026839	229.624	261.905	207.876	226.48	124.506	122.733	114.819	128.665
ENSMUSG00000086129	9.29116	15.227	26.8228	30.925	3.73517	1.3947	3.5438	5.32407
ENSMUSG00000036641	428.72	376.108	473.23	482.976	57.2726	50.2091	56.7009	57.6774
ENSMUSG00000026991	5435.33	6334.45	6607.98	6273.24	1404.42	1287.31	1616.68	1614.08
ENSMUSG00000035168	771.83	711.103	843.001	779.493	173.063	140.864	146.713	170.37
ENSMUSG00000026988	153.304	164.452	152.315	143.711	72.2132	47.4197	36.1468	23.9583
ENSMUSG00000026987	1566.22	1370.43	1262.59	1345.24	3832.28	3129.7	3945.67	3034.72
ENSMUSG00000026977	2725.63	2562.71	2343.16	2514.93	3289.44	3256.62	3066.81	3748.14
ENSMUSG00000060703	125.431	114.203	144.651	134.615	84.6638	27.8939	45.3607	30.1697
ENSMUSG00000026970	528.932	502.492	425.332	488.434	575.216	301.255	352.963	222.723
ENSMUSG00000064289	682.236	642.581	652.368	681.261	504.248	608.088	503.22	505.786
ENSMUSG00000026914	1471.32	1390.23	1816.28	1708.15	2394.24	2312.41	2303.47	2819.98
ENSMUSG00000035033	1066.49	1090.26	1440.77	1386.17	4290.46	5914.91	5790.58	7491.85
ENSMUSG00000026904	7307.49	7965.27	6995	7161.88	1670.86	1772.66	1625.9	1328.35
ENSMUSG00000035000	9.29116	9.13623	8.6216	13.6434	12.4506	20.9205	12.7577	18.6342
ENSMUSG00000000394	0.663654	0	0.957956	0.90956	26.1462	19.5258	16.3015	27.5077
ENSMUSG00000000392	18.5823	7.61352	16.2853	20.0103	6.22528	4.18409	10.6314	10.6481
ENSMUSG00000026896	13.9367	19.7952	12.4534	11.8243	79.6836	62.7614	35.438	54.128
ENSMUSG00000026893	642.417	578.628	675.359	583.028	178.043	160.39	151.675	123.341
ENSMUSG00000059742	3656.73	3668.2	3195.74	3701	1139.23	1312.41	1416.1	1359.41
ENSMUSG00000075324	120.785	149.225	139.862	125.519	158.122	112.97	133.956	133.989
ENSMUSG00000082127	10.6185	10.6589	19.1591	12.7338	26.1462	40.4462	31.8942	31.057
ENSMUSG00000026888	750.593	794.852	595.849	631.235	105.83	154.811	153.092	282.175
ENSMUSG00000034903	236.924	167.497	237.573	240.124	57.2726	83.6818	70.1673	102.045
ENSMUSG00000057182	3760.26	3872.24	3048.22	3376.29	4690.13	4528.58	5240.58	5440.31
ENSMUSG00000086701	5.97289	4.56811	2.87387	4.5478	24.9011	13.947	21.9716	7.09875
ENSMUSG00000075318	11763.9	14520.5	12378.7	12738.4	1850.15	1923.29	2445.93	3236.14
ENSMUSG00000044647	2731.6	2724.12	3028.1	3088.87	2602.17	2920.5	3287.23	4335.56
ENSMUSG00000052865	3.31827	1.5227	0.957956	3.63824	26.1462	16.7364	46.0694	4.43672
ENSMUSG00000026994	109.503	158.361	61.3092	75.4935	34.8616	19.5258	31.1855	26.6203
ENSMUSG00000034848	741.965	714.148	560.404	656.702	974.879	979.078	1063.85	1066.59
ENSMUSG00000086671	35.1737	22.8406	11.4955	27.2868	49.8022	50.2091	45.3607	23.071
ENSMUSG00000064329	3470.91	3292.09	2775.2	3026.11	852.863	729.427	857.6	674.382
ENSMUSG00000085386	146.668	121.816	106.333	117.333	7.47033	9.76288	18.4278	14.1975
ENSMUSG00000087301	27.2098	35.0222	16.2853	28.1964	1.24506	0	0	0.887344
ENSMUSG00000075316	34.51	30.4541	21.075	26.3772	79.6836	50.2091	56.7009	74.5369
ENSMUSG00000034810	182.505	210.133	103.459	136.434	0	0	0.708761	0
ENSMUSG00000034780	1249	1266.89	1470.46	1508.96	565.255	987.446	875.319	1655.78
ENSMUSG00000097067	14.6004	15.227	9.57956	9.0956	42.3319	41.8409	46.0694	15.9722
ENSMUSG00000027030	990.172	893.828	1487.71	1258.83	808.041	1058.58	949.739	1214.77
ENSMUSG00000027035	3316.28	3113.93	2894.94	3377.2	2659.44	3507.66	3236.2	4053.39
ENSMUSG00000103546	27.8735	10.6589	8.6216	10.0052	155.632	99.0235	65.206	19.5216
ENSMUSG00000102662	14.6004	10.6589	1.91591	12.7338	42.3319	27.8939	31.1855	23.071
ENSMUSG00000034738	7.96385	18.2725	1.91591	9.0956	41.0868	25.1046	36.8556	21.2963
ENSMUSG00000005233	224.979	414.176	182.97	153.716	343.635	428.172	277.834	207.639
ENSMUSG00000027070	46.4558	39.5903	37.3603	48.2067	78.4385	19.5258	41.1081	24.8456
ENSMUSG00000063145	907.879	709.58	645.662	792.227	364.801	444.908	395.488	349.614
ENSMUSG00000075307	16.5913	6.09082	9.57956	12.7338	12.4506	22.3152	12.7577	15.9722
ENSMUSG00000027086	541.542	589.287	581.479	529.364	504.248	520.222	529.444	582.098
ENSMUSG00000042133	3547.23	3246.41	3440.98	3603.68	4195.84	3750.34	3813.84	3686.92
ENSMUSG00000082345	16.5913	10.6589	6.70569	6.36692	13.6956	15.3417	15.5927	15.9722
ENSMUSG00000070883	130.74	133.998	113.997	99.1421	122.015	99.0235	87.1776	75.4243
ENSMUSG00000027088	429.384	316.723	461.735	485.705	393.438	389.121	364.303	457.87
ENSMUSG00000042155	1962.42	1781.56	2412.13	2255.71	1484.11	1601.11	1567.07	2149.15
ENSMUSG00000068882	4093.42	3762.6	4205.43	4211.26	5223.01	5125.51	5001.72	5340.04
ENSMUSG00000051730	224.979	226.883	227.036	237.395	185.513	135.286	141.752	121.566
ENSMUSG00000044308	9434.5	9309.82	9446.4	9497.63	4033.98	4128.3	4370.93	4597.33
ENSMUSG00000042064	69.02	56.3401	79.5104	73.6744	28.6363	19.5258	21.9716	16.8595
ENSMUSG00000087264	22.5642	10.6589	23.9489	20.0103	8.71539	5.57879	9.92265	2.66203
ENSMUSG00000075302	21.2369	13.7043	18.2012	10.0052	8.71539	4.18409	2.83504	3.54938
ENSMUSG00000070880	10927.1	10703.1	14092.5	13714.3	5727.26	2970.71	3326.21	2407.36
ENSMUSG00000097025	7.96385	6.09082	25.8648	13.6434	6.22528	5.57879	7.08761	7.9861
ENSMUSG00000014959	1555.6	1524.23	2165.94	1926.45	1177.82	1358.44	1301.99	1576.81
ENSMUSG00000041997	1537.02	1620.16	1762.64	1641.76	1523.95	1488.14	1625.9	1740.97
ENSMUSG00000041975	509.686	443.107	467.483	451.142	379.742	369.595	363.594	354.938
ENSMUSG00000041966	927.788	799.42	751.996	820.423	764.464	663.876	726.48	834.991
ENSMUSG00000027015	155.959	236.019	196.381	148.258	52.2923	30.6833	43.9432	84.2977
ENSMUSG00000027012	7250.42	7934.81	5429.69	5794.81	8747.76	7994.4	8152.87	9050.91
ENSMUSG00000027010	3101.92	3179.41	3758.06	3447.23	1363.34	1322.17	1448.71	1555.51
ENSMUSG00000027018	400.847	400.471	432.038	375.648	586.421	552.3	511.016	454.32
ENSMUSG00000041921	1193.91	924.282	814.263	1016.89	1810.31	1528.59	1508.24	1249.38
ENSMUSG00000084946	391.556	321.291	322.831	412.94	770.69	543.932	596.777	611.38
ENSMUSG00000041911	1441.46	1352.16	1563.38	1689.05	10558.1	4762.89	5747.34	4741.97
ENSMUSG00000023391	78.9748	56.3401	106.333	120.971	1375.79	695.954	806.57	818.131
ENSMUSG00000027111	797.048	601.468	972.325	992.33	1100.63	1735	1398.38	1724.11
ENSMUSG00000006494	2084.54	1792.22	2819.26	2220.24	419.584	497.907	418.878	623.803
ENSMUSG00000049044	4622.35	5585.28	4713.14	4616.02	450.71	400.278	353.672	343.402
ENSMUSG00000085001	51.1014	53.2947	29.6966	36.3824	13.6956	5.57879	9.21389	6.21141
ENSMUSG00000086231	132.067	105.067	68.0149	129.158	26.1462	18.1311	23.3891	19.5216
ENSMUSG00000004085	442.657	499.447	488.558	481.157	306.284	184.1	160.889	157.06
ENSMUSG00000055612	157.286	153.793	157.105	132.796	1133	746.163	739.946	711.65
ENSMUSG00000027109	1388.36	1480.07	1346.89	1298.85	2084.22	2076.7	1909.4	2344.36
ENSMUSG00000079286	16.5913	15.227	8.6216	10.0052	13.6956	11.1576	10.6314	8.87344
ENSMUSG00000063714	138.704	135.521	144.651	154.625	118.28	96.2341	103.479	87.8471
ENSMUSG00000027108	1712.89	1684.11	2120.91	1957.37	1080.71	1291.49	1221.19	1750.73
ENSMUSG00000068859	104.194	85.2715	135.072	134.615	923.831	467.224	535.114	575.886
ENSMUSG00000041777	586.67	525.333	644.704	662.16	702.211	654.113	655.604	606.943
ENSMUSG00000008226	426.73	411.13	548.909	472.971	108.32	107.392	80.7987	110.031
ENSMUSG00000041762	1128.21	1271.46	1070.99	1125.13	507.983	624.824	561.338	727.622
ENSMUSG00000087176	17.9187	16.7497	18.2012	13.6434	3.73517	5.57879	10.6314	4.43672
ENSMUSG00000085768	21.9006	18.2725	14.3693	16.3721	2.49011	4.18409	4.25256	2.66203
ENSMUSG00000075284	353.728	360.881	409.047	362.005	126.996	138.075	92.8477	71.8749
ENSMUSG00000027107	15.9277	33.4995	21.075	13.6434	1.24506	2.78939	2.83504	1.77469
ENSMUSG00000086544	160.604	147.702	78.5524	99.1421	59.7627	52.9985	65.9147	51.466
ENSMUSG00000056486	4803.53	5512.19	6513.14	5849.38	2115.35	2344.49	2365.84	2707.29
ENSMUSG00000027104	2569	2393.69	3063.54	2842.38	2551.12	2292.88	2588.39	2827.08
ENSMUSG00000097377	17.9187	25.886	13.4114	13.6434	32.3715	36.2621	27.6417	30.1697
ENSMUSG00000018770	2756.82	3113.93	4301.22	3796.5	3354.18	3331.93	3232.66	3558.25
ENSMUSG00000009207	1677.05	1758.72	1585.42	1746.36	1528.93	1384.93	1749.22	1640.7
ENSMUSG00000027099	686.218	606.036	824.8	788.589	1182.8	1050.21	1143.94	1225.42
ENSMUSG00000100303	53.756	86.7942	40.2342	41.8398	313.754	564.852	512.434	391.319
ENSMUSG00000081406	29.2008	36.5449	45.0239	37.292	105.83	97.6288	80.09	98.4952
ENSMUSG00000059005	8952.69	9431.63	10089.2	9913.3	15524.6	15987.4	14611.1	19668.9
ENSMUSG00000015839	461.903	494.879	562.32	457.509	310.019	220.362	172.938	124.228
ENSMUSG00000042410	1535.03	1262.32	1749.23	1619.93	1404.42	1316.59	1315.46	1508.49
ENSMUSG00000075273	341.118	455.289	397.552	340.175	265.197	337.517	307.602	364.698
ENSMUSG00000075271	80.9658	98.9758	88.132	88.2273	73.4583	103.208	87.8863	100.27
ENSMUSG00000075270	17.9187	13.7043	12.4534	20.0103	14.9407	12.5523	6.37885	15.9722
ENSMUSG00000042369	1109.63	1093.3	986.695	1036.9	1002.27	1211.99	1177.25	1377.16
ENSMUSG00000042359	2681.16	2489.62	2243.53	2485.83	1901.2	1652.72	1975.32	1740.08
ENSMUSG00000002731	410.138	408.085	481.852	493.891	826.717	786.609	794.521	905.091
ENSMUSG00000002732	64.3744	66.999	74.7206	56.3927	120.77	114.365	115.528	102.045
ENSMUSG00000002733	494.422	539.037	594.891	538.46	625.018	527.196	545.746	600.732
ENSMUSG00000051747	102.203	79.1806	57.4774	90.956	94.6242	75.3137	109.858	71.8749
ENSMUSG00000044033	554.151	456.811	424.375	472.062	159.367	97.6288	113.402	87.8471
ENSMUSG00000042272	3853.17	3987.96	3332.73	3639.15	4884.35	5055.78	5165.45	5694.98
ENSMUSG00000027016	368.328	286.268	512.506	478.429	176.798	121.339	131.829	154.398
ENSMUSG00000087353	55.7469	45.6811	24.9069	63.6692	44.822	72.5243	68.7498	39.9305
ENSMUSG00000027014	25765.7	18806.9	18536.4	22425.2	27314	36552.2	39594.2	29215.8
ENSMUSG00000027011	2100.46	2207.92	2443.75	2221.15	2262.27	1917.71	2212.04	2400.27
ENSMUSG00000027009	839.522	1064.37	693.56	713.095	117.035	188.284	163.015	145.524
ENSMUSG00000075256	45.1285	51.772	61.3092	43.6589	11.2055	32.078	31.8942	25.733
ENSMUSG00000034701	363.019	479.652	332.411	317.436	1309.8	1616.45	1396.97	1680.63
ENSMUSG00000027007	1424.87	1446.57	1300.9	1257.92	656.144	610.877	602.447	579.436
ENSMUSG00000059173	3010.33	3103.27	3109.53	3096.14	113.3	157.601	139.626	259.105
ENSMUSG00000027006	3247.92	3220.52	3290.58	3271.69	1922.37	2232.91	2189.36	2506.75
ENSMUSG00000027004	299.308	386.767	420.543	352	6.22528	9.76288	5.67009	6.21141
ENSMUSG00000027002	10850.7	11782.7	13152.7	11956.2	4466.02	4976.28	4842.96	6411.06
ENSMUSG00000081487	17.255	22.8406	12.4534	23.6486	79.6836	36.2621	67.3323	16.8595
ENSMUSG00000083284	19.246	18.2725	16.2853	19.1008	1.24506	4.18409	0	0.887344
ENSMUSG00000027001	306.608	342.609	344.864	346.542	185.513	287.308	243.105	346.952
ENSMUSG00000026999	236.261	242.11	257.69	219.204	331.185	290.097	278.543	336.303
ENSMUSG00000106252	11.2821	7.61352	10.5375	10.0052	4.98022	26.4992	13.4665	10.6481
ENSMUSG00000086436	17.9187	15.227	6.70569	13.6434	19.9209	13.947	14.1752	10.6481
ENSMUSG00000064193	990.835	1256.23	1826.82	1313.4	263.952	329.149	291.301	299.035
ENSMUSG00000070866	702.81	662.376	985.737	816.785	156.877	153.417	168.685	229.822
ENSMUSG00000081400	3.31827	9.13623	3.83182	3.63824	23.6561	15.3417	14.1752	12.4228
ENSMUSG00000027091	2756.82	2593.17	3198.62	2918.78	2517.5	2531.38	2331.82	3162.49
ENSMUSG00000027087	1974.37	2469.83	2204.26	2035.6	305.039	517.433	406.829	440.123
ENSMUSG00000048388	8805.36	10167.1	9646.62	9246.59	2312.07	2613.66	2621.71	3875.92
ENSMUSG00000059588	218.342	219.269	252.9	171.907	37.3517	22.3152	19.1365	9.76079
ENSMUSG00000027082	99.5481	66.999	74.7206	90.0465	78.4385	59.972	64.4972	67.4382
ENSMUSG00000034101	730.019	802.465	821.926	829.519	1597.41	1348.67	1385.63	1351.43
ENSMUSG00000076437	311.254	430.925	469.398	394.749	784.385	743.374	632.215	578.548
ENSMUSG00000050043	3328.89	3249.45	4260.03	4137.59	1354.62	1658.3	1543.68	2006.29
ENSMUSG00000027080	527.605	532.947	661.948	657.612	822.982	801.951	784.598	1050.62
ENSMUSG00000034075	1569.54	1638.43	1931.24	1775.46	1236.34	1262.2	1250.25	1658.45
ENSMUSG00000027079	85.6114	86.7942	116.871	110.966	211.659	210.599	230.347	242.245
ENSMUSG00000034059	1727.49	1828.77	1159.13	1368.89	1253.77	1086.47	1100	790.624
ENSMUSG00000097187	53.756	57.8628	57.4774	55.4832	74.7033	83.6818	75.1286	48.8039
ENSMUSG00000023224	19.9096	28.9314	24.9069	13.6434	63.4978	93.4447	62.3709	45.2546
ENSMUSG00000027078	99.5481	83.7487	158.063	107.328	56.0275	47.4197	38.9818	27.5077
ENSMUSG00000027076	220.333	217.747	404.257	335.628	229.09	209.205	181.443	202.314
ENSMUSG00000027075	15.9277	13.7043	12.4534	11.8243	53.5374	57.1826	57.4096	46.1419
ENSMUSG00000050896	928.452	1088.73	1502.08	1396.17	752.014	1322.17	1104.96	1465.89
ENSMUSG00000027074	13.9367	21.3179	12.4534	18.1912	23.6561	19.5258	24.0979	16.8595
ENSMUSG00000027071	97.5571	114.203	74.7206	64.5788	98.3594	78.103	63.0797	39.0431
ENSMUSG00000027067	2699.08	2820.05	2704.31	2697.76	5870.44	6096.22	6268.28	5997.56
ENSMUSG00000033955	3014.98	3089.57	2944.76	3095.23	1805.33	1762.9	1813.72	1717.01
ENSMUSG00000085135	17.255	12.1816	26.8228	33.6537	3.73517	18.1311	14.884	26.6203
ENSMUSG00000075224	213.697	135.521	258.648	263.772	42.3319	149.233	94.9739	238.696
ENSMUSG00000086905	57.0742	38.0676	68.0149	69.1266	6.22528	23.7099	31.1855	56.79
ENSMUSG00000082908	186.487	147.702	243.321	213.747	256.481	230.125	204.123	275.077
ENSMUSG00000025314	1816.42	2294.72	1996.38	1951.92	674.82	637.377	603.155	633.564
ENSMUSG00000085471	26.5462	13.7043	9.57956	19.1008	11.2055	6.97349	7.08761	2.66203
ENSMUSG00000051329	697.5	688.262	620.756	622.139	1078.22	1121.34	1129.76	1103.86
ENSMUSG00000008200	3731.73	3188.54	2982.12	3106.15	7338.36	6662.47	7286.06	5840.5
ENSMUSG00000027282	2755.49	2545.96	2847.05	2732.32	3016.77	3096.23	2969.71	3134.1
ENSMUSG00000040794	858.105	883.169	1313.36	1223.36	414.604	479.776	510.308	615.817
ENSMUSG00000005510	1278.2	1329.32	1614.16	1525.33	1486.6	1377.96	1363.66	1368.28
ENSMUSG00000005505	240.906	271.041	301.756	248.31	244.031	338.911	355.798	424.151
ENSMUSG00000063235	547.515	589.287	567.11	492.982	250.256	202.231	185.695	204.089
ENSMUSG00000005506	9202.89	9443.81	7927.09	8325.2	8487.55	7389.11	8861.64	8640.07
ENSMUSG00000002104	10.6185	9.13623	2.87387	14.553	18.6758	26.4992	14.884	13.3102
ENSMUSG00000086495	24.5552	12.1816	19.1591	12.7338	39.8418	26.4992	31.1855	12.4228
ENSMUSG00000002102	1727.49	1784.61	2299.09	2160.21	2654.46	2723.84	2659.27	2685.1
ENSMUSG00000002105	740.638	705.012	598.723	623.958	888.97	792.188	838.464	663.733
ENSMUSG00000002111	0.663654	0	0	0	131.976	139.47	63.0797	34.6064
ENSMUSG00000040687	6938.5	7076.01	7324.53	7071.83	4917.97	4439.32	5022.99	4698.49
ENSMUSG00000002108	39.8192	50.2492	29.6966	19.1008	17.4308	23.7099	21.9716	12.4228
ENSMUSG00000002103	2363.94	2710.41	2553.91	2403.97	2112.86	2377.96	2403.41	2387.84
ENSMUSG00000002109	356.382	342.609	296.966	299.245	393.438	306.833	401.159	275.964
ENSMUSG00000097868	35.8373	19.7952	29.6966	33.6537	47.3121	25.1046	34.7293	29.2824
ENSMUSG00000097317	13.9367	19.7952	18.2012	20.0103	8.71539	8.36818	6.37885	12.4228
ENSMUSG00000027257	1172.01	698.921	1621.82	1297.94	329.94	277.545	256.571	253.78
ENSMUSG00000027255	850.804	823.783	1022.14	961.405	1124.29	1032.08	1117.72	1035.53
ENSMUSG00000040591	1189.27	1155.73	1395.74	1337.05	1095.65	1227.33	1221.19	1294.64
ENSMUSG00000081248	5.30923	6.09082	1.91591	2.72868	47.3121	15.3417	22.6803	4.43672
ENSMUSG00000027253	874.696	1175.53	1129.43	955.038	438.26	716.874	531.571	501.349
ENSMUSG00000040549	5662.3	7375.98	6288.98	5685.66	5340.04	6046.01	6199.53	7863.64
ENSMUSG00000075040	720.728	648.672	664.822	704.909	1194.01	1076.71	1057.47	990.276
ENSMUSG00000027247	1799.17	1710	2347.95	2121.09	1372.05	1683.4	1664.88	1901.58
ENSMUSG00000027244	1925.26	2061.74	1959.02	1951.92	1862.6	1913.52	1789.62	1765.82
ENSMUSG00000027243	128.749	97.4531	119.745	139.163	212.905	195.258	199.871	197.878
ENSMUSG00000040506	2491.36	2582.51	2288.56	2316.65	2691.81	2390.51	2436.01	2528.04
ENSMUSG00000040495	282.717	307.586	356.36	391.111	48.5572	36.2621	31.8942	23.071
ENSMUSG00000027239	478.495	514.674	826.716	799.503	2638.27	3244.07	2588.39	1978.78
ENSMUSG00000040479	7925.36	8035.31	7411.71	7517.51	3125.09	3253.83	3000.89	2533.37
ENSMUSG00000098651	19.246	30.4541	18.2012	15.4625	7.47033	8.36818	9.21389	3.54938
ENSMUSG00000095332	380.274	456.811	202.129	246.491	102.095	86.4712	90.0126	32.8317
ENSMUSG00000027230	164.586	141.612	276.849	211.018	49.8022	87.8659	51.0308	55.9027
ENSMUSG00000087018	97.5571	103.544	130.282	132.796	4.98022	20.9205	13.4665	38.1558
ENSMUSG00000058318	2011.54	1781.56	1885.26	2011.04	4108.68	3626.21	3663.58	3391.43
ENSMUSG00000081730	12.6094	10.6589	0.957956	3.63824	41.0868	23.7099	26.2241	4.43672
ENSMUSG00000040434	10.6185	18.2725	4.78978	7.27648	11.2055	15.3417	15.5927	12.4228
ENSMUSG00000027222	417.438	408.085	480.894	465.695	519.188	532.774	576.222	523.533
ENSMUSG00000044916	187.15	172.066	98.6695	124.61	224.11	209.205	201.288	144.637
ENSMUSG00000027223	7945.93	9495.59	10354.5	9251.14	4495.9	4813.1	4769.96	5523.72
ENSMUSG00000068742	3306.32	3002.77	3806.92	3583.67	1110.59	1244.07	1186.47	1310.61
ENSMUSG00000084781	100.875	89.8396	67.0569	94.5943	33.6165	58.5773	49.6133	55.0153
ENSMUSG00000049922	438.012	398.949	609.26	467.514	211.659	323.57	289.883	415.277
ENSMUSG00000027221	2953.26	3479.38	3350.93	3402.66	352.351	479.776	465.656	701.002
ENSMUSG00000027220	1833.01	2185.08	2233.95	2204.77	21.1659	13.947	16.3015	26.6203
ENSMUSG00000075028	701.482	740.034	630.335	694.904	948.733	874.475	837.046	870.485
ENSMUSG00000068735	896.597	1043.05	1030.76	956.857	4082.54	5115.75	4548.83	5800.57
ENSMUSG00000027217	290.017	293.882	389.888	345.633	311.264	475.592	417.46	687.692
ENSMUSG00000027215	49.774	41.113	81.4263	52.7545	68.4781	78.103	59.5359	87.8471
ENSMUSG00000040310	7.96385	6.09082	2.87387	6.36692	27.3912	19.5258	19.8453	7.9861
ENSMUSG00000027198	1391.68	1510.52	1663.97	1553.53	1221.4	1887.03	1574.16	2016.93
ENSMUSG00000040272	327.845	275.61	278.765	295.607	622.528	599.72	623.709	512.885
ENSMUSG00000075023	18.5823	10.6589	16.2853	14.553	21.1659	16.7364	17.719	15.0849
ENSMUSG00000087006	735.329	666.945	1231.93	1202.44	704.702	481.171	485.501	445.447
ENSMUSG00000098004	13.9367	13.7043	9.57956	13.6434	34.8616	5.57879	27.6417	15.0849
ENSMUSG00000027196	59.7289	50.2492	34.4864	38.2015	112.055	80.8924	87.1776	66.5508
ENSMUSG00000040174	554.815	482.697	433.954	476.61	659.88	631.798	631.506	475.617
ENSMUSG00000027195	2886.23	2369.33	3980.31	3689.18	1680.83	2069.73	1759.14	2434.87
ENSMUSG00000075020	562.115	274.087	569.026	593.033	206.679	163.18	130.412	124.228
ENSMUSG00000027194	1321.34	1384.14	1373.71	1379.8	1375.79	1396.09	1418.23	1428.62
ENSMUSG00000081476	23.8915	35.0222	36.4023	26.3772	37.3517	34.8674	21.9716	45.2546
ENSMUSG00000045464	29.8644	30.4541	36.4023	42.7493	44.822	29.2886	41.1081	55.0153
ENSMUSG00000027193	1744.75	1716.09	2107.5	1881.88	2153.95	2263.59	2072.42	2645.17
ENSMUSG00000050587	3591.03	4126.53	4600.1	4006.61	456.935	820.082	699.547	906.866
ENSMUSG00000091288	28.5371	16.7497	10.5375	15.4625	14.9407	5.57879	1.41752	0.887344
ENSMUSG00000075014	14.6004	13.7043	1.91591	3.63824	90.8891	61.3667	75.1286	23.9583
ENSMUSG00000027165	293.999	267.996	361.149	274.687	138.201	221.757	175.064	229.822
ENSMUSG00000027164	611.225	618.218	647.578	622.139	760.729	940.026	900.835	1032.87
ENSMUSG00000032841	11.9458	21.3179	28.7387	20.0103	22.411	16.7364	26.9329	15.9722
ENSMUSG00000027163	336.473	338.04	423.417	403.845	432.034	497.907	464.238	535.069
ENSMUSG00000048058	360.364	327.381	425.332	382.925	387.212	531.38	523.065	676.156
ENSMUSG00000027189	7055.31	6699.9	9007.66	8387.05	4071.33	4344.48	4388.65	6094.28
ENSMUSG00000083306	6.63654	4.56811	0.957956	5.45736	27.3912	6.97349	51.0308	5.32407
ENSMUSG00000075012	1981.67	2087.63	3142.1	2513.11	1377.03	1900.97	1713.78	2524.49
ENSMUSG00000027188	428.057	508.583	462.693	373.829	2.49011	0	2.83504	2.66203
ENSMUSG00000005089	39977.9	38567.1	56051.9	45942.8	958.693	1398.88	1158.82	1549.3
ENSMUSG00000087185	60.3925	51.772	50.7717	43.6589	1.24506	2.78939	2.83504	4.43672
ENSMUSG00000005087	291.344	354.79	305.588	284.692	92.1341	97.6288	85.76	94.0585
ENSMUSG00000010914	1332.62	1263.84	1555.72	1339.78	824.227	849.371	880.99	926.387
ENSMUSG00000010911	357.709	307.586	281.639	335.628	341.145	341.701	290.592	315.895
ENSMUSG00000058281	15.264	25.886	4.78978	12.7338	4.98022	0	10.6314	4.43672
ENSMUSG00000027187	1395.66	1403.93	1795.21	1568.08	1109.34	1170.15	1086.53	1331.02
ENSMUSG00000032724	363.019	405.039	555.615	512.992	148.162	126.917	131.121	135.764
ENSMUSG00000027185	1616	1576	1290.37	1390.72	2246.08	2068.34	2391.36	2021.37
ENSMUSG00000027184	7620.74	7742.95	8619.69	8393.42	11714.7	12912.1	12306.2	17598.7
ENSMUSG00000032698	222.988	193.383	273.017	267.411	247.766	251.046	219.716	223.611
ENSMUSG00000046085	47.7831	41.113	23.9489	45.478	22.411	19.5258	25.5154	20.4089
ENSMUSG00000027180	2334.73	2273.4	2362.32	2304.83	1555.07	1468.62	1459.34	1570.6
ENSMUSG00000087739	16.5913	13.7043	8.6216	12.7338	4.98022	5.57879	9.21389	11.5355
ENSMUSG00000032679	74.9929	62.4309	73.7626	96.4134	23.6561	32.078	29.768	27.5077
ENSMUSG00000068373	4249.38	5710.14	4501.44	4600.56	3493.63	4078.09	5241.99	6875.14
ENSMUSG00000027177	2326.11	2212.49	2590.31	2435.8	1190.27	1115.76	1248.13	1205.9
ENSMUSG00000086454	25.8825	18.2725	26.8228	13.6434	24.9011	41.8409	23.3891	24.8456
ENSMUSG00000027176	1539.68	1463.32	1312.4	1368.89	2446.53	2129.7	2304.18	2315.97
ENSMUSG00000027175	1722.85	1710	1646.73	1675.41	1380.77	1779.63	1966.81	1890.93
ENSMUSG00000027173	29.2008	47.2038	17.2432	23.6486	70.9682	32.078	35.438	31.9444
ENSMUSG00000074994	1140.16	1117.67	1117.93	1142.41	2344.44	2811.71	2511.85	3284.95
ENSMUSG00000027171	17.255	18.2725	13.4114	11.8243	7.47033	12.5523	7.79637	2.66203
ENSMUSG00000045106	282.053	242.11	225.12	241.943	171.818	154.811	166.559	211.188
ENSMUSG00000027170	792.403	919.714	1018.31	955.038	1597.41	1673.64	1543.68	1794.21
ENSMUSG00000016458	15.9277	19.7952	23.9489	29.1059	0	2.78939	4.25256	4.43672
ENSMUSG00000005973	1380.4	1204.46	1744.44	1653.58	397.173	410.041	333.118	455.208
ENSMUSG00000027168	472.522	619.741	453.113	445.684	900.175	1158.99	867.523	727.622
ENSMUSG00000027167	365.01	351.745	428.206	420.217	308.774	345.885	284.922	403.742
ENSMUSG00000042670	268.78	319.768	302.714	313.798	389.702	319.386	304.058	352.276
ENSMUSG00000027166	220.997	237.542	213.624	228.3	171.818	188.284	150.966	135.764
ENSMUSG00000074981	15.264	18.2725	13.4114	11.8243	9.96045	6.97349	7.79637	8.87344
ENSMUSG00000085218	13.2731	31.9768	14.3693	20.0103	63.4978	59.972	62.3709	53.2407
ENSMUSG00000016386	578.706	520.765	825.758	779.493	2007.03	1743.37	1707.4	2115.43
ENSMUSG00000027122	1392.35	1414.59	1220.44	1249.74	784.385	923.29	903.67	865.161
ENSMUSG00000042604	625.162	921.236	712.719	664.888	58.5176	78.103	63.7885	93.1711
ENSMUSG00000057234	82.9567	74.6125	99.6274	86.4082	43.577	51.6038	48.1957	62.1141
ENSMUSG00000027115	161.268	263.428	129.324	130.067	210.414	263.598	204.832	185.455
ENSMUSG00000048482	3121.83	1598.84	5447.9	4223.09	36.1066	68.3402	46.7782	51.466
ENSMUSG00000027162	2365.93	2399.78	2777.11	2660.46	3174.89	3161.78	2849.93	4291.2
ENSMUSG00000050199	1137.5	1132.89	1149.55	1158.78	364.801	344.49	374.934	353.163
ENSMUSG00000027160	572.07	665.422	478.978	530.274	1306.06	1066.94	1351.61	1023.11
ENSMUSG00000074971	39.1556	36.5449	45.9819	31.8346	7.47033	2.78939	7.79637	1.77469
ENSMUSG00000074968	288.026	467.47	179.138	198.284	61.0077	40.4462	41.8169	36.3811
ENSMUSG00000027134	2100.46	2348.01	1961.89	2002.85	898.93	817.293	925.642	725.848
ENSMUSG00000027133	446.639	555.787	711.761	634.873	509.228	528.59	477.705	681.48
ENSMUSG00000027130	2995.07	3174.84	2585.52	2791.44	1654.68	1577.4	1859.08	1785.34
ENSMUSG00000027131	1398.98	1283.64	1725.28	1757.27	816.757	1089.26	1095.04	1102.08
ENSMUSG00000027132	591.316	578.628	505.801	507.535	786.875	768.478	849.804	804.821
ENSMUSG00000055943	2252.44	2054.13	2971.58	2776.89	507.983	538.353	533.697	652.198
ENSMUSG00000003604	138.04	114.203	146.567	124.61	120.77	121.339	91.4301	119.791
ENSMUSG00000057378	3589.7	3120.02	2383.39	2928.78	2016.99	3066.94	3158.95	3935.37
ENSMUSG00000044042	275.416	258.86	274.933	276.506	67.233	40.4462	24.0979	19.5216
ENSMUSG00000074934	34.51	27.4087	34.4864	25.4677	138.201	97.6288	102.062	118.904
ENSMUSG00000023236	5643.05	5041.67	7596.59	7578.46	2221.18	2463.04	2311.27	2843.94
ENSMUSG00000041219	728.692	1378.05	544.119	623.958	880.254	933.052	686.08	713.425
ENSMUSG00000096006	18.5823	21.3179	17.2432	18.1912	57.2726	46.025	34.7293	40.8178
ENSMUSG00000068615	538.223	417.221	680.149	759.483	141.936	186.889	150.257	168.595
ENSMUSG00000087694	210.378	217.747	185.843	215.566	58.5176	54.3932	46.7782	27.5077
ENSMUSG00000040383	1039.95	1204.46	1123.68	1015.98	1804.09	2055.78	2046.9	2321.29
ENSMUSG00000040321	782.448	768.966	1038.42	876.816	366.046	377.963	428.8	623.803
ENSMUSG00000057147	434.03	360.881	502.927	459.328	397.173	397.489	359.342	472.067
ENSMUSG00000085582	17.9187	16.7497	6.70569	13.6434	32.3715	19.5258	19.1365	15.9722
ENSMUSG00000040282	187.814	208.611	244.279	217.385	199.209	246.861	228.221	265.316
ENSMUSG00000027210	2064.63	2023.67	2501.22	2467.64	10764.8	8027.88	8456.93	8739.45
ENSMUSG00000086328	171.886	135.521	125.492	135.524	327.45	249.651	248.775	244.02
ENSMUSG00000086308	146.004	88.3169	97.7115	123.7	338.655	241.283	284.213	220.949
ENSMUSG00000027355	83.6204	124.862	46.9398	49.1162	0	1.3947	0	1.77469
ENSMUSG00000085316	78.3112	95.9304	45.9819	68.217	2.49011	2.78939	4.25256	4.43672
ENSMUSG00000027351	3395.92	3132.2	4164.23	3719.19	1425.59	1404.46	1449.42	1892.71
ENSMUSG00000027349	1028.66	997.371	1250.13	1141.5	1701.99	1785.21	1614.56	1945.95
ENSMUSG00000027347	3125.15	2967.75	4420.01	3937.49	43.577	30.6833	43.2344	25.733
ENSMUSG00000040152	222.988	133.998	253.858	281.964	1139.23	940.026	1062.43	1117.17
ENSMUSG00000027344	14.6004	16.7497	10.5375	7.27648	46.0671	36.2621	46.7782	47.0292
ENSMUSG00000040133	232.279	245.155	313.252	300.155	49.8022	62.7614	65.206	83.4104
ENSMUSG00000005102	1401.64	1248.62	1179.24	1297.03	1146.7	1160.39	1246	1158.87
ENSMUSG00000009549	1350.54	1289.73	2142.95	1801.84	1578.73	1457.46	1260.18	1617.63
ENSMUSG00000040093	29.8644	22.8406	39.2762	20.0103	154.387	139.47	131.121	157.947
ENSMUSG00000040084	215.024	444.63	178.18	164.63	485.572	619.246	432.344	420.601
ENSMUSG00000074923	3737.04	3442.83	5254.39	4876.15	879.009	850.765	864.688	984.952
ENSMUSG00000078137	76.9839	74.6125	146.567	147.349	0	2.78939	0	2.66203
ENSMUSG00000040061	11.9458	6.09082	11.4955	10.9147	22.411	23.7099	25.5154	15.0849
ENSMUSG00000074918	665.645	563.401	905.268	824.971	328.695	386.331	341.623	472.954
ENSMUSG00000045838	233.606	234.496	182.97	174.636	80.9286	50.2091	54.5746	32.8317
ENSMUSG00000040035	7207.28	10662	7729.75	7621.2	1598.65	2125.52	2045.48	2747.22
ENSMUSG00000027331	356.382	749.171	250.027	230.119	438.26	457.461	361.468	326.543
ENSMUSG00000086421	21.2369	45.6811	10.5375	12.7338	41.0868	55.7879	31.1855	19.5216
ENSMUSG00000027332	1282.84	1333.89	1448.43	1327.05	1050.83	1239.89	1194.97	1181.06
ENSMUSG00000040007	1211.83	1251.66	1481	1391.63	1223.89	1245.46	1247.42	1519.13
ENSMUSG00000074916	21.2369	25.886	28.7387	24.5581	53.5374	65.5508	43.9432	38.1558
ENSMUSG00000039983	746.611	688.262	1026.93	977.777	415.849	435.146	482.666	528.857
ENSMUSG00000027324	117.467	109.635	147.525	123.7	180.533	150.627	188.53	217.399
ENSMUSG00000027326	248.87	558.833	137.946	185.55	296.323	357.043	282.796	261.767
ENSMUSG00000027323	161.268	242.11	137.946	169.178	271.422	292.886	223.968	179.244
ENSMUSG00000070730	1537.02	1519.66	1435.98	1418.91	1420.61	1369.59	1428.15	1354.97
ENSMUSG00000034278	273.425	249.724	273.975	233.757	459.426	453.277	384.148	409.953
ENSMUSG00000055926	138.04	112.68	78.5524	80.0413	156.877	152.022	130.412	118.017
ENSMUSG00000068580	548.842	516.197	463.651	447.504	874.029	853.555	847.678	827.892
ENSMUSG00000034226	155.959	126.384	239.489	192.827	131.976	132.496	148.131	185.455
ENSMUSG00000034216	939.734	1081.12	1189.78	1030.53	890.215	909.343	945.487	994.713
ENSMUSG00000027314	48.4467	30.4541	33.5285	50.9354	92.1341	51.6038	51.7395	42.5925
ENSMUSG00000027313	160.604	165.975	233.741	187.369	221.62	182.705	167.268	121.566
ENSMUSG00000034154	1316.03	1241	1118.89	1220.63	1360.85	1238.49	1288.53	1202.35
ENSMUSG00000048647	101.539	103.544	94.8376	82.77	29.8813	48.8144	45.3607	48.8039
ENSMUSG00000014077	1858.89	1828.77	2633.42	2235.7	1020.95	1104.6	1087.24	1358.52
ENSMUSG00000085438	9461.05	8696.17	12426.6	11609.6	4255.6	4313.8	4502.76	7096.09
ENSMUSG00000072980	66.3654	98.9758	62.2671	59.1214	107.075	112.97	99.2265	63.0014
ENSMUSG00000027306	468.54	1000.42	295.05	316.527	700.966	631.798	425.965	402.854
ENSMUSG00000027305	471.858	424.835	464.609	441.137	387.212	387.726	466.365	453.433
ENSMUSG00000082029	5.97289	6.09082	7.66365	7.27648	17.4308	13.947	11.3402	20.4089
ENSMUSG00000027304	2162.85	2210.97	2569.24	2499.47	4576.83	3881.44	4181.69	3965.54
ENSMUSG00000064722	16.5913	28.9314	22.033	22.739	0	0	0	0
ENSMUSG00000027296	924.47	982.144	1327.73	1227	3.73517	2.78939	2.83504	2.66203
ENSMUSG00000027297	416.775	383.722	315.168	316.527	26.1462	18.1311	29.768	17.7469
ENSMUSG00000034032	939.07	1097.87	956.998	884.092	1220.15	1437.93	1408.31	1202.35
ENSMUSG00000027298	3378	3313.4	4394.14	4125.76	992.309	1082.29	1014.95	920.176
ENSMUSG00000033943	3162.31	3068.25	2721.55	2997	3328.03	3442.11	3624.6	3874.14
ENSMUSG00000033902	3336.19	3508.31	2690.9	2939.7	3065.33	2849.37	3022.86	2625.65
ENSMUSG00000087458	43.1375	33.4995	8.6216	25.4677	37.3517	22.3152	21.9716	15.0849
ENSMUSG00000098789	44.4648	19.7952	34.4864	30.0155	163.102	177.127	192.074	134.876
ENSMUSG00000098488	94.9025	89.8396	61.3092	67.3075	428.299	430.961	412.499	310.57
ENSMUSG00000074899	258.825	336.518	168.6	169.178	14.9407	19.5258	21.2628	5.32407
ENSMUSG00000027293	163.923	120.294	254.816	194.646	280.138	334.727	155.927	118.017
ENSMUSG00000050211	1081.09	1198.37	849.707	945.943	245.276	203.626	245.231	261.767
ENSMUSG00000027291	2125.68	2023.67	2203.3	2159.3	2390.51	2513.24	2513.27	2512.07
ENSMUSG00000033808	1526.4	1537.93	1437.89	1456.21	1464.19	1669.45	1562.11	1440.16
ENSMUSG00000062646	457.258	540.56	377.435	438.408	204.189	182.705	180.734	219.174
ENSMUSG00000079110	270.771	353.267	135.072	196.465	13.6956	8.36818	8.50513	4.43672
ENSMUSG00000027288	3830.61	4059.53	4825.22	4277.66	3100.19	3391.9	3348.89	4363.07
ENSMUSG00000097799	15.9277	6.09082	11.4955	10.0052	12.4506	4.18409	9.21389	7.9861
ENSMUSG00000027287	728.692	679.126	519.212	592.124	631.243	506.275	468.491	455.208
ENSMUSG00000027286	403.502	427.88	407.131	413.85	394.683	330.543	318.942	396.643
ENSMUSG00000027285	488.449	473.561	651.41	600.31	380.987	417.014	378.478	432.137
ENSMUSG00000033705	1320.01	1283.64	856.413	1019.62	1084.44	1032.08	1007.86	850.963
ENSMUSG00000027284	1058.53	1046.1	704.098	794.046	1650.94	1362.62	1426.74	1213
ENSMUSG00000090100	2476.76	2229.24	2653.54	2564.96	1955.98	1965.13	2031.31	2468.59
ENSMUSG00000087519	35.1737	27.4087	25.8648	19.1008	32.3715	48.8144	43.9432	35.4938
ENSMUSG00000027272	2371.24	2544.44	2445.66	2469.46	2219.93	2125.52	2341.04	2541.35
ENSMUSG00000054484	963.626	966.917	848.749	856.806	351.106	317.991	339.496	291.049
ENSMUSG00000023572	899.915	820.738	886.109	896.826	1246.3	1164.57	1266.56	1259.14
ENSMUSG00000074890	112.158	102.021	142.735	109.147	181.778	256.624	277.125	277.739
ENSMUSG00000027259	632.462	682.172	455.029	541.188	519.188	637.377	603.155	732.059
ENSMUSG00000050619	375.628	401.994	338.158	356.548	598.872	610.877	460.694	574.112
ENSMUSG00000027263	929.116	922.759	672.485	770.397	984.839	988.84	1044	1007.14
ENSMUSG00000043909	5263.44	4629.02	5389.46	5145.38	6921.27	7139.46	7578.78	8397.83
ENSMUSG00000027254	24835.3	34391.8	31303.1	30211	2122.82	2733.61	2483.5	3661.18
ENSMUSG00000033526	3494.8	3509.83	2551.04	2745.96	993.555	921.895	957.536	760.454
ENSMUSG00000000308	1422.21	1321.71	2119.96	1910.99	83.4187	118.549	122.616	157.06
ENSMUSG00000033486	415.447	374.585	284.513	331.08	573.971	486.749	467.782	327.43
ENSMUSG00000082651	15.9277	27.4087	12.4534	17.2816	31.1264	25.1046	50.322	25.733
ENSMUSG00000084140	9.29116	12.1816	8.6216	10.9147	22.411	8.36818	17.0103	17.7469
ENSMUSG00000027248	7053.98	7321.16	8551.67	7972.29	5132.12	7382.13	5964.22	8443.97
ENSMUSG00000027246	13.2731	13.7043	12.4534	10.9147	7.47033	11.1576	8.50513	16.8595
ENSMUSG00000046110	10.6185	10.6589	14.3693	13.6434	24.9011	27.8939	14.1752	17.7469
ENSMUSG00000074884	1555.6	1550.11	2160.19	1867.33	2045.63	2068.34	1911.53	2035.57
ENSMUSG00000027245	404.165	342.609	368.813	397.478	742.053	669.455	661.274	581.21
ENSMUSG00000048222	317.227	303.018	395.636	359.276	273.912	305.439	282.087	361.149
ENSMUSG00000084407	24.5552	21.3179	31.6125	37.292	51.0473	57.1826	39.6906	33.7191
ENSMUSG00000068479	515.659	484.22	636.083	618.501	478.101	478.381	406.12	586.535
ENSMUSG00000027242	232.279	249.724	157.105	201.922	622.528	410.041	496.133	275.964
ENSMUSG00000027238	1351.86	1126.8	1367.96	1397.99	2710.49	2605.29	2889.62	3024.07
ENSMUSG00000081264	0.663654	1.5227	0	0.90956	33.6165	19.5258	87.1776	5.32407
ENSMUSG00000060227	4191.64	3785.44	5068.55	4779.74	1984.62	2200.83	2215.59	2983.25
ENSMUSG00000033411	838.859	799.42	854.497	895.917	1012.23	945.605	985.177	1157.98
ENSMUSG00000027236	734.665	692.831	955.082	834.067	763.219	687.586	693.877	771.102
ENSMUSG00000033396	1048.57	1087.21	958.914	921.384	982.349	1036.26	1187.88	1186.38
ENSMUSG00000060802	471.194	563.401	606.386	576.661	565.255	769.873	324.612	218.287
ENSMUSG00000027227	422.084	513.151	464.609	395.659	175.553	132.496	118.363	118.904
ENSMUSG00000033268	6.63654	6.09082	8.6216	3.63824	19.9209	20.9205	26.9329	16.8595
[truncated: 15,915 more rows]

## Sheet: TPM_values
	DIV20_replicate1	DIV20_replicate 2	DIV20_replicate 3	DIV20_replicate 4	DIV1_replicate 1	DIV1_replicate 2	DIV1_replicate 3	DIV1_replicate 4
ENSMUSG00000102693	0	0	0	0	0.3571	0	0.1044	0
ENSMUSG00000064842	0	0	0	0	0	0	0	0
ENSMUSG00000051951	58.13	54.7665	58.4505	63.8098	12.2262	17.8287	23.3448	33.6176
ENSMUSG00000102851	3.1458	1.7806	1.3313	2.1056	7.1641	4.4822	4.4201	0.2827
ENSMUSG00000103377	0.3214	0.3032	0.0907	0.0448	0.6777	0.6106	2.6144	0.0963
ENSMUSG00000104017	0.9016	0.3827	0.1717	0.2263	2.4811	0.8671	7.001	0.0608
ENSMUSG00000103025	0.3052	0.1851	0.1107	0.0547	0.2482	0	0.5803	0.1175
ENSMUSG00000089699	0	0	0	0	0	0	0	0
ENSMUSG00000103201	0.3426	0.4155	0.0621	0	0.4644	0.3138	0.2171	0.1319
ENSMUSG00000103147	0.2174	0.4615	0.138	0.1364	0.2063	0	0.2412	0
ENSMUSG00000103161	0.1671	0.0709	0.0424	0.0419	0.444	0.1429	0.3707	0.045
ENSMUSG00000102331	27.4291	22.0944	6.9805	12.4047	82.4195	37.2327	50.1626	11.8646
ENSMUSG00000102348	0.6161	0.2615	0.2347	0.3093	0	0	0	0
ENSMUSG00000102592	0	0	0	0	0	0	0	0
ENSMUSG00000088333	0	0	0	0	0	0	0	0
ENSMUSG00000102343	0	0	0	0.0926	0	0	0	0
ENSMUSG00000025900	0.0164	0.0521	0	0.0103	0	0	0	0.011
ENSMUSG00000102948	0	0	0	0	0	0	0	0
ENSMUSG00000104123	0	0	0	0	0	0	0	0
ENSMUSG00000025902	0	0	0	0	0.04	0.0451	0.0234	0.0569
ENSMUSG00000104238	0	0	0	0	0	0	0	0
ENSMUSG00000102269	0	0	0	0.0422	0	0	0	0
ENSMUSG00000096126	0	1.9969	0	1.1807	0	0	0	0
ENSMUSG00000103003	0	0	0	0	0	0	0	0
ENSMUSG00000104328	0.0726	0.0771	0	0.0456	0.2067	0	0.1208	0.0489
ENSMUSG00000102735	0	0.2283	0	0	0	0	0	0
ENSMUSG00000098104	0.2054	0	0.1739	0.0859	0.3899	0.2927	0.8356	0.0923
ENSMUSG00000102175	0.0835	0	0	0.2095	0.1584	0.5352	0.1852	0.1125
ENSMUSG00000088000	0	0	0	0	1.8548	0	0	0
ENSMUSG00000103265	0	0	0	0	0.3028	0.341	0.3539	0.43
ENSMUSG00000103922	0.4708	1.1992	1.076	0.1182	1.6084	0.6038	1.6713	1.1422
ENSMUSG00000033845	11.7901	12.1347	12.9207	13.4268	13.7986	16.1479	14.7363	15.7142
ENSMUSG00000102275	11.9924	12.82	6.8904	8.6786	16.2801	12.5345	14.2739	6.9606
ENSMUSG00000025903	12.4124	11.6926	11.8952	11.7759	11.6844	11.382	11.2995	10.2538
ENSMUSG00000104217	0.122	0.259	0	0	0	0	0	0
ENSMUSG00000033813	75.5413	63.1722	78.4124	69.8041	91.1202	82.3639	90.5695	107.117
ENSMUSG00000062588	1.6694	3.1891	2.5434	3.7712	7.2868	2.8543	4.4444	6.0749
ENSMUSG00000103280	6.705	9.4236	8.8579	9.2107	4.4708	3.0984	2.1107	3.1751
ENSMUSG00000002459	15.6022	14.7686	18.6931	17.4943	5.8137	4.7201	4.0304	4.0007
ENSMUSG00000091305	4.0711	3.1422	0.4699	0	0	0	0	0
ENSMUSG00000102653	0.2358	0.1001	0.0599	0.1183	0.2684	0.2015	0.1046	0
ENSMUSG00000085623	0.2162	0	0.0686	0.1696	0.1539	0.1155	0.2098	0.0364
ENSMUSG00000091665	0.317	0	0.0805	0.0796	0	0	0.0703	0
ENSMUSG00000033793	68.667	58.2069	69.4111	68.1837	39.9491	45.0554	43.2413	52.9688
ENSMUSG00000104352	0	0	0	0	0	0	0	0
ENSMUSG00000104046	0	0	0	0	0	0	0.049	0
ENSMUSG00000102907	0	0	0	0	0	0	0	0
ENSMUSG00000025905	0.044	0	0	0.0828	0.1461	0.094	0.1098	0.0445
ENSMUSG00000103936	0	0	0	0	0	0	0	0
ENSMUSG00000093015	0	0	0	0	0	0	0	0
ENSMUSG00000103519	0	0	0	0	0	0.1196	0	0
ENSMUSG00000033774	0.5999	0.4051	1.0385	0.8897	0	0.0583	0.0302	0.0735
ENSMUSG00000103090	0	0	0	0	0	0	0	0
ENSMUSG00000025907	30.844	33.2208	26.3879	28.6896	24.7353	24.59	26.4686	28.0304
ENSMUSG00000090031	6.7877	6.1014	4.0499	4.8178	2.6045	3.1312	2.3247	4.1992
ENSMUSG00000087247	0	0	0	0	0	0	0	0
ENSMUSG00000103355	0	0	0	0	0	0.3367	0	0.2123
ENSMUSG00000102706	0.2128	0	0	0	0	0	0	0
ENSMUSG00000103845	0.5111	0.4245	0.6489	0.5857	0.8013	1.3298	1.1093	1.5274
ENSMUSG00000033740	1.0901	1.223	0.6129	0.4886	11.7924	9.3859	8.0502	10.5784
ENSMUSG00000103329	0.2072	0	0.0438	0.13	0.6554	0	0.5746	0.3258
ENSMUSG00000104385	0	0	0	0	0	0	0	0
ENSMUSG00000102135	0.3216	0	0	0.2018	0	0	0.3568	0.6502
ENSMUSG00000103282	0	0	0	0	0	0	0	0
ENSMUSG00000102534	0	0	0	0	0	0	0	0
ENSMUSG00000102213	0	0	0	0	0	0	0	0
ENSMUSG00000103629	0	0	0	0	0	0	0	0
ENSMUSG00000051285	78.7296	64.7999	59.6969	68.6161	57.9672	53.1556	56.7395	54.6442
ENSMUSG00000098201	0.2594	0	0	0.3256	0.4924	0	0	0
ENSMUSG00000103509	14.6451	11.1395	8.4401	13.3924	5.9286	6.089	9.4257	13.3045
ENSMUSG00000048538	0.775	1.6449	0.7871	0	0.4412	0.9937	0.5158	0.1044
ENSMUSG00000103709	1.6966	1.2004	0	0	0	0	0	0
ENSMUSG00000077244	0	0	0	0	0	0	0	0
ENSMUSG00000102768	0	0	0	0	0	0	0	0
ENSMUSG00000097797	3.4336	4.1857	1.1782	2.766	6.2521	4.2146	3.9118	2.5327
ENSMUSG00000103498	0	0	0	0	0	0	0	0
ENSMUSG00000103067	0.0388	0.0823	0.0492	0	0	0	0	0
ENSMUSG00000102320	0	0	0	0	0	0	0	0
ENSMUSG00000104226	0	0	0.061	0	0	0	0	0
ENSMUSG00000103903	0.1143	0	0	0	0	0	0.1267	0
ENSMUSG00000103557	0	0	0	0	0	0	0	0
ENSMUSG00000025909	6.5431	6.5424	6.081	5.594	2.4344	2.8007	2.9483	3.2339
ENSMUSG00000102647	0.1988	0.1688	0.0505	0.2495	0	0.1699	0.1323	0
ENSMUSG00000086235	0	0	0.3195	0	0	0.5379	0	0
ENSMUSG00000102253	0	0	0	0.0357	0	0	0	0
ENSMUSG00000093970	0.9151	1.9424	1.1619	2.297	0	1.9559	0	0
ENSMUSG00000103884	0.3459	0.5507	0.1098	0.3256	0.3283	0.3697	0.1919	0
ENSMUSG00000084353	0	0	0	0	0	0	2.3264	0.5653
ENSMUSG00000103933	0	0	0.6455	0	0.9649	0	1.6919	0
ENSMUSG00000076135	0	0	0	0	0	1.9559	1.0152	0
ENSMUSG00000086195	0	0	0	0	0	0	0	0
ENSMUSG00000104504	0	0	0	0	0	0	0	0
ENSMUSG00000066693	0.9649	0	0	0	0.3052	0	0.1784	0
ENSMUSG00000102316	2.5886	2.2384	0.852	0.8422	10.3709	4.9176	7.7635	0.6461
ENSMUSG00000103819	0	0	0	0	0	0.4153	0.2156	0
ENSMUSG00000102871	0	0	0	0	0	0.132	0	0
ENSMUSG00000101571	0	0	0	0	0	0	0	0.1413
ENSMUSG00000104428	0	0	0	0	0	0	0	0
ENSMUSG00000102272	0.1721	0	0	0	0	0	0	0
ENSMUSG00000065625	0	0	0	0	0	0	0	0
ENSMUSG00000103411	0.5012	0.4559	0.1818	0.5391	0	0.4591	0.0794	0
ENSMUSG00000061024	39.6668	32.3421	51.1102	45.0929	46.0814	46.4326	43.5107	57.5019
ENSMUSG00000025911	21.0653	15.8271	23.296	18.4822	1.5667	1.2522	1.6543	0.6461
ENSMUSG00000079671	5.5151	5.4831	3.462	3.9624	1.6342	1.0954	1.1826	0.525
ENSMUSG00000081441	1.827	1.5511	0.3479	1.605	1.0402	0.1952	0.7093	0.7387
ENSMUSG00000067879	196.447	184.268	198.108	183.526	33.6788	27.9503	30.7975	31.4597
ENSMUSG00000099827	0.1887	0.2002	0	0.1184	0	0	0	0
ENSMUSG00000025912	39.0589	28.5574	31.2301	35.6645	9.4778	11.0719	7.5037	5.4751
ENSMUSG00000045210	36.3984	36.7763	38.8441	38.0596	19.5373	21.7373	19.873	28.8212
ENSMUSG00000097893	1.2985	1.5159	1.8959	1.2222	0.8009	0.8325	0.7562	0.9625
ENSMUSG00000025915	8.4692	7.7189	5.6263	5.9587	1.8422	1.804	1.6542	1.5168
ENSMUSG00000046334	0	0	0	0.3539	0	0.6026	0.3128	0
ENSMUSG00000088916	0.9587	0	1.2172	1.2032	0	4.098	0	0
ENSMUSG00000046101	0.2212	0.0361	0.0864	0.1708	0.226	0.1455	0.2454	0.0917
ENSMUSG00000098234	54.6373	51.086	46.2825	49.9384	75.3499	69.0866	72.4956	64.7582
ENSMUSG00000093178	11.5708	12.2797	5.8762	24.686	24.1547	39.5668	41.0728	43.6647
ENSMUSG00000099032	0.2161	0.3567	0.3048	0.1205	0.0911	0.1026	0.0799	0.1294
ENSMUSG00000104025	0.1465	0	0	0	0	0	0	0
ENSMUSG00000025916	1.5202	1.4029	1.5105	1.3272	1.2544	0.7063	0.8798	0.4454
ENSMUSG00000087199	0	0	0	0.1926	0	0	0	0.2068
ENSMUSG00000095780	2.9038	2.0545	0	1.2148	3.6739	10.3435	2.1474	0
ENSMUSG00000025917	65.6228	61.6716	73.4396	70.2788	64.7291	67.2398	64.3432	76.3744
ENSMUSG00000056763	22.9973	19.9144	12.7421	16.2659	32.1288	28.6565	34.4612	25.3599
ENSMUSG00000102356	0	0	0	0.1373	0	0	0	0
ENSMUSG00000067851	53.3838	52.9918	48.5119	49.6273	32.6956	31.9922	34.6405	38.4434
ENSMUSG00000088153	4.1944	0.8903	1.5976	3.1584	0.796	4.4822	3.2569	0
ENSMUSG00000102556	0	0.2482	0.1484	0.5136	0.3328	0.4998	0.6485	0.1576
ENSMUSG00000042501	0.2355	0.125	0.1121	0.2401	0	0	0.0327	0
ENSMUSG00000103810	0.0733	0	0	0	0	0	0	0
ENSMUSG00000083422	0	0	0.0878	0	0	0	0	0
ENSMUSG00000094979	0	0	0	0	0	0	0	0
ENSMUSG00000081417	0	0	0	0	0	0	0	0
ENSMUSG00000103448	0	0	0	0.1315	0	0	0	0
ENSMUSG00000100212	0	0	0	0	0	0	0	0
ENSMUSG00000100648	0	0	0	0	0	0	0	0
ENSMUSG00000088585	0	0	0	0	0	0	0	0
ENSMUSG00000048960	1.2728	1.2093	1.0234	1.0953	0.2876	0.2332	0.1748	0.4166
ENSMUSG00000077318	0	0	0	0	0	0	0	0
ENSMUSG00000101827	0	0	0	0	0	0	0	0
ENSMUSG00000103494	0	0	0	0	0	0	0	0
ENSMUSG00000057715	20.7405	15.4264	23.173	22.2044	0.7697	0.5857	0.9728	1.1524
ENSMUSG00000103825	1.2222	0.5188	0.2586	0.5624	0.3866	0.4353	0.9038	0.1098
ENSMUSG00000099845	0	0	0	0	0	0	0	0
ENSMUSG00000103561	1.7372	0.6976	0.5365	1.0606	1.1584	0.2007	0.8854	0.1898
ENSMUSG00000101610	0.1153	0	0.1464	0	0	0	0	0
ENSMUSG00000093864	0	0	0	0	0	0	0	0
ENSMUSG00000098555	0	1.7658	0	0	0	0	0	0
ENSMUSG00000097628	0	0	0	0	0	0	0	0
ENSMUSG00000098163	0	0	0	0	0	0	0	0
ENSMUSG00000097171	0.0315	0	0	0	0	0	0	0
ENSMUSG00000101314	0	0	0	0	0	0	0	0
ENSMUSG00000016918	1.3726	0.927	1.8446	1.2976	2.0975	1.2001	1.2161	0.8769
ENSMUSG00000025938	5.3333	3.9197	4.5044	5.0872	25.6526	24.2216	29.7421	32.8209
ENSMUSG00000104518	0	0	0	0	0	0	0	0
ENSMUSG00000069620	0	0	0	0	0	0	0	0
ENSMUSG00000099498	0	0	0	0	0	0	0	0
ENSMUSG00000042414	0	0.1667	0.0498	0	0.0745	0.2517	0.0436	0.1058
ENSMUSG00000005886	27.4222	26.9917	23.7033	26.7497	20.5307	21.3191	22.4875	25.0234
ENSMUSG00000103506	0.4468	0.1897	0.1135	0.5607	0.5088	0.2865	0.4956	0.3011
ENSMUSG00000103495	0.0619	0	0.0786	0	0	0	0	0.1669
ENSMUSG00000099183	0	0	0	0	2.3298	0	0	0
ENSMUSG00000102639	0.2897	0.3074	0	0	0	0	0	0
ENSMUSG00000104170	0.1075	0	0	0.0675	0	0	0	0
ENSMUSG00000087782	0	0	0	0	0	0	0.997	0
ENSMUSG00000103085	0.1952	0.1381	0.0551	0.0272	0.7408	0.3708	1.5396	0.1461
ENSMUSG00000102664	0.6717	0.3802	0	0.3372	0.6799	0.3828	1.8379	0.1207
ENSMUSG00000101476	2.0695	2.1963	0.563	0.7421	0.2805	1.5796	0.3279	0.1992
ENSMUSG00000101171	0	0	0	0	0	0	0	0
ENSMUSG00000025935	49.0596	43.4495	42.6831	43.7895	42.5948	47.6285	38.882	45.1384
ENSMUSG00000025937	23.3036	16.9398	15.8989	18.8146	3.3472	5.136	4.4021	5.2296
ENSMUSG00000102982	1.0337	0.8439	0.4038	0.3992	0.4527	0.5098	0.5292	0.4287
ENSMUSG00000067813	0.1568	0.1109	0.2654	0.0656	0	0	0	0
ENSMUSG00000077368	0	0	0	0	0	0	0	0
ENSMUSG00000097711	0.5048	0	0.1282	0.3801	0	0	0.112	0
ENSMUSG00000102166	0	0.095	0.0568	0.0562	0.1699	0	0.0497	0.1207
ENSMUSG00000089358	0	0	0	0	0	0	0	0
ENSMUSG00000104209	0.0279	0	0	0	0	0	0.062	0
ENSMUSG00000025932	4.1901	4.5152	5.0416	3.7376	2.667	3.4167	2.9318	2.5717
ENSMUSG00000095853	0	2.1367	0	0	0	2.1514	1.1167	0
ENSMUSG00000102588	1.1465	0	0	0.2878	1.3055	0.9802	3.8155	0.309
ENSMUSG00000054493	1.6655	1.4979	1.0394	1.2045	0.1071	0	0.0626	0.0761
ENSMUSG00000025930	2.8468	2.5177	2.2088	1.836	0.075	0.169	0.3509	0.2132
ENSMUSG00000103492	0.4193	0.4945	0.2662	0.2924	0	0	0	0.0314
ENSMUSG00000081201	0	0	0	0	0.6633	0	0	0
ENSMUSG00000082193	0.1126	0.717	0.2859	0	0.6411	0.4813	0.3747	0.4553
ENSMUSG00000032769	0.5903	0.7518	0.3897	0.5631	0	0	0	0.0318
ENSMUSG00000088159	0	0	0	0	0	0	0	0
ENSMUSG00000073737	0.4043	0	0.1283	0.2537	0.3836	0	0.1121	0.1362
ENSMUSG00000092083	10.7603	11.7647	9.6245	10.7299	3.1116	4.9654	4.7862	6.0209
ENSMUSG00000102937	0.788	0.4181	0.0834	0	0.8723	0.7017	3.3507	0.0885
ENSMUSG00000104149	0.6265	1.4319	0.3059	0.3024	1.6461	0.5149	1.2295	0.3897
ENSMUSG00000088829	0	0	0	0	0	0	0	1.2114
ENSMUSG00000077377	0	0	0.9682	0	0	0	0	0
ENSMUSG00000101652	0.4011	0	1.0184	0	0	1.7143	0	0
ENSMUSG00000100814	0	0	0	0	5.7313	0	0	1.3567
ENSMUSG00000025925	11.1196	9.4128	7.2945	9.2119	11.4841	9.6647	10.081	7.714
ENSMUSG00000104379	1.3977	1.8204	0.5243	0.877	0.0603	0.1358	0.4933	0.2141
ENSMUSG00000032719	1.5019	1.3996	0.7441	0.8275	0.139	0.3915	0.4876	0.4937
ENSMUSG00000088943	0	0	0	0	0	0	0	0
ENSMUSG00000100652	0	0	0	0	0	0	0	0
ENSMUSG00000067795	0.9759	0.9321	0.5576	0.6736	1.3891	2.0857	1.678	0.7234
ENSMUSG00000043716	242.693	222.732	265.126	247.026	638.75	627.338	539.258	586.922
ENSMUSG00000025921	9.2923	9.0911	8.1415	9.6269	8.8632	7.6542	7.1671	7.3381
ENSMUSG00000104165	0.6506	0.4603	0.2753	0.4899	0.4116	0.3708	0.9141	0.3507
ENSMUSG00000100868	0.8638	0.5641	0.3374	0.9173	2.1437	1.1361	2.2849	1.0746
ENSMUSG00000025920	56.1296	48.1676	64.9357	63.3637	44.0017	44.9613	50.893	58.6165
ENSMUSG00000089982	0.9033	0.4261	0.2548	0.2519	2.8571	1.5015	1.5587	0.6763
ENSMUSG00000025939	46.5147	37.8358	46.2489	47.9711	42.8585	38.1412	38.9814	40.4541
ENSMUSG00000102457	0.6081	0.3585	0.2573	0.4663	0.3205	0.0722	0.4497	0.0911
ENSMUSG00000079658	84.7312	72.8697	95.9184	92.183	87.945	87.3092	82.7352	101.867
ENSMUSG00000097744	0.0722	0.0766	0.0458	0.0453	0.0685	0	0	0
ENSMUSG00000100959	0	0	0	0	0	0	0	0
ENSMUSG00000025940	32.7442	27.4714	38.4122	37.7614	25.5073	27.8979	27.6099	35.1854
ENSMUSG00000025779	5.4228	4.604	3.505	3.4646	4.6778	2.9501	4.8123	2.7905
ENSMUSG00000100093	0	0	0	0	0	0	0	0
ENSMUSG00000091020	0.0541	0.2297	0.3436	0.2717	0.5136	0.1157	0.2401	0.2188
ENSMUSG00000101640	0	0	0	0	0	0	0	0
ENSMUSG00000104133	0	0	0	0	0.231	0.2602	0	0
ENSMUSG00000042686	14.0989	12.3121	12.6068	12.3352	2.7903	3.7881	4.5131	4.099
ENSMUSG00000100110	0	0	0.356	0.3519	0	0	0	0
ENSMUSG00000025777	74.6891	60.1394	64.8374	70.1857	40.4522	42.7729	43.4187	56.3328
ENSMUSG00000099899	4.879	2.9588	2.1491	4.7485	3.4013	2.7664	1.4359	1.6104
ENSMUSG00000100272	0	0.5638	0.3372	0.6667	0	0	0	0
ENSMUSG00000100398	0.2133	0	0.2708	0	0	0	0.2366	0
ENSMUSG00000101589	0.1052	0.2978	0.0445	0.2201	0.3328	0.6747	0.7003	0.6145
ENSMUSG00000102048	0	0	0	0	0	0	0	0
ENSMUSG00000089534	0	0	0	0	0	0	0	0
ENSMUSG00000067780	0.6398	0.5864	0.5908	0.6387	0.1656	0.0311	0.1613	0.0392
ENSMUSG00000100053	0.8353	0.4052	0.303	0.4792	0.6794	0.153	0.3177	0.0322
ENSMUSG00000085125	0.0965	0.128	0.0459	0.0908	0.0458	0.0258	0.0401	0.0163
ENSMUSG00000025776	0.1784	0.1893	0.2548	0.3358	0.0846	0.3336	0.6925	0.2704
ENSMUSG00000099895	0.16	1.0191	0.4064	0	1.2149	0.6841	0.7101	0.6471
ENSMUSG00000100554	0.8635	0.1527	0.1827	0.2709	0.4097	0.3076	0.4789	0.6788
ENSMUSG00000099473	0.1718	0	0.2181	0.2156	0.652	0	1.3339	0
ENSMUSG00000099591	0.8267	0.3342	0.1499	0.7411	1.8678	1.4304	1.5722	1.5918
ENSMUSG00000109887	4.7787	3.7412	5.3211	4.3258	13.1574	10.2131	9.9935	12.4587
ENSMUSG00000102001	0	0	0	0.6348	0	0	1.1223	0
ENSMUSG00000101717	0.7089	0	0	1.7794	8.0722	3.0302	0.7864	0
ENSMUSG00000025774	0	0	0	0.0923	0.0698	0	0	0
ENSMUSG00000070977	0	0	0	0	0	0	0	0
ENSMUSG00000073735	0	0	0	0	0	0	0	0
ENSMUSG00000067773	0	0	0.419	0	0	0.3527	0	0
ENSMUSG00000101685	0	0	0	0	0	0	0	0
ENSMUSG00000101738	0.5033	1.0683	0.639	0	0.9552	1.0757	2.2333	1.3567
ENSMUSG00000101306	0	0	0	0	0	0	0	0
ENSMUSG00000088800	0	0	0	0	0	0	0	0
ENSMUSG00000101644	0.8988	0	0	0	0	0	0	0
ENSMUSG00000099433	0	0	0	0	0	0	0	0
ENSMUSG00000089787	0.5483	0.931	1.3922	0.9633	1.2486	0.4687	0.3649	0.1478
ENSMUSG00000042596	3.0911	2.8431	4.7094	4.7198	20.825	17.837	16.7443	21.2466
ENSMUSG00000100720	0	0	0	1.159	1.4021	0.3948	1.0245	1.7426
ENSMUSG00000025927	0.0159	0	0	0	0.1206	0.1018	0.0881	0.0214
ENSMUSG00000100538	0	0	0	0	0	0	0	0
ENSMUSG00000101117	0	0	0	0	0	0	0	0
ENSMUSG00000100204	0	0	0	0	0	0	0	0
ENSMUSG00000084668	0	0	0	0	0	0	0	0
ENSMUSG00000102597	0	0	0	0	0	0	0	0
ENSMUSG00000043760	0.0281	0.0149	0.0357	0.0265	0	0	0	0
ENSMUSG00000104095	0	0	0	0	0	0	0	0
ENSMUSG00000089914	0	0	0	0	0	0	0	0
ENSMUSG00000090142	0	0	0	0	0	0	0.2019	0
ENSMUSG00000070175	0	0	0	0	0	0	0	0
ENSMUSG00000065559	0	0	0	0	0	0	0	0
ENSMUSG00000099906	0	0	0	0	0	0	0	0
ENSMUSG00000065480	0	0	0	0	0	0	0	0
ENSMUSG00000025929	0	0	0	0	0	0	0	0
ENSMUSG00000041872	0.2489	0.5284	0.316	0.0625	0.7559	0.4256	0.7179	0.2684
ENSMUSG00000041859	10.3564	12.7562	8.9587	10.3034	25.7642	31.3657	26.6369	22.7808
ENSMUSG00000099714	0	0	0.2155	0.1065	0	0.1814	0.0942	0.1144
ENSMUSG00000102121	0	0	0	0	0	0	0	0
ENSMUSG00000088858	0	0	0	0	0	0	0	0
ENSMUSG00000097934	6.3815	7.2494	5.8198	3.8351	3.2409	4.2261	2.9911	2.9073
ENSMUSG00000025931	80.0303	88.6124	91.0576	88.9496	14.3769	25.913	18.6993	27.9108
ENSMUSG00000077314	1.5369	0	0	0	0	0	0.8524	0
ENSMUSG00000100929	1.1733	1.2451	0.5958	0.589	0.2227	0	0.3904	0.4744
ENSMUSG00000041809	2.0516	2.3225	0.8104	1.6021	1.0383	0.6821	0.8092	0.4301
ENSMUSG00000041779	1.6171	2.5662	1.5542	1.5742	2.9254	3.1976	2.9673	2.4034
ENSMUSG00000099971	0	0	0	0	0	0	0.2045	0
ENSMUSG00000100819	1.5867	1.871	1.343	0.2213	0	0	1.1734	0.2376
ENSMUSG00000025933	33.0835	33.6869	34.5296	37.3111	10.04	15.7656	11.9849	18.0763
ENSMUSG00000102633	0.1917	0.407	0.1217	0.0602	0.2729	0	0.1063	0.0646
ENSMUSG00000025934	1.5526	1.6232	0.6473	0.9306	0.4398	0.6438	0.4627	0.3436
ENSMUSG00000099343	0.159	0	0	0.3992	0	0	0	0
ENSMUSG00000096375	0.8251	0.5838	0.6984	0.3452	0	0.5878	0	0
ENSMUSG00000025936	0.1475	0.1565	0	0	0.6998	0	0	0.0994
ENSMUSG00000093963	0	0	0	0	0	0	0	0
ENSMUSG00000067750	0.2026	0.1075	0.0643	0	0.0961	0.2166	0.562	0.478
ENSMUSG00000086194	0	0	0	0.3405	0	0	0.301	0.3657
ENSMUSG00000094436	0	0	0.5606	0	0	0	0.4898	0
ENSMUSG00000041722	0.6208	0.2196	0.1314	0.1948	0.4909	0.4422	0.4591	1.3247
ENSMUSG00000085507	1.1505	1.221	0.7303	0	1.6375	0	0.6381	1.5505
ENSMUSG00000094926	1.7661	0	0	0	0	0	0.4898	1.7852
ENSMUSG00000085079	0.2251	0.1911	0	0.1695	0.2563	0.4811	0.1498	0.182
ENSMUSG00000085679	0.5136	0	0.6521	1.2891	1.9494	0	1.7092	0.6922
ENSMUSG00000028033	44.4089	43.2946	49.2178	50.1623	10.2118	17.6839	20.8694	33.5608
ENSMUSG00000104138	0.0433	0.2755	0	0.1629	0.1642	0.3698	0.3359	0.1166
ENSMUSG00000082935	2.0599	0.9505	1.8193	2.4727	4.4191	4.0196	4.7687	3.259
ENSMUSG00000103748	1.6703	0.2727	0.0816	0.645	3.9013	0.8238	2.3516	1.1256
ENSMUSG00000097109	3.796	2.1418	4.2094	4.583	19.4234	10.3721	11.6197	7.1236
ENSMUSG00000099692	0	0	0	0	0	0	0	0
ENSMUSG00000100418	0	0	0	0	0	0	0	0
ENSMUSG00000041670	118.553	122.858	122.229	122.748	22.8009	21.9399	24.7622	23.7235
ENSMUSG00000097642	0	0	0.1594	0	0	0	0.1392	0.1692
ENSMUSG00000101468	0	0	0	0.1372	0	0	0	0
ENSMUSG00000101227	0	0	0	0	0	0	0	0
ENSMUSG00000073730	0	0	0	0	0	0	0	0.0762
ENSMUSG00000089553	0	0	0	0	0	0	0	0
ENSMUSG00000102766	0	0	0.3535	0	0	0	0.1544	0
ENSMUSG00000065405	0	0	0	0	0	0	0	0
ENSMUSG00000097970	7.0643	7.4971	4.4844	4.7494	8.1396	9.1666	6.1571	4.4204
ENSMUSG00000065567	0	0	0	0	0	0	0	0
ENSMUSG00000100775	2.3208	0.6158	1.8416	1.0922	4.955	2.4801	2.8963	1.9549
ENSMUSG00000101226	0	0	0	0.1962	0	0	0.1734	0
ENSMUSG00000026158	36.212	35.0446	40.0332	37.9672	13.1225	13.7964	13.936	14.4222
ENSMUSG00000097920	0.1018	0	0	0.2555	0	0	0	0
ENSMUSG00000099503	0	0	0	0	0	0	0.1435	0
ENSMUSG00000026156	30.4936	23.3542	32.8428	31.6497	7.484	10.6827	10.2252	16.4478
ENSMUSG00000026155	73.7749	63.4724	85.1568	74.5283	28.6964	35.6267	39.669	46.1856
ENSMUSG00000026154	34.5536	36.9149	38.3128	42.0632	58.1432	70.402	55.8333	69.2334
ENSMUSG00000102495	1.5487	1.6436	1.9663	1.2957	1.4696	1.1033	1.4316	1.0436
ENSMUSG00000026153	50.741	43.5964	35.6471	40.4048	30.2305	34.6534	35.9724	34.3851
ENSMUSG00000102398	0.3236	0.5342	0.3652	0.4963	0.1365	0.0768	0.1595	0.1454
ENSMUSG00000097670	0	0	0	0	0	0	0	0
ENSMUSG00000026147	3.9925	2.5718	4.7411	3.5647	0.4523	0.7217	0.7712	0.6425
ENSMUSG00000026141	17.0725	18.5217	10.5964	12.2537	0.6935	0.4998	0.681	0.8077
ENSMUSG00000077463	0	0	0	0	0	0	0.8151	0
ENSMUSG00000099997	0	0.1598	0	0	0	0	0	0
ENSMUSG00000100131	43.0934	53.4166	46.1038	48.6012	32.7127	30.6998	36.4574	21.528
ENSMUSG00000067736	91.0789	117.734	99.9848	94.1061	76.0269	50.4931	67.6077	37.8407
ENSMUSG00000101939	1099.74	1291.29	1049.13	1123.09	814.005	653.54	609.15	438.085
ENSMUSG00000101111	302.127	328.277	282.546	303.331	189.822	167.06	182.403	125.969
ENSMUSG00000100862	110.466	154.42	114.423	111.987	87.6314	81.2345	106.231	56.4302
ENSMUSG00000102070	54.9895	80.0072	50.1092	59.1786	45.7267	39.4906	53.4557	27.2939
ENSMUSG00000101249	59.5404	75.5649	66.501	51.0986	38.4414	33.2337	39.0379	23.9909
ENSMUSG00000073725	91.309	99.0896	89.5504	91.1472	26.1561	38.1557	33.5375	38.7441
ENSMUSG00000100808	0	0	0	0	0	0	0	0
ENSMUSG00000100483	0	0	0	0	0	0	0	0
ENSMUSG00000100450	0	0.2618	0	0	0	0	0	0
ENSMUSG00000099392	0	0.4769	0	0	0	0	0	0.3028
ENSMUSG00000033569	25.7049	31.7523	22.8219	23.2192	9.8923	14.6413	13.5499	19.4163
ENSMUSG00000080849	0.6802	0.9625	0	0.2845	0	0.4846	0	0.9167
ENSMUSG00000104257	1.363	1.3776	0	0.4073	1.9708	0.1387	1.7999	0.4374
ENSMUSG00000096866	1.8816	0	1.1945	0	5.3563	0	0	1.268
ENSMUSG00000102296	0.1953	0	0.124	0.3676	0.1853	0.4174	0.1083	0
ENSMUSG00000103209	0.4176	0.1266	0	0.1123	0.6793	0.3825	0.364	0.1608
ENSMUSG00000104027	0.5571	0.3112	0.0745	0.3312	0.1113	0.4387	0.3578	0.1581
ENSMUSG00000102407	0.3179	0.1687	0	0	0.2263	0.0849	0.0882	0
ENSMUSG00000103214	2.1073	1.5827	0.4939	1.1799	1.2305	0.6236	0.6833	0.4806
ENSMUSG00000104100	0.4327	0.328	0.0392	0.2327	0.176	0.0661	0.0686	0
ENSMUSG00000084740	0.9679	0	0	0	0	0	0	0
ENSMUSG00000103889	0.9604	0.5096	0.3919	0.4735	0.6509	0.8796	0.3805	0.2774
ENSMUSG00000101301	9.007	5.2479	1.5696	2.438	5.0274	3.7745	1.9591	0.476
ENSMUSG00000104221	0.2736	0.2178	0.1303	0.2146	0.1298	0	0.645	0.1844
ENSMUSG00000102250	0.2268	0	0	0.1265	0.0478	0	0.1677	0
ENSMUSG00000102317	0.0185	0.0393	0	0.0697	0.0702	0.0395	0.0411	0
ENSMUSG00000103563	0.404	0.3898	0.1865	0.4609	0.9758	0.7064	2.1592	0.198
ENSMUSG00000102465	4.2448	2.864	1.2848	1.8698	2.6674	3.3044	1.7463	0.4546
ENSMUSG00000102659	0.3818	0.1737	0.1039	0.1711	0.3106	0.0583	0	0.1103
ENSMUSG00000103924	0.0885	0.047	0.0281	0.1111	0.084	0	0.0982	0.0895
ENSMUSG00000104132	0.9164	0.6484	0.2115	0.6273	0.1581	0.7716	0.3389	0.262
ENSMUSG00000102747	7.2382	4.9059	2.0078	3.2061	2.7704	4.9399	3.0025	2.0904
ENSMUSG00000102386	34.3473	30.2536	13.6981	22.36	40.5753	35.117	40.077	11.4728
ENSMUSG00000103004	1.2202	0	0.7746	0.7657	0	1.3039	2.3687	0
ENSMUSG00000104516	11.7801	9.6167	6.3799	8.7876	1.7197	2.8169	2.8328	3.5528
ENSMUSG00000101618	0	0	0	0	0	0	0	0
ENSMUSG00000099458	0	0	0	0	0	0	0	0
ENSMUSG00000088111	0	0	0	0	0	0	0	0
ENSMUSG00000073722	0	0	0	0	0	0	0	0
ENSMUSG00000100310	0	0	0	0	0	0	0	0
ENSMUSG00000101514	0.6537	0	0.1915	0.1262	0	0	0	0
ENSMUSG00000101033	0	0	0	0	0	0	0	0
ENSMUSG00000101372	0	0	0	0	0	0	0	0
ENSMUSG00000103241	0	0	0	0	0	0	0	0
ENSMUSG00000086240	13.2262	7.798	9.7954	8.2993	27.1921	25.9116	16.3017	23.2723
ENSMUSG00000048411	0	0	0	0	0	0	0	0
ENSMUSG00000081557	0	0	0	0	0	0	0	0.0547
ENSMUSG00000058590	0	0	0	0	0	0	0	0
ENSMUSG00000101235	0	0	0	0	0	0	0	0
ENSMUSG00000064433	0	0	0	0	0	0	0	0
ENSMUSG00000080625	0	0	0	0	0	0	0	0
ENSMUSG00000080391	0	0	0	0	0	0	0	0
ENSMUSG00000099257	0	0	0	0	0	0	0	0
ENSMUSG00000099492	0.3836	0	0.0974	0.1926	1.0193	0.8199	0.9362	0.8273
ENSMUSG00000101726	0	0	0	0	0	0	0	0
ENSMUSG00000096829	0	0	0	0	0	0	0	0
ENSMUSG00000098883	0	0	0	0	0	0	0	0
ENSMUSG00000053185	0	0.7361	0	0	0	0.1853	0.0962	0
ENSMUSG00000100261	0	0	0	0	0.1579	0	0	0
ENSMUSG00000101180	0	0	0	0	0	0	0	0
ENSMUSG00000048874	26.596	27.3595	23.3817	23.8424	29.4708	30.2324	32.6658	39.9751
ENSMUSG00000103783	0.0698	0.0741	0.1329	0.1752	0	0.1492	0.1162	0
ENSMUSG00000104315	0.2985	0.0704	0.2106	0.1249	0.0629	0.2127	0.0368	0.1788
ENSMUSG00000026064	40.9792	29.2526	49.965	46.4957	59.769	62.4192	63.8842	79.3837
ENSMUSG00000086151	0	0	0	0	0	0	0	0
ENSMUSG00000086726	0	0	0	0	0	0	0	0
ENSMUSG00000087346	0	0	0	0	0	0	0	0
ENSMUSG00000100371	0	0	0	0.1434	0.2168	0	0	0
ENSMUSG00000100237	0	0	0	0	0	0	0	0
ENSMUSG00000086727	0	0	0	0	0	0	0	0
ENSMUSG00000100910	0	0	0	0	0	0	0.0781	0.0949
ENSMUSG00000099796	0	0	0	0	0	0	0	0
ENSMUSG00000050217	0	0.4412	0	0	0.4931	0	0.2306	0
ENSMUSG00000026063	0	0	0	0	0	0	0	0
ENSMUSG00000077664	0	0	0	0	0	0	0	0
ENSMUSG00000100205	0	0	0	0	0	0	0	0
ENSMUSG00000100592	0	0	0	0	0	0	0	0
ENSMUSG00000094215	0	0	0	0	0	0	0	0
ENSMUSG00000101093	0	0	0	0	0	0	0	0
ENSMUSG00000070960	0.0665	0.4237	0.1689	0.167	0	0.1422	0	0.1793
ENSMUSG00000088620	0	0	0	0	0	0	0	0
ENSMUSG00000082159	0	0	0	0	0	0	0	0
ENSMUSG00000026058	3.1498	3.1351	3.1172	3.1427	6.9986	9.9722	11.7081	13.9483
ENSMUSG00000064688	0	1.9969	0	0	1.7854	2.0107	0	0
ENSMUSG00000103482	0.8347	1.063	0.7772	0.419	13.7288	9.5144	18.9506	3.1499
ENSMUSG00000104498	0.1237	0	0	0	0	0	0.0686	0.0833
ENSMUSG00000104313	0	0	0	0.1635	0.2473	0	0.3614	0.0878
ENSMUSG00000102865	6.0246	5.0554	2.1346	2.1979	38.5541	27.0989	30.7724	12.7459
ENSMUSG00000102321	3.097	2.5668	0.7115	0.9994	9.5717	9.8337	14.2978	5.5255
ENSMUSG00000091318	7.0848	5.4467	2.7622	4.2356	58.0166	39.2852	62.3464	14.8116
ENSMUSG00000089489	1.5979	0	0	4.0106	0	6.83	23.0423	0
ENSMUSG00000104433	0.8151	0.865	0.5692	0.7161	0.9281	1.1323	0.8138	0.7141
ENSMUSG00000089395	1.379	0	0	0	1.3085	0	1.9121	0
ENSMUSG00000102926	0.0201	0	0	0.0252	0	0	0.0223	0
ENSMUSG00000100497	0	0	0	0	0	0	0	0
ENSMUSG00000102917	0	0	0	0	0	0	0	0
ENSMUSG00000100481	0.9566	0.7166	0.7144	0.7062	0.6407	0.481	0.5618	0.6067
ENSMUSG00000100590	0	0	0	0	0	0	0	0
ENSMUSG00000088750	0	0	0	0	0	0	0	0
ENSMUSG00000104230	0	0	0	0.1944	0.2939	0	0.1718	0
ENSMUSG00000101754	0	0	0	0	0	0	0	0
ENSMUSG00000065223	0	0	0	0	0	0	0	0
ENSMUSG00000100318	0.1103	0	0	0	0	0	0	0
ENSMUSG00000101612	0	0	0	0	0	0	0	0
ENSMUSG00000065260	0	0	0	0	0	0	0	0
ENSMUSG00000026134	7.2897	7.7723	4.6491	5.2338	11.4535	13.1159	12.3928	12.8407
ENSMUSG00000101682	0.2408	0.5112	0	0	0	0	0.8014	0.3246
ENSMUSG00000102714	0.0982	0	0.0831	0	0	0.07	0.0363	0
ENSMUSG00000102093	0.3069	0	0	0	0	0	0	0
ENSMUSG00000103746	2.1515	1.9228	1.7252	1.4211	4.9426	5.3242	7.0341	7.9359
ENSMUSG00000102198	0.261	0	0.1105	0.0546	0.4954	0.5579	0.4826	0.4104
ENSMUSG00000004768	18.1163	17.2532	15.6731	17.3833	16.1412	17.9179	17.1712	23.1061
ENSMUSG00000042215	14.348	9.7089	16.3362	15.0742	6.6824	6.1892	7.5929	8.3382
ENSMUSG00000103072	2.3617	3.7595	1.1244	1.1114	0	0.6309	0.3275	1.5915
ENSMUSG00000042197	22.4289	18.7914	17.3889	19.063	28.8029	28.3753	29.5399	34.4171
ENSMUSG00000081402	0.2756	0.4178	0.3499	0.2964	0.4483	0.7573	0.6551	0.0531
ENSMUSG00000042182	77.9199	67.6412	91.3065	83.1272	24.2363	34.7149	37.6683	56.95
ENSMUSG00000104416	2.0405	2.4936	0.7851	0.8536	0.352	0.3965	0.6859	0.9167
ENSMUSG00000026131	47.4774	55.6815	38.4647	43.0374	27.2115	36.3323	38.9714	47.422
ENSMUSG00000103596	0.1689	0.0896	0.0536	0	1.6027	1.3537	2.2952	0.1138
ENSMUSG00000099382	0	0	0	0	0.572	0	0	0
ENSMUSG00000084506	0	0	0	0	0	0	0	0
ENSMUSG00000103364	2.4307	2.3908	0.3763	1.1904	14.7388	10.0097	7.6943	1.3583
ENSMUSG00000105982	0	0	0	1.7306	2.617	0	0	0
ENSMUSG00000096992	0.0632	0.1787	0.2138	0.1585	0.3596	0.3599	0.467	0.5107
ENSMUSG00000103001	0.4844	0.514	0	0.3039	0.6128	0	0.1791	0.3264
ENSMUSG00000104397	0	0	0	0	0	0	0	0
ENSMUSG00000102839	0	0	0	0	0	0	0	0
ENSMUSG00000101206	0	0	0	0	0	0	0	0
ENSMUSG00000101462	1.1654	1.8187	0.2176	0.5592	3.8378	4.3219	4.1443	3.2336
ENSMUSG00000102336	1.0126	2.5587	0.6122	0.8875	2.1962	2.4046	4.1543	4.6141
ENSMUSG00000092852	0	0	0	0	0	0	0	0
ENSMUSG00000042111	31.431	24.4502	37.4424	31.7947	36.6608	40.7785	38.1151	37.1859
ENSMUSG00000101711	0.3806	1.2117	0.7248	1.1941	2.1668	2.4402	2.5331	1.2823
ENSMUSG00000026127	12.9114	11.5164	12.8509	11.92	18.2487	18.0859	19.2835	19.2254
ENSMUSG00000026126	0.3101	0.1975	0.3347	0.4281	0.7945	0.5302	0.3268	0.1254
ENSMUSG00000100280	0.1672	0.1774	0.1592	0.1573	0.6344	0.2679	0.1854	0.0563
ENSMUSG00000101223	0.0776	0	0	0	0.1472	0	0	0
ENSMUSG00000026125	0	0	0	0	0	0.1614	0	0
ENSMUSG00000101116	0	0	0	0	0	0	0	0
ENSMUSG00000026124	0	0	0.1229	0.1215	0	0	0	0
ENSMUSG00000101803	0	0	0	0	0	0	0	0
ENSMUSG00000037529	0	0	0	0	0	0	0	0
ENSMUSG00000045815	0.5922	0	1.0024	0.9909	1.1238	2.5311	2.1895	3.9904
ENSMUSG00000045174	26.4959	28.3624	29.8856	28.1606	41.4968	46.3403	51.4094	60.3916
ENSMUSG00000100524	0	0.5051	0	0	0	0	0.528	0
ENSMUSG00000102499	0.4284	0	0.5439	0	0	0.9155	0.4752	0
ENSMUSG00000103521	0.1442	0	0	0.181	0.2737	0.1541	0.5599	0
ENSMUSG00000104098	0	0.3308	0	0	0.2957	0	0.3457	0
ENSMUSG00000037509	32.8605	39.8683	31.574	31.686	8.8318	9.451	9.8691	9.5784
ENSMUSG00000102537	2.7207	2.8874	0.8636	0	0	0	0	0.9167
ENSMUSG00000102612	0.2836	0.6019	0	0	1.6144	0.606	0.6291	0
ENSMUSG00000104002	11.1369	9.975	5.8664	5.7988	11.7668	8.6936	10.6015	7.1855
ENSMUSG00000037503	191.302	165.152	218.244	216.238	260.262	256.533	292.55	342.6
ENSMUSG00000104358	4.3436	3.0262	1.8102	3.5786	2.5799	1.9842	4.1562	3.6644
ENSMUSG00000026123	62.4768	57.7036	82.8895	72.6655	19.0396	18.1824	19.923	21.2843
ENSMUSG00000103716	0	0	0	0	0.0894	0	0	0
ENSMUSG00000103548	0.8792	0	0	0	0	0	0.9753	0
ENSMUSG00000103760	0	0	0	0	0.4382	0	0	0
ENSMUSG00000103997	0	0	0	0	0	0	0	0
ENSMUSG00000077231	0	0	0	0	0	0	0	0
ENSMUSG00000104417	0.1573	0.6677	0	0.1974	0	0	0.1745	0.212
ENSMUSG00000064601	0	0	0	0	0	0	0	0
ENSMUSG00000101714	0	0	0	0	0	0	0	0
ENSMUSG00000102531	1.0671	0.3775	0.6774	0.4464	0	0	0	0.2397
ENSMUSG00000103096	0	0	0	0	0	0	0	0
ENSMUSG00000102279	0.4348	0	0	0	0	0	0	0
ENSMUSG00000103708	0	0	0	0	0	0	0	0
ENSMUSG00000104201	0	0	0	0	0	0	0	0
ENSMUSG00000102434	0	0	0	0	0	0	0	0
ENSMUSG00000045216	47.9717	50.1202	53.7332	52.4303	36.2987	48.8753	44.5699	59.2191
ENSMUSG00000104523	0	0	0	0	0	0	0	0
ENSMUSG00000102202	0.6495	0.4431	0.3534	0.5822	1.9368	1.9829	2.1613	1.7819
ENSMUSG00000037470	36.7796	39.4152	33.9976	34.2546	48.7824	60.059	64.8732	62.5743
ENSMUSG00000098752	3.2473	3.4462	0	2.0376	0	3.4701	10.8064	0
ENSMUSG00000047180	0.1252	0.0664	0.1589	0.2749	1.3659	1.6719	1.0413	0.5904
ENSMUSG00000037447	7.6664	7.0881	7.2363	6.8406	2.727	2.6593	2.4755	1.558
ENSMUSG00000102762	0.7059	1.4984	0.717	0.7087	0.2679	0.3017	1.2529	1.7126
ENSMUSG00000010453	62.9649	53.1472	48.1692	52.5424	65.2297	56.5145	64.6116	55.5409
ENSMUSG00000098680	0	0	0	0	0	0	0	0
ENSMUSG00000037432	6.0501	5.4123	4.0417	5.4461	8.8969	8.9023	9.2236	8.6236
ENSMUSG00000001143	22.6119	20.9631	17.9058	20.7724	24.5585	28.8263	28.664	28.6131
ENSMUSG00000037408	15.3428	14.9111	15.8534	16.9789	11.7497	14.9697	15.4238	17.1663
ENSMUSG00000104316	0	0	0	0	0.0885	0.0997	0	0
ENSMUSG00000106081	0	0	0	0	0	0	0	0
ENSMUSG00000001138	20.98	20.5679	19.8279	19.0682	35.2624	36.9968	38.892	36.5598
ENSMUSG00000102845	0	0	0	0	0	0	0	0
ENSMUSG00000067653	5.2629	4.9911	3.0802	3.7006	5.7376	3.51	3.7678	3.1189
ENSMUSG00000109510	0	0	0.1098	0	0.0821	0	0.048	0.1166
ENSMUSG00000079610	7.8517	9.3657	6.6183	7.3292	6.1163	4.5766	5.2306	3.7897
ENSMUSG00000026121	24.5255	22.1435	19.9237	20.1343	157.268	154.953	174.101	170.204
ENSMUSG00000087589	2.7034	1.8875	2.5742	2.5892	8.2357	9.3508	9.9829	11.9852
ENSMUSG00000046337	0.0316	0	0.1603	0	0.0599	0.2698	0.14	0
ENSMUSG00000089906	0	0	0	0	0	0	0	0
ENSMUSG00000077939	0	0	0	0	0	0	0	0
ENSMUSG00000061518	164.75	166.996	206.862	191.374	160.761	168.567	158.434	166.181
ENSMUSG00000037351	204.135	200.219	192.218	192.753	149.83	140.695	151.275	131.451
ENSMUSG00000102416	4.0982	4.1655	1.7588	3.2598	0.3286	0.7402	0.5122	0.9335
ENSMUSG00000104237	6.9042	6.2805	3.2089	3.6361	0	0	0.0684	0.0831
ENSMUSG00000026117	2.8598	2.2852	1.3242	1.5201	1.0855	0.9348	1.1197	0.8162
ENSMUSG00000097291	0.3979	0.4223	0.2526	0.2497	0.1888	0	0	0.1341
ENSMUSG00000026116	61.4499	67.3935	51.7853	54.0876	72.7393	93.0701	98.4868	109.022
ENSMUSG00000103016	0	0	0	0	0	0	0	0
ENSMUSG00000102930	0.0834	0.0885	0	0.0524	0.7917	0.3566	0.8793	0
ENSMUSG00000103159	0.085	0	0	0	0.1076	0.0606	0	0
ENSMUSG00000080054	0.2021	0	0	0	0.3836	0	0	0.2724
ENSMUSG00000050122	1.4952	1.7455	1.2814	1.1728	0.1419	0.1997	0.1244	0.1511
ENSMUSG00000103603	2.131	4.3078	1.4172	0.8915	0	0	0.1126	0
ENSMUSG00000026114	0.1272	0.108	0.2261	0.1277	0	0.0544	0	0.0343
ENSMUSG00000102231	0	0	0	0	0	0	0	0
ENSMUSG00000026113	52.0824	46.654	46.5848	49.4171	38.5505	35.1704	38.4227	36.8342
ENSMUSG00000086064	0	0	0	0.1467	0	0	0	0
ENSMUSG00000102879	0	0	0.4787	0	0	0	0	0
ENSMUSG00000026112	39.2637	36.3069	47.6459	42.1114	25.2527	30.0873	27.9381	37.6089
ENSMUSG00000026111	80.0739	76.725	71.5523	80.409	75.4973	84.6135	78.499	81.9707
ENSMUSG00000026110	13.778	13.8507	11.4303	12.0538	6.8817	6.514	7.256	8.0154
ENSMUSG00000103948	0.1096	0	0.0464	0.0459	0.208	0.0781	0.1216	0.0985
ENSMUSG00000087233	0.1125	0	0	0	0.2135	0.1202	0.1872	0
ENSMUSG00000026090	140.754	163.818	150.22	136.889	0.9411	0.6783	0.4401	0.8822
ENSMUSG00000089767	28.582	29.7607	10.9549	19.1757	0.3411	0	0	0
ENSMUSG00000104365	0.1568	0.1109	0.0664	0.2624	0	0	0	0
ENSMUSG00000102650	0.0454	0	0	0	0	0	0	0
ENSMUSG00000060771	15.1349	13.8276	9.4339	11.3158	16.8967	15.6183	15.4063	16.4278
ENSMUSG00000097268	4.3017	3.7352	2.8549	3.0674	0.1237	0.1393	0.1446	0.0878
ENSMUSG00000037216	7.3622	8.23	9.3471	8.6235	2.9807	4.8253	5.9345	6.2181
ENSMUSG00000026088	11.4113	10.3362	8.7204	8.8936	13.9316	15.3009	13.787	14.204
ENSMUSG00000026087	32.172	31.1293	37.7953	34.6577	41.4536	43.4157	40.8798	46.0513
ENSMUSG00000061584	0	0	0	0.0985	0	0	0	0
ENSMUSG00000087374	0.0505	0.0536	0.0641	0.0317	0	0	0	0.034
ENSMUSG00000026085	0	0	0	0	0	0	0.2515	0
ENSMUSG00000089141	0	0	0	0	0	0	0	0
ENSMUSG00000058407	14.7538	13.5214	14.2803	14.088	21.9335	21.9825	22.353	23.5214
ENSMUSG00000026083	52.4955	49.2486	50.3862	50.0907	103.542	91.8109	105.221	89.9198
ENSMUSG00000026082	21.4454	19.2951	14.9812	17.5328	28.5572	27.0326	30.5237	27.8912
ENSMUSG00000103804	11.3447	9.4489	5.6519	6.3077	4.633	7.059	12.2658	8.9029
ENSMUSG00000102716	0.3268	0.1156	0	0.1367	0	0.2328	0.3626	0
ENSMUSG00000037138	41.8308	39.7534	41.8339	42.0734	58.1969	72.1675	81.8956	90.1426
ENSMUSG00000085391	2.7595	1.1714	1.6817	1.5238	9.2169	3.0668	6.6118	1.0413
ENSMUSG00000085280	3.9384	5.0156	0.8	4.1518	27.2063	19.528	20.7955	6.3696
ENSMUSG00000087131	0.9235	0.5765	0.2759	0.6818	0.8248	0.1161	1.6874	0.2197
ENSMUSG00000102984	0	0	0	0.4776	0.7223	0	0.2111	0.2565
ENSMUSG00000102541	0.2005	0	0	0.2517	0.3806	0	0	0.8108
ENSMUSG00000103531	0.6004	0	0	0.5023	0	0	0.888	0
ENSMUSG00000048814	81.2598	82.5232	94.7397	94.9105	36.9562	40.3002	42.3548	56.3585
ENSMUSG00000026080	19.2514	14.073	19.9231	19.7463	15.9042	19.727	19.0031	25.3564
ENSMUSG00000103647	0.9292	0.6574	0.3933	2.3323	0.5878	1.324	3.0923	0.4175
ENSMUSG00000102447	0	0	0	0	0	0	0	0
ENSMUSG00000067604	0.9051	1.0673	0.1277	1.2621	0	0	0	0.1355
ENSMUSG00000026078	21.164	17.2695	22.1443	20.8112	39.0778	39.4695	37.6369	43.895
ENSMUSG00000103046	21.4967	18.3813	14.1141	16.1868	17.2509	18.771	15.5339	15.0655
ENSMUSG00000104188	0	0	0	0	0	0	0	0
ENSMUSG00000103182	0	0	0	0	0.0915	0	0.0535	0
ENSMUSG00000098833	0	0	0	0	0	0	0	0
ENSMUSG00000026077	21.3687	19.9351	23.4486	22.7038	1.5551	1.3023	0.8624	1.3876
ENSMUSG00000092553	1.4228	1.51	0	1.3392	0	0	0	0
ENSMUSG00000092563	1.6324	1.5399	0.9211	0.4553	0.6884	0	0.6036	0
ENSMUSG00000073702	230.406	212.766	228.852	216.866	542.55	526.729	412.938	472.487
ENSMUSG00000003134	24.7678	22.5942	20.2724	22.4985	21.2593	21.9292	24.4264	20.8986
ENSMUSG00000102607	0	0	0	0.1428	0	0	0	0
ENSMUSG00000104827	0	0	0	0	0	0	0	0
ENSMUSG00000065629	0	0	0	0	0	0	0	0
ENSMUSG00000003135	27.2901	26.6169	28.7091	28.1263	36.3241	36.1845	36.7978	38.7139
ENSMUSG00000085894	32.0351	23.326	14.0225	22.4119	22.9417	24.5443	19.8708	19.2548
ENSMUSG00000077704	20.1332	9.7121	17.4282	16.0789	20.841	13.691	19.2879	27.1345
ENSMUSG00000048234	36.3576	35.1593	32.0192	31.2497	32.8501	36.3123	33.1695	40.2046
ENSMUSG00000064936	2.3231	4.9308	2.9494	1.9436	4.4087	0	2.5769	2.0873
ENSMUSG00000102471	0	0	0	0	0	0	0	0
ENSMUSG00000050967	42.177	38.3765	50.5687	50.1313	0.5018	0.0706	0.33	0.245
ENSMUSG00000097083	2.8856	3.2665	3.1751	3.7248	0	0	0	0
ENSMUSG00000057173	0.0471	0	0.1195	0	0	0	0.0522	0
ENSMUSG00000091937	0	0	0	0	0	0	0	0
ENSMUSG00000101634	0	0	0.2393	0.3549	0	0.4029	0	0.127
ENSMUSG00000026074	145.267	128.481	136.319	139.18	310.984	298.628	335.909	317.448
ENSMUSG00000102985	0.0757	0.3213	0.0961	0.38	0.2873	0.8088	0.3358	0.408
ENSMUSG00000026073	0.1055	0.112	0.3349	0.1986	0	0.5638	0.2926	0.4978
ENSMUSG00000097899	0.9564	1.015	0.7589	0.6002	0.4538	0.7665	0.5305	0.4834
ENSMUSG00000102975	0	0	0	0	0	0	0	0
ENSMUSG00000026072	1.5346	1.0074	0.924	1.0324	0.3303	0.2029	0.1053	0.1493
ENSMUSG00000103560	0	0.033	0	0	0	0	0	0
ENSMUSG00000070942	0.0296	0	0.0188	0	0.5329	0.2842	0.1475	0.0598
ENSMUSG00000103230	0	0	0	0	0	0.6282	0	0
ENSMUSG00000026069	0.0146	0	0	0.0183	0.1108	0	0.0162	0.0984
ENSMUSG00000026070	0	0	0	0	0.0397	0	0	0
ENSMUSG00000026068	0	0	0.0568	0	0.0283	0.0319	0.0331	0
ENSMUSG00000104441	0	0	0	0	0	0	0	0
ENSMUSG00000026065	0.331	0.2342	0.1961	0.2215	0	0.0472	0	0.0297
ENSMUSG00000102676	0	0	0	0	0	0	0	0
ENSMUSG00000026062	1.427	0.4895	1.2078	0.9045	0.0274	0.0924	0.064	0.1943
ENSMUSG00000103679	0	0	0	0	0	0	0	0
ENSMUSG00000103270	0.2161	0.1966	0.3527	0.2324	0.1172	0.2639	0.0685	0.0832
ENSMUSG00000041945	2.0428	1.8761	2.6434	2.046	0.7083	1.5532	1.242	2.1972
ENSMUSG00000079588	0.0741	0	0.0941	0.0465	0	0	0	0.05
ENSMUSG00000094136	0	0	0	0	0	0	0	0
ENSMUSG00000104072	0	0	0	0	0	0	0	0
ENSMUSG00000100185	0	0	0	0	0.0731	0	0	0
ENSMUSG00000100832	1.1332	1.1358	0.4396	0.5136	17.1448	19.7788	17.1096	10.903
ENSMUSG00000100178	0	0	0	0	0	0	0	0
ENSMUSG00000101877	0	0	0	0	0	0	0	0
ENSMUSG00000053640	0.0728	0	0.1848	0.0913	0.967	0.1556	0.4037	0.3924
ENSMUSG00000101919	0	0	0	0	0.4126	0.4647	0.4824	0
ENSMUSG00000101299	9.637	8.7487	5.6754	6.9943	39.4424	19.1074	28.0777	17.6046
ENSMUSG00000100180	0.0792	0	0	0	0.1503	0	0.0879	0
ENSMUSG00000103106	0	0	0	0.237	0.3584	0	0	0
ENSMUSG00000060424	17.8164	19.5549	17.2874	17.3717	47.182	34.6509	36.4958	32.8682
ENSMUSG00000104199	1.1913	2.8447	1.1344	0.9344	9.6086	7.32	7.5986	4.2147
ENSMUSG00000093436	8.1144	8.1123	6.5695	9.0766	9.0388	8.2941	8.4794	9.0343
ENSMUSG00000045515	66.1144	72.0104	68.0348	69.5188	239.982	207.711	215.662	235.802
ENSMUSG00000097063	11.1317	12.7486	6.914	8.4424	34.652	33.3756	29.3158	20.1836
ENSMUSG00000099784	2.3659	2.1662	1.8847	1.9794	1.4086	1.4872	1.1836	0.5002
ENSMUSG00000060679	26.743	22.8385	18.2296	20.5186	30.6635	29.343	31.3124	24.7427
ENSMUSG00000077448	1.5025	0	0	0	0	0	0	4.0499
ENSMUSG00000041907	7.2739	6.9667	6.5863	6.9468	10.4785	12.0086	11.2469	14.0771
ENSMUSG00000089088	0	0	0	0	0	0	0	0
ENSMUSG00000070939	25.5886	22.7649	23.2386	22.8788	21.3817	22.4713	23.632	24.6194
ENSMUSG00000100269	0	0	0.3087	0	0.4615	0	0.2697	0
ENSMUSG00000041878	2.6618	0.1712	1.3313	1.9234	1.6839	1.7239	2.4159	3.0439
ENSMUSG00000010290	30.7413	30.6473	32.118	30.9442	32.3744	29.4906	31.9048	40.6861
ENSMUSG00000008136	20.8549	21.0625	17.6517	14.9177	9.3658	5.217	7.1226	5.5785
ENSMUSG00000094497	81.9085	70.3374	136.274	112.471	98.092	173.274	141.259	172.47
ENSMUSG00000099576	0	0	0	0.2127	0	0	0	0
ENSMUSG00000099694	0	0	0	0	0	0	0	0
ENSMUSG00000101923	0	0	0	0	0	0	0	0
ENSMUSG00000066877	19.6361	17.0262	18.7335	19.8221	44.3835	47.8582	52.3618	57.284
ENSMUSG00000103422	0.0404	0	0	0	0.0767	0.0864	0.0448	0.0545
ENSMUSG00000103945	5.2163	5.7837	3.855	2.8335	6.7965	7.3212	10.6226	8.7091
ENSMUSG00000026051	1.7857	3.7901	1.842	1.4006	4.6596	3.3393	4.333	1.3537
ENSMUSG00000100764	3.0771	1.3996	3.0696	3.5859	3.7541	1.4092	3.6572	2.9623
ENSMUSG00000100635	2.4673	1.0474	1.0442	1.445	0.6243	2.4608	2.1895	1.3301
ENSMUSG00000100480	2.0174	3.4255	2.3051	2.0254	2.2971	2.1558	4.4756	3.2627
ENSMUSG00000057363	32.8049	28.1703	30.5161	30.6355	28.111	24.6084	29.4667	28.8807
ENSMUSG00000090243	0.0787	0.1671	0	0.2963	0	0	0	0.1061
ENSMUSG00000100701	0.9235	0.7841	0.2345	0.9272	0	0.7895	1.0245	1.9915
ENSMUSG00000101395	0	0	0	0.1548	0	0	0	0
ENSMUSG00000088848	0	0	0	0	0	0	0	0
ENSMUSG00000095757	0	0	0	0	0	0	0	0
ENSMUSG00000041763	31.1348	30.127	29.1934	29.2331	28.1312	32.7264	32.6202	37.0751
ENSMUSG00000047343	0.2107	0.3975	0.2081	0.3819	0.6664	0.6504	0.4934	0.4417
ENSMUSG00000090106	0	0	0	0	1.0613	0	1.2407	0.7537
ENSMUSG00000091844	0.0168	0.0714	0.0854	0.0844	0.1915	0.3235	0.5038	0.2947
ENSMUSG00000026049	7.4219	9.0969	6.3704	5.1163	23.7067	18.0963	15.4803	17.2585
ENSMUSG00000101104	0.1489	0	0	0	0	0	0	0
ENSMUSG00000026047	20.2339	15.8296	15.7411	16.9025	38.6384	39.0744	38.1531	35.6676
ENSMUSG00000041684	29.4866	24.7398	27.0138	24.3297	30.7048	28.9008	31.0097	35.9987
ENSMUSG00000026048	25.115	20.3683	18.9618	21.4794	49.2917	39.881	43.7983	39.147
ENSMUSG00000046828	0.0254	0	0.0968	0.0957	0	0	0	0
ENSMUSG00000089703	0	0	0	0	0	0	0	0
ENSMUSG00000100966	0	0	0	0.1277	0	0	0	0
ENSMUSG00000100769	0	0	0	0	0	0	0	0
ENSMUSG00000101567	0	0	0	0	0.6183	0	0.3614	0
ENSMUSG00000056870	4.0449	3.7525	4.5232	4.3366	0.7625	1.145	1.0697	0.9026
ENSMUSG00000102319	0.0441	0	0.028	0.0277	0	0.0471	0.0979	0
ENSMUSG00000089877	0.4794	1.0175	0	0	0.4549	0	0.5317	0
ENSMUSG00000101701	0	0	0	0	0	0	0	0.1499
ENSMUSG00000103071	0	0	0	0	0	0	0	0.0875
ENSMUSG00000100434	0	0	0	0	0	0	0	0
ENSMUSG00000100013	0	0	0	0	0	0	0	0
ENSMUSG00000101251	0	0	0	0	0	0	0	0
ENSMUSG00000101937	0	0	0	0	0	0	0	0
ENSMUSG00000026043	0.1333	0.0653	0.1432	0.1802	4.1649	3.726	4.5959	1.548
ENSMUSG00000105211	0	0	0	0	0	0	0	0
ENSMUSG00000026042	3.6421	4.9679	2.3453	2.068	12.9274	13.3246	12.714	10.185
ENSMUSG00000104476	0	0.0888	0.0177	0	0.3706	0.1491	0.3868	0.0376
ENSMUSG00000100218	0	0	0	0	0	0	0	0
ENSMUSG00000100361	0	0	0	0	0	0	0	0
ENSMUSG00000100894	0	0	0	0	0.3271	0	0	0
ENSMUSG00000095121	0	0	0	0	0	0	0	0
ENSMUSG00000065255	0	0	0	0	0	0	0	0
ENSMUSG00000100843	0	0	0	0	0	0	0	0
ENSMUSG00000087764	0	0	0	0	0	0	0	0
ENSMUSG00000025995	41.7251	34.7971	32.1864	35.6572	55.1683	61.0308	65.7466	57.3701
ENSMUSG00000099850	0	0.1201	0	0	0.1074	0.1209	0	0
ENSMUSG00000084817	7.3774	12.1229	9.0643	7.7652	11.7425	10.1723	11.8794	5.4526
ENSMUSG00000098549	0	0	0	0	0	0.5745	0	0
ENSMUSG00000099381	0.0856	0	0	0	0	0	0.095	0
ENSMUSG00000025993	0.727	0.5223	0.7242	0.4492	1.6345	0.8606	0.5211	0.3919
ENSMUSG00000099946	0	0	0	0	0	0	0	0
ENSMUSG00000070896	0	0.4595	0.2749	0	0	0	0	0
ENSMUSG00000090682	0	0	0	0	0	0	0	0
ENSMUSG00000044457	0.0431	0	0	0	0	0	0	0
ENSMUSG00000099432	0	0	0	0	0	0	0	0
ENSMUSG00000041144	3.0532	3.2831	1.6568	2.2004	1.0805	1.3352	1.1066	1.0661
ENSMUSG00000101262	0	0	0.0654	0.0647	0	0	0	0
ENSMUSG00000101337	0.8307	0.6103	0.6896	0.7017	0.3638	0.3756	0.4519	0.5813
ENSMUSG00000025986	56.1716	58.7539	62.5928	59.8403	42.6906	54.2891	56.3188	82.294
ENSMUSG00000100213	63.0884	76.3897	31.8509	50.8791	11.6514	12.8951	11.2723	13.553
ENSMUSG00000103129	0	0	0	0	0	0	0	0
ENSMUSG00000100160	0.3389	0	0	0	0.6432	0	0.376	0
ENSMUSG00000101921	0	0	0	0	0	0	0	0
ENSMUSG00000101447	0	0	0	0.5178	0	0	0	0
ENSMUSG00000081185	0.1381	0.8793	0.1753	0.5199	0	0.2951	0.1532	0.1861
ENSMUSG00000103246	0.0518	0.11	0	0	0	0	0.0575	0
ENSMUSG00000098876	0	2.0349	0	1.2032	0	0	0	0
ENSMUSG00000100530	0	0.288	0	0	0	0	0	0
ENSMUSG00000104067	0.5556	0.2358	0.1411	0	0	0	0.1233	0
ENSMUSG00000100033	0.0519	0.1103	0	0.0652	0.0986	0.222	0	0.21
ENSMUSG00000094968	0	0	0	0	0	0	0	0
ENSMUSG00000088017	0	0	0	0	0	0	0	0
ENSMUSG00000101996	0	0	0	0	0	0	0	0
ENSMUSG00000096973	0	0	0	0	0	0	0	0
ENSMUSG00000064943	0	0	0	0	0	0	0	0
ENSMUSG00000100866	0	0	0	0	0	0	0	0
ENSMUSG00000101721	0	0	0	0	0	0	0	0
ENSMUSG00000099376	0	0	0	0	0	0	0.1342	0
ENSMUSG00000097883	0	0	0	0	0	0	0	0
ENSMUSG00000092790	0	0	0	0	0	0	0	0
ENSMUSG00000099698	0	0	0	0	0	0	0	0
ENSMUSG00000099454	0	0	0	0	0	0	0	0
ENSMUSG00000051616	0	0	0	0	0	0	0	0
ENSMUSG00000099627	0	0	0	0	0	0	0	0
ENSMUSG00000099577	0	0	0	0	0	0	0	0
ENSMUSG00000099882	0	0	0	0	0	0	0	0
ENSMUSG00000101760	0	0	0	0	0	0	0	0
ENSMUSG00000099608	0	0	0	0	0	0	0	0
ENSMUSG00000099864	0	0	0	0	0	0	0	0
ENSMUSG00000098249	0	0	0	0	0	0	0	0
ENSMUSG00000100451	0	0	0	0	0	0	0	0
ENSMUSG00000099941	0	0	0	0	0	0	0	0
ENSMUSG00000084531	0	0	0	0	0	0	0	0
ENSMUSG00000100816	0.0433	0	0	0	0	0	0	0
ENSMUSG00000026109	25.1703	22.9053	28.2787	29.4221	7.4628	6.8005	8.3246	10.4986
ENSMUSG00000100671	0	0	0	0	0	0	0	0
ENSMUSG00000092906	0.9967	0	0	0	0	0	3.3168	0
ENSMUSG00000101242	1.3363	1.8909	2.8276	2.236	10.1438	3.8079	6.4233	0
ENSMUSG00000099924	0.93	0.47	0.3374	0.7781	2.3534	0.5679	3.5372	0.2388
ENSMUSG00000099625	0.7566	0.7607	0.7078	0.5497	0.3023	0.1702	0.4859	0.2147
ENSMUSG00000101799	0.3156	0.4186	0.3506	0.7921	0	0.3372	0.1313	0.1595
ENSMUSG00000045954	3.2292	2.1681	3.2213	3.515	0.4377	0.2817	0.5117	0.1332
ENSMUSG00000099741	0	0	0	0.1233	0.1864	0	0	0.2647
ENSMUSG00000101702	0	0	0.2332	0.2305	0	0	0.4075	0
ENSMUSG00000026107	19.7115	18.3796	15.1148	15.3569	3.3946	3.671	3.1931	4.9971
ENSMUSG00000099413	0.1771	0	0.2248	0.0635	0	0	0	0.0341
ENSMUSG00000103424	0	0	0	0	0	0	0	0
ENSMUSG00000101741	0.0709	0.3009	0.09	0.3559	0.6727	0	0.7864	0
ENSMUSG00000018417	17.6017	16.809	13.6073	13.8134	40.5203	40.3097	43.8513	41.8005
ENSMUSG00000101724	0	0.1671	0	0.0988	0.4481	0.3364	0	0.1061
ENSMUSG00000100313	0	0	0	0	0	0	0	0
ENSMUSG00000100696	0.4887	0	0	0	0.4637	1.0444	0.8131	0
ENSMUSG00000099135	0	0	0	0	0	5.2904	1.8306	1.1121
ENSMUSG00000072324	0.1683	0.3573	0	0	0.3195	0.3598	0.3735	0
ENSMUSG00000062939	0.078	0.0552	0.165	0.0326	0.3454	0.2223	0.2596	0.2453
ENSMUSG00000101628	0.114	0.242	0	0.0358	0.2164	0.2437	0.0948	0.1921
ENSMUSG00000078291	0.233	0	0	0.5849	0	0	0.2585	0
ENSMUSG00000109599	0.8604	1.2783	1.2016	1.6197	0.3266	0.5517	0.0954	0.6958
ENSMUSG00000026104	4.7464	4.4808	4.4971	4.463	10.4327	24.1035	16.9582	22.5707
ENSMUSG00000099569	0.1134	0	0	0	0.2151	0.2423	0.1258	0.7639
ENSMUSG00000026103	125.31	98.1841	105.423	119.874	71.6614	77.5018	84.7308	85.7629
ENSMUSG00000099648	0	0	0	0	0	0	0	0
ENSMUSG00000065192	0	0	0	0	0	0	2.0489	1.2447
ENSMUSG00000002881	36.8782	24.7019	38.155	37.5921	25.2548	28.7034	26.2825	38.5509
ENSMUSG00000097833	0.3032	0	0.385	0.1268	0.1918	1.5121	0.1121	0.9535
ENSMUSG00000101501	0.6523	0.4615	0.276	0.2729	1.6505	1.8587	1.6883	0.8791
ENSMUSG00000100120	0.718	0	0.1823	0.1802	0.5451	0.9207	0.1593	0.9677
ENSMUSG00000099878	0.0342	0	0	0.0429	0	0	0.0379	0.1383
ENSMUSG00000100007	1.8816	1.3313	0.9954	0.7871	2.6782	2.3458	1.7394	3.3812
ENSMUSG00000043015	12.2313	10.3845	7.62	8.4961	27.0989	26.2927	26.2522	22.9635
ENSMUSG00000103630	1.1587	0.7173	1.2873	0.9695	0.6414	0.2064	1.5532	0.6507
ENSMUSG00000041439	40.4328	40.7552	42.3124	43.4518	17.0826	20.0742	20.16	25.351
ENSMUSG00000100302	0	0	0	0.0507	0	0.0864	0	0
ENSMUSG00000100230	0.7348	2.0795	0	0.6148	0	0	0	0
ENSMUSG00000026102	24.7926	20.4736	20.3976	22.3529	9.1085	9.2585	9.4035	10.27
ENSMUSG00000041426	11.331	10.403	10.3148	10.1543	5.8331	6.8531	5.4	6.9415
ENSMUSG00000089802	0	0	0	0	0	0	0.1295	0
ENSMUSG00000043629	9.6016	5.3787	8.1466	8.7529	0.1765	0.4472	0.361	0.5953
ENSMUSG00000026100	2.0468	2.0537	2.5514	2.8956	0.0706	0.1591	0.1651	0.9028
ENSMUSG00000089334	0	0	0	0	0	0	0	0
ENSMUSG00000060715	1.2956	1.3749	1.1514	1.6259	1.2294	1.9382	1.4372	0.3492
ENSMUSG00000026098	2.803	2.3797	2.5758	2.6801	2.4064	2.9667	3.0056	3.3459
ENSMUSG00000100763	0.5645	1.1981	1.1945	0.7084	0	0	1.0436	0.2536
ENSMUSG00000026097	4.7651	3.3109	5.9413	5.5779	8.4349	7.855	7.4903	8.8989
ENSMUSG00000100679	0	0	0.4884	0.3219	0	0	0	0.1728
ENSMUSG00000026096	12.1677	10.7754	9.0236	10.6049	9.4791	10.08	11.3356	10.5722
ENSMUSG00000099913	0.9612	1.02	0.6102	0.7237	2.4321	1.3695	1.8125	1.0795
ENSMUSG00000101838	1.0685	1.4579	0.2907	1.0536	3.621	1.7942	2.6245	1.5429
ENSMUSG00000026095	4.7651	4.6028	7.5713	5.2281	7.3103	7.1349	6.6468	6.6144
ENSMUSG00000100267	0	0	0	0	0	0	0	0
ENSMUSG00000099450	0	0	0	0.2205	0	0	0	0
ENSMUSG00000100069	0	0	0	0	0	0	0	0
ENSMUSG00000096141	2.8701	2.3765	1.5717	1.8801	0.5237	0.792	0.551	0.6695
ENSMUSG00000092657	0.8053	0	0	0	0	0	0	0
ENSMUSG00000026094	4.0383	5.5632	2.6375	2.8751	1.8791	1.6183	1.2491	1.5176
ENSMUSG00000102405	0	0	0	0	0	0	0.0766	0
ENSMUSG00000042807	27.1667	23.7645	24.6788	27.6926	2.9216	3.1241	3.3637	4.3907
ENSMUSG00000098443	0	0	0	0	0	0	0	0
ENSMUSG00000087949	0	0	0	0	0	0	0	0
ENSMUSG00000102868	0.261	0	0.0473	0.1872	0.2123	0	0.1654	0
ENSMUSG00000094013	1.8816	0	0	0	0	0	1.0436	0
ENSMUSG00000025983	0.9022	0.8085	0.3309	0.3271	0.6088	0.6427	0.4226	0.2702
ENSMUSG00000041303	32.8673	33.4925	31.1926	31.6028	21.1795	22.8031	22.9682	24.9583
ENSMUSG00000109809	0.8541	0.259	0.1549	0.4594	1.621	2.347	1.0828	0.9867
ENSMUSG00000073678	34.0463	28.6329	33.6078	34.8102	38.0451	53.9577	48.7983	58.4639
ENSMUSG00000104136	1.8788	1.2864	0.8464	1.3691	3.3355	1.5543	3.227	1.3886
ENSMUSG00000101130	0.1739	0	0	0	0.33	0	0	0
ENSMUSG00000052331	6.2282	4.718	5.0041	6.1853	13.6661	16.1795	16.4408	18.7501
ENSMUSG00000101674	0.2266	0.0801	0.1438	0.0474	0.43	0.1614	0.3351	0.7125
ENSMUSG00000102503	0.8567	0.3031	0.9064	0.9856	1.8969	1.5258	2.9303	2.0207
ENSMUSG00000089245	0	0	0	0	0	0	0	0
ENSMUSG00000102642	0	0	0	0	0.1389	0.0782	0.8121	0.0493
ENSMUSG00000025982	195.852	173.639	138.755	152.668	240.525	233.386	269.945	244.199
ENSMUSG00000103030	0.3928	0	0	0.2817	0	0	0	0.0756
ENSMUSG00000025981	10.8942	9.6939	11.1448	10.885	7.7928	9.4923	9.4353	10.8425
ENSMUSG00000101122	4.9958	5.0368	3.4885	5.1725	3.7924	4.5378	2.4938	2.6933
ENSMUSG00000025980	275.327	254.022	283.332	273.852	273.62	324.753	299.666	375.334
ENSMUSG00000073676	71.2312	84.075	98.2395	90.6795	145.031	139.392	137.045	145.613
ENSMUSG00000100736	0.6339	0.8073	0.3219	0.3182	0	1.8967	0.4219	0
ENSMUSG00000089670	0.2032	0.2156	0.2579	0.5099	0	0	0.338	0.6845
ENSMUSG00000025979	59.4252	46.078	62.1001	59.5371	56.7814	54.8164	48.8757	61.5068
ENSMUSG00000061863	0.3279	0.696	0	0.4115	0.6223	0	0.3637	0.8839
ENSMUSG00000025978	8.556	12.1918	9.8614	8.6934	7.9072	3.6645	4.774	3.8592
ENSMUSG00000097649	3.7303	5.0585	2.8942	4.0963	2.1631	0.6644	0.8621	0.7681
ENSMUSG00000046994	19.4398	14.7754	15.096	16.242	7.9671	9.4676	8.7206	11.9527
ENSMUSG00000025977	0.1146	0	0	0.1798	0.1087	0.0612	0.3496	0.0386
ENSMUSG00000100215	14.744	14.5682	12.9098	11.804	28.4633	21.7318	25.0968	22.2695
ENSMUSG00000101945	0	0	0	0	0	0	0	0
ENSMUSG00000101085	0	0	0	0	0	0	0	0
ENSMUSG00000038349	22.8219	19.5869	25.2861	22.8033	10.6563	11.1642	10.9379	10.814
ENSMUSG00000102145	0.1402	0.2975	0.1017	0.0754	0.532	0.4708	0.4887	0.108
ENSMUSG00000100309	0	0	0	0	0	0	0	0
ENSMUSG00000102831	0	0.1339	0	0	0.1197	0	0	0
ENSMUSG00000099950	0.1717	0.2733	0.0545	0.3232	0.9776	0.8257	1.6667	1.9671
ENSMUSG00000102491	0	0	0	0.3579	0.5412	0	0.3163	0
ENSMUSG00000100372	0	0	0	0	0	0	0	0
ENSMUSG00000100944	0	0	0	0	0	0	0	0
ENSMUSG00000101332	0	0	0	0	0	0	0	0
ENSMUSG00000045336	0	0	0	0	0	0	0	0
ENSMUSG00000038331	21.8298	25.6223	19.6003	20.6959	105.625	106.59	151.296	166.133
ENSMUSG00000087022	14.3361	13.2363	10.5713	11.6956	53.4547	48.9185	65.1179	70.6418
ENSMUSG00000104310	0.8215	0.6975	0.4172	0.6186	3.1182	1.8729	5.1034	3.9122
ENSMUSG00000094128	0	0	0	0	0	0	2.7686	2.2425
ENSMUSG00000099945	0	0	0	0	0	0	0	0
ENSMUSG00000101429	0.122	0.0647	0	0.0765	0.4051	0.3259	0.5751	0.5754
ENSMUSG00000101129	0	0	0	0	0	0	0	0
ENSMUSG00000097519	0.3434	2.2908	0.3114	0.2463	0.2793	0.6291	0.9795	0.1984
ENSMUSG00000038323	36.0967	32.2976	34.1345	31.5933	25.7479	36.3119	31.3081	40.6808
ENSMUSG00000048495	25.9194	22.4471	19.4805	19.706	18.4375	17.3158	16.5432	15.268
ENSMUSG00000025971	6.7469	6.1296	6.5217	7.1201	7.081	6.882	7.1014	7.4053
ENSMUSG00000077776	0	0	0	0	0	0	0	0
ENSMUSG00000088353	0	0	0	0	0	0	0	0
ENSMUSG00000101826	0	0	0	0	0	0	0	0
ENSMUSG00000102685	0	0	0.0455	0	0	0	0.0397	0
ENSMUSG00000101151	0.1606	0	0	0	0	0	0	0
ENSMUSG00000038305	14.5347	15.9698	14.3208	13.8887	4.3478	2.8896	3.5968	3.8638
ENSMUSG00000091283	0.7704	0	0	0	1.4621	0	0.2849	0.6922
ENSMUSG00000054770	13.3932	10.8044	9.1818	11.1113	11.9576	11.9902	13.557	12.4451
ENSMUSG00000026039	2.3705	4.2996	1.4409	1.6948	4.1169	3.9915	2.9323	2.9044
ENSMUSG00000063558	10.7153	12.0725	7.1625	8.839	0.3078	0.1238	0.2699	0.2186
ENSMUSG00000064294	0.1288	0.0304	0.0545	0.0359	0.0272	0.0306	0.0159	0
ENSMUSG00000089275	0	0	0	0	0	0	0	0
ENSMUSG00000038242	0.8253	1.1679	0.3341	0.2702	2.6332	2.9398	3.3171	1.999
ENSMUSG00000089822	0.1082	0.1148	0.0343	0	0.1539	0.4623	0.2999	0.2187
ENSMUSG00000079554	0	0.037	0.0221	0.0219	0.0331	0.0746	0.0193	0.0235
ENSMUSG00000103839	11.0529	15.2328	4.0929	6.5985	8.5215	9.7607	7.7481	5.7414
ENSMUSG00000051223	205.925	160.793	236.821	224.695	232.254	242.938	247.339	303.506
ENSMUSG00000026034	80.2037	73.8321	40.6115	59.6406	118.802	97.4659	92.5108	94.8974
ENSMUSG00000026035	9.2666	9.4111	9.0844	8.6853	16.9182	15.9942	15.536	17.3266
ENSMUSG00000026036	10.5685	9.248	9.3348	9.8945	16.0699	18.9287	17.0168	18.8575
ENSMUSG00000026037	31.4239	27.5323	26.0451	29.9704	35.3653	34.9742	36.3923	35.9847
ENSMUSG00000094245	19.7569	17.9719	8.3612	4.7228	33.9234	28.1498	41.7445	22.8234
ENSMUSG00000085054	2.726	2.0367	1.4121	1.3958	2.1107	2.7033	2.9271	1.9105
ENSMUSG00000038174	42.8632	31.6569	39.2092	41.6323	10.0273	10.5062	11.1194	12.169
ENSMUSG00000026032	169.14	133.016	195.144	183.789	171.262	185.82	160.841	179.237
ENSMUSG00000100202	0	0	0	0	0	0	0	0
ENSMUSG00000099490	0	0	0	0	0	0	0	0
ENSMUSG00000059647	1.4589	1.5483	1.1577	0.6866	1.3844	0.7795	1.0115	2.2121
ENSMUSG00000047528	0.1186	0	0.2258	0.1116	0.0563	0	0	0.04
ENSMUSG00000102059	3.4416	2.7393	1.0924	2.5645	2.2452	2.0687	1.5509	2.6091
ENSMUSG00000101046	0	0	0	0	0	0	0	0
ENSMUSG00000026031	3.2578	4.2501	3.1778	3.3705	4.2373	4.1776	2.8646	2.3346
ENSMUSG00000100236	0	0	0.2834	0	0	0	0.2476	0
ENSMUSG00000026029	0.2088	0.3693	0.3534	0.262	2.9716	2.5285	1.158	0.9379
ENSMUSG00000102719	0.0524	0	0	0.0329	0.0497	0	0.0291	0.0706
ENSMUSG00000099719	0.5332	0.679	0.5416	1.0706	0.8095	0.6837	1.3012	0.8623
ENSMUSG00000026028	96.4197	104.512	81.9888	85.8388	41.5613	39.8539	45.2937	45.824
ENSMUSG00000026027	23.6405	24.4409	19.9918	19.9356	24.2752	25.8849	28.1475	32.0484
ENSMUSG00000047383	0.344	0	0	0.1439	0.8704	0	0.2544	0
ENSMUSG00000099752	0	0.1791	0	0	0.1601	0	0.0936	0
ENSMUSG00000072295	0.137	0	0.174	0.0573	0.7801	0.2928	0.5067	0.4925
ENSMUSG00000077616	0	0	0	0	0	0	0	0
ENSMUSG00000038079	38.1343	38.7265	34.2387	35.272	37.9845	40.7955	40.8525	42.8201
ENSMUSG00000097573	1.9619	1.4806	1.2731	1.2584	2.3167	2.7021	2.7566	3.2317
ENSMUSG00000079550	2.7365	2.7226	0.9048	1.5025	1.5418	1.98	2.3241	1.4407
ENSMUSG00000101586	5.3413	4.4939	1.8939	3.3818	8.7667	6.479	7.3128	4.9288
ENSMUSG00000099563	0.0728	0	0	0.0913	0	0	0	0
ENSMUSG00000026024	20.3219	21.0381	17.9543	19.2109	24.8862	26.1454	29.1867	31.275
ENSMUSG00000026023	0.9637	1.108	0.6627	1.2094	0.3048	0.0858	0.0445	0
ENSMUSG00000099922	0	0.2109	0	0	0	0.2124	0	0
ENSMUSG00000104502	0.1229	0.1304	0.078	0.0771	0	0	0	0
ENSMUSG00000041075	6.3305	8.1091	7.6707	7.1363	9.021	11.7731	9.7819	14.7887
ENSMUSG00000097819	0.3368	0.1191	0.0713	0.1409	0.4261	0.7797	0.467	0.2648
ENSMUSG00000047361	2.166	3.9351	1.3284	1.7047	0.6271	0.51	0.3054	0.2474
ENSMUSG00000099811	0	0	0	0.3641	0	0	0	0
ENSMUSG00000101409	0	0	0	0	0	0	0	0
ENSMUSG00000026021	100.036	80.2793	104.659	95.0549	127.637	124.775	116.024	136.849
ENSMUSG00000089276	0	0	0	0	4.4951	2.5311	6.5686	0
ENSMUSG00000103821	4.3557	2.0545	1.7068	2.0921	4.4903	5.7464	4.3545	4.2035
ENSMUSG00000101400	3.1376	4.4398	0.9959	1.3126	0.9924	0	1.1602	1.4096
ENSMUSG00000026020	25.1619	18.5503	23.1069	21.772	36.3687	35.7174	37.0458	40.5706
ENSMUSG00000077345	8.0996	9.8237	1.469	10.1648	2.1959	17.3105	6.4176	14.0351
ENSMUSG00000077358	0	0	0	0	0	0	0	0
ENSMUSG00000089512	3.7284	5.2757	1.5779	3.1194	4.7171	7.9683	12.4074	6.6999
ENSMUSG00000089093	1.1984	0	3.043	3.008	4.5486	5.1225	3.9881	1.6152
ENSMUSG00000067336	51.9649	52.6591	55.9114	57.6769	30.6381	39.0737	39.3128	54.6297
ENSMUSG00000104052	0.0293	0	0	0.0367	0.0556	0.0626	0.5846	0.0789
ENSMUSG00000103131	0.4189	0.2963	0	0.1752	0	0.8952	1.7037	0
ENSMUSG00000041040	25.0768	21.6597	27.7353	26.116	46.8826	46.5704	50.6406	65.7891
ENSMUSG00000103696	0.1115	0	0.0708	0	0.3528	0.1589	0.6805	0.1503
ENSMUSG00000100901	0.1241	0.2635	0.2364	0	0.2356	0	0	0
ENSMUSG00000026018	17.6297	15.1992	16.1548	16.7942	14.5885	14.9027	15.7826	17.9596
ENSMUSG00000026019	8.4541	8.829	7.569	8.137	8.7731	9.412	10.0411	11.3827
ENSMUSG00000026017	9.6054	8.1462	6.4004	7.5417	3.8584	4.7146	4.9018	4.2313
ENSMUSG00000082609	0.4671	0	0	0	0.8865	1.4975	1.0363	0
ENSMUSG00000073664	6.9728	6.0927	4.5791	5.7524	7.5568	7.2317	7.8957	8.5961
ENSMUSG00000100516	0	0	0	0	0	0	0	0
ENSMUSG00000049439	17.8786	15.8894	13.0826	13.4292	12.1177	16.2817	14.8987	16.143
ENSMUSG00000103822	0	0	0.1208	0.1194	0.5417	0.6101	0.5277	0.2565
ENSMUSG00000026782	105.073	97.6418	111.096	110.097	59.8642	59.5847	65.8785	75.9119
ENSMUSG00000026014	23.8725	20.2117	20.0458	22.5205	17.3725	14.8622	16.9532	17.2619
ENSMUSG00000081562	0	0.9371	0.5606	0.5541	1.6758	3.7745	1.9591	0
ENSMUSG00000084400	0	0.5124	0.3065	0	0	0	0	0
ENSMUSG00000082160	4.3863	6.9826	4.1767	5.2295	0.8324	1.4062	1.4597	3.547
ENSMUSG00000103215	0.2112	0	0	0	0	0	0	0
ENSMUSG00000088973	0	0	0	0	0	0	0	0
ENSMUSG00000084151	0	0	0	0	0	0	0	0
ENSMUSG00000101188	8.0996	5.4381	9.8636	8.7127	26.3506	20.1367	27.3207	30.0752
ENSMUSG00000026012	0.1151	0.1047	0.167	0.3508	0.1872	0.2109	0.0365	0.1108
ENSMUSG00000086795	0	0	0	0	0	0	0	0
ENSMUSG00000085965	0.2594	0	0.3294	0	0	0	0	0
ENSMUSG00000104069	0	0	0	0	0	0	0	0
ENSMUSG00000083118	0	0	0	0	0	0	0	0
ENSMUSG00000083355	0.2639	0	0	0	0	0	0	0
ENSMUSG00000102549	0.0719	0.4575	0.2737	0.1803	0.1364	0	0.2391	0.2905
ENSMUSG00000026011	0.3024	0.4585	0.1646	0.2169	0.246	0.0923	0.0959	0.1165
ENSMUSG00000081382	0	0.407	0.7303	0.2406	0.7278	1.2294	0.6381	1.0337
ENSMUSG00000080800	0.4266	0	0	0.5353	0	0	0	0
ENSMUSG00000026009	0	0	0.0373	0	0.1114	0	0.0977	0.0396
ENSMUSG00000102561	0	0	0	0	0.0769	0	0	0
ENSMUSG00000082804	0	0	0	0	0	0	0	0.2458
ENSMUSG00000082661	0	0	0	0	0	0	0	0
ENSMUSG00000080785	0	0	0	0	0	0	0	0
ENSMUSG00000100893	0	0	0	0	0	0	0	0
ENSMUSG00000085248	0	0	0.1141	0	0.1706	0.1921	0	0
ENSMUSG00000085447	0	0	0	0	0	0	0	0
ENSMUSG00000086408	0	0	0	0.192	0	0	0	0
ENSMUSG00000089546	0	0	1.2408	0	0	0	0	0
ENSMUSG00000100965	0	0	0	0.2497	0.3776	0	0.4414	0.2681
ENSMUSG00000102168	0	0	0	0	0	0	0	0
ENSMUSG00000100381	0	0	0	0	0	0	0	0
ENSMUSG00000086009	0.1183	0	0	0	0	0	0	0
ENSMUSG00000052062	1.2016	1.2184	1.5547	1.4888	1.0603	1.3086	1.0103	0.9077
ENSMUSG00000103656	0	0	0	0	0	0	0.1224	0
ENSMUSG00000104402	0	0.0705	0	0	0.4415	0.4972	0.0737	0.1344
ENSMUSG00000104081	0	0	0	0	0	0	0	0
ENSMUSG00000085842	0.0507	0	0.0644	0	0	0	0	0
ENSMUSG00000103002	0.1094	0	0	0	0	0	0.1214	0
ENSMUSG00000100344	0	0	0	0	0	0.7739	0	0
ENSMUSG00000101509	0	0	0	0	0	0	0	0
ENSMUSG00000085019	0.1307	0	0.332	0	0.4962	0.2794	0	0
ENSMUSG00000102359	0.04	0.0849	0.0508	0.0502	0.0759	0	0.0443	0
ENSMUSG00000085400	0.1168	0	0.1483	0.1466	0	0.4992	0	0
ENSMUSG00000100750	0.3466	0.2943	0	0.087	0	0.1482	0.0769	0.0934
ENSMUSG00000081950	0.4194	0	0	0	0	0	0.9306	0
ENSMUSG00000084333	0.1147	0	0	0	0	0.245	0.2544	0
ENSMUSG00000025969	22	15.4268	30.608	30.5861	37.7341	52.9958	49.0345	72.0868
ENSMUSG00000100811	0.2747	0.2915	0	0.5171	0.2606	0.2935	0.1523	0.3702
ENSMUSG00000103032	2.4418	1.0867	1.2001	1.7299	4.1108	4.1244	4.0193	3.0786
ENSMUSG00000100426	0.9246	0	0.1467	0.2901	0.2193	0.988	1.0256	0.7788
ENSMUSG00000040865	12.2757	11.3269	8.3771	10.0637	13.4171	12.4984	12.5391	12.5003
ENSMUSG00000104991	0	0	0	0	0	0	0	0
ENSMUSG00000088953	0	0	0	0	0	0	0	0
ENSMUSG00000081617	0	0	0	0	0	0	0	0
ENSMUSG00000081429	0.8184	0.8686	0	0.5136	0	0	0.4539	0
ENSMUSG00000084799	11.7444	9.1995	8.4761	9.6505	9.3531	7.6197	8.9178	7.9613
ENSMUSG00000101599	4.5155	4.3305	2.564	3.8992	4.9923	3.298	3.9865	3.1406
ENSMUSG00000025968	61.438	60.7757	58.7348	56.6363	44.2993	45.6577	46.7188	43.826
ENSMUSG00000077884	5.6554	2.4007	0	0	0	4.8347	7.5281	0
ENSMUSG00000025967	107.186	105.061	124.374	119.798	277.811	273.774	251.162	277.507
ENSMUSG00000098850	0	0	0	0	0	0	0	0
ENSMUSG00000064612	11.6153	5.4786	3.2771	9.718	36.7389	35.8574	40.0855	22.6121
ENSMUSG00000105060	0	0	0	0	0	0	0	0
ENSMUSG00000064602	17.5403	17.8055	7.7459	10.5278	39.0768	70.085	64.2929	34.946
ENSMUSG00000046856	0.4033	0.428	0.3072	0.4555	0	0.0862	0	0
ENSMUSG00000094290	0	0	0	0	0	0	0	0
ENSMUSG00000086730	0	0	0	0	0	0	0	0
ENSMUSG00000102536	0	0	0	0	0	0	0	0
ENSMUSG00000087561	0.1141	0	0	0	0.2166	0	0	0
ENSMUSG00000092705	0	0	0	0.9155	0	0	0	0
ENSMUSG00000027520	32.3414	16.9461	31.7321	37.2146	18.985	23.1307	19.8211	22.3567
ENSMUSG00000094214	0	2.0545	0	0	0	0	0	1.3045
ENSMUSG00000083039	0	0	0	0	0	0	0.362	0
ENSMUSG00000081643	0.4675	0.9923	0.1978	0.3911	2.3658	0	0.8643	0.6301
ENSMUSG00000025964	41.2008	34.5431	42.1954	44.623	13.4851	11.7262	13.4384	12.1906
ENSMUSG00000087823	25.4109	10.3722	12.4084	29.4371	18.5478	8.3551	16.2621	32.9302
ENSMUSG00000069085	0.2458	0.1739	0.0416	0.1028	0	0	0	0
ENSMUSG00000083066	0	0	0	0	0	0	0	0
ENSMUSG00000025963	3.6308	4.3504	2.8253	2.4988	0.2223	0.1252	0.2598	0
ENSMUSG00000025962	12.1355	12.2604	9.8363	9.5294	11.6453	15.5323	16.1996	17.0255
ENSMUSG00000025961	1.6606	1.0939	1.3813	0.5749	1.0867	0.4895	0.4446	1.2348
ENSMUSG00000080817	0	0	0	0	0.5081	0	0	0
ENSMUSG00000082373	1.0087	0	0.7684	0.8861	0	0	0.4476	0.1359
ENSMUSG00000044689	2.2495	3.1334	2.4098	1.2351	0.2668	0	0.156	0.7579
ENSMUSG00000025959	24.7116	19.8399	22.2102	23.1507	42.151	41.436	45.7598	50.7583
ENSMUSG00000097272	0	0	0	0	0	0	0	0
ENSMUSG00000098487	0	0	0	0	0	3.3616	0	0
ENSMUSG00000086836	2.9294	2.261	1.0143	4.0106	1.0108	1.7075	1.1817	1.4357
ENSMUSG00000086721	0.433	0.4595	0.2749	0	0.4108	0.4627	0.2401	0
ENSMUSG00000101895	0.1563	0.1659	0	0.1962	0	0	0.0867	0
ENSMUSG00000093228	0	0	0	0	0	0	0	0
ENSMUSG00000099658	0	0	0	0	0	0	0	0
ENSMUSG00000025958	15.3468	16.0926	13.1787	13.9922	30.5011	29.762	28.969	33.8244
ENSMUSG00000025956	15.1418	13.4386	13.7376	13.9577	16.2116	16.5386	15.7931	15.5764
ENSMUSG00000101832	2.7526	0	0.7489	0.2467	0.7463	1.6808	1.7448	1.3249
ENSMUSG00000100437	0.6195	0	0	0	1.1756	1.324	1.3744	0
ENSMUSG00000087213	0.645	1.0953	0.7097	0.5936	2.0402	0.6433	0.954	0.7534
ENSMUSG00000070871	23.2441	20.8968	15.9019	18.3141	35.9309	35.1726	38.8701	36.7447
ENSMUSG00000045005	2.3875	3.8006	2.606	1.8818	1.5195	0.7467	0.5652	0.3924
ENSMUSG00000102140	0.0691	0.1467	0.0878	0.0289	0.0437	0	0.0256	0.0311
ENSMUSG00000051344	11.4207	12.0714	10.9304	12.0192	4.8456	5.7721	5.2965	5.2922
ENSMUSG00000097264	0	0	0	0	0	0	0.5893	0.358
ENSMUSG00000084416	4.002	4.2472	6.449	5.602	12.853	15.1325	13.4888	17.0109
ENSMUSG00000077471	0	0	0	0.8098	0	0	0	0
ENSMUSG00000025955	0	0	0	0	0	0	0	0
ENSMUSG00000090042	0	0	0	0	0	0	0	0
ENSMUSG00000070870	0	0	0	0	0	0	0	0
ENSMUSG00000067299	0	0	0	0	0	0	0	0
ENSMUSG00000025952	0	0	0	0	0	0	0	0
ENSMUSG00000073658	0	0	0	0	0	0	0	0
ENSMUSG00000100774	0.4794	0	0	1.8048	0	0	0	0
ENSMUSG00000044429	0.1379	0.8781	0	0.5192	0.2617	0	0	0
ENSMUSG00000100846	0	0.2915	0	0.1724	0	0	0	0
ENSMUSG00000044816	18.2686	12.0973	19.4561	21.7426	0.2865	0.3227	0.1256	0.3052
ENSMUSG00000025950	138.775	137.946	168.303	151.774	362.228	345.194	391.297	507.928
ENSMUSG00000025949	16.3751	17.1391	14.7027	14.8226	17.2337	17.6049	20.3501	21.1938
ENSMUSG00000025946	1.5595	1.0758	1.881	1.4679	1.3318	0.6666	1.2109	1.0509
ENSMUSG00000100503	0	0	0	0	0	0	0	0
ENSMUSG00000100504	0	0	0	0	0	0	0	0
ENSMUSG00000099383	0	0	0	0	0	0	0	0
ENSMUSG00000100340	0	0	0	0	0	0	0	0
ENSMUSG00000100439	0	0	0	0	0	0	0	0
ENSMUSG00000099819	0	0	0	0	0	0	0	0
ENSMUSG00000082565	0	0	0	0	0	0	0	0
ENSMUSG00000082774	0	0	0	0	0	0	0	0
ENSMUSG00000025945	0	0	0	0	0	0	0	0
ENSMUSG00000081623	0	0	0	0	0	0	0	0
ENSMUSG00000083242	0	0	0	0	0	0	0	0
ENSMUSG00000083289	0	0	0	0	0	0	0	0
ENSMUSG00000015222	467.646	469.653	445.781	457.519	209.23	245.489	256.72	373.159
ENSMUSG00000088850	0.7348	0	0	0	0	0	0.8151	0
ENSMUSG00000073656	9.7575	6.8178	4.3859	5.7044	45.8915	29.6617	74.7582	11.7621
ENSMUSG00000065694	52.6664	29.7152	22.8528	26.7728	79.7063	82.6383	53.245	43.1277
ENSMUSG00000055567	64.0972	64.4258	44.3015	56.9893	2.9395	1.9891	3.0529	2.5982
ENSMUSG00000103375	12.7654	9.5265	4.3663	9.8024	0.7743	1.3703	1.3578	0.4714
ENSMUSG00000026005	23.5416	21.7579	25.783	23.3351	17.5516	18.7293	17.254	21.5734
ENSMUSG00000026004	9.8189	8.1439	6.8468	7.9054	20.4975	18.3699	17.9799	19.3411
ENSMUSG00000102559	6.7413	5.2282	3.6622	5.1656	8.119	4.7795	7.442	3.1887
ENSMUSG00000102374	4.6876	3.814	2.2814	2.9904	2.0757	1.9202	2.1233	2.5271
ENSMUSG00000102776	9.0659	7.3902	3.6143	6.8155	8.6441	5.3821	7.1902	2.9513
ENSMUSG00000082057	6.5926	3.3017	3.3856	4.5551	3.2332	3.0079	5.6696	1.9967
ENSMUSG00000103706	0	0	0	0	0	0	0	0
ENSMUSG00000103756	3.005	2.8139	1.2343	1.8856	2.8514	1.5111	3.6274	2.5014
ENSMUSG00000103382	7.5303	5.8834	3.1673	5.6239	4.1207	4.6406	3.8948	2.8019
ENSMUSG00000103553	0.6011	0.1367	0.4361	0.3772	0.2852	0.2294	0.1667	0.2025
ENSMUSG00000026003	70.2404	75.5558	79.7437	66.3491	13.4349	16.3102	12.9767	14.4808
ENSMUSG00000082769	0	0	0.5164	0	0.7719	0	0.6768	0.5482
ENSMUSG00000089420	0	0	2.0287	0	3.0324	0	0	0
ENSMUSG00000077328	0.7744	0	0	1.9436	0	0	0	0
ENSMUSG00000061816	1.2134	0.9272	1.479	0.9746	0.0921	0	0.1615	0
ENSMUSG00000094191	0	0	0	0.3342	0	0	0	0
ENSMUSG00000082212	0	0	0	0.0913	0.138	0	0	0
ENSMUSG00000026000	48.1256	49.4393	49.0146	48.5787	32.2069	36.3642	36.4466	39.913
ENSMUSG00000025991	0.7249	0.5	0.6442	1.2281	0.1376	0.1162	0.201	0.1954
ENSMUSG00000086204	0	0	0.1885	0	0	0	0	0
ENSMUSG00000077745	0	0	0	0	0	0	0	0
ENSMUSG00000082473	0	0.1077	0.1288	0.0637	0	0	0	0
ENSMUSG00000095282	0	0	0	0	0	0	0	0
ENSMUSG00000085075	0.1914	0	0	0	0	0	0	0
ENSMUSG00000104395	0	0	0	0	0	0	0	0
ENSMUSG00000096031	0	0	0	0	0	0	0	0
ENSMUSG00000087329	0	0	0	0	0	0	0	0
ENSMUSG00000062209	54.1177	47.541	62.0155	63.7039	29.0235	25.0059	28.6691	31.4831
ENSMUSG00000102449	0.5208	0	0.0945	0	0	0	0.1651	0
ENSMUSG00000083795	0	0	0	0	0.4274	0	0.2498	0
ENSMUSG00000080539	0	0	0	0	0	0	0	0
ENSMUSG00000103307	0.0487	0.1033	0	0.0611	0.0923	0	0	0
ENSMUSG00000104508	1.5035	0.152	0.4545	0.5391	6.2503	1.6832	3.8917	0.386
ENSMUSG00000103642	0.3399	0.1804	0.0539	0.2133	1.3709	0.3633	0.5185	0
ENSMUSG00000103809	0.1862	0.0659	0.0394	0	0.648	0.3317	0.7231	0
ENSMUSG00000087514	0.6292	0.4451	0.7988	0.5264	0.398	0.4482	0.6979	0.848
ENSMUSG00000084332	0	0.5535	0.3311	0	0	0	0	0
ENSMUSG00000101387	0	0.2845	0.1702	0.3364	0	0	0	0
ENSMUSG00000099804	0	0	0	0.0834	0.1261	0	0	0
ENSMUSG00000100354	0.0587	0.0623	0.0372	0	0	0	0.0651	0
ENSMUSG00000101156	0.0401	0.1704	0.051	0	0.0762	0	0	0
ENSMUSG00000025997	4.1782	3.4774	3.5988	3.4703	3.175	2.2972	2.3174	2.0795
ENSMUSG00000100815	0	0	0	0.0362	0	0	0	0
ENSMUSG00000099954	0	0	0	0	0	0	0	0
ENSMUSG00000103402	0	0	0	0	0	0	0	0
ENSMUSG00000053153	0	0.0632	0.1134	0.1868	0.0565	0.0636	0.0825	0.1003
ENSMUSG00000089345	0.3661	0	0	0	0	0	0	0
ENSMUSG00000080524	0	0	0	0	0	0	0	0
ENSMUSG00000101730	0	0	0	0	0	0	0	0
ENSMUSG00000103052	0	0	0	0	0	0	0	0
ENSMUSG00000104287	0	0	0	0	0	0	0	0.0465
ENSMUSG00000075952	0	0	0	0	0	0	0	0
ENSMUSG00000045648	3.7182	4.5017	3.7067	3.6147	0.2485	0.2798	0.1888	0.5117
ENSMUSG00000026196	2.6861	3.4736	1.2647	1.5627	6.2454	6.311	5.0515	3.7161
ENSMUSG00000089965	0	0	0.3372	0.3333	0	1.1353	0.8839	0.716
ENSMUSG00000101551	0	0	0	0	0	0	0	0
ENSMUSG00000050296	0.102	0.1443	0.0949	0.0938	0.0387	0.0145	0.0075	0.0183
ENSMUSG00000101617	0	0	0	0	2.4493	0	0	0
ENSMUSG00000026192	12.0648	10.7301	13.1408	12.2458	17.6328	21.4471	20.7251	27.0156
ENSMUSG00000026193	18.8754	15.561	23.2644	21.0719	51.8601	80.9209	105.493	78.6286
ENSMUSG00000073652	0.3851	0.4087	0.5501	0.7854	0.5482	0.8231	1.0681	0.6488
ENSMUSG00000101834	0	0	0	0.3599	1.0886	0	0	0.7731
ENSMUSG00000100319	0	0	0.4372	0.4322	0.2178	0	0.5093	0
ENSMUSG00000102689	0	0	0	0	0	0	0	0
ENSMUSG00000099707	0	0	0	0	0	0	0	0
ENSMUSG00000101211	0.1313	0	0.1667	0	0	0	0	0
ENSMUSG00000101848	0.0921	0	0.1169	0	0	0	0.1022	0.1241
ENSMUSG00000101764	0	0	0	0	0	0	0	0
ENSMUSG00000059483	0	0	0	0	0	0	0.2326	0
ENSMUSG00000101496	0	0	0	0	0	0	0	0.2269
ENSMUSG00000102123	0.0983	0.1043	0	0	0.5597	0.1051	0.4907	0.1987
ENSMUSG00000039395	3.1734	2.9	2.8538	3.7613	1.5056	1.4129	0.9289	0.8316
ENSMUSG00000094655	1.0541	0	0	0	0	0	0.5846	0
ENSMUSG00000097131	4.1889	3.6045	2.0602	2.6759	8.4868	7.2589	8.0166	8.2141
ENSMUSG00000094050	0	1.1187	0.6691	0.6614	0	2.2528	0.5846	4.9723
ENSMUSG00000093956	0.527	3.356	2.0074	1.9843	2.0004	7.8849	8.7696	0.7103
ENSMUSG00000093843	4.2164	2.2373	0.6691	1.9843	3.0007	2.2528	2.3386	6.393
ENSMUSG00000026189	12.6165	9.584	11.5498	13.2501	9.8293	9.5084	10.9752	9.7548
ENSMUSG00000026188	36.0605	35.4711	34.7765	35.8236	23.8333	26.6289	23.1085	37.5832
ENSMUSG00000026187	27.5798	26.4261	26.962	25.2174	36.6382	47.155	40.2524	42.5338
ENSMUSG00000039372	37.6973	43.7845	40.2256	42.0929	18.0426	31.2345	31.1234	57.0045
ENSMUSG00000085812	0	0	0.2416	0	0	0.4067	0.2111	0
ENSMUSG00000039354	30.228	33.3108	26.909	26.1799	33.0188	30.311	34.194	32.118
ENSMUSG00000110712	0.6282	1.1667	0.9969	0.5913	1.3412	2.0138	1.2194	1.0583
ENSMUSG00000039342	0.0878	0.0466	0.0279	0	0.0416	0	0.073	0
ENSMUSG00000110487	0	0	0	0	0	0	0	0
ENSMUSG00000110596	0	0	0	0	0	0	0	0
ENSMUSG00000046330	162.065	171.842	194.067	186.007	444.816	484.457	401.05	425.685
ENSMUSG00000039323	162.854	249.181	174.791	167.579	128.568	252.536	212.934	284.935
ENSMUSG00000026185	134.339	164.537	165.429	133.402	22.2024	21.1347	18.2021	25.1421
ENSMUSG00000101968	0.2884	0.1531	0.2747	0.0905	0	0	0	0
ENSMUSG00000026182	0	0	0	0.2891	0	0	0	0
ENSMUSG00000102266	0	0	0	0	0	0	0	0
ENSMUSG00000101112	0	0	0	0	0	0	0	0
ENSMUSG00000100697	0	0	0	0	0	0	0	0
ENSMUSG00000099877	0	0	0.0494	0	0.0738	0	0	0
ENSMUSG00000098697	0	0	0	0	0	0	0	0
ENSMUSG00000101812	0	0	0	0	0	0	0	0
ENSMUSG00000100044	0	0	0	0	0	0	0	0
ENSMUSG00000100444	0.0507	0	0.0644	0.0318	0	0	0	0
ENSMUSG00000100429	0	0	0	0	0	0	0	0
ENSMUSG00000100301	0.8245	0.4375	0.3664	0.3621	0.1565	0.0881	0	0.0556
ENSMUSG00000101344	0.5097	0.2705	0	0	0	0	0	0
ENSMUSG00000098504	1.0168	0	0	0	0	0	0	0
ENSMUSG00000055322	6.5015	6.2325	6.4422	5.6657	3.4605	1.8948	2.3435	2.2287
ENSMUSG00000061815	0.6483	1.7431	0.6585	0.7594	0.4922	0.3695	0.863	0
ENSMUSG00000026180	0	0	0.0419	0	0.0627	0.0706	0.0366	0
ENSMUSG00000048480	0.0675	0	0	0	0	0	0	0
ENSMUSG00000087820	0	0	0	0	0	0	0	0
ENSMUSG00000094768	0	0	0	0	0	2.0107	0	0
ENSMUSG00000006304	218.713	205.258	276.233	251.488	296.477	290.175	290.399	336.012
ENSMUSG00000064272	0.3746	0	0.1189	0.235	1.4217	0.2001	0.6233	0.1262
ENSMUSG00000006299	99.0942	93.4868	111.138	102.185	118.835	110.248	118.932	105.855
ENSMUSG00000101503	0	0	0	0	0	0	0	0
ENSMUSG00000026179	49.3048	41.7675	60.2317	57.5053	17.5626	19.229	20.303	19.852
ENSMUSG00000103013	1.8934	0.6698	1.6026	1.5841	11.9776	4.0466	14.7022	2.1265
ENSMUSG00000006301	4.1033	3.9665	4.9067	4.0618	2.0675	1.8355	1.085	0.8252
ENSMUSG00000099931	0	0	0	0	0	0	0	0
ENSMUSG00000103403	0.281	0.2982	0.1338	0.0882	0.0667	0.3003	0.7013	0.0947
ENSMUSG00000073650	5.418	3.7689	2.7168	2.6855	1.3825	0.8758	1.5657	0.3068
ENSMUSG00000026177	0.2445	0.173	0.1035	0.2387	10.7252	6.9682	3.4359	2.6366
ENSMUSG00000026176	20.8941	20.8924	23.959	21.7883	22.8059	22.5857	20.4979	17.132
ENSMUSG00000065468	2.3686	0	0	1.4863	4.4951	2.5311	1.3137	0
ENSMUSG00000026175	0.4536	0	0.18	0.3202	0.7532	0.2423	0.4403	0.2292
ENSMUSG00000033364	14.0629	11.9357	11.2455	12.7007	16.3268	15.7849	16.1438	17.582
ENSMUSG00000103227	0.3399	0.1443	0.0863	0.128	1.032	0.9443	0.754	0.458
ENSMUSG00000026174	36.8618	32.3906	38.3487	39.1286	50.1822	50.7777	50.6965	58.3683
ENSMUSG00000026173	16.761	20.7752	10.6128	10.4367	1.7897	1.0383	1.8545	0.8281
ENSMUSG00000026135	15.1154	15.4299	12.5387	13.084	13.9139	14.7788	17.1311	18.6154
ENSMUSG00000093155	3.9221	0	1.6598	1.6407	4.9621	0	1.4502	1.762
ENSMUSG00000026172	35.5454	36.8458	32.7096	31.6412	43.5771	42.8915	43.7599	42.8928
ENSMUSG00000026171	68.4955	65.4421	53.0916	55.1445	108.003	98.053	107.212	85.0364
ENSMUSG00000033276	6.1616	5.8089	3.9313	4.9262	27.7793	32.9552	29.4216	28.0113
ENSMUSG00000033257	11.8159	12.2153	8.36	9.4693	34.97	31.1509	35.1749	29.9311
ENSMUSG00000026170	0.3243	0.0983	0.2353	0.2907	0.7912	0.6931	0.4111	0.3746
ENSMUSG00000006542	0	0	0.0694	0	0	0	0	0
ENSMUSG00000098351	0	0	0	0	0	0	0	0
ENSMUSG00000033227	0.597	0.4874	1.3993	1.0374	0.0872	0.0981	0.1528	0
ENSMUSG00000099472	0.1328	0.2819	0	0	0	0	0	0
ENSMUSG00000026167	0.6118	0.7792	0.725	1.1262	0.1548	0	0.0452	0.055
ENSMUSG00000089964	0.3651	0.6642	0.2649	0.3273	0	0	0	0
ENSMUSG00000090071	231.867	228.018	345.338	328.09	18.1555	20.5229	25.1739	28.3075
ENSMUSG00000055197	0.1245	0.3964	0.079	0	0	0	0	0
ENSMUSG00000006546	0.9282	1.2537	0.6428	1.1649	0	0	0.0936	0
ENSMUSG00000065616	0	0	0	0	0	0	0	0
ENSMUSG00000047021	8.3191	5.8494	4.1202	4.5899	0.4399	0.0826	0.1857	0.0694
ENSMUSG00000089653	0	0	0	0	0	0	0	0
ENSMUSG00000006538	0.5615	0.1402	0.1258	0.4974	0.9402	0.6353	0.8426	0.2226
ENSMUSG00000103145	0.5698	0.8063	0.0804	0.2384	0.6008	0.6766	0.8428	0.3413
ENSMUSG00000026162	3.6917	3.6312	3.0866	2.147	4.272	5.1958	5.5933	4.126
ENSMUSG00000026205	0.4181	0	0.2359	0.1166	0.0882	0.2978	0.1546	0.1252
ENSMUSG00000033159	22.3842	20.3618	18.4849	20.0431	36.8184	35.9274	36.7995	35.8262
ENSMUSG00000049339	161.825	159.448	198.422	189.059	116.256	135.443	127.715	140.785
ENSMUSG00000026197	19.8833	20.1367	23.2245	21.6023	42.1543	45.53	36.6761	33.9947
ENSMUSG00000026198	9.5836	8.4823	7.5746	7.725	16.2107	15.3819	16.1355	12.9419
ENSMUSG00000099519	0	0.0817	0	0.0242	0	0.0411	0	0
ENSMUSG00000033124	48.8131	57.5512	52.9903	47.6001	21.1201	23.0005	26.1628	26.2068
ENSMUSG00000026199	51.3511	46.1656	31.5913	34.495	45.587	41.9243	43.8892	30.3166
ENSMUSG00000026200	21.1902	19.1775	12.943	13.7994	22.8733	22.4071	24.0353	18.3577
ENSMUSG00000099204	0	0	0	0	0	0	0	0
ENSMUSG00000026201	34.6917	35.1854	30.0139	33.1075	61.5664	63.0957	64.7311	60.1188
ENSMUSG00000026202	134.448	132.322	180.573	174.328	2.4777	2.7322	2.4741	3.6292
ENSMUSG00000096094	0.8068	0.1903	0.3414	1.125	0.6805	0.1916	0.4972	0.2416
ENSMUSG00000026203	42.5267	37.413	45.6001	44.7774	31.1135	32.2033	31.0112	29.1845
ENSMUSG00000026204	563.105	617.063	463.01	482.235	32.5522	24.5576	15.9524	7.4398
ENSMUSG00000101840	38.8582	21.0345	20.5285	26.5105	0.4949	1.1147	0.8679	0.3515
ENSMUSG00000033061	5.4625	7.4535	5.0776	5.1415	1.1107	0.2085	0.2164	0.2629
ENSMUSG00000100556	0.9364	0.9938	1.1889	1.1752	0.8886	0	0	0
ENSMUSG00000026209	23.2361	20.0266	23.2132	23.093	57.5932	66.1134	65.7138	64.3725
ENSMUSG00000026208	0.1877	0.2277	0.034	0.0337	0.1018	0	0	0
ENSMUSG00000085653	0	0	0	0.1457	0	0	0	0
ENSMUSG00000026207	44.5219	43.7361	32.0896	35.2498	8.3818	7.9364	9.3428	9.1897
ENSMUSG00000086053	1.7062	2.2634	1.0831	0.803	0.4048	0.9116	0.2366	1.7247
ENSMUSG00000033021	76.1616	74.2256	53.4707	59.7648	98.7516	99.6223	94.6019	76.4752
ENSMUSG00000033007	17.0915	16.454	22.1682	21.9591	1.6113	0.7889	1.597	1.3433
ENSMUSG00000102605	1.7451	1.5596	1.1661	2.2477	1.4816	0.8833	0.8151	1.2379
ENSMUSG00000032997	80.0683	86.6634	99.6667	87.3134	46.7201	57.8592	56.4704	64.7049
ENSMUSG00000026211	27.9159	27.1531	22.7779	24.1866	19.2464	18.3967	18.7276	19.2445
ENSMUSG00000051703	59.4188	54.7819	70.6918	71.5927	53.9404	66.3305	58.3752	69.0283
ENSMUSG00000032968	182.974	172.092	113.423	139.439	94.2906	74.6807	80.5514	79.472
ENSMUSG00000082745	1.1375	0	0.7221	0	0	0	0.6309	0.7665
ENSMUSG00000026213	35.1622	31.7356	29.7763	32.8869	30.7703	27.5346	28.1937	23.246
ENSMUSG00000082059	0	0	0	0	0	0	0	0
ENSMUSG00000006576	91.4998	89.1788	72.1448	80.5401	57.186	48.188	54.8139	42.5998
ENSMUSG00000083244	0	0	0	0	0	0	0	0
ENSMUSG00000082528	0	0	0	0	0	0	0	0
ENSMUSG00000082012	0	0	0	0	0	0	0	0
ENSMUSG00000099996	0	0	0	0.2594	0	0	0.4586	0
ENSMUSG00000101763	0	0	0	0	0	0	0	0
ENSMUSG00000100827	0.1491	0.3165	0	0.3743	0.5661	0.6375	0.3309	0.603
ENSMUSG00000100553	0.184	0.1953	0.0584	0.1155	0	0.0983	0	0.062
ENSMUSG00000098611	0	0	0	0	0	0	0	0
ENSMUSG00000100534	0.041	0	0	0	0	0	0	0
ENSMUSG00000102904	0	0	0	0	0	0	0	0
ENSMUSG00000026235	61.3321	108.903	44.3531	42.9166	108.069	122.264	127.237	126.441
ENSMUSG00000099141	0	0	0	0	0	0	0	0
ENSMUSG00000101849	0.3267	0.4622	0.553	0.2733	0.6199	0.6981	0.3624	1.2474
ENSMUSG00000101506	0	0	0	0	0	0	0	0
ENSMUSG00000065215	0	0	0	0	0	0	0	0
ENSMUSG00000102052	0	0	0	0	0	0	0	0
ENSMUSG00000004872	0	0	0	0	0	0	0	0
ENSMUSG00000032908	2.943	2.4025	2.2994	2.6517	3.7712	2.0966	2.2601	0.9831
ENSMUSG00000099561	0.1388	0	0	0	0	0.2968	0.077	0.0936
ENSMUSG00000102945	0	0	0	0.1544	0	0	0	0
ENSMUSG00000026245	72.1569	70.2979	72.7815	71.6054	82.9793	91.3133	94.0642	107.347
ENSMUSG00000101798	0.3857	0.8186	0.4897	1.9362	2.9278	0	0.4278	1.0396
ENSMUSG00000104018	5.8535	5.0563	2.8517	3.2459	3.6168	1.7456	2.6426	2.1099
ENSMUSG00000090486	0.2737	0.3228	0.0772	0.1527	0.2309	0.325	0.641	0.2049
ENSMUSG00000012187	0	0	0.082	0.0811	0	0	0	0
ENSMUSG00000099364	0	0	0	0	0	0	0	0
ENSMUSG00000100562	0	0	0	0	0	0	0	0
ENSMUSG00000032883	187.239	169.482	190.757	186.065	68.5769	76.9819	77.7848	101.98
ENSMUSG00000079470	11.9294	9.85	11.9335	12.6186	6.2196	5.5754	6.1803	7.2792
ENSMUSG00000099377	0.1752	0.1239	0	0.1466	0.4433	0.4992	0.3886	0.787
ENSMUSG00000099706	0.0307	0	0	0.1539	0	0	0	0
ENSMUSG00000047330	0.0379	0.1608	0.0962	0	0.2157	0.3239	0.6724	0.2553
ENSMUSG00000101324	0	0	0	0	0	0	0	0
ENSMUSG00000072978	0.4545	1.447	0.577	0.5704	0.8625	0	0.5041	0.6125
ENSMUSG00000050711	1057.17	1120.67	1103.81	1029.91	24.3075	27.5453	20.3797	23.9517
ENSMUSG00000099562	0	0	0	0	0	0	0	0
ENSMUSG00000077782	0	0	0	0	0	0	0	0
ENSMUSG00000054702	4.5821	2.8954	4.574	4.7408	0.531	0.299	0.194	0.2828
ENSMUSG00000102235	0.4657	0.2824	0.3379	0.167	0	0	0.0738	0
ENSMUSG00000073643	36.7878	29.8369	38.5311	37.3278	34.4217	28.0205	33.7169	34.0227
ENSMUSG00000104497	0	0	0.0714	0	0	0	0	0
ENSMUSG00000026248	21.3089	17.4156	26.743	26.8191	25.7976	27.8746	27.1695	28.8015
ENSMUSG00000026249	126.079	108.47	149.953	137.234	6.5932	4.725	4.4332	3.5363
ENSMUSG00000067106	0.113	0	0.1434	0	0.2144	0.2415	0.1253	0.4568
ENSMUSG00000100397	0	0	0	0	0	0	0	0
ENSMUSG00000099753	0	0	0	0	0	0	0	0
ENSMUSG00000096297	0.9408	0	1.1945	1.1807	1.7854	0	2.0872	0
ENSMUSG00000102518	0	0	0	0.0691	0	0	0	0
ENSMUSG00000099552	0	0	0	0	0	0	0	0
ENSMUSG00000043230	0.2699	0.0636	0.2665	0.1505	0	0	0	0.0404
ENSMUSG00000101257	0.3445	0.2925	0.0875	0.3459	0	0	0	0.0929
ENSMUSG00000103404	0.9489	0.3662	0	0.2165	0.1637	0	0.0957	0
ENSMUSG00000004364	109.281	94.2272	116.634	109.198	87.9742	95.0998	92.4406	122.336
ENSMUSG00000103076	4.486	3.3008	2.7338	3.9784	2.1567	3.3237	2.9857	3.7888
ENSMUSG00000103525	0.0554	0	0	0.0695	0	0	0.2457	0
ENSMUSG00000101722	1.0317	0.7299	1.0717	1.2163	0.356	0.2673	0.2774	0.3371
ENSMUSG00000090637	0	0	0	0	0	0	0	0
ENSMUSG00000101483	0.416	0.4415	0.6602	0.522	0.1974	0	0	0
ENSMUSG00000110100	0.1695	0	0	0	0	0	0	0
ENSMUSG00000038608	11.6389	10.5973	9.4314	10.7198	1.6106	0.9187	1.0881	0.5867
ENSMUSG00000103192	0.2831	0.2403	0.2875	0.3553	0.2149	0	0.0942	0
ENSMUSG00000104488	0	0	0	0	0	0	0	0
ENSMUSG00000102721	0.4394	0.2331	0.0697	0.1378	0.2084	0.1174	0.1218	0
ENSMUSG00000099949	0	0	0	0	0	0	0	0
ENSMUSG00000099918	0	0	0	0	0	0	0	0
ENSMUSG00000054976	12.0722	12.9655	9.5845	10.6659	4.689	5.2118	5.1334	7.1806
ENSMUSG00000104029	0.1005	0	0.0638	0	0	0	0	0
ENSMUSG00000101986	0	0	0	0	0	0	0	0.0463
ENSMUSG00000087008	0	0	0	0	0	0	0	0
ENSMUSG00000100561	0	0	0	0	0	0	0.1582	0
ENSMUSG00000103571	0	0	0	0	0	0	0	0
ENSMUSG00000098797	0	0	0	0	0	0	0	0
ENSMUSG00000055980	5.3614	5.3276	6.0381	5.4573	5.244	6.7056	6.338	8.8727
ENSMUSG00000022591	0	0	0	0	0	0	0	0
ENSMUSG00000026142	5.8238	6.1345	7.5774	6.8372	2.3037	2.8414	2.8694	2.0061
ENSMUSG00000104493	0	0	0.0451	0	0.2023	0.0759	0.0394	0.0479
ENSMUSG00000100786	0.1795	0.127	0	0	0	0.5116	0.3983	0
ENSMUSG00000096779	1.6639	0	1.0563	0	0	3.5561	1.8457	4.485
ENSMUSG00000067158	0.3225	0.302	0.2529	0.1667	0.27	0.1216	0.221	0.1534
ENSMUSG00000079465	0.1616	0.1072	0.1795	0.1014	0.0958	0.0648	0.0448	0
ENSMUSG00000097564	0.1623	0.1476	0.2354	0.4945	0.088	0.1486	0.1543	0.1874
ENSMUSG00000026150	66.3095	54.1338	59.0371	59.6517	57.7806	53.8468	61.344	63.2407
ENSMUSG00000101450	18.5099	13.4461	10.4306	16.3974	6.199	11.8467	14.7132	16.9424
ENSMUSG00000026149	0.0668	0	0.1695	0.2513	0.6334	0.2853	0.4443	0.5398
ENSMUSG00000099771	0	0	0	0	0	0	0	0
ENSMUSG00000102280	0.0962	0	0	0	0	0	0	0
ENSMUSG00000100170	0	0	0	0	0	0.5894	0	0
ENSMUSG00000100744	0	0	0	0	0	0	0	0.694
ENSMUSG00000093782	0	0	0	0	0	0	0	0
ENSMUSG00000026159	69.4481	60.7308	60.4582	61.4041	49.8113	55.6337	61.6537	67.5612
ENSMUSG00000101784	0	0	0	0.0886	0	0.1509	0.0783	0
ENSMUSG00000038496	0.3941	0.488	0.417	0.1649	0.0623	0	0.0364	0
ENSMUSG00000100432	0.3196	0	0.2029	0	0	0	0	0
ENSMUSG00000100190	0.1052	0	0.1335	0.264	0	0	0	0
ENSMUSG00000104423	0	0.1955	0	0	0	0	0	0
ENSMUSG00000101315	0.5074	0.2154	0.1288	1.2735	0	0	0.3377	0
ENSMUSG00000099691	0	0	0	0	0	0	0	0
ENSMUSG00000026166	0	0.1504	0.0899	0.1778	0	0	0.0786	0
ENSMUSG00000101173	0	0	0	0	0	0	0	0
ENSMUSG00000053161	0.3763	0.4992	0.2986	0.1771	0.2678	0	0.1044	0.0634
ENSMUSG00000101896	0	0	0.152	0	0	0	0	0.1613
ENSMUSG00000026163	104.807	127.995	98.8033	97.0202	3.1635	4.5485	4.6402	6.0475
ENSMUSG00000079140	2.044	2.9827	0.3244	1.4429	0	0.273	0.1417	0
ENSMUSG00000104374	0.7029	1.3261	0	0.7841	0	0	0	0
ENSMUSG00000104219	0	0	0	0	0	0	0	0.169
ENSMUSG00000100580	0.0469	0	0	0.0589	0	0	0.052	0
ENSMUSG00000094946	0	0	0	0	0	0	0	0
ENSMUSG00000077736	0	0	0	0	0	0	0	0
ENSMUSG00000045658	16.7777	12.4194	18.9552	17.9484	10.2394	6.4501	6.8323	7.7698
ENSMUSG00000102750	0.0612	0.13	0	0.0768	0.1162	0	0.1358	0
ENSMUSG00000101934	0.3687	0	0	0.4628	0	0	0	0.2485
ENSMUSG00000098851	0	0	0	0	0	1.9039	1.9764	0
ENSMUSG00000036766	308.732	347.967	368.406	350.35	146.077	184.024	167.196	220.184
ENSMUSG00000104396	2.4671	1.0326	0.7941	2.0932	2.374	1.3368	3.7004	0.8898
ENSMUSG00000102481	0.0946	0.2009	0.03	0.2672	0.2245	0.3034	0.1837	0.0957
ENSMUSG00000093254	0	0	0	0	0	0	0	0
ENSMUSG00000026219	77.1748	67.5197	62.9679	66.9455	75.4916	79.3784	84.9961	86.0734
ENSMUSG00000103505	0	0.1051	0.0629	0.2486	0.094	0.2117	0.4394	0.0667
ENSMUSG00000104503	0.2775	0.2265	0.1355	0.0536	0.3241	0.0456	0.2131	0.0863
ENSMUSG00000073633	3.9367	2.0889	4.046	3.5877	4.5359	3.2051	3.1712	2.2738
ENSMUSG00000026220	32.7345	26.3896	33.3624	39.0083	21.0876	32.092	30.5151	26.1874
ENSMUSG00000096802	0.113	0	0	0	0.8577	0	0.1253	0
ENSMUSG00000099693	0.7895	2.5137	1.5036	0	0.7492	0	0	0
ENSMUSG00000052477	0.0263	0	0	0.033	0.0499	0.1687	0.0292	0
ENSMUSG00000064281	0.3407	0.3615	0.2163	0.4275	0.3233	0.7281	0.3779	0.6887
ENSMUSG00000098842	0	0	0	0	0	0	0	0
ENSMUSG00000061852	0	0	0	0	0	0	0	0
ENSMUSG00000089976	0	0	0	0	0	0	0	0
ENSMUSG00000101279	0.5802	0.6158	0.5525	0.7282	0.5506	0.62	0.3218	0.5865
ENSMUSG00000089844	2.6375	1.9994	2.3919	1.8915	2.3836	1.7448	1.8808	1.9466
ENSMUSG00000073631	0	0	0	0	0	0	0	0
ENSMUSG00000072109	0	0	0	0	0	0	0	0
ENSMUSG00000090128	0	0	0	0	0	0	0	0
ENSMUSG00000091199	0	0	0	0	0.2501	0	0	0
ENSMUSG00000089716	0.2732	0	0.1734	0.1714	0.1296	0	0.2273	0.5523
ENSMUSG00000079457	0	0	0	0	0	0	0.0447	0
ENSMUSG00000090252	0	0	0	0	0	0	0	0
ENSMUSG00000079455	0.0251	0	0	0.0315	0.0954	0	0.0836	0
ENSMUSG00000089652	0	0	0	0	0	0	0	0
ENSMUSG00000089937	0	0.3935	0	0	0	0	0	0
ENSMUSG00000096292	0	0	0	0	0	0	0	0
ENSMUSG00000101751	2.3995	2.6678	2.031	2.2944	1.3011	1.221	1.7745	1.54
ENSMUSG00000089714	0.1256	0.4442	0.0531	0.1051	0.0794	0.0895	0.0929	0.1692
ENSMUSG00000090186	0	0	0	0.2015	0	0.3431	0.3562	0
ENSMUSG00000094127	0	0	0	0	0	0	0	0
ENSMUSG00000070034	0.0742	0	0.0188	0.0559	0.7325	0.7297	0.3952	0.3001
ENSMUSG00000090103	0	0	0	0	0	0	0	0
ENSMUSG00000070031	1.3612	1.7977	1.5745	0.949	1.8943	1.6162	1.6441	1.5899
ENSMUSG00000073628	0	0	0.121	0	0	0	0	0
ENSMUSG00000090246	0	0	0	0	0	0.1789	0	0
ENSMUSG00000026222	0.0133	0	0.0169	0	0.8091	1.2528	0.4729	0.1796
ENSMUSG00000052760	0.4088	0.5521	0.1887	0.2332	2.4682	1.2707	0.6595	0.4507
ENSMUSG00000098634	0	0	0	0	0	0	0	0
ENSMUSG00000094834	0	0	0	0	0	0	0	0
ENSMUSG00000100217	0	0	0	0	0	0	0	0
ENSMUSG00000092932	0	0	0	0	0	0	0.4467	0
ENSMUSG00000036707	65.8021	58.8435	70.3235	67.4782	64.7065	72.2013	73.9711	90.18
ENSMUSG00000026223	524.466	519.112	659.864	639.025	53.455	66.5039	57.7833	62.1447
ENSMUSG00000026224	3.1016	3.3875	2.0262	2.532	1.543	1.4802	1.1023	1.6639
ENSMUSG00000099767	0.4537	0.428	0.192	0.1898	0.0957	0.1077	0.028	0.2038
ENSMUSG00000049608	1.2445	1.4355	0.8243	1.1544	0.4621	0.1735	0.3601	0.5105
ENSMUSG00000100108	0.173	0	0.2196	0.2171	0	0	0	0
ENSMUSG00000099342	5.0197	4.3194	5.598	4.5971	5.7931	2.1746	4.6653	5.2111
ENSMUSG00000026226	1.2824	0.8375	1.0645	1.4856	0.2808	0.2108	0.3283	0.0665
ENSMUSG00000026227	28.5589	42.0149	32.038	23.856	4.8176	4.9087	4.0563	5.4986
ENSMUSG00000026229	76.9857	73.7906	78.8478	78.5133	83.3327	83.3333	90.7935	95.0735
ENSMUSG00000077274	2.4754	7.0055	2.0952	8.2842	1.5659	5.2904	2.7459	1.1121
ENSMUSG00000026228	1.4644	0.5013	0.9596	1.1857	0.2689	0	0.3144	0.2547
ENSMUSG00000103272	2.0291	1.4356	1.7174	1.8863	0.6418	0.6425	1.5006	1.0129
ENSMUSG00000094638	4.2809	1.6521	2.4705	2.1164	4.9238	4.9905	5.3243	2.9722
ENSMUSG00000062590	14.3809	13.1098	10.3869	11.7825	7.4472	7.7747	8.1994	9.0963
ENSMUSG00000087538	1.8691	2.267	1.017	1.0053	2.027	1.1414	1.7772	1.0796
ENSMUSG00000079445	1.5573	1.0846	2.3788	2.0155	2.3551	2.1842	2.3483	2.8204
ENSMUSG00000099644	0	0	0	0	0	0	0	0
ENSMUSG00000091806	0	0	0	0	0	0	0	0
ENSMUSG00000101853	0	0	0	0	0.4217	0.4749	0.7395	0
ENSMUSG00000026234	112.849	101.317	124.068	123.371	136.081	143.789	134.114	183.48
ENSMUSG00000064837	0	0	0	0	0	0	0	0
ENSMUSG00000104627	2.0544	0	0.8694	0.8594	1.2996	5.8543	2.2789	2.7688
ENSMUSG00000064696	0	0	0	0	0	0	0	0
ENSMUSG00000064823	0	0	0	0	0	0	3.1905	0
ENSMUSG00000073627	1.0165	0.6971	0.7743	0.7262	2.404	1.7046	1.3878	1.644
ENSMUSG00000110510	0.0855	0	0	0.1073	0	0.1828	0.1897	0
ENSMUSG00000026237	0.297	0	0.377	0.4472	0	0	0	0
ENSMUSG00000036574	0	0	0	0	0	0	0	0
ENSMUSG00000101328	0	0	0	0	0	0	0	0
ENSMUSG00000026238	684.351	605.632	754.427	751.179	3389.89	3401.84	3371.54	3632.26
ENSMUSG00000026239	39.7026	32.668	46.4165	37.413	48.8569	56.2063	49.3733	52.637
ENSMUSG00000102927	0.5997	0.3637	0.1088	0.215	1.7885	0	0.8553	0.4619
ENSMUSG00000026240	19.5856	18.2478	18.7944	20.2043	27.9895	30.6625	30.5134	30.923
ENSMUSG00000084468	0	0	0	2.2164	0	0	0	2.3802
ENSMUSG00000103609	0.268	0.5688	0.0567	0.3363	0.339	0.2864	0.1982	0.0602
ENSMUSG00000026241	109.458	33.8339	242.367	189.016	2.9335	1.2388	0.9645	1.6927
ENSMUSG00000053333	9.9298	8.5457	10.9844	9.8217	13.4144	13.729	13.3734	14.968
ENSMUSG00000100225	0	0	0	0	0	0	0	0
ENSMUSG00000100768	0.1177	0.125	0	0.1478	1.1172	0.3774	2.7427	0.1587
ENSMUSG00000104121	0.0682	0.1447	0.0433	0	0.0647	0.1457	0.1513	0
ENSMUSG00000102383	0.0283	0.0601	0.0719	0.0711	0.215	0	0.0942	0
ENSMUSG00000104400	0	0	0	0.0908	0.0686	0.1546	0	0
ENSMUSG00000102293	0	0.0923	0.0552	0.0546	0.0825	0.2788	0.0482	0.1172
ENSMUSG00000102649	2.4521	2.6023	0.9831	1.0528	16.1651	8.8264	13.0278	1.2176
ENSMUSG00000084106	3.0505	4.0767	5.1639	4.5373	10.7207	8.6927	5.8904	9.8976
ENSMUSG00000102571	0.6044	0.3207	0.1439	0.474	3.656	1.5339	2.5141	0.4582
ENSMUSG00000099401	0.4682	0.4969	0.5944	0.8814	2.2214	0	2.0775	0
ENSMUSG00000102956	0.1348	0.286	0.1711	0.1691	2.046	0.864	2.6908	0.1816
ENSMUSG00000103984	1.8222	1.6054	0.6547	1.5101	3.3928	2.7922	5.0342	2.4095
ENSMUSG00000101940	0.1455	0.3089	0.1232	0.1218	3.6827	2.5921	2.6908	1.2423
ENSMUSG00000101625	0.2275	0	0	0	0	0	0.2524	0
ENSMUSG00000026246	0	0	0	0	0	0	0	0
ENSMUSG00000079440	0	0	0	0	0.0817	0	0.0478	0
ENSMUSG00000100940	0	0	0	0	0	0	0	0
ENSMUSG00000036500	0.048	0.1018	0	0	0	0	0.1064	0.0646
ENSMUSG00000099839	3.2303	1.5945	1.526	1.4142	1.4257	2.0872	0.5	0.2025
ENSMUSG00000026247	28.129	30.7069	20.3395	15.7376	8.2967	7.8067	4.7857	3.0236
ENSMUSG00000036480	0.2309	0.294	0.3518	0.3477	0	0	0	0
ENSMUSG00000026251	0.0306	0	0	0	0	0	0	0
ENSMUSG00000026253	0	0.0513	0.0307	0	0	0.0517	0.0268	0.0326
ENSMUSG00000026254	30.0911	27.5882	31.9985	32.5736	35.7264	33.6047	33.29	41.6953
ENSMUSG00000088318	0	0	1.2654	1.2508	5.6745	0	2.2112	2.6866
ENSMUSG00000026255	16.5803	15.1829	25.8621	19.7973	0.6293	0.81	1.1561	0.7662
ENSMUSG00000089821	0	0	0	0	0	0	0	0
ENSMUSG00000048000	31.8653	29.9999	26.7552	29.2374	30.8414	29.1329	32.4804	31.1791
ENSMUSG00000095281	2.8224	0	0	1.1807	0	2.0107	5.2181	0
ENSMUSG00000079436	0.2378	0.5047	0	0.199	0	0.3388	0.6155	0.1068
ENSMUSG00000089613	0	2.2491	0	2.6597	10.0548	0	9.4035	1.4281
ENSMUSG00000026258	0.1394	0.2959	0.354	1.0499	0	0	0.3093	0
ENSMUSG00000026259	124.073	108.612	139.36	133.16	13.0623	5.2891	8.6645	7.6783
ENSMUSG00000079434	0.8939	0.7425	0.8389	1.0731	0	0	0.0431	0.0524
ENSMUSG00000091123	0.8184	0	0	0	0	0	0	0
ENSMUSG00000090994	0	0	0	0	0.1806	0	0	0
ENSMUSG00000026288	1.9996	1.8269	2.5891	2.2601	2.8397	2.5754	1.557	0.9994
ENSMUSG00000026289	42.6273	34.0428	31.1817	34.1685	43.5936	38.2112	44.7919	34.8059
ENSMUSG00000087968	3.3309	5.4988	5.1687	10.2182	2.1071	0.791	3.2843	1.4964
ENSMUSG00000089281	12.9157	9.6755	9.1635	7.6277	7.2091	8.1187	11.3774	7.6796
ENSMUSG00000056055	0.701	0.7199	0.5885	0.752	0.5364	0.3866	0.301	0.1524
ENSMUSG00000070738	102.532	93.982	96.536	94.2803	76.1658	77.5777	87.6053	76.7689
ENSMUSG00000101942	1.4364	0.7622	0.4559	1.6524	0.6815	0	0.3983	0.3226
ENSMUSG00000103996	0.1193	0	0	0.1497	0.2264	0.2549	0	0
ENSMUSG00000103591	0.3027	0.2856	0.0854	0.0422	0.2553	0.4313	0.5969	0.1813
ENSMUSG00000005501	14.9927	12.8513	8.5269	10.9083	21.8384	20.8602	23.4414	18.9034
ENSMUSG00000095942	0	0	0	0	0	0	0	0
ENSMUSG00000084021	0	0.1351	0	0.0799	0	0	0	0
ENSMUSG00000083478	0	0	0	0	0	0	0	0
ENSMUSG00000090165	0	0	0	0	0	0.0949	0	0
ENSMUSG00000092220	0	0	0	0	0	0	0	0
ENSMUSG00000090175	0	0	0	0	0.0872	0.0982	0.051	0.062
ENSMUSG00000089675	0	0	0	0	0	0	0	0
ENSMUSG00000090124	0.0954	0	0.0303	0	2.2188	1.8868	0.7676	0.5467
ENSMUSG00000082837	0	0	0	0	0	0	0	0
ENSMUSG00000090145	0.4226	0.6279	0.4292	0.3182	0.0802	0.0903	0.1406	0.1139
ENSMUSG00000084195	0	0	0	0	0	0	0	0
ENSMUSG00000081261	0	0	0	0	0	0	0	0
ENSMUSG00000054545	0.1868	0.2973	0.0889	0.0879	0.2215	0.1996	0.1554	0.0315
ENSMUSG00000081602	0	0	0	0	0	0	0	0
ENSMUSG00000082513	0	0	0	0	0	0	0	0
ENSMUSG00000082677	0	0	0	0	0	0	0	0
ENSMUSG00000089943	0	0	0	0	0.0867	0	0	0
ENSMUSG00000081488	0	0	0	0	0	0	0	0
ENSMUSG00000083277	0.1286	0	0	0	0	0	0	0
ENSMUSG00000090171	0.0455	0.0966	0	0	0	0.0973	0.202	0
ENSMUSG00000081984	6.7047	4.6759	6.2018	5.289	4.5443	7.1647	8.7123	8.5199
ENSMUSG00000089960	0	0	0	0.1704	0	0	0.0502	0
ENSMUSG00000079429	4.8839	6.1644	2.2274	2.8564	6.4566	6.0551	5.1678	4.2338
ENSMUSG00000044783	29.1812	38.086	17.2434	21.033	30.2466	31.6868	26.2043	24.0045
ENSMUSG00000036251	0.1702	0	0.1621	0.3204	0.0404	0	0.0472	0
ENSMUSG00000085420	0	0	0	0	0	0	0	0
ENSMUSG00000026295	0	0.2154	0.1288	0.1274	0	0	0.1126	0.1368
ENSMUSG00000099553	0	0	0	0	0	0	0	0
ENSMUSG00000100908	0	0	0	0	0	0	0	0
ENSMUSG00000062310	0.0514	0	0	0.0646	0.1952	0.1099	0.0571	0.0693
ENSMUSG00000100798	0.0768	0	0	0	0.0728	0	0	0
ENSMUSG00000104057	0	0	0	0	0	0.1222	0.0634	0
ENSMUSG00000100367	0	0	0	0	0	0	0	0.2368
ENSMUSG00000049866	40.1235	36.1039	50.9877	46.7427	60.1094	49.6728	50.5062	63.8837
ENSMUSG00000101736	0	0	0	0	0	0	0	0
ENSMUSG00000097398	0.176	0	0.4469	0.2209	0	0	0	0
ENSMUSG00000099848	0	0	0	0	0	0	0	0
ENSMUSG00000101333	0	0	0	0	0	0	0	0
ENSMUSG00000099378	0	0	0	0	0	0	0	0
ENSMUSG00000099544	0	0	0	0	0	0	0	0
ENSMUSG00000036206	39.7584	32.2673	53.1278	45.2747	11.7346	15.4456	17.1694	23.3021
ENSMUSG00000102700	0.0577	0	0	0	0.3283	0.1232	0.1919	0.0777
ENSMUSG00000102083	0	0.5342	0	0	0	0	0	0
ENSMUSG00000101288	0	0	0	0.2145	0	0.3653	0	0
ENSMUSG00000099938	0.1703	1.0846	0	0	0	0	0.1889	0
ENSMUSG00000055013	36.2212	33.4755	44.0143	43.2698	28.6144	33.3763	33.0631	43.7252
ENSMUSG00000104114	0.0845	0.0896	0.0536	0.053	0.5609	0.2707	1.9204	0.0569
ENSMUSG00000101662	0	0	0.3838	0.7588	0.8605	0	0.1677	0.2037
ENSMUSG00000102009	0.1483	0	0	0.0372	0.1689	0	0.1975	0
ENSMUSG00000088775	0	0	0	0	0	0	0	0
ENSMUSG00000103252	0.0985	0.209	0.125	0.2471	0.4671	0.526	0.273	0.3981
ENSMUSG00000034486	0.3699	0.1963	0.2935	0.2902	0.5265	0.0988	0.1026	0
ENSMUSG00000092627	0.5269	0.4893	0.4181	0.5372	0.125	0	0.0365	0.0444
ENSMUSG00000067081	1.3246	1.1894	1.6817	1.1508	0.0483	0.1633	0.0565	0.0343
ENSMUSG00000026301	0.0706	0.0499	0.1195	0.0295	0.0447	0	0.0783	0
ENSMUSG00000100850	0	0	0	0	0	0	0	0
ENSMUSG00000044337	6.0436	8.0412	4.1228	5.5847	25.963	19.728	20.8124	21.3964
ENSMUSG00000104087	0	0	0	0	0	0	0	0
ENSMUSG00000101951	0	0.2328	0	0	0.2081	0.2344	0	0.1478
ENSMUSG00000101028	0.8045	0.2135	0.1277	0.2524	1.5268	0.4299	0.3347	0.8132
ENSMUSG00000101997	0.7773	0.825	0.8636	0.3658	0.1844	0	0	0
ENSMUSG00000103292	0.0719	0	0	0.0902	0	0	0	0
ENSMUSG00000034432	44.5846	43.8093	44.5369	45.5576	58.3692	58.9132	63.8669	61.8274
ENSMUSG00000056128	0	0	0	0	0	0	0	0
ENSMUSG00000048126	1.4389	1.4467	1.2393	1.2778	0.5909	0.3057	0.4387	0.2949
ENSMUSG00000103061	0	0	0	0	0	0	0	0
ENSMUSG00000103978	0	0	0	0	0	0	0	0
ENSMUSG00000026303	0.1315	0.0798	0.0716	0.0236	0	0	0.0208	0
ENSMUSG00000090550	0	0	0	0	0	0	0	0
ENSMUSG00000026304	0.3032	0.3218	0.7058	0.5074	0	0.216	0.1682	0
ENSMUSG00000100791	0	0	0	0.2041	0	0	0	0
ENSMUSG00000026305	115.434	94.5298	70.512	90.1466	30.2407	27.6705	30.1046	26.6983
ENSMUSG00000070732	0.139	0.0983	0.0196	0.0581	0.0586	0.066	0.0171	0.0833
ENSMUSG00000100018	0	0.2968	0	0.1755	0	0	0	0
ENSMUSG00000034353	10.8594	12.3731	12.3916	12.416	0.5057	0.1424	0.1848	0.1347
ENSMUSG00000034343	21.6201	18.027	21.3204	22.0178	14.5194	16.1322	13.2732	14.6843
ENSMUSG00000083064	8.2384	5.5093	4.585	6.3734	5.7827	5.7886	6.5097	3.6504
ENSMUSG00000097285	1.9277	2.273	0.5439	2.688	3.2518	2.7465	3.0887	2.0207
ENSMUSG00000026307	12.2154	11.1319	11.1258	10.8033	10.2051	9.4117	9.2544	8.2614
ENSMUSG00000090322	2.6707	1.3082	1.0433	1.2891	0.7798	2.1954	0.9116	1.1075
ENSMUSG00000049515	0.2773	0.1177	0.1643	0.1392	0.5965	0.3951	0.2666	0.3239
ENSMUSG00000026308	0.1955	0.0692	0.1241	0.1636	0	0.0696	0.0361	0.0439
ENSMUSG00000047443	0.3218	0.3036	0.0908	0.0449	0.6787	0.7643	0.238	0.3856
ENSMUSG00000026309	43.43	34.2266	29.1913	34.9716	78.9475	70.011	75.9317	57.214
ENSMUSG00000100253	0	0	0	0.231	0	0	0	0
ENSMUSG00000067071	49.4422	34.7444	55.3499	57.7867	185.336	194.677	181.273	138.074
ENSMUSG00000055866	36.0136	31.3421	25.8407	29.5988	17.7797	20.7944	17.0475	18.6967
ENSMUSG00000101911	0	0	0	0	0	0	0	0
ENSMUSG00000100151	0	0	0	0.0757	0	0	0	0
ENSMUSG00000101958	0.1862	0.1977	0	0	0	0	0	0
ENSMUSG00000034292	38.3464	32.3493	30.1957	32.5705	35.0999	34.3698	33.9332	33.0044
ENSMUSG00000026311	33.8684	31.1597	38.1512	32.8799	18.8309	23.1468	19.0799	24.9746
ENSMUSG00000101705	0	0.555	1.3279	0.6563	0	0	0	0
ENSMUSG00000100980	0.5935	0.6299	0.7825	0.9454	0	0	0	0
ENSMUSG00000007805	0.1903	0.0673	0.2819	0.597	0	0	0	0
ENSMUSG00000101414	0.1369	0	0	0	0	0	0	0
ENSMUSG00000102745	0.0917	0.1947	0.0388	0.1535	0.1741	0.1307	0.1357	0.1649
ENSMUSG00000026313	18.8626	18.6196	17.4903	18.5351	15.6574	11.2518	14.3776	11.5141
ENSMUSG00000103101	0.018	0	0	0	0	0	0	0
ENSMUSG00000096941	0	0	0	0	0	0	0	0
ENSMUSG00000102565	0	0	0.051	0.0504	0.0762	0	0	0
ENSMUSG00000101265	0	0	0	0	0	0	0	0
ENSMUSG00000101522	0	0	0	0	0.4637	0	0	0
ENSMUSG00000026260	107.194	96.7945	121.629	118.445	82.4159	92.1679	83.4399	97.5083
ENSMUSG00000098288	6.7111	0	2.1301	2.1056	0	3.5857	0	0
ENSMUSG00000067064	0	0	0	0	0	0	0	0
ENSMUSG00000057464	0	0	0	0	0	0	0	0
ENSMUSG00000042849	0	0	0	0	0	0	0	0
ENSMUSG00000058904	0	0	0	0	0	0	0	0
ENSMUSG00000097001	0	0	0	0	0	0	0	0
ENSMUSG00000099363	0	0	0	0	0	0	0	0
ENSMUSG00000046300	0	0	0	0	0	0	0	0
ENSMUSG00000107778	0	0	0	0	0	0	0	0
ENSMUSG00000062497	0	0	0	0	0	0	0	0
ENSMUSG00000108131	0	0	0	0	0	0	0	0
ENSMUSG00000063583	0	0	0	0	0	0	0	0
ENSMUSG00000061616	0.0242	0	0	0	0	0.0517	0	0
ENSMUSG00000073616	77.3632	80.8198	87.9896	90.6842	89.7222	86.2588	83.5824	89.1511
ENSMUSG00000044055	0.5226	0.3466	0.3317	0.164	0.6199	0.5585	0.2536	0.3522
ENSMUSG00000100546	0.3735	0	0.2371	0.2344	0.3544	0.3992	0.5179	0.3776
ENSMUSG00000099665	0	0	0	0	0	0	0	0
ENSMUSG00000100781	0.096	0.8147	0	0	0.1821	0	0.5323	0
ENSMUSG00000034220	77.8753	68.3368	80.3653	84.6799	118.017	133.657	130.931	141.195
ENSMUSG00000101995	3.8928	3.2276	3.3207	2.6717	1.9624	1.56	1.8218	2.2134
ENSMUSG00000065470	30.5049	29.1363	23.2376	28.7123	34.7349	48.8965	54.1414	55.5024
ENSMUSG00000034212	0.2908	0.2645	0.1319	0.1564	0.5125	0.444	0.5761	0.5599
ENSMUSG00000047067	18.0035	16.9112	17.0214	18.5559	11.6312	10.9701	9.603	7.2276
ENSMUSG00000097251	12.4495	13.3915	6.7944	7.7766	6.4144	5.8993	6.8112	5.6182
ENSMUSG00000026269	24.0846	21.0574	17.0103	18.042	47.0794	38.7928	41.1068	32.0014
ENSMUSG00000100632	1.49	2.1506	1.4377	0.9724	2.3753	2.5476	2.5784	1.3656
ENSMUSG00000026270	22.3754	21.3371	23.4675	22.4413	35.7819	35.9894	37.8217	42.144
ENSMUSG00000026271	1.2482	1.413	0.7924	0.6527	1.0265	1.2894	1.223	1.0654
ENSMUSG00000100021	0.0947	0	0.1202	0.0594	0	0.2024	0.0525	0
ENSMUSG00000045091	0.4626	0	0.2349	0.1161	0.3512	0.5932	0.3079	0.1247
ENSMUSG00000014602	782.984	959.346	765.224	763.462	438.7	440.804	504.151	485.179
ENSMUSG00000101378	0.6351	0.674	0.8064	0.3985	0	0	0	0
ENSMUSG00000026272	0	0.2518	0	0	0	0	0	0
ENSMUSG00000034159	0.0425	0	0	0	0	0	0.0943	0
ENSMUSG00000084989	0.5505	0.2996	0.3046	0.4074	0.1607	0.1508	0.1409	0.038
ENSMUSG00000047793	3.0865	3.0842	2.599	2.5424	1.8317	1.2694	1.2707	1.4295
ENSMUSG00000098997	0	0	0	0	0	0	0	0
ENSMUSG00000026273	8.0021	8.1072	7.9046	6.9746	8.2274	8.4082	7.6266	9.0088
ENSMUSG00000101172	1.82	1.2072	1.5886	0.9993	1.7269	2.1879	1.1356	1.2264
ENSMUSG00000100351	0.9219	3.9133	0.9363	0.4628	0.6998	1.9702	3.0678	1.2424
ENSMUSG00000026274	5.7777	4.9997	4.1615	4.1972	8.0971	6.6966	7.3582	5.2562
ENSMUSG00000026275	39.5663	35.9334	45.667	42.5287	18.458	22.0167	18.9605	24.9369
ENSMUSG00000106302	0	13.3541	3.994	1.974	0	0	1.7448	0
ENSMUSG00000098689	1.5729	1.6693	0	0.987	0	0	1.7448	0
ENSMUSG00000064389	45.9351	51.8608	26.0577	29.4371	24.1121	18.799	6.5049	10.5377
ENSMUSG00000034107	0.1011	0.0536	0	0	0.1918	0	0.0841	0.0681
ENSMUSG00000034088	70.3063	68.6299	75.3179	72.8988	41.4656	50.5362	47.9614	59.5066
ENSMUSG00000090489	1.4035	3.2497	2.4298	1.281	2.4213	0.818	0.8492	2.0635
ENSMUSG00000026276	75.4334	67.3214	65.4971	64.5842	68.597	65.6839	63.4396	66.7226
ENSMUSG00000034066	4.9035	5.2651	5.4199	5.092	3.1749	3.6166	4.7354	5.2351
ENSMUSG00000103854	0.0422	0	0.107	0	0.32	0.1802	0.187	0
ENSMUSG00000026277	139.55	126.097	114.151	120.531	160.045	146.477	157.836	142.956
ENSMUSG00000100927	2.5988	0.8112	2.232	1.8226	1.1605	1.3069	1.2718	1.0302
ENSMUSG00000026278	14.4434	12.5413	16.6704	15.9291	54.3016	54.7215	60.4456	57.4397
ENSMUSG00000026279	4.9569	4.8836	6.607	5.4456	10.1983	9.1747	11.511	10.0729
ENSMUSG00000101952	0.205	0	0	0.1286	0	0	0.3411	0.2763
ENSMUSG00000026280	28.3709	26.3276	26.5556	27.318	34.2713	34.9045	39.6863	36.0734
ENSMUSG00000026281	59.6115	63.1822	50.2774	54.9321	116.76	108.022	108.483	99.2664
ENSMUSG00000026283	12.7722	9.3527	9.7294	9.457	13.5737	13.239	13.7665	11.9061
ENSMUSG00000088961	0	0	0	0	0	2.1093	0	0
ENSMUSG00000073609	5.4084	5.5401	4.3289	3.8659	9.0144	6.1814	7.2775	7.511
ENSMUSG00000094651	0	0	0.0417	0.0825	0.0624	0	0.1458	0
ENSMUSG00000101660	0.2102	0.6691	0.4002	0.2637	0	1.1229	0.4662	0.7081
ENSMUSG00000093805	0.2931	0.311	0.093	0.2299	0	0.548	0.1219	0.8393
ENSMUSG00000099624	0.8406	0.6691	0.5336	0.3956	0	0.8983	0.3497	0.7081
ENSMUSG00000073608	0	0	0.0132	0	0.0198	0.0445	0	0
ENSMUSG00000034000	1.8019	1.2441	1.8742	1.2533	0	0	0	0
ENSMUSG00000026285	0.2608	0	0.3311	0.4582	0.099	0.2229	0.1736	0.0703
ENSMUSG00000100990	0	0	0	0	0	0	0	0
ENSMUSG00000100347	1.6306	0.9108	1.4164	1.2924	1.1401	2.0176	0.6664	1.388
ENSMUSG00000077413	0	0	0	0	0	0	0	0
ENSMUSG00000100518	0	0.2659	0	0	0	0	0	0
ENSMUSG00000089310	0	0	0	0	0	0	0	0
ENSMUSG00000099592	0	0	0	0	0	0	0	0
ENSMUSG00000051185	22.3331	18.7746	29.2038	24.8522	5.5955	4.4245	4.3145	3.8892
ENSMUSG00000103973	3.9267	3.1149	2.115	3.7333	2.1076	0.7629	1.1879	1.0157
ENSMUSG00000081051	5.4978	4.4262	5.7766	5.9479	15.4704	9.724	13.8795	12.0087
ENSMUSG00000040710	5.0205	4.137	4.9873	4.8355	8.9383	9.22	9.0652	12.3848
ENSMUSG00000103197	0	0	0.1473	0	1.1011	0.248	1.9308	0.0782
ENSMUSG00000100777	0	0	0	0	0	0	0	0
ENSMUSG00000102718	0	0	0	0	0	0	0.0532	0
ENSMUSG00000095955	1.8816	3.9938	2.3889	1.1807	0	10.0535	0	0
ENSMUSG00000100062	0	0	0	0	0	0	0	0
ENSMUSG00000080345	0	0	0	0	0	0	0	0
ENSMUSG00000096585	0	0	0	0	0	0	0	0
ENSMUSG00000102658	0	0	0	0	0	0	0	0
ENSMUSG00000100336	0	0.1584	0.0947	0	0	0	0	0
ENSMUSG00000100589	0	0	0	0	0	0	0	0
ENSMUSG00000095610	0	0	0	0	0	0	0	0
ENSMUSG00000100362	0.1476	0	0	0	0.2801	0	0	0
ENSMUSG00000077255	0	0	0	0	0	0	0	0
ENSMUSG00000040693	5.2097	4.8323	2.9947	3.7838	0.1557	0.1315	0.091	0.1935
ENSMUSG00000097814	2.5411	2.1782	2.4507	2.3304	0.0464	0.0522	0.1355	0.461
ENSMUSG00000045463	0	0	0.1026	0.0507	0	0	0.0448	0
ENSMUSG00000097480	0	0	0	0	0	0	0	0
ENSMUSG00000100454	0	0	0	0	0	0	0	0.2862
ENSMUSG00000044757	0.1613	0.6848	0.2048	0.2025	0.4592	0.3448	0.2684	0.5436
ENSMUSG00000026331	0.0354	0	0	0	0.0672	0	0.0393	0
ENSMUSG00000100484	0	0.1048	0	0.062	0	0	0	0
ENSMUSG00000101348	0	0.1895	0.0567	0.112	0.0847	0.0954	0.2476	0.1805
ENSMUSG00000103179	0	0	0	0	0	0	0	0
ENSMUSG00000044768	2.4482	2.0941	2.5516	2.623	3.0743	2.9051	3.3102	3.9989
ENSMUSG00000040648	21.1398	18.5125	14.7438	16.5066	43.5992	36.4883	45.5643	41.6895
ENSMUSG00000026333	5.8755	5.6879	3.2543	4.2822	8.655	6.4743	7.57	5.4511
ENSMUSG00000026335	136.626	143.468	143.519	139.656	51.6482	55.4144	54.9507	47.1979
ENSMUSG00000104140	1.5542	1.015	0.5313	0.6752	0.4538	0.511	0.9283	0.3223
ENSMUSG00000089169	0.3226	0.6848	0	0	0	0	1.7895	0
ENSMUSG00000089782	3.7055	4.3695	3.6591	3.6169	15.6272	8.7994	5.7089	9.7107
ENSMUSG00000089706	32.833	25.2618	20.5259	28.5779	11.8157	9.4836	12.153	3.4538
ENSMUSG00000096085	0.9408	0	0	0	5.3563	4.0214	1.0436	1.268
ENSMUSG00000100182	0	0	0	0	0	0	0	0
ENSMUSG00000100711	0.0241	0.1023	0.0612	0.0605	0	0	0.107	0.065
ENSMUSG00000097608	0	0	0	0	0	0	0	0
ENSMUSG00000099634	0.3495	0	0.8875	0.4387	0	0	0.3877	0
ENSMUSG00000026336	0.0635	0	0.1611	0	0	0	0	0
ENSMUSG00000089791	1.6597	1.9912	2.2904	1.5396	0.8217	0.6169	1.4409	0.5835
ENSMUSG00000096193	0	0	0	0	0	0	0	0
ENSMUSG00000100009	0.2876	0.4309	0.3652	0.2973	0.1605	0.0723	0.1126	0.2052
ENSMUSG00000099686	0.564	0.2993	0	1.2386	0	0	0	0
ENSMUSG00000087804	0	0	0	0	0	0	0	0
ENSMUSG00000099453	0	0	0	0	0	0	0	0
ENSMUSG00000067028	4.7577	5.8291	5.1319	5.2184	2.0921	1.5294	1.9523	3.1279
ENSMUSG00000082431	1.8548	1.4316	2.1408	2.1162	6.4001	6.1264	4.115	5.6814
ENSMUSG00000104104	0.0372	0	0	0	0.0705	0.0794	0.0824	0.0501
ENSMUSG00000100662	0	0	0	0	0	0	0	0
ENSMUSG00000087883	0.7626	0	0	0	0	0	0.846	0
ENSMUSG00000099835	0	1.3566	0.8115	0	0	0.683	0	0
ENSMUSG00000100794	0.2054	0	0	0.2578	0	0	0	0
ENSMUSG00000099427	0	0	0	0	0	0	0	0
ENSMUSG00000099892	0	0	0	0	0	0	0	0
ENSMUSG00000100977	0	0	0	0	0	0	0	0
ENSMUSG00000077039	0	0	0	0	0	0	0	0
ENSMUSG00000100684	0	0	0	0	0	0	0	0
ENSMUSG00000100088	0	0	0	0	0	0	0	0
ENSMUSG00000100222	0	0	0	0	0	0	0	0
ENSMUSG00000100065	0	0	0	0	0	0	0	0
ENSMUSG00000100349	0	0	0	0	0	0	0	0
ENSMUSG00000099375	0	0	0	0	0	0	0	0
ENSMUSG00000077295	0	0	0	0	0	0	0	0
ENSMUSG00000099770	0	0	0	0	0	0	0	0
ENSMUSG00000088510	0	0	0	0	0	0	0	0
ENSMUSG00000101890	0	0	0	0	0	0	0	0
ENSMUSG00000099989	0	0	0	0	0	0	0	0
ENSMUSG00000087908	0	0	0	0	0	0	0	0
ENSMUSG00000100955	0.1337	0	0	0	0	0	0	0
ENSMUSG00000088594	0	0	0	0	0	0	0	0
ENSMUSG00000099469	0	0	0	0	0	0	0	0
ENSMUSG00000102325	0	0	0	0	0	0	0	0
ENSMUSG00000101297	0	0.696	0	0	0	0	0	0
ENSMUSG00000100059	0	0	0	0	0	0	0	0
ENSMUSG00000088161	0	0	0	0	0	0	0	0
ENSMUSG00000099464	0	0	0	0	0	0	0	0
ENSMUSG00000100935	0	0	0	0	0	0	0	0
ENSMUSG00000099801	0	0	0	0	0	0	0	0
ENSMUSG00000050840	27.0484	25.6165	30.2314	29.1589	4.1904	4.7726	3.2286	3.9227
ENSMUSG00000103991	0.1002	0	0.1272	0.0838	0.0634	0	0	0.045
ENSMUSG00000103060	0.215	0.1521	0.0455	0.045	0.068	0	0.1193	0.0966
ENSMUSG00000089866	0	0	0	0.9024	0	0	0	0
ENSMUSG00000099669	0	0	0.2725	0	0	0	0	0
ENSMUSG00000099702	0	0	0	0	1.6122	0.9078	0	0
ENSMUSG00000047496	3.7048	2.2539	4.4939	3.8647	4.9709	6.3797	6.1252	9.6205
ENSMUSG00000099582	0	0	0	0	0.586	0	0	0
ENSMUSG00000097482	0.4258	0	0.6178	0.7633	0.2309	0.26	0.2024	0.7378
ENSMUSG00000101214	0.0743	0.0788	0.0943	0.2331	0.141	0.0794	0.1236	0
ENSMUSG00000067017	14.089	12.1112	12.7449	10.9625	14.9064	22.6587	22.4662	25.2547
ENSMUSG00000056536	7.612	6.6481	5.8474	6.7	3.8925	6.7257	4.7804	7.0855
ENSMUSG00000100672	0.2222	0.4717	0.2821	0.5578	0	0	0.986	0
ENSMUSG00000101219	0	0	0	0	0	0.7823	0.4061	0
ENSMUSG00000076999	0	0	0	0	0	0	0	0
ENSMUSG00000101656	0	0	0	0	0	0	0	0
ENSMUSG00000026319	39.832	35.806	34.7903	36.4374	36.9817	38.4769	41.5517	40.9874
ENSMUSG00000104044	0.1156	0	0	0.058	0.7457	0.0988	0.5128	0.0935
ENSMUSG00000101330	0.8716	1.8499	0	0	0.827	0.9314	1.4502	1.1747
ENSMUSG00000026321	4.2218	3.1059	4.8688	4.9816	1.6918	1.6895	0.8769	0.34
ENSMUSG00000102690	0	0.0632	0	0	0	0	0	0
ENSMUSG00000089206	1.8816	0	0	0	0	0	0	0
ENSMUSG00000099448	0	0	0	0	0	0	0	0
ENSMUSG00000099843	4.9019	3.1665	3.8784	3.7446	0.6741	0.6073	0.394	0.383
ENSMUSG00000038866	29.2161	24.0036	26.6217	26.0725	11.0553	11.0208	11.6052	11.0357
ENSMUSG00000102501	0.0912	0	0	0.0382	0.4039	0.13	0.5733	0.1639
ENSMUSG00000097612	1.699	2.0285	0.5393	1.1994	1.0076	2.0425	0.8245	0.2862
ENSMUSG00000101583	1.4777	1.5682	1.8761	1.159	0.3505	1.1843	0.2049	0.2489
ENSMUSG00000044340	47.7985	48.5116	55.4801	49.92	19.0985	19.7237	23.2363	24.1325
ENSMUSG00000103291	0.0203	0.0863	0.0516	0.051	0.0386	0	0.1127	0
ENSMUSG00000100247	0	0	0	0.0861	0	0.1467	0.1522	0
ENSMUSG00000099604	0	0	0.4716	0	0	0	0	0.5006
ENSMUSG00000057329	9.6742	7.0701	11.5287	10.4577	6.2797	8.3643	7.6217	9.7787
ENSMUSG00000054006	0.049	0	0	0	0	0.1046	0	0
ENSMUSG00000098344	0	1.5711	0	0	0	0	0	0
ENSMUSG00000103348	0.0965	0.1024	0	0	0	0	0	0
ENSMUSG00000009905	23.7116	20.3517	15.4209	18.5617	13.8117	14.049	12.514	12.673
ENSMUSG00000009907	26.1811	20.8988	21.6145	20.798	22.8264	24.9814	25.6062	25.4434
ENSMUSG00000067006	0.3295	0.3108	0.3718	0.2297	0.0695	0.1565	0.0812	0
ENSMUSG00000083613	0	0	0	0	0	0	0	0
ENSMUSG00000059956	0.1612	0.2566	0.0512	0.0506	0	0	0	0.0543
ENSMUSG00000048775	0	0	0	0	0	0	0	0
ENSMUSG00000084228	0	0	0	0	0	0	0	0
ENSMUSG00000044594	0	0	0	0	0	0	0	0
ENSMUSG00000058017	0	0.1757	0	0.1039	0.1571	0	0	0
ENSMUSG00000083884	0	0	0	0	0	0	0	0
ENSMUSG00000073602	0.0596	0	0	0	0	0	0	0
ENSMUSG00000080729	0	0	0	0	0	0	0	0
ENSMUSG00000081114	0	0	0	0	0	0	0	0
ENSMUSG00000073601	0	0	0	0	0	0	0	0
ENSMUSG00000084189	0	0	0	0	0	0	0	0
ENSMUSG00000026327	0	0	0	0	0	0	0	0
ENSMUSG00000087210	0	0	0	0	0	0	0	0
ENSMUSG00000067001	0	0.1092	0.1306	0.1291	0	0	0	0
ENSMUSG00000089278	0	0	0	0	0	0	0	0
ENSMUSG00000062345	0.8571	0.3638	0.5985	0.6454	0.6506	0.2748	0.0951	0.4621
ENSMUSG00000092572	0	0	0	0	0	0	0	0
ENSMUSG00000026315	2.3513	5.2135	0.9329	1.5808	0.3586	0.8974	0.5356	0.3112
ENSMUSG00000086161	0.1512	0	0	0	0	0	0	0
ENSMUSG00000096241	0	0	0	0	0	0	0	0
ENSMUSG00000077237	0	0	0	0	0	0	0	0
ENSMUSG00000100457	0	0	0	0	0	0.0593	0	0
ENSMUSG00000101477	0	0	0	0	0	0	0	0
ENSMUSG00000099484	0	0	0	0	0	0	0	0
ENSMUSG00000100041	0	0	0.0518	0	0	0	0	0
ENSMUSG00000104478	0	0	0	0	0	0	0	0
ENSMUSG00000101231	0	0	0	0	0	0	0	0
ENSMUSG00000101097	0	0	0	0	0	0	0	0
ENSMUSG00000100831	0.0893	0	0	0	0	0	0	0
ENSMUSG00000100884	0	0	0	0	0	0	0	0
ENSMUSG00000089037	0	0	0	0	0	0	0	0
ENSMUSG00000084741	0	0	0	0	0	0	0	0
ENSMUSG00000100025	0.0584	0	0	0.0733	0	0	0	0.2362
ENSMUSG00000026312	3.6307	3.5764	3.2471	3.4866	3.5022	4.9515	4.3278	7.1912
ENSMUSG00000100290	0	0	0	0	0	0	0	0
ENSMUSG00000100758	0	0	0	0	0	0	0	0
ENSMUSG00000099926	0	0	0	0	0	0	0	0
ENSMUSG00000047216	0.4234	0.6989	0.2688	0.2066	0.1785	0.0503	0	0.0317
ENSMUSG00000102788	0.1008	0	0	0	0	0	0	0
ENSMUSG00000102160	0	0.0774	0.0463	0	0	0	0	0
ENSMUSG00000101253	4.8514	2.2065	2.8597	3.6965	0	0.7406	0	0.2335
ENSMUSG00000101846	1.2889	0	1.1455	1.2941	0.2446	0	0	0.1737
ENSMUSG00000100555	4.8882	3.2423	2.004	2.4283	2.3192	0.7618	3.1066	0.7549
ENSMUSG00000102728	2.0033	1.063	0.6359	0.6285	2.3761	0	3.8889	0
ENSMUSG00000038702	18.638	21.3184	16.5663	15.9589	10.1107	10.8263	10.7152	14.7138
ENSMUSG00000101875	0.1754	0	0	0	0	0	0	0
ENSMUSG00000099732	0	0	0	0	0	0	0	0
ENSMUSG00000101220	0	0	0.1525	0	0	0	0	0
ENSMUSG00000100020	0	0	0	0	0	0	0	0
ENSMUSG00000101054	3.7618	7.0264	3.8208	3.588	0.5711	0.6432	0.8346	2.4336
ENSMUSG00000088691	0	0	0	0	0	0	0	0
ENSMUSG00000099884	0	0	0	0	0	0	0	0
ENSMUSG00000100304	0	0	0	0	0	0	0	0
ENSMUSG00000101453	0	0	0	0	0	0	0	0
ENSMUSG00000102105	0	0	0	0	0	0	0	0
ENSMUSG00000099943	0	0	0	0	0	0	0	0
ENSMUSG00000084546	0	0	0	0	0	0	0	0
ENSMUSG00000097648	0	0	0	0	0	0	0	0
ENSMUSG00000101687	0	0	0	0	0	0	0	0
ENSMUSG00000100515	0.4329	0.4083	0.4885	0.664	0.0913	0	0.0534	0.1296
ENSMUSG00000070695	12.5913	11.9278	13.1135	12.6738	0.8553	0.8846	1.5304	1.661
ENSMUSG00000092948	1.3981	0	0	0	0	0	0	0
ENSMUSG00000102033	0.2517	0	0	0.3158	0	0	0	0
ENSMUSG00000094429	0	0.0705	0	0	0	0	0	0
ENSMUSG00000101154	0	0	0	0	0	0	0	0
ENSMUSG00000065865	0	0	0	0	0	0	2.0427	0
ENSMUSG00000098815	0	0	0	0	0	0	0	0
ENSMUSG00000101573	0	0	0	0	0	0	0	0
ENSMUSG00000107979	0	0	0	0	0	0	0	0
ENSMUSG00000101373	0	0	0	0	0	0.0859	0	0
ENSMUSG00000099615	0	0	0	0	0	0	0	0
ENSMUSG00000100265	0	0	0	0	0	0	0	0
ENSMUSG00000100527	0	0	0	0	0	0	0	0
ENSMUSG00000099571	0	0.1708	0	0	0	0	0.357	0
ENSMUSG00000101303	0	0	0	0	0	0	0	0
ENSMUSG00000100305	0	0	0	0	0	0	0	0
ENSMUSG00000099534	0	0	0	0	0	0	0	0
ENSMUSG00000100886	0	0	0	0	0	0	0	0
ENSMUSG00000101415	0	0	0	0	0	0	0	0
ENSMUSG00000100617	0	0	0	0	0	0	0	0
ENSMUSG00000100703	0	0	0	0	0	0	0	0
ENSMUSG00000100177	0	0	0	0	0	0	0	0
ENSMUSG00000101363	0	0	0	0	0	0	0	0
ENSMUSG00000101590	0	0	0	0	0	0	0	0
ENSMUSG00000102030	0.2007	0.2663	0.0637	0.063	0.7143	0.429	0.668	0.8454
ENSMUSG00000099870	0	0	0	0	0	0	0	0.1167
ENSMUSG00000026374	32.884	27.5409	34.8127	34.4535	58.7952	55.0348	59.6971	67.1014
ENSMUSG00000026377	46.9776	43.1682	53.204	51.1766	65.9168	67.3353	68.0229	82.3011
ENSMUSG00000099936	0	0.2959	0	0	0.0882	0	0.0516	0
ENSMUSG00000064302	38.13	38.5585	32.2969	34.5158	56.3838	60.6805	64.3295	68.358
ENSMUSG00000077257	0.7684	0	0.9756	0	0	0	0	0
ENSMUSG00000107722	0	1.3874	0.2075	0.2051	2.4811	2.4448	1.8128	0.2202
ENSMUSG00000080542	0	0	0	0	0	0	0	0
ENSMUSG00000100770	0	0	0	0	0.2899	0	0	0.2059
ENSMUSG00000026380	1.8452	1.3131	1.5302	1.9811	1.0931	1.0486	0.7454	0.6181
ENSMUSG00000101624	0	0.6805	0	0	0	0	0	0
ENSMUSG00000088363	0	0	0	0	0	0	0	0
ENSMUSG00000100040	0	0	0	0	0	0	0	0
ENSMUSG00000048402	5.2759	4.6659	5.6935	5.3337	6.9252	8.2374	6.844	6.1822
ENSMUSG00000098273	0	0	0	0	0	0	0	0
ENSMUSG00000097408	0	0	0	0.0915	0.1384	0.3118	0.1618	0.3933
ENSMUSG00000096939	0	0	0	0	0	0	0	0
ENSMUSG00000100767	0	0	0	0	0	0	0	0.1713
ENSMUSG00000099860	0.1311	0	0	0.1645	0	0	0	0
ENSMUSG00000101179	0.0259	0.1099	0.0329	0.2275	0.1474	0.2767	0.3447	0.1396
ENSMUSG00000037035	19.6601	18.178	23.0082	21.7633	34.2574	43.939	37.0035	47.6688
ENSMUSG00000004451	18.0301	17.5527	18.8469	19.4498	12.9041	12.6556	13.545	14.558
ENSMUSG00000101437	0.2561	0	0	0	0.4861	0	0	0
ENSMUSG00000098447	4.4777	3.872	2.1055	4.3707	4.4062	5.671	4.5991	4.9173
ENSMUSG00000098923	13.7596	12.5597	12.0384	15.5681	17.7918	23.541	20.1664	24.9822
ENSMUSG00000101731	0.4963	0.2431	0.1939	0.4791	0.652	0.7343	0.5082	0.3601
ENSMUSG00000084505	0	0	0	0	0	0	0	0
ENSMUSG00000026383	4.1472	3.9525	3.7325	3.4926	6.6019	6.254	6.4845	5.7917
ENSMUSG00000102687	0	0	0	0	0	0	0.4824	0
ENSMUSG00000026384	31.362	31.5375	29.1942	30.8554	29.0588	29.2282	33.1025	38.1935
ENSMUSG00000091876	1.2662	0.6719	0.8038	0.7946	3.0038	1.3531	0.7023	1.2799
ENSMUSG00000103146	0	0.0262	0.0157	0.0464	0.2106	0.0264	0.0684	0.0499
ENSMUSG00000100436	0	0	0	0	0	0	0	0
ENSMUSG00000090277	0	0	0	0	0	0	0	0
ENSMUSG00000100042	0	0	0	0	0	0	0	0
ENSMUSG00000100636	2.2741	1.9307	0.9624	0.3805	6.3297	3.8882	3.6998	3.2692
ENSMUSG00000101224	0.7794	1.3785	0.3298	1.3041	2.2186	3.8865	5.043	2.1007
ENSMUSG00000036975	4.3991	4.2209	4.667	4.6132	8.0054	10.3676	9.8264	10.5582
ENSMUSG00000036962	0.4835	0.4398	0.3508	0.5634	0.1311	0.1476	0.0766	0.0931
ENSMUSG00000092245	0.7744	0	0.2458	0.4859	0	0	0	0
ENSMUSG00000026387	0.1501	0.4248	0.1906	0	0.8546	1.1762	1.1655	0.472
ENSMUSG00000050777	0.9214	0.9779	0.6824	0.4818	1.6029	0.6564	0.4259	0.1035
ENSMUSG00000026385	295.415	328.764	339.2	304.73	92.6997	78.0693	78.0567	77.4727
ENSMUSG00000026388	4.4777	4.5761	3.5794	3.9024	10.3075	10.1015	10.256	8.9964
ENSMUSG00000026389	0.8103	1.3085	0.984	0.6411	0.6017	0.4141	0.3126	0.095
ENSMUSG00000036907	22.6499	24.6785	27.6701	23.8772	0.0955	0.3227	0.2233	0.1357
ENSMUSG00000101275	0	0	0	0.0917	0	0	0	0
ENSMUSG00000026390	0.1569	0	0	0	1.5879	1.2294	0.6381	0.9162
ENSMUSG00000058665	0.5755	0.2443	0.6332	0.2407	0	0	0.0426	0.0517
ENSMUSG00000099957	0.0888	0	0	0	0	0	0	0
ENSMUSG00000101386	0	0	0	0	0	0	0	0
ENSMUSG00000101922	0	0	0	0	0	0	0	0
ENSMUSG00000100761	0	0	0	0	0	0	0	0
ENSMUSG00000099336	0	0	0	0	0	0	0.1433	0
ENSMUSG00000100979	0	0	0.2846	0	0	0	0	0
ENSMUSG00000102360	0	0	0	0	0	0	0.036	0
ENSMUSG00000097881	2.8049	2.205	2.3411	2.6075	0.2957	0.222	0.2593	0.14
ENSMUSG00000101700	1.0168	1.2949	0	0.2552	2.3157	0.8693	0.4512	0.8223
ENSMUSG00000104332	0.1448	0	0	0	0	0.3096	0.1607	0
ENSMUSG00000003721	33.8839	24.4858	33.4145	33.3569	28.9341	27.319	27.137	28.283
ENSMUSG00000104253	2.9298	2.3058	2.842	2.3548	3.3111	3.0956	3.8707	2.9282
ENSMUSG00000101791	0.3469	0.3682	0.2202	0.2903	0.5487	0.2472	0.2566	0.0779
ENSMUSG00000026339	20.9512	19.285	16.8399	18.8204	13.8712	14.0798	13.201	15.9085
ENSMUSG00000085857	0.9057	0.5493	0.3286	0.3248	0.2456	0.5531	0.2871	0
ENSMUSG00000083582	0	0	0	0	0	0	0	0
ENSMUSG00000050534	0.4682	0	1.387	1.4364	0.1975	0.1112	0.0577	0.1402
ENSMUSG00000081130	0.2165	0	0	0	0	0	0	0
ENSMUSG00000001674	31.1769	30.5484	24.8613	30.5787	61.9367	63.339	68.0433	65.8419
ENSMUSG00000102006	0	0	0	0	0	0	0	0
ENSMUSG00000102488	0	0	0.1706	0	0	0	0	0
ENSMUSG00000083584	0	0	0	0	0	0	0	0
ENSMUSG00000100913	0	0	0	0	0	0	0	0
ENSMUSG00000080410	0	0	0	0	0	0	0	0
ENSMUSG00000099960	0	0.1328	0	0.0785	0	0	0	0
ENSMUSG00000089274	0	0	0	0	0	0	0	0
ENSMUSG00000103263	0	0	0	0	0	0	0	0
ENSMUSG00000089190	0	0	0	0	0	0	0	0
ENSMUSG00000099451	0	0	0	0	0	0	0	0
ENSMUSG00000104180	0	0	0	0	0	0	0	0
ENSMUSG00000100762	0	0	0	0	0	0	0	0
ENSMUSG00000100405	0	0	0	0	0	0	0	0
ENSMUSG00000100525	0	0	0	0	0	0	0	0
ENSMUSG00000101495	0	0	0	0	0	0	0	0
ENSMUSG00000036815	27.2457	25.4494	25.984	27.1494	1.4161	1.6084	1.6908	1.848
ENSMUSG00000102801	3.3411	2.6288	2.1941	3.3978	0	0.1847	0.1917	0.1553
ENSMUSG00000102681	0.5022	0.2132	0	0.084	0	0	0.2599	0
ENSMUSG00000077472	1.5369	0	0	0	0	0	0	0
ENSMUSG00000104410	0.0488	0.4147	0.062	0.1226	0	0	0	0.0658
ENSMUSG00000102521	0	0.0664	0	0	0	0	0.0694	0
ENSMUSG00000104205	0.3367	0.2858	0.0855	0.4225	0.2556	0.1439	0.5229	0
ENSMUSG00000102902	0.3291	0.4191	0	0.1239	0.1249	0	0.292	0.0444
ENSMUSG00000101985	0	0	0	0	0	0	0	0
ENSMUSG00000101994	0.1141	0	0	0.2865	0	0	0	0
ENSMUSG00000102940	0.2815	0.5228	0.2234	0.3533	0	0	0.2342	0.0474
ENSMUSG00000103914	1.5107	0.8162	0.4185	0.8618	0	0.1174	0.2437	0.1111
ENSMUSG00000065340	0	0	0	0	0	0	0	0
ENSMUSG00000100851	3.2788	1.6288	2.9228	3.4144	0	0	0.1548	0.094
ENSMUSG00000101006	2.0787	1.8909	0.377	0	0	0	0	0
ENSMUSG00000102240	5.6203	2.6823	1.6467	3.0467	0.1262	0.2132	0.4058	0.1345
ENSMUSG00000099574	0.143	0	0	0	0	0	0	0
ENSMUSG00000026341	114.882	96.9827	121.873	124.015	199.004	192.195	188.225	223.533
ENSMUSG00000102063	0	0	0	0	0	0	0	0
ENSMUSG00000026342	50.4012	45.1041	47.6897	46.7984	33.2191	29.9863	31.6565	31.0725
ENSMUSG00000101015	0	0	0	0	0	0	0	0
ENSMUSG00000026343	0.3673	0.0709	0.0848	0.1676	0.1267	0.0714	0	0
ENSMUSG00000026344	20.3535	29.7821	17.76	20.4633	3.5288	1.3756	2.2847	1.7928
ENSMUSG00000049690	4.5258	4.7678	4.3201	4.0197	11.4309	16.5003	18.9095	23.0531
ENSMUSG00000104519	2.4635	1.9014	0.616	1.2647	1.7	4.0684	5.9208	3.5717
ENSMUSG00000102723	0.3046	0.3232	0.0967	0.3823	1.1561	0.3255	5.3215	0.4105
ENSMUSG00000103824	0	0	0.1229	0	0.3674	0	0.2147	0.1305
ENSMUSG00000101600	0.191	0	0	0	0	0	0	0
ENSMUSG00000101385	0	0	0	0	0	0	0	0
ENSMUSG00000036155	54.016	56.1209	60.9538	60.7548	32.6355	38.2581	38.423	48.1993
[truncated: 47,316 more rows]

## Sheet: Differential_expression_analysi
ID	log2FoldChange	pvalue	padj	DIV20_replicate1	DIV20_replicate 2	DIV20_replicate 3	DIV20_replicate 4	DIV1_replicate 1	DIV1_replicate 2	DIV1_replicate 3	DIV1_replicate 4	Gene.name
ENSMUSG00000000001	-0.861397	4.05448e-10	1.293e-09	1395.66	1339.98	1708.99	1480.76	2607.15	2623.43	2273	3265.43	Gnai3
ENSMUSG00000000028	-0.796369	0.0112	0.0170644	111.494	205.565	72.8047	85.4987	255.236	220.362	196.327	147.299	Cdc45
ENSMUSG00000000031	-3.12781	6.23903e-19	3.43559e-18	20.5733	31.9768	29.6966	20.0103	379.742	193.863	180.025	129.552	H19
ENSMUSG00000000037	-0.985866	2.65702e-07	6.73389e-07	156.622	149.225	100.585	107.328	267.687	252.44	281.378	214.737	Scml2
ENSMUSG00000000056	0.757106	1.65761e-10	5.43922e-10	1931.23	2025.2	2342.2	2163.84	1118.06	1209.2	1204.18	1472.1	Narf
ENSMUSG00000000058	4.38815	2.04907e-58	4.24335e-57	372.31	301.495	545.077	454.78	18.6758	18.1311	15.5927	27.5077	Cav2
ENSMUSG00000000078	0.358537	0.0114672	0.0174343	1887.43	1569.91	2254.07	2195.68	1576.24	1359.83	1487.69	1745.41	Klf6
ENSMUSG00000000085	-0.0425114	0.620063	0.663873	1525.74	1611.02	1377.54	1533.52	1649.7	1511.85	1566.36	1496.95	Scmh1
ENSMUSG00000000088	-0.053548	0.693079	0.731851	1521.09	1428.3	2068.23	1882.79	1792.88	1730.82	1721.58	1919.33	Cox5a
ENSMUSG00000000093	0.071405	0.815989	0.84208	49.1104	42.6357	65.141	46.3876	69.7231	41.8409	53.1571	30.1697	Tbx2
ENSMUSG00000000120	0.43077	0.321675	0.373463	40.4829	41.113	100.585	93.6847	29.8813	37.6568	43.9432	92.2838	Ngfr
ENSMUSG00000000125	0.370065	0.32296	0.374732	28.5371	19.7952	23.9489	30.925	31.1264	12.5523	17.0103	20.4089	Wnt3
ENSMUSG00000000126	5.67975	9.02729e-73	2.63365e-71	336.473	432.448	374.561	324.713	3.73517	8.36818	6.37885	9.76079	Wnt9a
ENSMUSG00000000127	-0.241338	0.159975	0.199329	483.14	563.401	500.053	474.79	468.141	594.141	529.444	792.398	Fer
ENSMUSG00000000131	-0.306036	1.70087e-05	3.64752e-05	3034.23	3037.8	3169.88	3106.15	3836.02	3722.45	4078.92	3624.8	Xpo6
ENSMUSG00000000134	0.441545	8.76461e-05	0.000174387	1048.57	1012.6	1171.58	1050.54	910.136	786.609	767.588	695.678	Tfe3
ENSMUSG00000000142	-0.259107	0.0717243	0.0956306	445.312	549.696	377.435	398.387	546.58	563.458	532.279	471.18	Axin2
ENSMUSG00000000148	-0.447983	8.74333e-05	0.000173983	974.244	1000.42	797.977	838.614	1293.61	1281.73	1250.25	1099.42	Brat1
ENSMUSG00000000149	-0.492506	0.0014724	0.00252878	1406.28	1693.25	2012.67	1705.43	1989.6	2443.51	2221.26	2932.67	Gna12
ENSMUSG00000000167	2.23326	1.6903e-08	4.74063e-08	70.3473	108.112	39.2762	50.0258	11.2055	15.3417	17.0103	12.4228	Pih1d2
ENSMUSG00000000168	0.906804	3.77557e-15	1.67779e-14	2411.72	2404.35	3069.29	2803.26	1306.06	1450.49	1394.13	1550.19	Dlat
ENSMUSG00000000171	0.847122	2.09331e-07	5.3606e-07	1140.82	1178.57	1771.26	1548.98	783.14	757.321	715.14	880.245	Sdhd
ENSMUSG00000000182	3.68811	1.44056e-06	3.41513e-06	20.5733	30.4541	15.3273	11.8243	2.49011	1.3947	1.41752	0.887344	Fgf23
ENSMUSG00000000184	0.462711	0.000321698	0.000597901	5931.74	7962.22	7164.55	6946.31	5239.19	5241.27	4224.21	5614.23	Ccnd2
ENSMUSG00000000194	0.210725	0.0940971	0.122551	2286.29	2195.74	2609.47	2590.43	1795.37	2167.36	1942	2462.38	Gpr107
ENSMUSG00000000197	4.72476	0	0	4024.4	4137.19	4316.55	4363.16	180.533	154.811	160.889	142.862	Nalcn
ENSMUSG00000000202	0.551064	0.0126855	0.0191533	361.028	551.219	399.468	335.628	255.236	380.752	282.087	205.864	Btbd17
ENSMUSG00000000214	1.91819	0.00134744	0.00232687	17.9187	12.1816	43.108	20.0103	12.4506	4.18409	3.5438	5.32407	Th
ENSMUSG00000000223	0.599127	8.59444e-11	2.86156e-10	3005.69	2655.6	2599.89	2766.88	2003.29	1690.37	1808.76	1781.79	Drp2
ENSMUSG00000000247	-1.42287	5.01587e-34	5.1966e-33	1713.55	2069.36	1837.36	1708.15	4236.92	5627.6	4865.64	4901.69	Lhx2
ENSMUSG00000000253	2.53044	2.12957e-51	3.7e-50	478.495	461.379	629.377	568.475	74.7033	105.997	97.1002	92.2838	Gmpr
ENSMUSG00000000266	1.98632	1.15765e-38	1.4155e-37	660.999	642.581	732.836	713.095	226.6	152.022	147.422	171.257	Mid2
ENSMUSG00000000275	-2.9091	4.00245e-27	3.19216e-26	27.2098	31.9768	24.9069	18.1912	146.917	255.23	155.927	203.202	Trim25
ENSMUSG00000000276	0.218564	0.0872377	0.114282	2134.97	2460.69	2127.62	2211.14	1593.67	1868.89	1899.48	2307.98	Dgke
ENSMUSG00000000278	0.613734	0.000588229	0.00106016	801.694	727.853	820.01	780.403	671.085	517.433	506.764	354.938	Scpep1
ENSMUSG00000000282	-0.606485	6.7601e-10	2.11999e-09	1316.69	1225.78	1443.64	1525.33	2068.04	2023.71	2061.78	2244.09	Mnt
ENSMUSG00000000290	-3.56869	2.63974e-15	1.18422e-14	10.6185	12.1816	6.70569	10.9147	197.964	146.443	80.09	54.128	Itgb2
ENSMUSG00000000295	0.0106936	0.93024	0.940584	229.624	272.564	273.017	248.31	258.972	260.808	250.901	242.245	Hddc2
ENSMUSG00000000296	3.64232	6.61881e-38	7.88841e-37	169.895	141.612	239.489	211.018	17.4308	15.3417	16.3015	12.4228	Tpd52l1
ENSMUSG00000000301	0.856119	0.0087597	0.0135573	41.8102	44.1584	39.2762	24.5581	22.411	16.7364	20.5541	22.1836	Pemt
ENSMUSG00000000305	0.0110942	0.944982	0.952854	1862.88	2177.47	2419.8	2264.8	1729.38	1899.58	2270.16	2751.65	Cdh4
ENSMUSG00000000308	3.80718	2.35499e-70	6.64329e-69	1422.21	1321.71	2119.96	1910.99	83.4187	118.549	122.616	157.06	Ckmt1
ENSMUSG00000000317	-1.80279	4.3666e-07	1.08637e-06	19.9096	24.3633	34.4864	26.3772	51.0473	83.6818	82.925	146.412	Bcl6b
ENSMUSG00000000325	-1.31125	1.11142e-58	2.32853e-57	1199.22	1180.1	1154.34	1137.86	3140.03	2850.76	2914.42	2691.32	Arvcf
ENSMUSG00000000326	0.624007	2.62348e-08	7.25781e-08	1097.68	1117.67	1423.52	1289.76	790.61	814.503	792.394	802.159	Comt
ENSMUSG00000000339	-0.0547175	0.715673	0.751986	708.119	630.4	928.259	824.061	739.563	789.399	743.49	940.585	Rtca
ENSMUSG00000000340	0.347607	0.00550124	0.00878286	618.526	612.127	787.44	667.617	504.248	528.59	489.754	589.197	Dbt
ENSMUSG00000000346	0.47323	0.00193907	0.00328614	1876.81	1632.34	2600.85	2284.82	1538.89	1507.67	1383.5	1621.18	Dazap2
ENSMUSG00000000355	-0.564298	5.60691e-11	1.89253e-10	812.976	840.533	800.851	858.625	1150.43	1172.94	1310.5	1254.7	Mcts1
ENSMUSG00000000365	1.21511	0.00673845	0.0106274	19.246	19.7952	15.3273	23.6486	9.96045	11.1576	5.67009	7.9861	Rnf17
ENSMUSG00000000374	0.342064	3.53453e-05	7.32556e-05	2438.26	2739.35	2734.96	2646.82	1989.6	2023.71	2065.33	2242.32	Trappc10
ENSMUSG00000000378	-0.466597	0.000177302	0.00033968	560.124	615.173	785.524	636.692	872.784	910.737	870.358	934.373	Ccm2
ENSMUSG00000000384	-0.398703	5.50658e-06	1.23577e-05	902.569	892.305	849.707	869.539	1264.98	1071.13	1164.49	1131.36	Tbrg4
ENSMUSG00000000386	-2.90533	3.10339e-12	1.1481e-11	10.6185	4.56811	5.74774	6.36692	63.4978	68.3402	48.9045	36.3811	Mx1
ENSMUSG00000000392	0.957467	0.0667433	0.0895427	18.5823	7.61352	16.2853	20.0103	6.22528	4.18409	10.6314	10.6481	Fap
ENSMUSG00000000394	-5.00707	9.88212e-08	2.60781e-07	0.663654	0	0.957956	0.90956	26.1462	19.5258	16.3015	27.5077	Gcg
ENSMUSG00000000399	0.162593	0.181397	0.223494	1858.23	1766.34	2395.85	2240.25	1786.66	1977.68	1784.66	1836.8	Ndufa9
ENSMUSG00000000402	-0.653481	0.334431	0.386195	8.6275	9.13623	11.4955	5.45736	6.22528	8.36818	6.37885	32.8317	Egfl6
ENSMUSG00000000409	-0.331592	0.333168	0.384886	52.4287	18.2725	64.1831	68.217	52.2923	72.5243	64.4972	70.1002	Lck
ENSMUSG00000000416	-0.829359	3.31959e-12	1.22581e-11	6264.23	5979.66	4693.03	5048.97	8914.6	9637.36	10536.4	9972.86	Cttnbp2
ENSMUSG00000000420	0.548424	6.54581e-06	1.46003e-05	1600.73	1577.52	1932.2	1856.41	1055.81	1271.96	1104.25	1333.68	Galnt1
ENSMUSG00000000439	-0.787382	7.79875e-15	3.40231e-14	631.799	592.332	724.215	697.633	1141.72	1140.86	1075.19	1217.44	Mkrn2
ENSMUSG00000000440	2.13204	1.42695e-07	3.70772e-07	39.1556	38.0676	39.2762	51.8449	14.9407	13.947	5.67009	6.21141	Pparg
ENSMUSG00000000441	-1.11125	1.76151e-35	1.93702e-34	1663.12	1598.84	1420.65	1491.68	3199.79	3153.41	3539.55	3439.35	Raf1
ENSMUSG00000000486	-1.36951	8.72995e-12	3.11451e-11	72.3383	50.2492	60.3512	62.7596	194.229	168.758	148.84	134.876	2001-09-01
ENSMUSG00000000489	3.67958	8.128e-45	1.18564e-43	742.629	778.102	963.704	992.33	110.81	73.919	43.2344	47.9166	Pdgfb
ENSMUSG00000000531	2.92156	3.17054e-48	5.09362e-47	1100.34	861.851	1597.87	1460.75	186.758	160.39	153.801	163.271	Grasp
ENSMUSG00000000532	0.0672925	0.619873	0.663809	3248.59	3665.15	4004.26	3697.36	2877.32	3492.32	3315.58	4259.25	Acvr1b
ENSMUSG00000000538	1.16568	5.45439e-33	5.44922e-32	4363.52	4415.84	5054.18	4702.43	2193.79	1850.76	1996.58	2219.25	Tom1l2
ENSMUSG00000000552	0.635215	5.10954e-09	1.48897e-08	1082.42	1288.21	1369.88	1293.39	778.16	786.609	787.433	883.795	Zfp385a
ENSMUSG00000000555	-0.464464	0.0436052	0.0604052	130.74	152.27	136.03	91.8656	186.758	235.704	143.878	140.2	Itga5
ENSMUSG00000000560	1.16076	8.97066e-17	4.39648e-16	9497.55	9646.33	11235.9	11361.3	3692.84	4690.37	4688.45	5594.71	Gabra2
ENSMUSG00000000561	-0.331	0.00113225	0.00197506	1387.04	1093.3	1241.51	1353.43	1652.19	1549.51	1649.99	1544.87	Wdr77
ENSMUSG00000000563	0.126001	0.322066	0.37382	3727.74	3553.99	4805.11	4211.26	3676.65	3557.87	3425.44	4277	Atp5f1
ENSMUSG00000000567	1.60444	1.87022e-26	1.44526e-25	1896.72	1690.2	2616.18	2393.05	699.721	748.952	670.488	710.763	Sox9
ENSMUSG00000000568	-0.904879	2.62425e-15	1.17815e-14	4662.17	4460	5633.74	5349.12	9188.51	9192.45	8599.39	10670.3	Hnrnpd
ENSMUSG00000000579	-0.785863	0.000102211	0.000201754	102.203	126.384	79.5104	115.514	221.62	172.942	147.422	186.342	Dynlt1c
ENSMUSG00000000581	-0.144568	0.327437	0.379391	901.906	685.217	1031.72	897.736	1023.44	902.369	865.397	1102.97	C1d
ENSMUSG00000000594	2.64525	1.15661e-44	1.67896e-43	1994.28	2048.04	3166.04	2686.84	327.45	384.936	369.973	497.8	Gm2a
ENSMUSG00000000600	-0.608415	1.87392e-05	3.99805e-05	2434.28	2611.44	1696.54	2019.22	3445.07	3245.46	3493.48	3166.93	Krit1
ENSMUSG00000000605	-0.364527	0.000794006	0.00140976	5875.33	6375.56	6492.07	6396.94	6943.68	7700.12	8408.74	9303.8	Clcn4
ENSMUSG00000000627	0.256804	0.0155432	0.0231365	1468.67	1670.41	1465.67	1447.11	1090.67	1274.75	1309.79	1379.82	Sema4f
ENSMUSG00000000628	0.791257	0.00244345	0.00409558	501.722	325.859	861.202	644.878	272.667	397.489	323.904	356.712	Hk2
ENSMUSG00000000631	0.0336222	0.702696	0.740565	4895.11	5637.05	5582.97	5422.8	4888.09	5054.38	5444.7	5640.85	Myo18a
ENSMUSG00000000632	-1.26286	1.23122e-12	4.68552e-12	5440.64	6582.65	5451.73	5820.28	9547.09	15351.4	13318.3	17675.9	Sez6
ENSMUSG00000000682	-5.84675	3.34659e-13	1.32189e-12	0	3.04541	1.91591	0.90956	75.9484	132.496	36.1468	39.9305	Cd52
ENSMUSG00000000693	0.465658	0.0114471	0.0174068	219.669	217.747	206.919	191.008	204.189	147.838	133.247	123.341	Loxl3
ENSMUSG00000000708	-0.633445	5.41005e-06	1.21563e-05	459.912	455.289	384.14	422.036	813.021	608.088	669.779	580.323	Kat2b
ENSMUSG00000000711	0.507695	0.000673984	0.00120466	2537.81	2383.03	3463.97	3146.17	1923.61	1835.42	1972.48	2378.08	Rab5b
ENSMUSG00000000732	0.431293	0.306668	0.35806	21.2369	19.7952	15.3273	19.1008	22.411	13.947	12.0489	8.87344	Icosl
ENSMUSG00000000738	-0.149367	0.114665	0.14694	1489.24	1583.61	1365.09	1382.53	1739.34	1606.69	1634.4	1472.1	Spg7
ENSMUSG00000000740	-0.708469	4.0872e-08	1.11284e-07	3675.32	4240.73	5384.67	4656.04	7606.05	7582.97	6654.55	7499.83	Rpl13
ENSMUSG00000000743	-0.118257	0.334645	0.386368	1744.75	1805.93	2275.15	2095.63	1937.31	2249.65	2037.69	2374.53	Chmp1a
ENSMUSG00000000751	-0.263652	0.0130707	0.0196951	913.188	1128.32	1025.97	943.214	1105.61	1249.65	1160.24	1288.42	Rpa1
ENSMUSG00000000753	1.08196	4.56875e-05	9.36247e-05	73.0019	86.7942	95.7956	69.1266	52.2923	33.4727	41.1081	26.6203	Serpinf1
ENSMUSG00000000759	-0.200773	0.017638	0.0260427	1530.39	1483.11	1324.85	1350.7	1647.21	1647.14	1669.13	1575.04	Tubgcp3
ENSMUSG00000000776	-0.835702	8.58603e-13	3.29692e-12	556.142	437.016	545.077	587.576	933.792	983.262	887.368	1006.25	Polr3d
ENSMUSG00000000782	-1.41363	1.59681e-08	4.49046e-08	33.1827	25.886	23.9489	27.2868	75.9484	62.7614	85.0513	71.8749	Tcf7
ENSMUSG00000000787	-0.45934	0.00233114	0.00391724	6484.56	5591.37	8247.04	7859.51	8831.18	8994.4	9385.41	11540.8	Ddx3x
ENSMUSG00000000792	0.804231	0.0252985	0.036414	23.2279	31.9768	42.1501	38.2015	16.1857	23.7099	14.1752	23.9583	Slc5a5
ENSMUSG00000000794	1.1356	1.49315e-10	4.90856e-10	1643.21	1553.16	1572.01	1806.39	495.532	884.238	735.694	876.696	Kcnn3
ENSMUSG00000000804	0.894859	1.08024e-21	6.79911e-21	3628.2	3611.86	3953.48	3814.7	1901.2	1842.4	2066.75	2253.85	Usp32
ENSMUSG00000000805	5.42331	7.48293e-17	3.67741e-16	57.0742	63.9536	68.0149	61.8501	1.24506	0	2.83504	0.887344	Car4
ENSMUSG00000000811	-1.25326	3.3163e-20	1.9426e-19	149.986	146.18	193.507	167.359	388.457	358.437	407.537	411.728	Txnrd3
ENSMUSG00000000817	-0.520386	0.193718	0.237156	25.8825	16.7497	15.3273	25.4677	48.5572	30.6833	19.1365	24.8456	Fasl
ENSMUSG00000000823	-0.932007	2.25016e-12	8.40607e-12	5786.4	6080.16	4411.39	4946.19	10849.4	9951.17	10985.8	8701.3	Zfp512b
ENSMUSG00000000826	0.988837	1.71803e-08	4.81462e-08	7605.47	6663.35	10806.7	9792.32	3920.68	4041.83	4202.24	5403.93	Dnajc5
ENSMUSG00000000827	-0.0105433	0.902528	0.916443	1144.8	1123.76	1243.43	1252.46	1220.15	1202.23	1123.39	1259.14	Tpd52l2
ENSMUSG00000000838	-0.118465	0.131404	0.166349	2882.25	2631.23	2619.05	2560.41	2798.89	2785.21	2983.88	3039.15	Fmr1
ENSMUSG00000000861	-2.74397	2.0286e-97	9.66445e-96	1473.31	1347.59	1738.69	1687.23	8765.19	10495.1	10544.2	12065.2	Bcl11a
ENSMUSG00000000869	0.374804	0.0103911	0.0158995	466.549	362.404	414.795	462.966	379.742	315.202	277.125	351.388	Il4
ENSMUSG00000000876	1.61792	5.54761e-29	4.75931e-28	565.433	516.197	724.215	678.532	202.944	195.258	196.327	215.625	Pxmp4
ENSMUSG00000000881	0.44696	4.92938e-07	1.22012e-06	3779.51	3919.44	4627.89	4176.7	2998.09	2965.13	3065.39	3076.42	Dlg3
ENSMUSG00000000884	-0.933157	4.37925e-09	1.28368e-08	86.9387	83.7487	77.5944	90.956	163.102	157.601	150.966	177.469	Gnb1l
ENSMUSG00000000889	3.86563	1.63314e-07	4.2208e-07	17.9187	24.3633	23.9489	21.8294	1.24506	1.3947	0	3.54938	Dbh
ENSMUSG00000000901	-2.36046	1.76748e-28	1.49062e-27	53.756	62.4309	57.4774	36.3824	336.165	246.861	228.93	259.105	Mmp11
ENSMUSG00000000902	-1.23573	2.31238e-39	2.8785e-38	1369.12	1329.32	1578.71	1531.7	3411.45	3329.14	3253.92	3693.13	Smarcb1
ENSMUSG00000000915	0.228621	0.0156386	0.0232747	3076.04	3078.91	3381.58	2945.16	2842.46	2637.37	2808.11	2365.66	Hip1r
ENSMUSG00000000916	-1.06264	2.31424e-16	1.11139e-15	580.034	554.264	434.912	459.328	1095.65	1093.44	1109.21	938.81	Nsun5
ENSMUSG00000000934	0.144921	0.313637	0.365173	224.979	199.474	271.102	220.114	210.414	191.074	203.414	224.498	Top1mt
ENSMUSG00000000948	0.997318	4.50028e-07	1.11792e-06	1069.81	979.099	902.395	1083.29	357.331	425.383	530.153	703.664	Gm38393
ENSMUSG00000000957	-0.870004	1.50163e-06	3.55521e-06	738.647	744.602	1105.48	863.173	1176.58	1815.9	1552.19	1765.82	Mmp14
ENSMUSG00000000958	-1.76424	1.6758e-06	3.94929e-06	23.8915	18.2725	21.075	19.1008	102.095	93.4447	44.6519	45.2546	Slc7a7
ENSMUSG00000000959	-0.303311	4.81091e-05	9.83315e-05	1245.68	1266.89	1372.75	1247.92	1626.04	1563.46	1574.16	1570.6	Oxa1l
ENSMUSG00000000976	-1.11182	3.92274e-31	3.64083e-30	1231.74	1300.39	1073.87	1120.58	2688.08	2475.59	2642.97	2397.6	Heatr6
ENSMUSG00000000982	-7.08931	1.32697e-21	8.30247e-21	1.32731	1.5227	0	1.81912	225.355	214.783	94.2652	100.27	Ccl3
ENSMUSG00000001016	-1.74548	6.78001e-119	4.72569e-117	2275.67	2067.83	2287.6	2313.01	7770.39	7373.76	7755.26	7119.16	Ilf2
ENSMUSG00000001017	-0.127955	0.275127	0.32494	3928.83	3719.97	4671.95	4397.72	4385.09	4377.95	4203.66	5304.54	Chtop
ENSMUSG00000001018	0.716297	2.31071e-12	8.62328e-12	918.497	997.371	1020.22	965.043	659.88	619.246	556.377	543.942	Snapin
ENSMUSG00000001025	2.20623	9.59803e-07	2.31274e-06	33.1827	65.4763	35.4444	30.925	11.2055	13.947	6.37885	5.32407	S100a6
ENSMUSG00000001034	-1.24908	1.18068e-78	3.99049e-77	1383.05	1344.55	1416.82	1454.39	3233.41	3357.04	3354.56	3371.02	Mapk7
ENSMUSG00000001036	0.53708	4.45001e-11	1.51201e-10	3028.92	2777.41	3053.96	3048.85	2015.75	2001.39	1959.01	2234.33	Epn2
ENSMUSG00000001039	0.710874	8.86015e-06	1.95121e-05	518.314	508.583	377.435	422.036	258.972	232.914	318.234	299.922	B9d1
ENSMUSG00000001052	-0.30228	0.000108311	0.000213112	2162.85	2210.97	1932.2	2043.78	2639.52	2574.61	2612.49	2465.93	Sec24b
ENSMUSG00000001053	1.23853	9.5277e-06	2.09026e-05	102.203	60.9082	130.282	98.2325	51.0473	34.8674	34.7293	47.0292	N4bp3
ENSMUSG00000001054	-0.354901	2.18456e-05	4.63316e-05	710.773	750.693	770.197	733.105	981.104	958.157	961.788	889.119	Rmnd5b
ENSMUSG00000001056	-0.48416	0.00199969	0.00338311	441.994	443.107	619.798	594.852	641.204	790.793	693.168	814.582	Nhp2
ENSMUSG00000001062	-0.693852	2.37903e-06	5.52802e-06	1522.42	1664.32	1269.29	1287.94	2719.2	2206.41	2476.41	1884.72	Vps9d1
ENSMUSG00000001065	-0.810772	4.96986e-10	1.57483e-09	978.226	995.849	763.491	772.217	1640.98	1545.32	1611.72	1354.97	Zfp276
ENSMUSG00000001082	-1.17417	1.31862e-09	4.04669e-09	759.884	834.442	529.75	503.896	1658.41	1548.11	1569.2	1149.11	Mfsd10
ENSMUSG00000001089	0.474554	1.26818e-05	2.75223e-05	1026.01	1065.89	1121.77	1073.28	668.595	769.873	757.665	884.682	Luzp1
ENSMUSG00000001098	-1.00807	5.18417e-24	3.60918e-23	643.081	705.012	761.575	691.266	1335.94	1351.46	1380.67	1555.51	Kctd10
ENSMUSG00000001100	-0.158727	0.0917217	0.119744	1699.62	1993.22	1815.33	1820.94	2009.52	2008.36	1899.48	2254.74	Poldip2
ENSMUSG00000001105	-0.225807	0.0538426	0.0734117	818.285	808.556	972.325	908.651	1186.54	990.235	1000.77	929.937	Ift20
ENSMUSG00000001119	6.32292	6.21261e-45	9.09947e-44	3778.18	2928.16	2712.93	2751.42	49.8022	57.1826	36.1468	10.6481	Col6a1
ENSMUSG00000001120	0.545245	0.000375076	0.000691086	1014.06	909.055	1322.94	1223.36	915.116	693.165	720.101	738.27	Pcbp3
ENSMUSG00000001123	-5.13546	1.84304e-15	8.34906e-15	0.663654	1.5227	3.83182	4.5478	105.83	165.969	58.1184	39.9305	Lgals9
ENSMUSG00000001127	-0.231101	0.0352063	0.0495094	4516.83	4287.94	4297.39	4465.03	5681.19	5327.74	5405.01	4211.34	Araf
ENSMUSG00000001128	-0.51847	0.0394116	0.0550172	798.376	918.191	388.93	585.757	1162.88	958.157	1024.16	707.213	Cfp
ENSMUSG00000001131	0.254042	0.530151	0.579379	37.8283	54.8174	16.2853	25.4677	29.8813	26.4992	34.0205	20.4089	Timp1
ENSMUSG00000001134	-0.942584	3.43556e-08	9.41573e-08	69.6837	76.1352	76.6365	87.3178	149.407	146.443	134.665	164.159	Uxt
ENSMUSG00000001138	-0.74596	2.42334e-22	1.56713e-21	887.969	941.031	954.124	881.364	1475.39	1539.75	1584.79	1535.11	Cnnm3
ENSMUSG00000001143	-0.299198	0.00131458	0.00227451	1097.02	1099.39	987.653	1100.57	1177.82	1375.17	1338.85	1377.16	Lman2l
ENSMUSG00000001150	-0.542806	3.36642e-12	1.24156e-11	1884.11	1889.68	1815.33	1795.47	2588.47	2556.48	2686.91	2917.59	Mcm3ap
ENSMUSG00000001151	-0.8886	8.82225e-12	3.14493e-11	608.571	834.442	673.443	624.868	1293.61	1277.54	1365.78	1120.72	Pcnt
ENSMUSG00000001156	-0.147643	0.166986	0.20712	667.636	694.353	553.699	599.4	724.622	665.271	683.954	708.101	Mxd1
ENSMUSG00000001157	-0.573358	8.66448e-17	4.24991e-16	1347.88	1286.69	1265.46	1306.13	2000.8	1924.68	1892.39	1937.07	Gmcl1
ENSMUSG00000001158	-0.539749	5.47881e-07	1.35107e-06	590.652	583.196	683.981	720.372	963.673	987.446	898.709	905.978	Snrnp27
ENSMUSG00000001166	-0.451881	0.355668	0.407913	11.2821	16.7497	14.3693	17.2816	11.2055	37.6568	11.3402	22.1836	Oas1c
ENSMUSG00000001173	0.536386	1.87825e-09	5.69195e-09	2701.07	2571.85	2288.56	2452.17	1761.75	1726.64	1813.01	1603.43	Ocrl
ENSMUSG00000001175	1.61411	7.31039e-27	5.77131e-26	31578	31398.2	44385.9	39667.7	11396	11382.1	10819.2	14431.8	Calm1
ENSMUSG00000001211	1.28974	1.44785e-19	8.23086e-19	6132.83	6122.79	7999.89	7748.54	2395.49	2895.39	2817.32	3344.4	Agpat3
ENSMUSG00000001227	0.260366	0.0135838	0.0203997	3374.68	4280.32	4086.64	3845.62	3499.85	2952.57	3331.18	3220.17	Sema6b
ENSMUSG00000001228	-1.03186	1.12894e-05	2.45959e-05	414.784	668.467	384.14	300.155	1009.74	1006.97	902.961	684.142	Uhrf1
ENSMUSG00000001229	-0.302456	0.00728653	0.0114264	1687.67	2063.26	1596.91	1550.8	2224.91	2167.36	2088.01	2017.82	Dpp9
ENSMUSG00000001240	0.639696	0.0174209	0.0257328	49.1104	53.2947	69.9308	65.4883	29.8813	43.2356	31.8942	47.9166	Ramp2
ENSMUSG00000001247	-0.45056	0.116409	0.148945	30.5281	42.6357	22.033	28.1964	43.577	37.6568	39.6906	44.3672	Lsr
ENSMUSG00000001248	-0.855284	3.85219e-15	1.71057e-14	7071.9	7057.74	5901.01	6205.93	13557.4	11216.2	11749.1	10941	Gramd1a
ENSMUSG00000001249	2.24745	8.12504e-08	2.16101e-07	94.2389	83.7487	38.3182	63.6692	12.4506	25.1046	15.5927	7.09875	Hpn
ENSMUSG00000001260	5.09466	2.54792e-121	1.83297e-119	1042.6	811.601	1191.7	1176.97	43.577	25.1046	32.603	23.071	Gabrg1
ENSMUSG00000001270	0.966714	8.62922e-18	4.47266e-17	11856.8	15217.9	15950.9	13802.6	6812.95	7089.25	7498.69	7669.32	Ckb
ENSMUSG00000001280	-0.20986	0.0172997	0.0255747	970.926	995.849	1034.59	1073.28	1156.66	1168.76	1107.79	1279.55	Sp1
ENSMUSG00000001281	-0.298492	0.532597	0.581733	21.9006	13.7043	16.2853	21.8294	32.3715	23.7099	29.0592	7.09875	Itgb7
ENSMUSG00000001285	-1.27992	7.99818e-27	6.29487e-26	328.509	373.063	281.639	296.517	816.757	789.399	776.802	713.425	Myg1
ENSMUSG00000001288	-1.03772	2.97499e-11	1.02227e-10	109.503	150.748	136.988	118.243	249.011	263.598	241.687	292.824	Rarg
ENSMUSG00000001289	-0.853126	2.27295e-08	6.31736e-08	757.893	1009.55	1283.66	1039.63	1842.68	1874.47	1842.78	1824.38	Pfdn5
ENSMUSG00000001300	-1.61393	3.19694e-17	1.60636e-16	3140.41	2750	4160.4	4018.44	8197.45	10560.6	10116.9	14194.8	Efnb2
ENSMUSG00000001305	-0.0521736	0.673582	0.713746	414.784	344.131	348.696	408.393	425.809	384.936	356.507	412.615	Rrp15
ENSMUSG00000001313	-1.79121	6.30805e-18	3.2886e-17	753.911	743.08	1197.45	935.028	2556.1	4329.14	2732.27	2952.19	Rnd2
ENSMUSG00000001323	1.11923	4.0683e-16	1.92436e-15	1969.06	2023.67	2401.6	2122.91	835.432	948.394	919.263	1214.77	Srr
ENSMUSG00000001333	0.262693	0.662402	0.703314	9.95481	24.3633	19.1591	10.0052	24.9011	9.76288	14.1752	3.54938	Sync
ENSMUSG00000001334	3.33706	1.22678e-96	5.75268e-95	684.227	790.284	867.908	801.322	57.2726	76.7084	82.925	90.5091	Fndc5
ENSMUSG00000001366	0.398195	1.4454e-05	3.1202e-05	951.016	948.645	1027.89	1026.89	786.875	723.848	696.712	795.948	Fbxo9
ENSMUSG00000001376	0.0787655	0.355091	0.407349	2044.72	2035.86	1796.17	1868.24	1893.73	1737.79	1914.36	1782.67	Vps50
ENSMUSG00000001380	0.0890696	0.470202	0.520822	1967.73	1891.2	2598.93	2287.54	1907.43	2034.86	2089.43	2190.85	Hars
ENSMUSG00000001383	0.0362395	0.811073	0.837488	2534.49	2407.4	3604.79	3265.32	2710.49	2814.5	2707.47	3288.5	Zmat2
ENSMUSG00000001403	-0.785194	0.0175691	0.0259452	236.924	494.879	161.895	164.63	459.426	595.536	381.313	380.671	Ube2c
ENSMUSG00000001415	-0.626519	7.83184e-11	2.61689e-10	2871.63	2541.39	2542.42	2628.63	4444.85	3935.84	4309.27	3658.52	Smg5
ENSMUSG00000001416	-1.24147	1.12588e-30	1.02636e-29	2391.15	2413.49	2955.29	2793.26	5748.42	6478.37	5959.26	6770.44	Cct3
ENSMUSG00000001418	0.409773	0.00304372	0.00503715	579.37	746.125	731.878	657.612	507.983	609.483	465.656	462.306	Glmp
ENSMUSG00000001419	1.13715	5.70466e-38	6.81705e-37	4505.55	5050.81	5360.72	5071.71	2390.51	2110.18	2323.32	2259.18	Mef2d
ENSMUSG00000001420	-0.117532	0.761881	0.793649	14.6004	19.7952	26.8228	18.1912	16.1857	16.7364	21.9716	29.2824	Tmem79
ENSMUSG00000001424	-0.110149	0.390744	0.443252	2170.81	2634.28	2612.35	2422.16	2218.69	2779.63	2510.43	3104.82	Snd1
ENSMUSG00000001435	-1.60159	7.17168e-14	2.95189e-13	130.74	88.3169	123.576	122.791	387.212	419.804	382.731	236.034	Col18a1
ENSMUSG00000001436	-0.533654	4.56807e-06	1.03553e-05	325.854	356.313	361.149	317.436	444.485	463.04	510.308	542.167	Slc19a1
ENSMUSG00000001440	-0.151386	0.180285	0.222291	5593.28	5729.94	6781.37	6315.99	6246.45	6835.41	6217.96	7822.83	Kpnb1
ENSMUSG00000001441	-0.261218	0.00268767	0.00447936	5274.06	5393.42	5816.71	5682.02	7076.9	5942.81	6967.83	6573.45	Npepps
ENSMUSG00000001445	0.640049	1.59415e-07	4.12183e-07	733.338	822.26	975.199	907.741	580.196	577.405	544.328	506.674	Mrpl10
ENSMUSG00000001467	-0.797568	0.00038067	0.000700889	3823.31	2850.5	4953.59	4921.63	5709.83	6492.32	6276.08	10290.5	Cyp51
ENSMUSG00000001472	0.47915	3.04187e-11	1.04445e-10	14967.4	13538.4	15177.9	14590.3	10713.7	10629	10610.9	9861.94	Tcf25
ENSMUSG00000001473	-0.364521	0.0845235	0.111043	107.512	156.839	126.45	109.147	207.924	165.969	129.703	138.426	Tubb6
ENSMUSG00000001482	0.396318	0.000330463	0.000613047	1211.83	1250.14	1453.22	1387.08	888.97	1059.97	981.634	1097.64	Def8
ENSMUSG00000001496	-3.59393	2.23145e-05	4.72818e-05	4.64558	16.7497	8.6216	10.9147	319.979	33.4727	96.3915	36.3811	Nkx2-1
ENSMUSG00000001504	4.58789	9.42283e-17	4.6143e-16	62.3835	71.5671	59.3933	58.2118	1.24506	1.3947	6.37885	0	Irx2
ENSMUSG00000001506	-2.08496	7.8294e-07	1.90347e-06	47.7831	57.8628	32.5705	26.3772	97.1144	242.677	275.708	78.0863	Col1a1
ENSMUSG00000001507	0.988366	9.57013e-14	3.90946e-13	730.683	663.899	840.127	788.589	405.888	386.331	418.169	315.895	Itga3
ENSMUSG00000001517	-0.56486	0.0691399	0.0925015	540.214	1020.21	405.215	336.537	952.468	1071.13	742.072	634.451	Foxm1
ENSMUSG00000001518	-1.40876	4.72396e-41	6.20383e-40	475.84	417.221	418.627	447.504	1230.12	1192.47	1226.16	1036.42	Itfg2
ENSMUSG00000001520	0.346708	0.0322644	0.0457133	230.288	219.269	220.33	204.651	220.375	164.574	160.18	146.412	Nrip2
ENSMUSG00000001521	-0.359835	0.0028358	0.00471397	1137.5	1023.26	918.68	944.123	1464.19	1256.62	1321.13	1126.04	Tulp3
ENSMUSG00000001524	-0.923768	5.31093e-12	1.92737e-11	162.595	204.042	202.129	170.997	377.252	354.253	325.321	339.853	Gtf2h4
ENSMUSG00000001525	-2.08554	8.59828e-33	8.52829e-32	9623.65	9579.33	14827.2	13252.3	42803.8	48552.2	48500.5	60832.8	Tubb5
ENSMUSG00000001542	2.24378	1.20703e-19	6.87926e-19	410.802	359.358	503.885	466.604	124.506	117.155	76.5462	54.128	Ell2
ENSMUSG00000001552	-0.835671	6.46045e-13	2.50869e-12	558.797	610.605	696.434	663.979	1108.1	1036.26	1089.37	1276	Jup
ENSMUSG00000001555	1.80933	3.38441e-23	2.26975e-22	234.27	321.291	309.42	242.853	89.644	83.6818	69.4586	74.5369	Fkbp10
ENSMUSG00000001558	0.920816	0.00842603	0.0130748	42.4739	24.3633	30.6546	27.2868	16.1857	18.1311	17.719	15.0849	Klhl10
ENSMUSG00000001569	-0.380893	4.65258e-06	1.05357e-05	787.757	784.193	865.034	862.263	1108.1	1055.79	1088.66	1046.18	Nom1
ENSMUSG00000001576	0.340049	0.0791936	0.10467	2690.45	2663.21	3916.12	3577.3	1926.1	2496.51	2364.43	3361.26	Ergic1
ENSMUSG00000001588	-3.92324	6.0162e-16	2.80866e-15	5.97289	7.61352	0	4.5478	87.1539	69.7349	67.3323	44.3672	Acap1
ENSMUSG00000001627	0.305004	0.0462628	0.0637663	1336.6	963.872	1421.61	1609.92	1093.16	1033.47	1080.86	1113.62	Ifrd1
ENSMUSG00000001630	0.679288	6.59763e-10	2.07121e-09	963.626	928.85	878.446	838.614	638.714	546.721	569.844	501.349	Stk38l
ENSMUSG00000001632	-1.0876	3.48486e-34	3.6302e-33	1018.71	992.803	874.614	886.821	2019.48	2019.52	2068.16	1909.56	Brpf1
ENSMUSG00000001642	0.470685	1.80582e-05	3.8601e-05	635.781	662.376	764.449	769.488	480.592	534.169	525.9	503.124	Akr1b3
ENSMUSG00000001663	1.28919	0.000102692	0.000202679	45.7921	68.5217	42.1501	36.3824	23.6561	13.947	17.719	22.1836	Gstt1
ENSMUSG00000001665	7.02638	3.60464e-10	1.15489e-09	22.5642	36.5449	22.033	18.1912	0	0	0	0	Gstt3
ENSMUSG00000001666	-0.00324955	0.982869	0.985841	227.633	278.655	319.957	261.044	247.766	252.44	276.417	307.021	Ddt
ENSMUSG00000001674	-1.01816	3.08761e-27	2.47022e-26	510.35	540.56	462.693	546.646	1002.27	1019.52	1072.35	1069.25	Ddx18
ENSMUSG00000001687	1.15755	3.18366e-15	1.4204e-14	1696.3	1789.18	2529.96	2233.88	949.978	854.949	895.165	997.375	Ubl3
ENSMUSG00000001700	2.89197	5.31233e-55	1.01342e-53	356.382	350.222	394.678	352	56.0275	62.7614	47.487	33.7191	Gramd3
ENSMUSG00000001707	-0.766075	1.27041e-06	3.02899e-06	485.795	391.335	634.167	570.294	864.069	856.344	826.415	1000.92	Eef1e1
ENSMUSG00000001729	-1.33266	9.08905e-25	6.54127e-24	2616.79	2798.73	3622.03	3172.55	6798	7793.57	7560.35	8600.14	Akt1
ENSMUSG00000001739	-3.0668	7.1388e-14	2.93971e-13	9.95481	15.227	3.83182	3.63824	82.1737	64.1561	60.2447	55.0153	Cldn15
ENSMUSG00000001741	2.12722	0.00255535	0.00426955	44.4648	76.1352	21.075	13.6434	9.96045	6.97349	17.0103	0.887344	Il16
ENSMUSG00000001750	-0.689776	0.0467086	0.0643362	223.651	331.95	183.928	173.726	627.508	391.91	277.125	175.694	Tcirg1
ENSMUSG00000001751	0.669563	0.00248407	0.00415705	295.326	341.086	352.528	318.346	280.138	245.467	157.345	143.75	Naglu
ENSMUSG00000001755	-0.178958	0.0596458	0.0806976	689.536	736.989	828.632	747.658	810.531	877.265	866.106	842.977	Ppat
ENSMUSG00000001761	-0.862758	7.99656e-10	2.49725e-09	414.784	383.722	578.605	474.79	824.227	887.027	840.59	822.568	Smo
ENSMUSG00000001763	2.53985	1.07935e-66	2.77394e-65	571.406	592.332	501.011	637.602	107.075	112.97	92.8477	86.9597	Tspan33
ENSMUSG00000001767	-0.687084	4.93495e-06	1.11433e-05	569.415	612.127	595.849	529.364	753.259	966.525	829.25	1160.65	Crnkl1
ENSMUSG00000001768	1.65812	2.93645e-09	8.758e-09	501.059	555.787	599.68	543.917	271.422	202.231	139.626	87.8471	Rin2
ENSMUSG00000001773	8.28004	2.35672e-15	1.06097e-14	86.9387	106.589	104.417	89.1369	0	0	0.708761	0	Folh1
ENSMUSG00000001774	-0.0105403	0.92779	0.938425	2369.91	2143.97	1901.54	2046.51	2041.89	2047.42	1953.34	2481.9	Chordc1
ENSMUSG00000001783	-0.420295	0.00066835	0.00119518	1921.28	1804.4	2482.06	2269.35	2664.42	2736.4	2882.53	3063.11	Rtcb
ENSMUSG00000001785	-0.957888	1.25597e-12	4.77567e-12	544.86	472.038	681.107	572.113	1018.46	1087.86	1061.72	1248.49	Pwp1
ENSMUSG00000001786	-0.392835	0.00015952	0.000307388	1125.56	1175.53	1253.96	1206.99	1430.57	1442.12	1585.5	1786.22	Fbxo7
ENSMUSG00000001794	0.306215	0.00497152	0.00798913	2957.24	3187.02	3859.6	3389.93	2675.62	2967.92	2613.2	2579.51	Capns1
ENSMUSG00000001802	-0.711433	1.39142e-16	6.77009e-16	3535.28	3978.83	3351.89	3444.5	6108.24	5648.52	5604.88	6056.12	Lrp3
ENSMUSG00000001829	0.276623	0.00941716	0.0145122	1373.1	1504.43	1609.37	1538.98	1062.03	1320.78	1278.6	1308.83	Clpb
ENSMUSG00000001833	1.36179	1.32791e-23	9.06167e-23	10243.5	8358.12	11917	11304.9	3946.83	3860.52	3749.34	4718.01	2007-09-01
ENSMUSG00000001844	-0.200406	0.0170571	0.0252411	726.037	694.353	660.032	714.914	825.472	804.74	813.657	771.989	Zdhhc4
ENSMUSG00000001847	0.271035	0.0858603	0.112667	4226.81	4287.94	6329.22	5370.95	3765.05	4012.54	4012.29	4962.03	Rac1
ENSMUSG00000001855	-0.209526	0.0399393	0.0557104	1060.52	1265.37	1121.77	1049.63	1175.33	1291.49	1340.98	1378.05	Nup214
ENSMUSG00000001864	-0.325462	0.0576538	0.0782032	404.165	328.904	553.699	487.524	554.05	584.378	484.792	606.943	Aif1l
ENSMUSG00000001870	-0.0743171	0.728371	0.763411	90.9206	88.3169	119.745	88.2273	73.4583	107.392	104.897	120.679	Ltbp1
ENSMUSG00000001891	1.10676	3.78835e-22	2.43141e-21	1609.36	1808.97	1882.38	1610.83	753.259	775.452	744.199	932.599	Ugp2
ENSMUSG00000001901	3.60963	1.8929e-15	8.56252e-15	68.3564	48.7265	47.8978	70.0361	7.47033	1.3947	7.08761	2.66203	Kcnh6
ENSMUSG00000001909	0.0745297	0.629337	0.672351	2737.57	2594.69	1853.64	2232.06	2536.18	2110.18	2427.51	1869.63	Trmt1
ENSMUSG00000001910	0.124043	0.27319	0.322992	2355.97	2746.96	3188.08	2824.18	2378.06	2524.4	2540.2	2751.65	Nacc1
ENSMUSG00000001911	-1.62472	4.54128e-21	2.77071e-20	6023.99	7235.89	7939.54	7548.44	16270.4	22834	20831.2	28710	Nfix
ENSMUSG00000001918	-1.71382	1.26289e-20	7.55581e-20	56.4106	53.2947	67.0569	69.1266	229.09	223.152	175.773	186.342	Slc1a5
ENSMUSG00000001924	-1.08119	4.35779e-16	2.0537e-15	8652.06	9821.44	10863.2	9570.39	17505.5	19578.8	19998.4	25227.2	Uba1
ENSMUSG00000001930	0.793084	0.216374	0.262062	13.9367	12.1816	18.2012	13.6434	18.6758	1.3947	9.92265	3.54938	Vwf
ENSMUSG00000001942	1.50412	1.86423e-25	1.37935e-24	422.084	510.106	476.104	433.86	128.241	170.153	165.141	181.906	Siae
ENSMUSG00000001943	3.51464	7.26513e-35	7.78817e-34	154.631	155.316	151.357	152.806	11.2055	22.3152	7.08761	15.9722	Vsig2
ENSMUSG00000001946	-0.88	0.00364217	0.00596363	27.2098	38.0676	24.9069	23.6486	72.2132	43.2356	49.6133	41.7052	Esam
ENSMUSG00000001948	-0.0609168	0.830481	0.855114	42.4739	47.2038	35.4444	48.2067	46.0671	64.1561	33.3118	39.9305	Spa17
ENSMUSG00000001962	-0.346731	0.00051806	0.000940223	933.097	1024.78	993.4	964.134	1370.81	1301.25	1104.25	1205.9	Fam50a
ENSMUSG00000001964	-0.556423	0.00546617	0.00873077	584.679	449.198	893.773	824.061	983.594	1069.73	986.595	1013.35	Emd
ENSMUSG00000001983	0.552284	0.00119138	0.00207116	193.123	220.792	242.363	237.395	134.466	129.707	151.675	189.004	Taco1
ENSMUSG00000001985	-0.140777	0.576607	0.622966	3194.83	2223.15	4260.99	4222.18	2852.42	3741.97	3075.31	5658.59	Grik3
ENSMUSG00000001986	2.37542	2.98606e-33	3.01348e-32	6177.95	7264.82	5732.41	5980.36	778.16	1182.7	1254.51	1628.28	Gria3
ENSMUSG00000001988	0.232446	0.229161	0.275815	195.114	220.792	204.045	190.098	236.561	128.312	163.015	160.609	Npas1
ENSMUSG00000001995	-0.654021	0.00105404	0.00184457	1992.95	1717.61	3111.44	2601.34	3039.18	3682	3498.44	4611.53	Sipa1l2
ENSMUSG00000001998	-0.18179	0.205434	0.249962	1172.01	1186.19	842.043	937.756	1276.18	1073.92	1265.14	1074.57	Ap4e1
ENSMUSG00000001999	-0.244761	0.0579561	0.0785658	209.051	248.201	239.489	270.139	298.813	280.334	290.592	272.415	Blvra
ENSMUSG00000002006	-0.375734	0.000229479	0.000433888	3500.11	3325.59	3810.75	3779.22	4762.34	4059.96	4718.93	5161.68	Pdzd4
ENSMUSG00000002007	3.78152	1.09842e-27	8.97219e-27	157.95	121.816	91.0058	103.69	9.96045	8.36818	8.50513	7.9861	Srpk3
ENSMUSG00000002010	-0.268072	0.0060317	0.00957768	2144.27	2291.67	2411.18	2118.37	2954.52	2828.45	2589.81	2426.89	Idh3g
ENSMUSG00000002012	0.714529	7.86067e-05	0.000157152	2359.29	2425.67	1729.11	1782.74	1598.65	1157.6	1323.97	976.079	Pnck
ENSMUSG00000002014	-0.527771	6.17151e-07	1.51377e-06	935.088	968.44	842.043	906.831	1379.52	1412.83	1342.39	1132.25	Ssr4
ENSMUSG00000002015	0.393109	0.00351801	0.00577512	1016.05	1058.28	1423.52	1276.11	892.705	1001.39	852.639	892.668	Bcap31
ENSMUSG00000002017	-0.356971	0.000286099	0.000534958	1980.34	1617.11	1865.14	1871.87	2208.73	2415.62	2237.56	2544.02	Fam98a
ENSMUSG00000002020	1.12265	0.0111643	0.017018	32.519	25.886	22.9909	24.5581	22.411	6.97349	12.7577	7.09875	Ltbp2
ENSMUSG00000002028	-0.647643	7.91537e-06	1.75242e-05	6653.79	6996.83	4552.21	5546.5	8856.08	8769.86	10240.2	9331.31	Kmt2a
ENSMUSG00000002031	-0.932826	2.02964e-28	1.7085e-27	718.074	755.261	681.107	661.25	1382.01	1336.12	1285.69	1364.74	Ift46
ENSMUSG00000002032	1.87905	1.13202e-44	1.64459e-43	1292.8	1286.69	1194.57	1129.67	382.232	336.122	355.089	261.767	Tmem25
ENSMUSG00000002043	-0.214871	0.25826	0.306996	183.168	161.407	218.414	209.199	230.335	294.281	199.162	180.131	Trappc6a
ENSMUSG00000002052	0.218941	0.0233682	0.0338121	5375.6	6247.66	5905.8	5673.84	4642.81	4609.47	5130.01	5539.69	Supt6
ENSMUSG00000002055	-0.860143	0.00234202	0.00393514	453.939	794.852	372.645	301.064	943.752	1050.21	890.912	597.183	Spag5
ENSMUSG00000002058	-0.254427	0.0450566	0.0622618	479.158	532.947	667.695	608.496	704.702	683.402	653.477	688.579	Unc119
ENSMUSG00000002059	-1.14698	1.74865e-11	6.10238e-11	1008.09	741.557	842.043	844.072	2369.34	1877.26	1976.02	1398.45	Rab34
ENSMUSG00000002064	0.381542	0.000960838	0.00168939	939.734	875.555	1149.55	1096.02	754.504	820.082	761.209	786.187	Sdf2
ENSMUSG00000002068	1.14601	5.29564e-08	1.42884e-07	278.735	258.86	373.603	314.708	176.798	149.233	137.5	94.0585	Ccne1
ENSMUSG00000002076	-0.682888	0.20885	0.253756	11.2821	6.09082	10.5375	8.18604	9.96045	29.2886	9.92265	11.5355	Hsf2bp
ENSMUSG00000002083	0.176121	0.167686	0.207945	421.42	496.402	396.594	402.026	404.643	404.462	379.187	329.205	Bbc3
ENSMUSG00000002102	-0.427378	0.000195029	0.000371616	1727.49	1784.61	2299.09	2160.21	2654.46	2723.84	2659.27	2685.1	Psmc3
ENSMUSG00000002103	0.110324	0.207572	0.252323	2363.94	2710.41	2553.91	2403.97	2112.86	2377.96	2403.41	2387.84	Acp2
ENSMUSG00000002104	-0.947753	0.0714125	0.0952716	10.6185	9.13623	2.87387	14.553	18.6758	26.4992	14.884	13.3102	Rapsn
ENSMUSG00000002105	-0.253798	0.0518222	0.0708024	740.638	705.012	598.723	623.958	888.97	792.188	838.464	663.733	Slc39a13
ENSMUSG00000002107	-0.524395	7.78452e-07	1.89333e-06	18277	17887.2	15784.2	17245.3	22640.1	22967.9	25107.8	28800.5	Celf2
ENSMUSG00000002108	0.87008	0.0294328	0.0419635	39.8192	50.2492	29.6966	19.1008	17.4308	23.7099	21.9716	12.4228	Nr1h3
ENSMUSG00000002109	-0.0903706	0.575886	0.622261	356.382	342.609	296.966	299.245	393.438	306.833	401.159	275.964	Ddb2
ENSMUSG00000002111	-8.28694	1.80083e-13	7.23604e-13	0.663654	0	0	0	131.976	139.47	63.0797	34.6064	Spi1
ENSMUSG00000002129	-0.6831	2.29721e-11	7.94707e-11	2064.63	2293.19	2417.88	2338.48	3367.88	3521.61	3563.65	4171.41	Sf3a1
ENSMUSG00000002147	-2.75639	1.38166e-07	3.59471e-07	16.5913	12.1816	15.3273	10.9147	174.308	125.523	46.7782	30.1697	Stat6
ENSMUSG00000002190	0.867679	5.30576e-08	1.43115e-07	234.27	219.269	184.886	210.108	99.6045	108.786	124.033	129.552	Clgn
ENSMUSG00000002204	0.37261	0.426203	0.478296	46.4558	68.5217	18.2012	19.1008	29.8813	32.078	18.4278	36.3811	Napsa
ENSMUSG00000002205	0.0308665	0.783718	0.813604	396.865	411.13	400.426	435.679	394.683	460.25	388.401	370.91	Vrk3
ENSMUSG00000002210	-0.591531	2.98319e-06	6.87127e-06	970.262	880.123	894.731	935.028	1634.76	1324.96	1451.54	1140.24	Smg9
ENSMUSG00000002221	-0.22713	0.0153244	0.0228241	1097.68	1274.5	1202.23	1181.52	1386.99	1253.83	1443.04	1467.67	Paxip1
ENSMUSG00000002222	0.657407	1.31905e-11	4.64026e-11	2462.82	2471.35	2639.17	2562.23	1480.37	1562.06	1533.05	1847.45	Rmnd5a
ENSMUSG00000002227	0.903284	0.00032275	0.00059967	708.119	788.761	345.822	494.801	369.782	331.938	309.728	238.696	Mov10
ENSMUSG00000002228	0.734579	0.162536	0.20223	21.2369	9.13623	24.9069	11.8243	17.4308	9.76288	8.50513	6.21141	Ppm1j
ENSMUSG00000002233	1.22502	7.07655e-08	1.89169e-07	219.006	341.086	369.771	294.697	176.798	135.286	109.858	103.819	Rhoc
ENSMUSG00000002249	-1.12532	1.11789e-08	3.17703e-08	240.243	222.315	239.489	208.289	647.429	517.433	493.297	332.754	Tead3
ENSMUSG00000002250	1.01876	1.1098e-13	4.51815e-13	487.786	459.857	595.849	529.364	287.608	274.755	236.017	230.71	Ppard
ENSMUSG00000002257	-0.739264	0.0982631	0.127531	16.5913	7.61352	11.4955	20.0103	24.9011	37.6568	17.0103	17.7469	Def6
ENSMUSG00000002265	1.19639	3.58425e-25	2.62488e-24	14686.7	14459.6	11446.6	13544.3	6575.14	5527.19	6139.99	5380.86	Peg3
ENSMUSG00000002266	0.295125	0.181684	0.223831	222.324	175.111	168.6	192.827	173.063	105.997	132.538	206.751	Zim1
ENSMUSG00000002274	2.25296	2.88728e-20	1.6974e-19	163.259	257.337	188.717	168.269	37.3517	34.8674	53.8658	33.7191	Metrn
ENSMUSG00000002279	0.720557	9.85237e-12	3.50239e-11	466.549	488.788	491.431	522.088	314.999	290.097	311.146	277.739	Lmf1
ENSMUSG00000002280	-0.436523	0.000152245	0.000293875	536.232	528.378	516.338	512.082	766.954	680.612	781.054	603.394	Narfl
ENSMUSG00000002289	6.75353	6.30132e-10	1.98027e-09	35.1737	45.6811	25.8648	28.1964	0	0	0.708761	0	Angptl4
ENSMUSG00000002297	-1.37447	1.02067e-11	3.62332e-11	311.917	467.47	240.447	258.315	902.665	867.502	759.791	768.44	Dbf4
ENSMUSG00000002307	-0.947825	7.14883e-21	4.32041e-20	540.878	455.289	549.867	539.369	1044.6	958.157	966.75	1067.48	Daxx
ENSMUSG00000002308	-0.369709	0.00128154	0.00222078	290.017	264.951	280.681	318.346	363.556	377.963	353.672	401.08	Cd320
ENSMUSG00000002319	-0.152684	0.0706439	0.0943095	3208.77	3409.34	3065.46	2845.1	3435.11	3557.87	3590.58	3336.41	Ipo4
ENSMUSG00000002320	-0.156456	0.0741818	0.0985937	822.931	875.555	896.647	827.7	881.5	941.421	999.353	983.177	Tm9sf1
ENSMUSG00000002325	-1.56749	3.00693e-13	1.18956e-12	436.684	560.355	276.849	312.889	1201.48	1379.36	1034.08	1077.24	Irf9
ENSMUSG00000002326	-0.529271	1.00251e-07	2.6436e-07	432.039	411.13	476.104	478.429	683.536	658.297	626.544	634.451	Gmpr2
ENSMUSG00000002329	-0.355805	0.00184714	0.00313838	639.762	577.105	742.416	693.085	918.851	888.422	795.938	802.159	Mdp1
ENSMUSG00000002332	0.630541	3.09734e-10	9.95561e-10	1172.68	1282.12	1440.77	1206.99	785.63	861.923	812.24	834.991	Dhrs1
ENSMUSG00000002341	0.176969	0.239003	0.286372	16971	18132.4	23925.9	21840.4	14605.7	18106	17894.8	20925.4	Ncan
ENSMUSG00000002342	-0.364194	0.000499739	0.000907985	844.168	901.441	971.367	867.72	1176.58	1225.94	1209.85	1001.81	Tmem161a
ENSMUSG00000002343	-0.698793	1.40623e-11	4.94013e-11	705.464	819.215	832.464	816.785	1247.55	1200.83	1263.01	1428.62	Armc6
ENSMUSG00000002345	-0.46981	1.73955e-05	3.72556e-05	368.328	386.767	380.309	404.754	566.5	569.036	472.035	530.632	Borcs8
ENSMUSG00000002346	0.775573	2.95418e-12	1.09426e-11	1311.38	1105.48	1209.9	1256.1	785.63	708.506	746.325	617.592	Slc25a42
ENSMUSG00000002365	1.12593	8.49464e-08	2.25629e-07	244.888	281.7	296.008	243.762	176.798	112.97	109.858	91.3965	Snx9
ENSMUSG00000002372	-0.938863	6.89459e-19	3.78843e-18	1847.61	1783.09	1831.61	1795.47	3889.55	3403.06	3686.26	2938.88	Ranbp3
ENSMUSG00000002379	-0.171283	0.311354	0.362804	462.567	522.288	780.734	661.25	643.694	711.296	675.449	702.777	Ndufa11
ENSMUSG00000002393	0.465629	0.0059461	0.00945014	262.807	283.223	396.594	369.281	215.395	260.808	235.309	239.583	Nr2f6
ENSMUSG00000002395	-0.915559	7.51367e-10	2.35178e-09	473.849	504.015	610.218	548.465	1202.72	1071.13	939.817	821.681	Use1
ENSMUSG00000002396	-0.0983557	0.411258	0.463617	291.344	350.222	317.083	307.431	336.165	337.517	308.311	368.248	Ocel1
ENSMUSG00000002409	-0.0212334	0.866	0.885729	675.6	814.647	606.386	636.692	649.919	680.612	663.4	771.102	Dyrk1b
ENSMUSG00000002413	0.479629	2.39475e-10	7.75716e-10	4572.58	4222.46	4551.25	4648.76	3004.32	3224.54	3394.26	3281.4	Braf
ENSMUSG00000002416	-0.17515	0.0721518	0.0961434	544.196	633.445	625.545	632.144	700.966	695.954	650.642	698.34	Ndufb2
ENSMUSG00000002428	-0.91412	6.69238e-26	5.05186e-25	688.873	732.421	629.377	655.793	1258.75	1302.65	1307.66	1221.87	Hltf
ENSMUSG00000002455	-0.550215	2.28295e-16	1.09666e-15	1601.4	1650.61	1685.04	1620.84	2304.6	2386.33	2440.97	2462.38	Prpf6
ENSMUSG00000002458	-0.388037	0.000190673	0.00036378	327.845	293.882	335.285	340.175	409.623	435.146	418.169	441.01	Rgs19
ENSMUSG00000002459	1.99147	2.55099e-29	2.2118e-28	436.021	446.152	593.933	533.912	160.612	129.707	108.44	110.918	Rgs20
ENSMUSG00000002475	6.04913	8.39918e-124	6.24292e-122	781.784	665.422	922.512	907.741	14.9407	13.947	12.0489	9.76079	Abhd3
ENSMUSG00000002477	-1.18702	8.73934e-25	6.29971e-24	654.363	645.627	791.272	792.227	1690.79	1735	1462.88	1686.84	Snrpd1
ENSMUSG00000002486	-0.517188	0.000178305	0.000341456	484.467	496.402	409.047	432.041	793.101	634.587	606.699	574.999	Tchp
ENSMUSG00000002489	1.21595	2.49937e-26	1.91904e-25	2961.89	2905.32	3596.17	3572.75	1297.35	1336.12	1435.95	1539.54	Tiam1
ENSMUSG00000002496	-0.223608	0.0330379	0.0467278	3555.86	4167.64	3223.52	3208.02	4153.51	4195.25	4094.51	4074.68	Tsc2
ENSMUSG00000002504	2.38648	7.15292e-41	9.35257e-40	891.951	651.718	932.091	1015.07	188.003	135.286	191.365	151.736	Slc9a3r2
ENSMUSG00000002524	-0.568351	3.49123e-13	1.3775e-12	2015.52	2305.37	2207.13	2135.65	3370.37	3232.91	3078.86	3155.4	Puf60
ENSMUSG00000002546	-0.0666034	0.401771	0.454265	3078.03	3109.36	3067.38	3124.34	3507.32	3193.86	3312.04	2953.08	Golga2
ENSMUSG00000002550	-0.295238	0.00906307	0.0140051	770.502	744.602	974.241	887.731	1076.97	1054.39	995.809	1023.11	Uck1
ENSMUSG00000002578	-0.0586394	0.603176	0.648074	712.764	705.012	599.68	645.788	790.61	648.534	676.158	659.297	Ikzf4
ENSMUSG00000002580	0.0958052	0.626419	0.669713	511.014	567.969	916.764	773.126	547.825	691.77	622.292	729.397	Mien1
ENSMUSG00000002602	2.24322	6.55332e-28	5.41465e-27	795.721	969.963	1126.56	874.997	202.944	283.124	153.801	161.497	Axl
ENSMUSG00000002603	-3.08798	2.90728e-10	9.35982e-10	11.2821	24.3633	16.2853	9.0956	224.11	152.022	87.8863	43.4799	Tgfb1
ENSMUSG00000002608	-0.659881	2.28723e-12	8.53921e-12	736.656	867.942	865.992	799.503	1232.61	1370.99	1268.68	1284.87	Ccdc97
ENSMUSG00000002617	-0.429103	0.000638951	0.00114593	724.71	659.331	592.017	576.661	813.021	927.474	757.665	943.247	Zfp40
ENSMUSG00000002625	0.0191599	0.912536	0.925085	4347.6	4353.41	2945.71	3112.51	4188.37	3688.97	3831.56	2855.47	Akap8l
ENSMUSG00000002633	1.9466	1.23166e-07	3.21942e-07	43.1375	53.2947	45.0239	40.0206	18.6758	9.76288	12.7577	6.21141	Shh
ENSMUSG00000002635	-0.908562	2.12862e-12	7.96532e-12	236.924	193.383	256.732	246.491	413.359	437.935	423.13	487.152	Pdcd2l
ENSMUSG00000002658	-0.597393	2.03548e-11	7.07443e-11	1684.35	1521.18	1771.26	1696.33	2708	2589.95	2339.62	2475.69	Gtf2f1
ENSMUSG00000002660	-0.634486	4.85132e-09	1.41672e-08	622.507	610.605	761.575	738.563	1106.85	1064.15	1064.56	1013.35	Clpp
ENSMUSG00000002661	-0.587366	0.000433467	0.000793124	102.866	135.521	156.147	141.891	190.494	205.021	202.706	203.202	Alkbh7
ENSMUSG00000002668	-2.2604	7.29861e-06	1.62108e-05	8.6275	7.61352	15.3273	4.5478	72.2132	43.2356	38.9818	20.4089	Dennd1c
ENSMUSG00000002679	-0.420307	0.000635561	0.00114053	313.908	321.291	316.125	306.522	489.307	429.567	372.808	396.643	Med6
ENSMUSG00000002688	-0.188876	0.093761	0.122166	289.353	295.405	327.621	290.15	341.145	362.621	317.525	352.276	Prkd1
ENSMUSG00000002699	-1.58667	6.21186e-05	0.000125435	32.519	15.227	27.7807	36.3824	100.85	139.47	53.8658	50.5786	Lcp2
ENSMUSG00000002718	-0.579332	5.15582e-09	1.50197e-08	1884.78	2020.63	2072.06	1907.35	2668.15	2828.45	2911.59	3363.03	Cse1l
ENSMUSG00000002728	-0.0360911	0.711488	0.748202	921.152	756.784	917.722	918.656	906.401	891.212	929.185	885.57	Naa20
ENSMUSG00000002731	-0.884049	5.1698e-15	2.27815e-14	410.138	408.085	481.852	493.891	826.717	786.609	794.521	905.091	Prkra
ENSMUSG00000002732	-0.787328	1.99979e-05	4.25493e-05	64.3744	66.999	74.7206	56.3927	120.77	114.365	115.528	102.045	Fkbp7
ENSMUSG00000002733	-0.0866584	0.432675	0.484801	494.422	539.037	594.891	538.46	625.018	527.196	545.746	600.732	Plekha3
ENSMUSG00000002741	-0.475075	0.000943144	0.00166089	2233.2	1926.22	2879.62	2585.88	3021.75	3156.2	3411.27	3792.51	Ykt6
ENSMUSG00000002748	-0.755304	3.11428e-12	1.15142e-11	4238.09	4578.77	3400.74	3878.36	7115.49	6500.68	6753.07	6790.85	Baz1b
ENSMUSG00000002763	-0.60769	1.30835e-07	3.41092e-07	1007.43	1018.69	1091.11	899.555	1582.47	1582.98	1661.34	1293.75	Pex6
ENSMUSG00000002767	-0.289851	0.0242209	0.0349584	385.583	366.972	476.104	440.227	561.52	523.011	506.764	455.208	Mrpl2
ENSMUSG00000002768	-0.136613	0.413178	0.46562	653.036	689.785	1018.31	919.565	804.306	945.605	849.804	1008.02	Mea1
ENSMUSG00000002769	-0.8991	0.00864866	0.0133982	41.1465	45.6811	18.2012	41.8398	82.1737	68.3402	80.7987	41.7052	Gnmt
ENSMUSG00000002771	0.979008	2.60285e-09	7.7929e-09	699.491	651.718	759.659	708.547	451.955	372.384	349.419	261.767	Grin2d
ENSMUSG00000002778	0.16417	0.285606	0.335832	1406.28	1515.09	1773.18	1605.37	1089.42	1571.82	1284.27	1676.19	Kdelr1
ENSMUSG00000002781	0.6976	8.4374e-09	2.41784e-08	394.21	429.403	455.029	392.93	240.296	253.835	245.231	288.387	Tmem143
ENSMUSG00000002797	0.772773	0.000492322	0.000895144	256.17	240.587	296.966	285.602	117.035	158.995	125.451	229.822	Ggct
ENSMUSG00000002799	-0.630909	3.4869e-06	7.98936e-06	1815.09	1772.43	1384.25	1501.68	2741.61	2489.53	2719.51	2072.84	Jag2
ENSMUSG00000002803	0.201397	0.124168	0.158004	580.697	668.467	750.08	636.692	498.022	592.746	545.037	653.085	Btbd6
ENSMUSG00000002804	-1.06564	1.02306e-09	3.16785e-09	79.6385	94.4077	115.913	103.69	184.268	193.863	209.084	231.597	Nudt14
ENSMUSG00000002808	2.50644	8.00556e-70	2.23023e-68	1548.97	1368.91	1787.55	1826.4	307.529	330.543	250.901	267.091	Epdr1
ENSMUSG00000002812	-1.17632	2.82899e-36	3.19519e-35	1690.33	1656.7	1578.71	1480.76	3991.65	3675.03	3493.48	3323.1	Flii
ENSMUSG00000002814	-1.54503	1.25793e-29	1.10349e-28	189.141	182.725	136.988	156.444	516.698	470.013	488.336	465.856	Top3a
ENSMUSG00000002820	-0.726706	1.37259e-13	5.55268e-13	659.672	657.808	671.527	671.255	1195.25	1157.6	1085.82	970.755	Atg4d
ENSMUSG00000002825	-0.70468	0.00238611	0.0040036	616.535	665.422	387.972	412.031	1098.14	796.372	907.214	589.197	Qtrt1
ENSMUSG00000002831	0.870732	0.0471449	0.0648672	33.1827	35.0222	15.3273	23.6486	17.4308	9.76288	20.5541	9.76079	Plin4
ENSMUSG00000002833	-0.746082	1.08213e-09	3.3444e-09	3315.62	2906.84	2631.51	2770.52	5551.7	4881.44	4949.98	4121.71	Hdgfl2
ENSMUSG00000002835	-0.873541	6.94427e-09	2.00214e-08	295.326	408.085	303.672	257.406	562.765	617.851	574.096	548.379	Chaf1a
ENSMUSG00000002844	0.00372869	0.97712	0.980953	1239.71	1364.34	1713.78	1478.94	1269.96	1516.04	1410.43	1583.91	Adprh
ENSMUSG00000002845	-0.53374	2.11669e-05	4.49512e-05	398.856	415.698	305.588	398.387	557.785	570.431	547.163	521.758	Tmem39a
ENSMUSG00000002846	-0.278813	0.00502423	0.00807093	465.885	468.993	494.305	502.987	592.647	596.93	533.697	624.69	Timmdc1
ENSMUSG00000002870	-1.28351	2.16968e-27	1.74834e-26	395.538	447.675	466.525	419.307	1091.91	1193.86	988.012	934.373	Mcm2
ENSMUSG00000002871	-0.18418	0.200809	0.244966	742.629	753.739	628.419	587.576	890.215	781.03	783.889	627.352	Tpra1
ENSMUSG00000002881	0.343509	0.0730549	0.0972022	996.808	721.762	1172.54	1109.66	674.82	762.899	683.954	1033.76	Nab1
ENSMUSG00000002885	1.0336	7.89953e-07	1.91948e-06	94.2389	85.2715	109.207	105.509	54.7825	52.9985	47.487	39.9305	Adgre5
ENSMUSG00000002897	-2.55322	1.70781e-43	2.38627e-42	98.2208	103.544	85.2581	105.509	410.868	679.218	609.534	599.845	Il17ra
ENSMUSG00000002900	-0.33017	0.0524588	0.0716067	1179.98	1589.7	998.19	1035.08	1227.63	1556.48	1631.57	1611.42	Lamb1
ENSMUSG00000002908	0.770729	8.85362e-05	0.00017608	815.631	762.875	1251.09	1151.5	505.493	644.35	491.88	693.903	Kcnn1
ENSMUSG00000002910	-0.704373	1.33461e-08	3.7696e-08	236.924	258.86	247.153	260.134	438.26	453.277	381.313	364.698	Arrdc2
ENSMUSG00000002944	3.03081	1.5478e-12	5.853e-12	77.6475	111.157	66.099	69.1266	8.71539	22.3152	4.96133	6.21141	Cd36
ENSMUSG00000002948	-0.392222	0.000211618	0.00040173	1568.21	1414.59	1350.72	1387.08	2074.26	1860.53	1944.13	1635.38	Map2k7
ENSMUSG00000002949	0.275482	0.0617096	0.0832634	2094.49	1901.86	1744.44	1787.29	1833.97	1539.75	1674.09	1174.84	Timm44
ENSMUSG00000002957	0.752917	1.8855e-09	5.71197e-09	7215.91	7799.29	9768.28	8634.45	4412.48	4912.12	4883.36	5619.55	Ap2a2
ENSMUSG00000002963	-0.304228	0.0457967	0.0632065	1043.93	1024.78	761.575	825.881	1289.88	1167.36	1141.1	917.514	Pnkp
ENSMUSG00000002968	-0.564501	3.48226e-07	8.74495e-07	2275.01	2763.71	2161.15	2059.24	3583.27	3432.35	3375.12	3289.39	Med25
ENSMUSG00000002980	2.54839	4.1547e-32	4.0207e-31	230.288	330.427	273.017	213.747	44.822	55.7879	42.5256	37.2685	Bcam
ENSMUSG00000002981	0.586046	1.21377e-07	3.17452e-07	4031.7	4807.18	5058.01	4611.47	2694.3	3317.98	3034.91	3278.74	Clptm1
ENSMUSG00000002983	1.3038	7.22418e-07	1.76207e-06	190.469	123.339	249.069	230.119	110.81	80.8924	70.8761	62.1141	Relb
ENSMUSG00000002984	-0.121124	0.301708	0.352912	1446.77	1330.84	1814.37	1589.91	1597.41	1760.11	1763.4	1606.98	Tomm40
ENSMUSG00000002985	4.76732	8.248e-66	2.07218e-64	30309.1	27704.1	47993.6	38479.9	1877.54	1677.82	1024.16	730.284	Apoe
ENSMUSG00000002996	-0.194768	0.0130366	0.0196503	1675.06	1597.32	1589.25	1550.8	1937.31	1899.58	1788.91	1723.22	Hbp1
ENSMUSG00000002997	-0.27559	0.183519	0.225813	2249.12	1974.95	3091.32	2785.07	2318.29	2733.61	2898.12	4276.11	Prkar2b
ENSMUSG00000003031	-0.685084	2.2141e-09	6.66688e-09	1746.74	1789.18	2176.48	2042.87	3220.96	2994.42	2793.93	3462.42	Cdkn1b
ENSMUSG00000003032	-0.629866	0.0432021	0.0599117	61.0562	35.0222	63.2251	95.5038	67.233	121.339	90.0126	119.791	Klf4
ENSMUSG00000003033	-1.14606	4.49904e-61	9.98653e-60	1393.01	1475.5	1534.65	1483.49	3308.11	3216.17	3176.67	3319.55	Ap1m1
ENSMUSG00000003037	-0.677253	1.3264e-07	3.45596e-07	795.057	706.535	955.082	896.826	1292.37	1426.78	1186.47	1466.78	Rab8a
ENSMUSG00000003038	-1.47474	1.58157e-49	2.60632e-48	929.116	1135.94	1081.53	1003.24	3115.13	2942.81	2757.79	2699.3	Hmgn2
ENSMUSG00000003039	-0.750536	8.00551e-11	2.67143e-10	1561.58	1505.95	1952.31	1811.84	2858.65	2730.82	2727.31	3181.13	Fam32a
ENSMUSG00000003062	-0.644557	6.0967e-08	1.63734e-07	990.172	1090.26	1089.2	1071.46	1433.06	1714.08	1528.09	1949.5	Stard3nl
ENSMUSG00000003068	-1.26485	3.43467e-30	3.07627e-29	1344.56	1591.23	1666.84	1476.22	3858.43	3931.65	3623.89	3186.45	Stk11
ENSMUSG00000003070	-1.8696	7.54661e-38	8.95841e-37	203.742	216.224	227.994	281.964	803.061	831.24	773.258	991.164	Efna2
ENSMUSG00000003072	0.461165	0.00117518	0.00204478	2221.91	2177.47	3205.32	2813.27	1862.6	1875.87	1801.67	2029.36	Atp5d
ENSMUSG00000003099	0.437169	6.80459e-08	1.82144e-07	2370.57	2526.17	2771.37	2634.09	1937.31	1938.63	1900.9	1833.25	Ppp5c
ENSMUSG00000003119	-0.252422	0.0153382	0.022841	907.215	921.236	901.437	961.405	1022.19	979.078	1154.57	1232.52	Cdk12
ENSMUSG00000003123	-1.40381	1.51785e-26	1.17856e-25	167.904	187.293	217.456	193.736	519.188	562.063	469.2	478.279	Lipe
ENSMUSG00000003131	-0.468854	0.00676524	0.0106631	3071.39	2736.3	4190.1	3787.41	4142.3	4486.74	4370.93	6080.97	Pafah1b2
ENSMUSG00000003134	0.155232	0.0793514	0.104848	855.45	843.578	796.061	848.62	725.868	744.768	812.24	716.087	Tbc1d8
ENSMUSG00000003135	-0.284067	0.0033571	0.00552514	631.135	665.422	754.869	710.366	830.452	822.871	819.327	888.232	Cnot11
ENSMUSG00000003153	2.94143	4.35099e-59	9.22358e-58	8053.44	6707.51	11233	10047	984.839	1199.44	1080.15	1426.85	Slc2a3
ENSMUSG00000003154	0.340028	0.00108036	0.00188859	976.235	1003.46	1121.77	1057.82	830.452	743.374	789.559	919.289	Foxj2
ENSMUSG00000003161	1.08722	5.96084e-23	3.95762e-22	999.463	1084.17	1180.2	1098.75	468.141	582.983	479.831	525.308	Sri
ENSMUSG00000003166	-0.258957	0.00929062	0.0143344	2085.2	2197.26	2421.71	2439.44	2497.58	2741.97	2671.32	3027.62	Dgcr2
ENSMUSG00000003184	-0.93425	8.46073e-10	2.63853e-09	567.424	575.582	442.576	444.775	1110.59	1061.36	900.126	809.258	Irf3
ENSMUSG00000003190	-1.23558	2.27454e-11	7.8732e-11	57.7379	76.1352	78.5524	62.7596	160.612	174.337	168.685	138.426	Bcl2l12
ENSMUSG00000003198	-0.447227	0.00176342	0.00300496	184.496	188.815	151.357	160.083	250.256	223.152	211.919	247.569	Zfp959
ENSMUSG00000003199	-1.31967	1.1436e-62	2.63985e-61	1379.07	1464.84	1546.14	1458.02	3807.38	3781.02	3572.15	3435.8	Mpnd
ENSMUSG00000003200	-0.716674	5.3713e-14	2.22981e-13	1056.54	1044.58	1140.93	1053.27	1924.86	1849.37	1709.53	1583.91	Sh3gl1
ENSMUSG00000003206	0.323731	0.434167	0.486229	14.6004	12.1816	22.9909	22.739	14.9407	13.947	17.719	11.5355	Ebi3
ENSMUSG00000003208	-0.941831	1.09318e-12	4.17085e-12	203.742	175.111	223.204	219.204	407.133	380.752	437.305	358.487	Ccdc94
ENSMUSG00000003226	0.348927	0.00716622	0.0112495	5548.15	6194.36	5004.36	5113.55	3577.05	4207.8	4285.17	5086.26	Ranbp2
ENSMUSG00000003227	-2.29271	0.00185156	0.00314528	3.98192	7.61352	2.87387	0.90956	33.6165	15.3417	17.719	5.32407	Edar
ENSMUSG00000003228	0.929465	3.82575e-11	1.30361e-10	295.99	306.064	323.789	307.431	160.612	131.102	163.015	188.117	Grk5
ENSMUSG00000003233	-0.543118	2.21362e-07	5.65576e-07	2221.91	2003.88	2410.22	2306.64	3523.51	3079.49	3511.2	2922.91	Dvl3
ENSMUSG00000003234	-0.06747	0.454663	0.50605	1347.22	1445.05	1540.39	1385.26	1592.43	1566.25	1438.78	1397.57	Abcf3
ENSMUSG00000003235	-0.303703	0.00539018	0.00861631	1189.93	1207.5	1448.43	1307.95	1513.99	1481.17	1569.91	1793.32	Eif2b5
ENSMUSG00000003269	-1.74019	2.43064e-83	9.08979e-82	1416.9	1408.5	1456.09	1309.77	5134.61	4728.02	4566.55	4254.82	Cyth2
ENSMUSG00000003271	-0.46217	0.00875054	0.0135443	408.147	456.811	277.807	312.889	456.935	456.066	557.086	527.082	Sult2b1
ENSMUSG00000003273	1.11791	9.40103e-24	6.44472e-23	1669.75	1845.52	1479.08	1550.8	750.769	838.213	685.372	744.482	Car11
ENSMUSG00000003279	2.72365	6.47828e-86	2.55607e-84	6769.27	8179.97	9099.62	8150.57	1128.02	1047.42	1223.32	1470.33	Dlgap1
ENSMUSG00000003282	-1.2628	1.60479e-07	4.14874e-07	73.0019	60.9082	33.5285	52.7545	126.996	147.838	126.159	130.44	Plag1
ENSMUSG00000003283	-3.12583	4.02709e-09	1.18471e-08	4.64558	3.04541	3.83182	10.9147	64.7429	76.7084	27.6417	33.7191	Hck
ENSMUSG00000003299	-0.498739	1.3085e-05	2.83526e-05	805.012	843.578	874.614	779.493	1288.63	1196.65	1209.85	972.529	Mrpl4
ENSMUSG00000003308	0.0776465	0.468575	0.519245	1076.45	1239.48	1351.68	1232.45	1071.99	1126.92	1164.49	1272.45	Keap1
ENSMUSG00000003316	-0.0299419	0.779161	0.809436	7767.41	9774.24	9639.91	8874.58	8244.76	9415.6	9885.09	9255	Glg1
ENSMUSG00000003341	1.06248	0.0453507	0.0626392	16.5913	21.3179	9.57956	13.6434	7.47033	12.5523	5.67009	4.43672	Atp8b3
ENSMUSG00000003344	0.161359	0.140672	0.177106	1473.31	1547.07	1924.53	1710.88	1434.3	1457.46	1477.06	1581.25	Btbd2
ENSMUSG00000003345	-0.267929	0.00174796	0.00298061	2311.51	2611.44	2622.88	2499.47	3284.46	2966.52	2985.3	2854.59	Csnk1g2
ENSMUSG00000003346	0.6191	1.99789e-05	4.25138e-05	1444.11	1674.97	2257.9	1924.63	1113.08	1203.62	1182.21	1253.82	Abhd17a
ENSMUSG00000003348	-1.44384	4.41611e-10	1.40433e-09	78.9748	68.5217	97.7115	112.785	199.209	232.914	209.793	335.416	Mob3a
ENSMUSG00000003352	-1.43305	2.1458e-55	4.13753e-54	2992.42	3383.45	3108.57	3161.63	9493.55	8429.55	8453.39	7756.28	Cacnb3
ENSMUSG00000003354	3.48462	5.6685e-31	5.22324e-30	188.478	117.248	225.12	202.832	18.6758	11.1576	14.1752	21.2963	Ccdc65
ENSMUSG00000003355	-0.224318	0.488891	0.539155	33.1827	31.9768	17.2432	34.5633	39.8418	39.0515	28.3504	31.057	Fkbp11
ENSMUSG00000003360	-0.642046	1.01354e-16	4.95645e-16	1811.78	1828.77	2040.45	1902.8	3054.12	3040.44	2826.54	2921.14	Ddx23
ENSMUSG00000003363	2.21483	7.00848e-60	1.51805e-58	6373.73	7956.13	8648.43	7654.86	1424.34	1817.29	1498.32	1858.99	Pld3
ENSMUSG00000003378	0.508129	4.62316e-06	1.04736e-05	9175.02	11092.9	8584.24	8648.1	6983.52	6464.42	6853.72	6059.67	Grik5
ENSMUSG00000003380	0.420732	0.0201797	0.0295013	1119.58	1177.05	1729.11	1674.5	861.579	1153.41	1029.83	1213.89	Rabac1
ENSMUSG00000003382	0.472537	7.02326e-06	1.56166e-05	949.689	797.897	1005.85	965.043	694.741	672.244	631.506	689.466	Etv3
ENSMUSG00000003402	-0.420238	2.42762e-07	6.1726e-07	2703.06	3062.16	2992.65	2953.34	3845.98	4230.12	3857.08	3733.94	Prkcsh
ENSMUSG00000003410	-1.26294	1.34669e-46	2.0583e-45	8857.79	8422.08	9811.39	9810.52	23207.8	20744.7	21475.5	23141.9	Elavl3
ENSMUSG00000003411	2.20907	2.07941e-16	1.00157e-15	718.074	484.22	1234.81	1115.12	160.612	177.127	203.414	226.273	Rab3b
ENSMUSG00000003418	3.47669	2.51875e-17	1.27489e-16	65.7017	47.2038	60.3512	62.7596	2.49011	5.57879	7.08761	5.32407	St8sia6
ENSMUSG00000003420	2.81166	5.68789e-13	2.2159e-12	80.9658	59.3855	170.516	112.785	18.6758	12.5523	18.4278	10.6481	Fcgrt
ENSMUSG00000003421	-0.369635	0.000170609	0.000327664	591.316	590.809	701.224	638.511	836.678	767.084	831.376	822.568	Nosip
ENSMUSG00000003423	-1.06955	3.17681e-26	2.43085e-25	484.467	546.651	510.591	533.912	1154.17	1016.73	1165.2	1008.02	Pih1d1
ENSMUSG00000003429	-1.33	9.39163e-22	5.92993e-21	1743.42	2207.92	2633.42	2315.74	5945.14	5861.91	4904.62	5660.37	Rps11
ENSMUSG00000003435	-0.270801	0.000111256	0.000218403	4487.63	4616.84	4380.73	4332.23	5709.83	5280.32	5418.48	5085.37	Supt5
ENSMUSG00000003436	1.05724	5.16388e-06	1.16309e-05	578.043	485.743	880.362	749.478	379.742	387.726	314.69	216.512	Dll3
ENSMUSG00000003437	-0.523431	8.71206e-09	2.49375e-08	1576.18	1455.71	1496.33	1483.49	2432.84	2094.84	2110.69	2012.5	Paf1
ENSMUSG00000003438	-0.844005	3.02269e-15	1.35228e-14	566.097	587.764	717.509	641.24	1147.94	1186.89	1071.65	1108.29	Timm50
ENSMUSG00000003444	-0.503058	0.000576658	0.00104067	148.658	149.225	182.012	160.083	197.964	244.072	219.716	245.794	Med29
ENSMUSG00000003452	0.333291	8.61543e-06	1.90036e-05	2180.77	1961.24	2018.41	2172.94	1639.74	1627.61	1656.37	1695.71	Bicd1
ENSMUSG00000003458	-0.71281	3.61757e-10	1.15862e-09	2261.07	2847.46	2240.66	2204.77	3752.6	4210.59	4054.82	3625.69	Ncstn
ENSMUSG00000003464	-0.072407	0.554497	0.601836	1573.52	1539.45	2072.06	1963.74	1927.35	1831.24	1820.1	1941.51	Pex19
ENSMUSG00000003469	6.21093	1.35347e-209	3.84835e-207	2462.16	3039.32	3277.17	3092.5	43.577	18.1311	46.7782	47.0292	Phyhip
ENSMUSG00000003476	5.2041	7.92763e-38	9.38583e-37	202.414	121.816	250.984	193.736	7.47033	5.57879	4.25256	4.43672	Crhr2
ENSMUSG00000003500	0.249406	0.0473468	0.065115	1657.81	1632.34	2189.89	1947.37	1400.69	1631.8	1544.39	1672.64	Impdh1
ENSMUSG00000003518	3.49309	4.08953e-108	2.32558e-106	2704.39	2568.8	3789.67	3565.48	307.529	297.071	255.863	264.429	Dusp3
ENSMUSG00000003526	0.989994	1.11413e-08	3.16684e-08	587.997	676.081	485.684	451.142	333.675	285.913	237.435	252.893	Prodh
ENSMUSG00000003527	-0.730354	1.36759e-17	7.01135e-17	673.609	668.467	676.317	623.958	1121.8	1069.73	1152.44	1037.31	Dgcr14
ENSMUSG00000003528	0.0604431	0.621362	0.66506	1576.18	1509	2020.33	1806.39	1502.78	1652.72	1657.08	1816.39	Slc25a1
ENSMUSG00000003531	-0.326691	0.00279857	0.00465467	807.667	866.419	1027.89	978.687	1123.04	1146.44	1107.08	1238.73	Dgcr6
ENSMUSG00000003534	-0.369415	0.00423509	0.00687415	1975.7	2657.12	2371.9	2101.99	2795.15	3405.85	2898.83	2657.6	Ddr1
ENSMUSG00000003541	1.45652	0.000452371	0.000826111	97.5571	39.5903	194.465	148.258	61.0077	43.2356	33.3118	39.0431	Ier3
ENSMUSG00000003545	4.76315	1.79492e-18	9.638e-18	858.105	497.924	1298.03	1609.01	53.5374	51.6038	40.3994	12.4228	Fosb
ENSMUSG00000003546	-0.935346	1.75324e-09	5.32664e-09	578.043	599.946	524.96	502.077	1319.76	1005.58	1069.52	821.681	Klc4
ENSMUSG00000003549	-0.379325	0.00187379	0.00318063	556.806	577.105	494.305	475.7	786.875	679.218	652.769	618.479	Ercc1
ENSMUSG00000003559	-0.86464	0.0317576	0.045045	13.9367	31.9768	10.5375	13.6434	34.8616	23.7099	30.4767	32.8317	As3mt
ENSMUSG00000003573	-2.11904	2.42286e-75	7.44436e-74	335.809	377.631	342.948	338.356	1644.72	1570.43	1551.48	1278.66	Homer3
ENSMUSG00000003575	0.169782	0.0451516	0.0623737	3320.26	3374.31	3367.22	3570.93	3154.97	2700.13	3214.94	3041.82	Crtc1
ENSMUSG00000003581	-1.08791	1.4173e-23	9.6496e-23	1095.69	1027.83	974.241	1014.16	2406.69	2263.59	2232.6	1845.68	Rnf215
ENSMUSG00000003585	3.75076	1.68903e-98	8.13324e-97	518.314	472.038	557.53	556.651	38.5967	37.6568	31.1855	49.6913	Sec14l2
ENSMUSG00000003604	0.224842	0.204342	0.248887	138.04	114.203	146.567	124.61	120.77	121.339	91.4301	119.791	Aven
ENSMUSG00000003617	-0.466137	0.200535	0.244682	29.2008	38.0676	38.3182	39.1111	83.4187	51.6038	39.6906	26.6203	Cp
ENSMUSG00000003623	2.54129	6.66418e-113	4.15942e-111	2253.11	1974.95	2619.05	2237.52	394.683	383.542	396.906	385.995	Crot
ENSMUSG00000003644	-0.460563	0.00445776	0.0072075	192.46	150.748	212.666	192.827	288.853	291.492	223.968	236.921	Rps6ka1
ENSMUSG00000003657	2.23709	2.26401e-18	1.2088e-17	432.702	292.359	587.227	582.118	139.446	82.2871	84.3425	97.6079	Calb2
ENSMUSG00000003660	-0.605342	2.02907e-07	5.19981e-07	3285.09	4038.21	3960.19	3517.27	4942.87	5456.06	5666.54	6436.8	Snrnp200
ENSMUSG00000003662	0.0141911	0.886137	0.90289	731.347	689.785	787.44	775.855	744.543	729.427	680.41	805.709	Ciao1
ENSMUSG00000003665	0.0138874	0.974356	0.978686	23.2279	18.2725	10.5375	13.6434	21.1659	15.3417	17.719	11.5355	Has1
ENSMUSG00000003680	-0.828367	7.38e-10	2.31035e-09	314.572	366.972	249.069	331.989	586.421	549.511	560.63	537.731	Taf6l
ENSMUSG00000003721	0.301608	0.0208488	0.0303853	775.811	606.036	869.824	834.067	654.899	615.062	598.194	642.437	Insig2
ENSMUSG00000003731	0.605051	3.78833e-07	9.47136e-07	2350.66	2628.19	3140.18	2886.03	1662.15	1850.76	1724.41	1996.52	Kpna6
ENSMUSG00000003746	2.04591	5.91461e-29	5.0693e-28	1623.3	2095.24	1488.66	1276.11	429.544	292.886	429.509	413.502	Man1a
ENSMUSG00000003752	-0.648959	0.000110771	0.000217546	124.767	138.566	136.988	160.992	212.905	192.468	203.414	267.978	Itpkc
ENSMUSG00000003762	0.490439	0.0004124	0.000756199	994.817	1082.64	774.986	834.976	651.164	672.244	719.392	578.548	Coq8b
ENSMUSG00000003778	-1.03764	4.19535e-13	1.64697e-12	2722.97	2943.39	2002.13	2263.9	5239.19	5199.43	5551.72	4391.47	Brd8
ENSMUSG00000003779	-0.449911	0.11924	0.152328	266.125	572.537	227.036	221.933	459.426	517.433	389.11	385.995	Kif20a
ENSMUSG00000003808	-0.90967	1.11563e-24	8.0065e-24	1338.59	1268.41	1335.39	1244.28	2557.34	2454.67	2561.46	2176.66	Farsa
ENSMUSG00000003809	-0.604883	3.58044e-07	8.97642e-07	597.952	641.059	533.582	538.46	930.057	972.104	845.552	767.553	Gcdh
ENSMUSG00000003810	-1.03953	3.79438e-29	3.2756e-28	4439.85	4510.25	4612.56	4371.35	10086.2	9114.35	9641.98	8022.48	Mast2
ENSMUSG00000003812	-0.686999	0.000288915	0.000539828	248.87	278.655	204.045	233.757	496.777	396.094	379.896	281.288	Dnase2a
ENSMUSG00000003813	-0.0857678	0.348172	0.400371	678.254	669.99	775.944	724.01	750.769	782.425	761.209	732.059	Rad23a
ENSMUSG00000003814	0.0237102	0.889655	0.905707	10767.8	10304.1	14838.7	13214.1	9533.39	13947	10741.3	14105.2	Calr
ENSMUSG00000003824	-1.61546	9.3315e-21	5.61112e-20	69.6837	80.7033	60.3512	69.1266	240.296	225.941	203.414	184.568	Syce2
ENSMUSG00000003847	0.298865	0.0468169	0.0644655	4774.99	4458.48	3040.55	3991.15	3283.21	3033.47	3732.33	3169.59	Nfat5
ENSMUSG00000003848	-1.12843	1.01438e-33	1.0401e-32	781.121	759.83	782.65	784.95	1855.13	1701.53	1734.34	1512.03	Nob1
ENSMUSG00000003849	2.03829	9.35393e-07	2.25666e-06	52.4287	65.4763	67.0569	45.478	24.9011	6.97349	17.719	6.21141	Nqo1
ENSMUSG00000003863	0.49249	9.65877e-08	2.55263e-07	5390.2	6418.2	5723.79	5481.92	4219.49	3824.26	4365.97	3937.15	Ppfia3
ENSMUSG00000003865	0.951281	2.70312e-15	1.21174e-14	1354.52	1336.93	1704.2	1310.68	784.385	779.636	702.382	689.466	Gys1
ENSMUSG00000003868	-1.34932	2.91311e-56	5.71549e-55	748.602	750.693	855.455	782.222	1896.22	2086.47	2027.06	1985.88	Ruvbl2
ENSMUSG00000003872	2.53965	2.69104e-94	1.23602e-92	891.287	933.418	804.683	804.961	160.612	125.523	152.384	149.074	Lin7b
ENSMUSG00000003873	-0.967083	2.46404e-26	1.89273e-25	932.434	925.804	1001.06	953.219	2069.28	1873.08	1737.88	1781.79	Bax
ENSMUSG00000003923	-0.211806	0.118222	0.151071	680.909	578.628	802.767	753.116	735.828	810.319	782.472	936.148	Tfam
ENSMUSG00000003929	-1.08919	1.4686e-23	9.99504e-23	1063.84	1017.17	1145.72	1042.36	2172.62	2110.18	2134.08	2666.47	Zfp81
ENSMUSG00000003934	0.439192	0.0352955	0.0496192	3202.79	2331.26	4660.46	4538.71	2822.54	2396.09	2576.35	3073.76	Efnb3
ENSMUSG00000003948	1.557	2.26873e-16	1.09012e-15	2795.31	3275.34	3255.13	2846.92	830.452	931.658	871.067	1500.5	Mmd
ENSMUSG00000003949	3.58461	5.31511e-46	7.98737e-45	782.448	839.01	950.292	866.811	41.0868	59.972	64.4972	118.017	Hlf
ENSMUSG00000003955	1.36215	1.01438e-12	3.88096e-12	895.933	747.648	1353.59	1062.37	409.623	417.014	324.612	431.249	Fam162a
ENSMUSG00000003970	-1.20736	4.71099e-20	2.73631e-19	3068.07	3473.29	4528.26	3902.01	8304.52	9324.95	8103.26	8839.72	Rpl8
ENSMUSG00000003974	4.64522	7.80879e-20	4.48042e-19	1537.69	1964.29	1876.64	1701.79	37.3517	36.2621	51.7395	156.173	Grm3
ENSMUSG00000003992	-0.235578	0.315093	0.366677	1564.9	1329.32	1736.77	1687.23	1288.63	1467.22	1755.6	2925.57	Ssbp2
ENSMUSG00000004018	0.120547	0.3655	0.417844	199.096	223.838	183.928	211.018	186.758	189.679	197.744	174.807	Fancl
ENSMUSG00000004031	0.952307	1.13569e-13	4.6183e-13	4096.07	4726.47	4468.86	4488.68	2424.12	1952.58	2048.32	2759.64	Brinp2
ENSMUSG00000004032	1.56169	1.42668e-34	1.5113e-33	921.152	1163.35	1235.76	1045.08	400.908	380.752	348.002	350.501	Gstm5
ENSMUSG00000004035	-1.01155	1.02454e-08	2.91775e-08	108.176	173.588	161.895	148.258	306.284	309.623	255.154	313.233	Gstm7
ENSMUSG00000004040	1.31235	3.81923e-09	1.1269e-08	1618.65	1656.7	1963.81	1776.37	1096.89	648.534	588.271	495.138	Stat3
ENSMUSG00000004043	-0.540509	0.294328	0.345114	7.30019	10.6589	10.5375	7.27648	19.9209	11.1576	13.4665	7.09875	Stat5a
ENSMUSG00000004044	1.43003	1.28302e-07	3.34683e-07	100.212	155.316	165.726	132.796	72.2132	44.6303	34.7293	55.0153	Cavin1
ENSMUSG00000004054	0.0242644	0.868992	0.88813	309.263	316.723	396.594	354.728	388.457	355.648	332.409	282.175	Map3k11
ENSMUSG00000004056	-0.542103	8.60508e-09	2.46392e-08	2016.84	2370.85	2043.32	1866.42	2990.62	3099.02	3007.98	2969.94	Akt2
ENSMUSG00000004069	0.975178	4.76612e-13	1.86531e-12	1073.79	1036.96	1449.39	1230.63	622.528	617.851	549.29	650.423	Dnaja3
ENSMUSG00000004070	0.186646	0.183218	0.225473	666.972	686.74	896.647	867.72	654.899	610.877	711.596	759.567	Hmox2
ENSMUSG00000004071	0.808832	8.54177e-15	3.72194e-14	3351.45	3100.23	3915.17	3630.96	2173.87	1991.63	1981.69	1849.23	Cdip1
ENSMUSG00000004085	1.2482	4.33468e-09	1.27082e-08	442.657	499.447	488.558	481.157	306.284	184.1	160.889	157.06	Map3k20
ENSMUSG00000004096	-0.281685	0.0188589	0.0276923	855.45	814.647	1014.48	949.581	1177.82	1061.36	967.458	1216.55	Cwc15
ENSMUSG00000004098	2.75839	4.60649e-05	9.43579e-05	288.689	386.767	103.459	130.067	68.4781	23.7099	31.8942	10.6481	Col5a3
ENSMUSG00000004099	-1.23175	7.1221e-47	1.10266e-45	2284.3	2658.64	2467.69	2263.9	5911.53	5345.87	5795.54	5640.85	Dnmt1
ENSMUSG00000004100	-1.37869	1.71154e-19	9.69297e-19	666.309	593.855	553.699	556.651	1809.07	1570.43	1635.82	1155.32	Ppan
ENSMUSG00000004105	1.12289	7.958e-05	0.000159045	84.9477	54.8174	124.534	87.3178	48.5572	34.8674	36.8556	42.5925	Angptl2
ENSMUSG00000004110	1.59983	9.15567e-13	3.51114e-12	13169.5	14156.6	10550	11640.6	2288.41	4496.5	4212.16	5336.49	Cacna1e
ENSMUSG00000004113	0.648517	6.80438e-09	1.96402e-08	7048.01	8003.33	6113.68	6650.7	4367.66	3998.6	4837.29	4530.78	Cacna1b
ENSMUSG00000004127	1.18027	6.67003e-18	3.47225e-17	438.675	386.767	346.78	357.457	188.003	163.18	163.015	163.271	Trmt10a
ENSMUSG00000004151	1.13787	1.5901e-05	3.41856e-05	899.915	628.877	1231.93	1176.06	677.31	329.149	356.507	428.587	Etv1
ENSMUSG00000004187	2.57709	1.56959e-65	3.90502e-64	7678.48	7988.11	6941.35	6886.28	1512.74	1227.33	1287.82	917.514	Kifc2
ENSMUSG00000004207	1.16878	4.19766e-29	3.61852e-28	31201.7	40957.7	37888.1	34949.8	16340.1	17108.8	15314.9	15730	Psap
ENSMUSG00000004221	0.949082	4.55509e-26	3.46183e-25	1233.73	1286.69	1310.48	1285.21	600.117	676.428	651.351	718.749	Ikbkg
ENSMUSG00000004233	-0.265696	0.0364138	0.0510911	230.952	217.747	252.9	237.395	276.402	319.386	284.213	254.668	Wars2
ENSMUSG00000004263	-0.102518	0.275786	0.325588	834.213	842.056	851.623	898.645	1017.21	860.528	938.399	863.386	Atn1
ENSMUSG00000004264	-0.697415	5.99454e-11	2.01805e-10	1702.27	1568.39	2081.64	1921.9	2923.39	3016.73	2959.08	2906.05	Phb2
ENSMUSG00000004266	-3.49672	4.47094e-14	1.86468e-13	15.9277	13.7043	11.4955	9.0956	201.699	227.336	86.4688	55.9027	Ptpn6
ENSMUSG00000004267	3.58722	9.3552e-247	4.65499e-244	12794.6	13367.8	16306.3	13894.4	1187.78	1256.62	1075.19	1174.84	Eno2
ENSMUSG00000004268	-1.1301	5.89734e-36	6.5942e-35	666.972	676.081	736.668	656.702	1618.57	1446.3	1510.37	1414.43	Emg1
ENSMUSG00000004270	0.652619	5.77069e-08	1.55304e-07	796.385	947.122	875.572	779.493	476.856	594.141	505.346	582.985	Lpcat3
ENSMUSG00000004285	0.256553	0.0781696	0.103401	905.888	983.667	1301.86	1176.06	850.373	1013.94	816.492	977.853	Atp6v1f
ENSMUSG00000004317	0.499088	4.93307e-06	1.11405e-05	1006.1	930.372	1215.65	1104.21	769.444	765.689	756.956	724.073	Clcn5
ENSMUSG00000004319	0.597647	1.46186e-05	3.15346e-05	5969.57	5723.85	6650.13	6537.92	3161.2	4170.14	4260.36	4847.56	Clcn3
ENSMUSG00000004328	2.87792	7.33221e-47	1.13323e-45	737.32	586.241	689.728	628.506	51.0473	100.418	99.2265	106.481	Hif3a
ENSMUSG00000004347	-1.46999	5.95161e-33	5.93934e-32	153.304	158.361	148.483	179.183	468.141	460.25	417.46	428.587	Pde1c
ENSMUSG00000004356	-0.384492	0.00540292	0.00863513	1069.81	1152.69	825.758	845.891	1195.25	1172.94	1347.35	1358.52	Utp20
ENSMUSG00000004360	-1.32542	1.89119e-19	1.06665e-18	3376.67	3349.95	2233	2705.03	8035.59	6845.17	6874.98	7472.33	9330159F19Rik
ENSMUSG00000004364	0.244398	0.0820291	0.107988	3510.73	3272.29	4260.03	3831.07	2793.91	3004.18	2859.14	3898.99	Cul3
ENSMUSG00000004366	2.48015	4.06531e-15	1.80297e-14	3806.72	2285.58	7777.65	6438.78	1218.91	889.817	783.181	749.806	Sst
ENSMUSG00000004383	0.94927	2.09951e-10	6.82425e-10	5021.87	6136.5	5933.58	5418.25	2277.21	2765.68	2969	3639	Large1
ENSMUSG00000004393	-0.555305	4.05396e-09	1.19203e-08	776.475	765.92	857.371	795.865	1057.05	1178.52	1253.8	1203.24	Ddx56
ENSMUSG00000004394	-0.344928	0.000321343	0.000597305	1381.06	1311.05	1572.01	1588.09	1893.73	1834.03	1780.41	1931.75	Tmed4
ENSMUSG00000004415	3.83303	1.71298e-126	1.35175e-124	732.01	814.647	986.695	882.273	58.5176	55.7879	60.2447	63.8888	Col26a1
ENSMUSG00000004446	-0.0856606	0.59332	0.638826	258.825	211.656	342.948	290.15	273.912	305.439	296.971	299.035	Bid
ENSMUSG00000004451	0.594206	9.264e-08	2.45265e-07	586.006	616.695	696.434	690.356	414.604	404.462	423.839	469.405	Ralb
ENSMUSG00000004455	-0.751668	2.93721e-14	1.23885e-13	1872.17	1641.48	1939.86	1875.51	2767.76	3064.15	3129.89	3385.22	Ppp1cc
ENSMUSG00000004460	0.164123	0.321953	0.373722	1756.03	1483.11	2097.92	1994.67	1311.04	1789.4	1455.79	1990.31	Dnajb11
ENSMUSG00000004462	0.223406	0.0669024	0.0897359	291.344	334.995	311.336	287.421	240.296	273.361	248.775	283.063	Tbccd1
ENSMUSG00000004473	1.46336	3.10649e-12	1.14901e-11	158.613	197.952	133.156	138.253	44.822	64.1561	60.9534	55.9027	Clec11a
ENSMUSG00000004500	-0.390233	0.0285359	0.0407865	286.035	403.517	348.696	313.798	372.272	418.409	397.615	574.999	Zfp324
ENSMUSG00000004508	0.0938229	0.61702	0.661164	812.976	781.147	1226.18	1017.8	697.231	859.134	935.564	1102.97	Gab2
ENSMUSG00000004530	-1.00795	2.56155e-15	1.15058e-14	2057.99	1819.63	2569.24	2494.92	4715.03	4216.17	4623.25	4437.61	Coro1c
ENSMUSG00000004535	0.444888	0.000384735	0.000708154	3910.91	3829.6	4184.35	3992.97	2544.89	2769.87	2742.2	3633.67	Tax1bp1
ENSMUSG00000004558	4.21504	4.14178e-187	8.43087e-185	10339.1	10835.6	14923	12835.7	632.488	623.43	614.496	763.116	Ndrg2
ENSMUSG00000004561	-1.12692	1.69336e-10	5.5484e-10	1284.83	1306.48	830.548	1051.45	2801.38	2382.14	2667.07	1915.78	Mettl17
ENSMUSG00000004562	-0.0253024	0.869508	0.888506	2166.83	2113.51	1941.78	1956.46	2746.59	1941.42	1961.14	1677.97	Arhgef40
ENSMUSG00000004565	0.396184	0.00646097	0.0102211	2280.98	2411.96	1647.68	1942.82	1633.51	1548.11	1752.77	1356.75	Pnpla6
ENSMUSG00000004567	-0.493593	0.00244531	0.00409831	2543.79	2891.62	1877.59	2035.6	3690.35	3211.99	3537.42	2717.05	Mcoln1
ENSMUSG00000004568	-0.349266	0.000122527	0.000239375	1130.87	1315.62	1162	1170.6	1504.03	1403.07	1558.56	1605.21	Arhgef18
ENSMUSG00000004591	-0.653422	2.78376e-11	9.58769e-11	1272.89	1304.96	1112.19	1071.46	1918.63	1859.13	1933.5	1772.03	Pkn2
ENSMUSG00000004609	-4.8459	3.24537e-09	9.63605e-09	0.663654	1.5227	0.957956	2.72868	67.233	59.972	25.5154	12.4228	Cd33
ENSMUSG00000004610	-0.08533	0.542015	0.590363	203.742	193.383	227.036	204.651	234.07	251.046	204.123	196.99	Etfb
ENSMUSG00000004626	0.460719	0.0045765	0.00739081	3762.92	2331.26	2500.27	2956.98	1914.9	2192.46	2350.96	1939.73	Stxbp2
ENSMUSG00000004630	1.88973	8.11399e-05	0.000161945	36.501	44.1584	15.3273	23.6486	8.71539	5.57879	9.21389	7.9861	Pcp2
ENSMUSG00000004631	-0.229676	0.0423789	0.0588384	594.634	676.081	591.059	535.731	778.16	701.533	681.119	646.874	Sgce
ENSMUSG00000004633	-0.882577	9.49338e-12	3.37679e-11	400.847	357.836	515.38	441.137	815.512	834.029	762.627	760.454	Chn2
ENSMUSG00000004637	1.46861	3.73197e-17	1.86682e-16	252.852	242.11	323.789	318.346	123.261	92.05	93.5564	103.819	Wwox
ENSMUSG00000004642	-0.511344	0.000117685	0.000230368	575.388	500.97	684.939	655.793	846.638	924.684	925.642	756.017	Slbp
ENSMUSG00000004655	0.160935	0.728421	0.763411	21.9006	22.8406	22.9909	15.4625	23.6561	18.1311	26.2241	6.21141	Aqp1
ENSMUSG00000004661	-1.68514	2.79898e-21	1.72415e-20	139.367	158.361	93.8797	101.871	409.623	362.621	409.664	393.094	Arid3b
ENSMUSG00000004665	-2.22408	2.60103e-12	9.67649e-12	20.5733	27.4087	25.8648	35.4728	170.573	143.654	124.033	71.8749	Cnn2
ENSMUSG00000004667	-1.02782	1.14702e-19	6.54142e-19	491.768	529.901	656.2	563.927	1181.56	1158.99	1138.27	1092.32	Polr2e
ENSMUSG00000004677	-1.10129	6.61245e-11	2.21856e-10	4522.8	4418.89	2923.68	3447.23	9247.03	8125.51	8870.85	6607.17	Myo9b
ENSMUSG00000004698	3.71617	9.96413e-148	1.07523e-145	3683.28	3415.43	4912.4	4083.02	337.41	285.913	326.03	275.077	Hdac9
ENSMUSG00000004707	-5.40564	2.4383e-09	7.31736e-09	1.99096	0	0.957956	0	48.5572	57.1826	32.603	14.1975	Ly9
ENSMUSG00000004730	-5.07102	2.39216e-36	2.71036e-35	10.6185	13.7043	8.6216	9.0956	437.015	543.932	240.27	172.145	Adgre1
ENSMUSG00000004748	3.8711	4.24952e-77	1.36175e-75	384.919	432.448	526.876	515.721	41.0868	30.6833	25.5154	31.9444	Mtfp1
ENSMUSG00000004768	0.00944481	0.943414	0.951434	989.508	1018.69	973.283	1036.9	871.539	962.341	902.961	1252.04	Rab23
ENSMUSG00000004771	0.298238	0.0831786	0.109396	2453.53	1944.49	3356.68	2937.88	2087.96	2016.73	2047.61	2545.79	Rab11a
ENSMUSG00000004788	-0.661453	4.55354e-11	1.5463e-10	428.057	453.766	493.347	462.966	661.125	767.084	734.276	741.82	Eif2b2
ENSMUSG00000004789	-0.0674172	0.500649	0.550631	3406.54	3180.93	4116.34	3737.38	3853.45	3718.26	3860.62	3704.66	Dlst
ENSMUSG00000004791	1.4363	1.78841e-05	3.82517e-05	31.8554	48.7265	56.5194	40.0206	17.4308	13.947	16.3015	16.8595	Pgf
ENSMUSG00000004798	-0.0495956	0.652238	0.693673	3094.62	3509.83	3582.76	3329.9	3113.88	3354.25	3428.28	4084.45	Ulk2
ENSMUSG00000004815	-0.331782	0.00564811	0.00900049	1815.09	1693.25	1377.54	1509.87	2013.26	2011.15	2221.96	1802.2	Dgkq
ENSMUSG00000004843	1.36429	7.3727e-17	3.62523e-16	1080.43	924.282	1449.39	1306.13	498.022	401.673	435.179	514.66	Chmp2b
ENSMUSG00000004846	-1.11449	3.55604e-30	3.18338e-29	1415.57	1353.68	1296.11	1240.64	3110.15	3020.91	2811.65	2553.78	Plod3
ENSMUSG00000004849	0.61098	7.52888e-07	1.83365e-06	2048.7	2396.74	2810.64	2653.19	1533.91	1591.35	1557.86	1802.2	Ap1s1
ENSMUSG00000004865	-0.810363	8.19819e-18	4.25294e-17	2735.58	2483.53	2249.28	2310.28	4530.76	4066.94	4411.33	4143.01	Srpk1
ENSMUSG00000004880	-0.819282	1.22434e-14	5.28346e-14	649.054	705.012	564.236	600.31	1101.87	1213.39	1064.56	1060.38	Lbr
ENSMUSG00000004885	-1.48711	7.0524e-05	0.000141482	26.5462	22.8406	22.033	27.2868	83.4187	71.1296	94.2652	29.2824	Crabp2
ENSMUSG00000004891	-0.459979	0.0172975	0.0255736	1624.62	2495.71	1602.66	1648.12	2095.43	2630.4	2156.05	3247.68	Nes
ENSMUSG00000004892	3.12966	4.05255e-192	9.18903e-190	9666.12	9116.43	11019.4	10300.8	1010.99	1251.04	1105.67	1215.66	Bcan
ENSMUSG00000004894	1.21468	0.0287753	0.0410981	29.2008	19.7952	21.075	6.36692	9.96045	9.76288	8.50513	5.32407	Hapln2
ENSMUSG00000004895	-0.617659	1.38511e-06	3.29022e-06	782.448	819.215	1022.14	899.555	1292.37	1182.7	1399.09	1527.12	Prcc
ENSMUSG00000004896	-0.198134	0.279375	0.329326	1404.96	1422.21	843.959	1021.44	1553.83	1358.44	1301.28	1169.52	Rrnad1
ENSMUSG00000004897	-0.707924	5.98762e-14	2.47705e-13	2161.52	2311.47	2615.22	2385.78	3809.87	3853.55	3611.14	4198.91	Hdgf
ENSMUSG00000004902	1.55495	4.11199e-12	1.50476e-11	153.968	159.884	182.012	181.002	51.0473	46.025	81.5075	47.9166	Slc25a18
ENSMUSG00000004929	-0.169716	0.0744032	0.0988383	1134.18	1081.12	1263.54	1238.82	1241.32	1368.2	1280.02	1421.53	Thop1
ENSMUSG00000004931	0.299318	0.0150466	0.0224402	560.788	542.083	532.624	501.168	504.248	430.961	436.597	368.248	Apba3
ENSMUSG00000004933	1.80927	5.57147e-27	4.41796e-26	5074.96	5000.56	3441.94	3846.53	1274.94	1068.34	1506.12	1101.19	Matk
ENSMUSG00000004934	-1.02643	1.09528e-28	9.28088e-28	638.435	677.603	681.107	663.069	1481.62	1387.72	1300.58	1250.27	Pias4
ENSMUSG00000004936	3.02002	3.09052e-89	1.31811e-87	3443.7	3439.79	5091.54	4443.2	494.287	545.327	472.743	513.772	Map2k1
ENSMUSG00000004937	-0.291842	0.0309934	0.0440343	1996.93	1999.31	2732.09	2368.49	2615.86	2697.34	2611.78	3212.19	Sgta
ENSMUSG00000004939	0.673618	0.21605	0.261777	16.5913	15.227	6.70569	10.0052	11.2055	6.97349	5.67009	7.09875	Nmrk2
ENSMUSG00000004945	0.742731	3.60725e-06	8.25457e-06	745.947	863.373	1170.62	1096.93	580.196	637.377	536.532	565.238	Tmem242
ENSMUSG00000004947	-1.05414	2.64761e-23	1.7843e-22	268.116	239.065	250.984	267.411	546.58	525.801	562.756	502.237	Dtx2
ENSMUSG00000004951	-3.84437	1.99057e-10	6.48427e-10	3.31827	0	4.78978	1.81912	56.0275	40.4462	39.6906	20.4089	Hspb1
ENSMUSG00000004952	0.313832	0.342468	0.394459	185.823	184.247	131.24	160.083	222.865	145.049	104.897	62.1141	Rasa4
ENSMUSG00000004961	0.923401	6.25471e-10	1.9677e-09	2853.05	2646.46	3780.09	3571.84	1561.3	1557.88	1648.58	2007.17	Syt5
ENSMUSG00000004980	-1.13712	3.82508e-54	7.18979e-53	22938.5	21957.4	19699.4	21518.4	46167.9	47588.5	47049	48596.3	Hnrnpa2b1
ENSMUSG00000004988	0.167153	0.720013	0.755986	20.5733	15.227	12.4534	17.2816	24.9011	16.7364	9.21389	9.76079	Fxyd4
ENSMUSG00000004994	-0.345213	0.0104309	0.0159577	343.773	365.449	292.177	287.421	438.26	430.961	355.089	413.502	Ccdc130
ENSMUSG00000004996	-0.235709	0.0790015	0.104439	301.299	303.018	238.531	289.24	336.165	308.228	372.099	312.345	Mri1
ENSMUSG00000005034	1.34833	7.30062e-12	2.61919e-11	9231.43	7659.2	13403.7	12127.2	3448.8	3898.18	4010.17	5302.77	Prkacb
ENSMUSG00000005043	1.7061	3.59176e-20	2.10122e-19	186.487	242.11	222.246	170.997	57.2726	64.1561	64.4972	63.8888	Sgsh
ENSMUSG00000005045	0.88146	4.76623e-08	1.29086e-07	9551.97	9548.88	8919.53	9557.66	6591.33	4008.36	5587.87	4209.56	Chd5
ENSMUSG00000005054	-0.701702	0.000875675	0.00154816	159.941	182.725	292.177	196.465	413.359	341.701	298.388	300.81	Cstb
ENSMUSG00000005057	-1.86208	1.46742e-61	3.3064e-60	281.389	318.245	322.831	297.426	1069.5	1044.63	1048.26	1256.48	Sh2b2
ENSMUSG00000005069	-0.216913	0.155632	0.194315	2640.02	2009.97	3340.39	3080.68	3315.58	3221.75	3138.39	3199.76	Pex5
ENSMUSG00000005078	-0.371915	4.51766e-06	1.02488e-05	1112.95	1131.37	1117.93	1097.84	1480.37	1357.04	1382.08	1548.42	Jkamp
ENSMUSG00000005087	1.7419	5.11874e-32	4.93764e-31	291.344	354.79	305.588	284.692	92.1341	97.6288	85.76	94.0585	Cd44
ENSMUSG00000005089	5.15525	2.54967e-188	5.37321e-186	39977.9	38567.1	56051.9	45942.8	958.693	1398.88	1158.82	1549.3	Slc1a2
ENSMUSG00000005102	0.122137	0.176084	0.217545	1401.64	1248.62	1179.24	1297.03	1146.7	1160.39	1246	1158.87	Eif2ak4
ENSMUSG00000005103	0.0987824	0.444905	0.496763	3919.54	3474.81	5062.8	4648.76	4035.23	4039.04	4126.4	3778.31	Wdr1
ENSMUSG00000005124	0.854323	0.0228805	0.0331574	33.1827	25.886	28.7387	21.8294	21.1659	15.3417	15.5927	9.76079	Wisp1
ENSMUSG00000005125	-1.67073	6.96808e-08	1.86325e-07	481.813	371.54	797.977	633.963	908.891	1617.85	2000.83	2750.77	Ndrg1
ENSMUSG00000005142	-0.19635	0.309265	0.360739	1051.89	1274.5	899.521	932.299	1364.58	1405.85	1197.1	796.835	Man2b1
ENSMUSG00000005148	2.41062	2.14163e-13	8.57467e-13	181.841	132.475	316.125	223.752	61.0077	22.3152	41.8169	35.4938	Klf5
ENSMUSG00000005150	-0.511707	0.000411843	0.000755256	926.461	986.713	757.743	815.875	1382.01	1319.38	1295.61	973.417	Wdr83
ENSMUSG00000005161	-1.28458	6.22206e-14	2.56929e-13	2988.43	3168.75	4705.48	4236.73	8061.74	9273.34	8485.99	10964.9	Prdx2
ENSMUSG00000005198	-0.466476	1.50636e-06	3.565e-06	3375.34	4158.51	3876.85	3673.71	4792.22	5312.4	5585.74	5135.06	Polr2a
ENSMUSG00000005204	-0.560503	1.50131e-12	5.6808e-12	2298.23	2329.74	2173.6	2146.56	3528.49	3071.12	3236.91	3355.05	Senp3
ENSMUSG00000005220	1.59225	0.00114356	0.00199402	23.2279	16.7497	16.2853	20.0103	9.96045	2.78939	6.37885	6.21141	Corin
ENSMUSG00000005225	-1.17172	2.36575e-27	1.90376e-26	528.932	433.971	500.053	481.157	1142.96	1020.92	1031.96	1198.8	Plekha8
ENSMUSG00000005233	-0.369368	0.240749	0.288329	224.979	414.176	182.97	153.716	343.635	428.172	277.834	207.639	Spc25
ENSMUSG00000005237	0.601108	0.0334586	0.0472743	149.322	207.088	92.9217	135.524	134.466	69.7349	97.809	81.6357	Dnah2
ENSMUSG00000005251	-0.47919	0.371506	0.423791	8.6275	3.04541	10.5375	9.0956	11.2055	6.97349	12.0489	14.1975	Ripk4
ENSMUSG00000005262	-0.0862267	0.237064	0.284239	2016.18	1825.72	1903.46	1822.76	2003.29	1953.97	2049.03	2032.02	Ufd1
ENSMUSG00000005267	-0.616098	2.12964e-08	5.93469e-08	475.84	537.515	459.819	462.057	677.31	728.032	720.81	828.78	Zfp287
ENSMUSG00000005299	-0.223967	0.0670136	0.0898447	1727.49	1985.61	2165.94	2043.78	1977.15	2364.01	2248.19	2658.48	Letm1
ENSMUSG00000005312	0.216085	0.176969	0.218518	3654.08	3960.55	5162.43	4435.02	3137.54	3662.48	3331.88	4684.29	Ubqln1
ENSMUSG00000005320	-3.45717	2.65868e-19	1.48642e-18	9.95481	7.61352	3.83182	4.5478	57.2726	75.3137	71.5848	86.0724	Fgfr4
ENSMUSG00000005338	1.73151	3.51693e-31	3.27436e-30	16990.2	18889.1	18681.1	18746	4156	5570.42	5402.88	6941.69	Cadm3
ENSMUSG00000005354	-0.010691	0.932848	0.942879	986.853	1096.35	1378.5	1251.55	1242.57	1184.1	1087.95	1235.18	Txn2
ENSMUSG00000005357	2.57207	1.05125e-37	1.23807e-36	164.586	185.77	188.717	189.189	31.1264	33.4727	26.2241	32.8317	Slc1a6
ENSMUSG00000005360	3.54196	2.12333e-77	6.87796e-76	19534.7	17926.8	26015.2	22387	1405.67	1799.16	1642.2	2522.72	Slc1a3
ENSMUSG00000005362	0.631154	3.77368e-10	1.20668e-09	1283.51	1180.1	1321.02	1283.39	742.053	776.846	829.959	920.176	Crbn
ENSMUSG00000005370	-1.13318	4.60939e-41	6.06226e-40	635.781	680.649	620.756	628.506	1333.45	1357.04	1469.97	1449.92	Msh6
ENSMUSG00000005371	-0.516848	8.81089e-10	2.74295e-09	3600.32	3905.74	3907.5	3641.88	5206.82	5072.51	5297.99	5951.42	Fbxo11
ENSMUSG00000005373	-0.844771	0.029994	0.0426787	24.5552	33.4995	11.4955	18.1912	39.8418	44.6303	46.7782	23.9583	Mlxipl
ENSMUSG00000005374	0.242434	0.0596649	0.0807172	960.971	1099.39	1216.6	1014.16	793.101	894.001	871.067	1063.93	Tbl2
ENSMUSG00000005378	-0.652157	2.84492e-10	9.16402e-10	563.442	613.65	479.936	520.268	867.804	852.16	853.348	840.315	Bud23
ENSMUSG00000005397	-1.71621	2.82536e-13	1.11896e-12	28.5371	28.9314	47.8978	44.5684	119.525	136.68	129.703	109.143	Nid1
ENSMUSG00000005410	-0.999822	5.28684e-09	1.53964e-08	452.612	607.559	372.645	397.478	947.487	1015.34	919.971	766.665	Mcm5
ENSMUSG00000005413	1.11426	0.0288666	0.0412186	590.652	578.628	916.764	708.547	602.607	382.147	189.239	118.904	Hmox1
ENSMUSG00000005417	-0.252624	0.00851595	0.0132063	8796.73	10024	8676.21	8843.65	10266.7	10541.1	10255.1	12220.5	Mprip
ENSMUSG00000005442	-0.690391	4.50926e-18	2.36875e-17	5987.49	6942.01	6759.34	6450.6	11001.3	10106	10842.6	10214.2	Cic
ENSMUSG00000005447	-3.31821	2.10277e-63	4.95618e-62	262.807	187.293	404.257	331.08	2788.93	3044.62	2866.94	3166.93	Pafah1b3
ENSMUSG00000005469	1.01627	3.67592e-10	1.17647e-09	3812.69	4039.74	5744.86	4959.83	2053.1	2200.83	2120.61	2798.68	Prkaca
ENSMUSG00000005470	-0.392736	0.211484	0.25673	67.0291	111.157	48.8558	64.5788	135.711	104.602	70.8761	70.1002	Asf1b
ENSMUSG00000005481	-1.30858	1.93098e-58	4.00344e-57	564.106	537.515	546.035	533.912	1380.77	1403.07	1346.65	1283.99	Ddx39
ENSMUSG00000005483	-0.178012	0.325102	0.376923	580.697	564.923	919.638	764.94	737.073	715.48	799.482	949.458	Dnajb1
ENSMUSG00000005501	-0.724531	1.04186e-06	2.50541e-06	1173.34	1087.21	758.701	932.299	1689.54	1605.3	1766.23	1467.67	Usp40
ENSMUSG00000005505	-0.365473	0.0440027	0.0609135	240.906	271.041	301.756	248.31	244.031	338.911	355.798	424.151	Kbtbd4
ENSMUSG00000005506	0.0638454	0.520773	0.570418	9202.89	9443.81	7927.09	8325.2	8487.55	7389.11	8861.64	8640.07	Celf1
ENSMUSG00000005510	0.0390015	0.7123	0.748968	1278.2	1329.32	1614.16	1525.33	1486.6	1377.96	1363.66	1368.28	Ndufs3
ENSMUSG00000005514	-0.260109	0.0204758	0.0298902	1951.14	2652.55	2301.97	2094.72	2765.27	2663.87	2589.1	2747.22	Por
ENSMUSG00000005533	-1.53501	5.06077e-66	1.27861e-64	2042.73	2236.85	1904.42	2061.97	5403.54	6195.25	6249.85	6025.95	Igf1r
ENSMUSG00000005534	-0.992157	1.53487e-25	1.14131e-24	2182.09	2131.79	2024.16	2251.16	3762.56	4223.14	4410.62	4685.18	Insr
ENSMUSG00000005540	0.828248	0.0283824	0.0405854	37.8283	36.5449	35.4444	37.292	7.47033	20.9205	21.9716	31.057	Fcer2a
ENSMUSG00000005553	0.671595	0.0445569	0.0616188	34.51	39.5903	39.2762	21.8294	21.1659	25.1046	17.719	21.2963	Atp4a
ENSMUSG00000005566	-1.75635	2.0651e-194	4.80418e-192	3772.21	3939.24	3910.38	3670.98	12901.3	13048.8	12999.4	12695.2	Trim28
ENSMUSG00000005575	-0.288832	0.0131209	0.019764	2247.8	2358.67	3039.59	2761.42	3075.29	3175.73	3110.75	3353.27	Ube2m
ENSMUSG00000005580	1.07582	1.56532e-14	6.72088e-14	626.489	755.261	707.93	772.217	302.549	290.097	357.215	400.192	Adcy9
ENSMUSG00000005583	1.81876	4.52869e-18	2.37756e-17	11369.1	13914.5	13593.4	12264.5	2796.4	2527.19	4030.72	5135.95	Mef2c
ENSMUSG00000005609	-0.529752	3.28256e-11	1.12365e-10	2205.99	2329.74	2379.56	2287.54	3100.19	3237.09	3331.88	3606.17	Ctr9
ENSMUSG00000005610	-0.696049	8.96436e-07	2.16618e-06	19228.7	18362.3	24556.2	22423.4	31473.8	31956.7	31467.6	42113.4	Eif4g2
ENSMUSG00000005615	0.0895517	0.516144	0.565658	1028.66	1053.71	1347.84	1174.24	989.819	1061.36	980.216	1295.52	Pcyt1a
ENSMUSG00000005621	-0.209235	0.014879	0.0222125	995.481	1129.85	1008.73	999.607	1206.46	1124.13	1190.72	1244.06	Zfp592
ENSMUSG00000005625	-0.72692	1.33929e-11	4.70958e-11	1815.09	1627.77	2174.56	2011.95	3250.84	3225.93	3046.96	3116.35	Psmd4
ENSMUSG00000005628	-2.82504	6.35337e-28	5.25186e-27	35.1737	36.5449	21.075	24.5581	276.402	193.863	193.492	165.046	Tmod4
ENSMUSG00000005656	-0.665944	2.39175e-08	6.63724e-08	964.953	845.101	1133.26	963.224	1460.45	1569.03	1445.16	1731.21	Snx6
ENSMUSG00000005667	-1.14987	4.13424e-20	2.4107e-19	331.163	307.586	325.705	311.07	806.796	721.059	719.392	590.971	Mthfd2
ENSMUSG00000005672	0.261522	0.350998	0.403196	1717.54	1279.07	2147.74	2074.71	750.769	1715.48	1373.58	2182.87	Kit
ENSMUSG00000005674	0.0146648	0.901486	0.915697	377.619	376.108	418.627	405.664	332.43	414.225	419.586	393.981	Tomm40l
ENSMUSG00000005677	-0.175377	0.569932	0.616646	27.2098	38.0676	39.2762	34.5633	47.3121	37.6568	46.0694	24.8456	Nr1i3
ENSMUSG00000005682	-1.26939	1.09896e-12	4.19201e-12	1355.85	1408.5	1006.81	989.601	3320.56	2913.52	3118.55	2119.87	Pan2
ENSMUSG00000005683	0.534243	0.000464544	0.000847304	5395.51	5498.49	7423.2	6609.77	3701.55	4138.07	4056.95	5314.3	Cs
ENSMUSG00000005686	2.23265	7.13734e-29	6.09105e-28	297.317	370.017	292.177	253.767	82.1737	69.7349	58.1184	50.5786	Ampd3
ENSMUSG00000005687	-0.652178	4.84939e-14	2.01782e-13	1722.18	1580.57	1567.22	1629.02	2787.68	2412.83	2409.79	2612.34	Bcas2
ENSMUSG00000005698	-0.977549	1.35234e-27	1.09961e-26	1625.29	1795.27	1644.81	1680.87	3220.96	3103.2	3236.91	3706.44	Ctcf
ENSMUSG00000005699	0.0122934	0.940322	0.949171	257.498	242.11	377.435	323.803	317.489	298.465	286.339	291.936	Pard6a
ENSMUSG00000005705	-0.00966847	0.979675	0.983132	18.5823	16.7497	15.3273	13.6434	14.9407	16.7364	16.3015	16.8595	Agrp
ENSMUSG00000005716	5.94248	2.07454e-07	5.31379e-07	11.9458	16.7497	26.8228	20.9199	0	0	0.708761	0	Pvalb
ENSMUSG00000005718	-2.31436	5.97262e-47	9.26299e-46	86.275	77.6579	72.8047	85.4987	483.082	397.489	371.391	362.036	Tfap4
ENSMUSG00000005732	-0.830188	1.91886e-13	7.70168e-13	1195.24	1260.8	1548.06	1440.74	2579.76	2479.77	2209.92	2416.24	Ranbp1
ENSMUSG00000005774	0.22341	0.0858593	0.112667	1193.25	1198.37	908.142	989.601	804.306	980.472	914.301	972.529	Rfx5
ENSMUSG00000005779	-0.970658	7.68675e-11	2.57081e-10	1411.59	1408.5	2095.05	1892.79	3128.83	3602.5	3296.45	3319.55	Psmb4
ENSMUSG00000005802	0.998832	1.72423e-11	6.02069e-11	1648.52	1559.25	1801.92	1785.47	705.947	801.951	789.559	1100.31	Slc30a4
ENSMUSG00000005803	1.1064	0.00848246	0.0131555	61.0562	39.5903	58.4353	49.1162	28.6363	44.6303	17.0103	9.76079	Sqor
ENSMUSG00000005804	0.470258	0.0043103	0.006988	1411.59	1169.44	1875.68	1652.67	987.329	1061.36	1047.55	1315.04	Bloc1s6
ENSMUSG00000005813	-0.436897	4.89324e-09	1.42873e-08	1249	1132.89	1211.81	1190.61	1581.22	1630.4	1590.46	1684.18	Metap1
ENSMUSG00000005823	-0.211494	0.229129	0.275795	561.451	695.876	473.23	502.987	704.702	704.322	697.421	476.504	Gpr108
ENSMUSG00000005846	-0.542149	1.21823e-05	2.64608e-05	1508.49	1303.44	1714.74	1620.84	2206.24	2178.52	1998	2576.85	Rsl1d1
ENSMUSG00000005871	0.761656	3.17614e-08	8.73548e-08	24578.4	31874.8	23944.1	24191.6	13386.8	14624.8	15482.9	18185.2	Apc
ENSMUSG00000005873	1.9172	2.44113e-16	1.17139e-15	7651.27	6054.27	10796.2	10082.5	1684.56	2037.65	2118.49	3314.23	Reep5
ENSMUSG00000005881	-0.543741	3.9885e-08	1.08729e-07	1788.55	1853.13	2212.88	2105.63	2791.42	3082.28	2870.48	2863.46	Ergic3
ENSMUSG00000005882	0.199718	0.0757661	0.100489	667.636	644.104	831.506	761.302	625.018	652.718	632.923	622.028	Uqcc1
ENSMUSG00000005886	0.360798	0.00010862	0.000213649	2827.83	3008.86	2779.03	3012.46	2092.94	2161.78	2232.6	2559.99	Ncoa2
ENSMUSG00000005893	-0.364057	0.00933615	0.014396	1406.95	1501.39	1567.22	1538.07	1626.04	1668.06	2044.07	2393.17	Nr2c2
ENSMUSG00000005897	-0.0770221	0.512756	0.562462	341.118	344.131	302.714	292.878	324.96	364.016	345.166	316.782	Nr2c1
ENSMUSG00000005899	-0.159015	0.415217	0.46752	2489.37	2990.59	1538.48	1827.31	2666.91	2531.38	2441.68	2232.56	Smpd4
ENSMUSG00000005907	-0.212261	0.159176	0.198385	785.103	887.737	616.924	736.744	963.673	705.717	958.245	870.485	Pex1
ENSMUSG00000005917	-0.671339	0.000339353	0.000628498	290.017	315.2	295.05	262.863	327.45	599.72	418.878	505.786	Otx1
ENSMUSG00000005936	-0.693127	3.19153e-15	1.42355e-14	1726.83	1804.4	1973.39	1864.6	3037.94	2807.53	2835.75	3229.93	Kctd20
ENSMUSG00000005947	-0.617022	0.134659	0.170121	17.255	18.2725	8.6216	10.0052	21.1659	25.1046	19.1365	17.7469	Itgae
ENSMUSG00000005949	-0.318583	0.0600983	0.0812667	565.433	651.718	438.744	491.162	815.512	637.377	679.702	542.167	Ctns
ENSMUSG00000005950	1.41522	2.0777e-05	4.41546e-05	42.4739	33.4995	34.4864	44.5684	17.4308	12.5523	12.0489	16.8595	P2rx5
ENSMUSG00000005951	1.33318	1.54332e-11	5.40689e-11	117.467	100.498	125.492	108.238	43.577	50.2091	44.6519	42.5925	Shpk
ENSMUSG00000005958	0.776585	3.52045e-09	1.04148e-08	694.182	817.692	928.259	821.333	489.307	542.537	428.8	447.222	Ephb3
ENSMUSG00000005968	-1.64232	9.77738e-11	3.24758e-10	25.2189	22.8406	25.8648	28.1964	67.233	94.8394	70.1673	89.6218	Tuft1
ENSMUSG00000005973	1.9094	1.35547e-34	1.43756e-33	1380.4	1204.46	1744.44	1653.58	397.173	410.041	333.118	455.208	Rcn1
ENSMUSG00000005980	-1.32244	8.8389e-14	3.62065e-13	147.331	173.588	102.501	122.791	374.762	313.807	356.507	311.458	Dnase1
ENSMUSG00000005981	0.0828071	0.287629	0.338059	2197.36	2322.12	2258.86	2214.78	2060.57	2291.49	2153.92	1985.88	Trap1
ENSMUSG00000005982	0.587326	4.01543e-08	1.0943e-07	1638.56	1819.63	2032.78	1808.21	1145.45	1211.99	1140.4	1357.64	Naa60
ENSMUSG00000005983	-0.123418	0.540368	0.588784	60.3925	85.2715	74.7206	81.8604	75.9484	83.6818	76.5462	89.6218	1700037C18Rik
ENSMUSG00000005986	1.18591	1.17193e-24	8.40385e-24	2009.54	1907.95	1597.87	1793.65	821.737	781.03	893.747	714.312	Ankrd13d
ENSMUSG00000006005	-0.0862274	0.494375	0.544466	4447.81	5222.88	4739.01	4314.95	4366.41	5001.38	4521.18	5981.59	Tpr
ENSMUSG00000006010	0.62776	4.97158e-11	1.68348e-10	1698.29	1711.52	1593.08	1655.4	1006.01	1152.02	979.507	1173.96	BC003331
ENSMUSG00000006014	-0.526066	0.0963625	0.125237	38.4919	28.9314	28.7387	22.739	53.5374	40.4462	49.6133	29.2824	Prg4
ENSMUSG00000006019	-0.899446	9.42116e-12	3.35243e-11	657.017	703.489	613.092	594.852	1332.21	1287.31	1216.94	953.895	Dhx34
ENSMUSG00000006021	-0.544906	2.18898e-05	4.64148e-05	676.927	756.784	563.278	608.496	972.389	1018.13	985.177	820.793	Kptn
ENSMUSG00000006024	-0.110015	0.263178	0.31233	2661.92	2786.55	3167	2996.09	3394.02	3163.17	3166.74	2811.11	Napa
ENSMUSG00000006050	-0.401222	0.00019032	0.000363183	2207.31	2150.06	1842.15	1911.9	2918.41	2743.37	2702.5	2350.57	Sra1
ENSMUSG00000006057	0.586961	0.000327353	0.000607719	1456.06	1710	2414.05	2157.48	1240.08	1324.96	1197.1	1389.58	Atp5g1
ENSMUSG00000006058	-0.406967	3.93211e-08	1.07208e-07	991.499	973.008	1043.21	1020.53	1391.97	1320.78	1308.37	1325.69	Snf8
ENSMUSG00000006095	-1.06564	1.34995e-14	5.8185e-14	828.24	904.486	1233.85	1088.74	2063.06	2168.75	2009.34	2248.53	Tbcb
ENSMUSG00000006127	-0.223556	0.114447	0.146707	1242.36	1349.12	876.53	1057.82	1302.33	1270.57	1389.88	1315.04	Inpp5k
ENSMUSG00000006134	-0.799447	2.33302e-06	5.42533e-06	838.859	884.691	1098.78	965.043	1436.79	1549.51	1400.51	2203.28	Crkl
ENSMUSG00000006154	1.51708	1.15776e-07	3.03379e-07	134.058	152.27	73.7626	93.6847	47.3121	43.2356	32.603	36.3811	Eps8l1
ENSMUSG00000006169	-0.165972	0.195773	0.239394	1237.05	1213.6	1662.05	1446.2	1533.91	1598.32	1421.77	1686.84	Clint1
ENSMUSG00000006191	-0.109893	0.347326	0.399567	216.351	210.133	211.708	225.571	234.07	223.152	236.726	237.808	Cdkal1
ENSMUSG00000006205	5.02218	2.32248e-156	2.83011e-154	1673.74	1802.88	2540.5	2152.93	73.4583	61.3667	50.322	68.3255	Htra1
ENSMUSG00000006215	-1.56173	5.04953e-36	5.66034e-35	880.005	747.648	768.281	762.211	2594.7	2278.94	2536.65	1925.54	Zbtb17
ENSMUSG00000006218	-0.542214	0.0304299	0.0432853	55.7469	51.772	96.7536	90.956	108.32	90.6553	109.149	122.454	Fam131c
ENSMUSG00000006219	-4.41904	2.07415e-54	3.92336e-53	26.5462	19.7952	23.9489	35.4728	865.314	426.777	567.717	433.911	Fblim1
ENSMUSG00000006235	-0.494606	0.325118	0.376923	9.95481	15.227	9.57956	4.5478	16.1857	11.1576	10.6314	15.9722	Epor
ENSMUSG00000006241	0.75562	0.000155354	0.000299574	705.464	720.239	410.005	460.237	342.39	320.78	367.847	326.543	Ccdc159
ENSMUSG00000006262	-0.011951	0.889624	0.905707	1468	1317.14	1409.15	1456.21	1471.66	1306.83	1415.4	1506.71	Mob1b
ENSMUSG00000006270	-3.26943	1.83277e-13	7.36272e-13	15.9277	13.7043	16.2853	6.36692	244.031	85.0765	87.8863	89.6218	Vax1
ENSMUSG00000006273	1.65271	2.08004e-55	4.01506e-54	11087.7	12076.6	14819.6	12980.3	4022.78	4005.57	4000.25	4179.39	Atp6v1b2
ENSMUSG00000006276	-0.606815	5.11086e-08	1.3819e-07	2841.77	2687.57	2251.2	2318.47	4083.78	3832.63	4012.29	3451.77	Eps15l1
ENSMUSG00000006281	-0.598285	0.0100228	0.0153794	71.011	74.6125	74.7206	78.2222	120.77	154.811	100.644	79.861	Tep1
ENSMUSG00000006288	-0.646466	4.54711e-21	2.77332e-20	1175.99	1149.64	1099.73	1146.05	1806.58	1760.11	1808.76	1780.9	Ttc5
ENSMUSG00000006289	-0.595144	1.63974e-07	4.23604e-07	449.294	429.403	465.567	494.801	784.385	690.375	698.129	612.268	Osgep
ENSMUSG00000006299	-0.0236153	0.823384	0.84883	2259.08	2303.85	2880.57	2544.04	2678.12	2471.4	2610.37	2394.05	Aamp
ENSMUSG00000006301	1.70211	3.28305e-10	1.05393e-09	342.445	357.836	465.567	370.191	170.573	150.627	87.1776	68.3255	Tmbim1
ENSMUSG00000006304	-0.210814	0.131771	0.166766	2931.36	2973.84	4209.26	3680.99	3928.15	3824.26	3747.22	4467.78	Arpc2
ENSMUSG00000006307	-0.925448	4.59248e-18	2.40894e-17	3810.7	3614.9	3073.12	3231.67	6751.94	6317.98	7108.87	5897.29	Kmt2b
ENSMUSG00000006310	1.85513	1.04621e-08	2.97897e-08	65.7017	68.5217	46.9398	51.8449	18.6758	15.3417	10.6314	20.4089	Zbtb32
ENSMUSG00000006313	0.0639219	0.835702	0.859566	94.2389	66.999	68.0149	62.7596	84.6638	92.05	70.8761	35.4938	Upk1a
ENSMUSG00000006315	-0.470724	1.01545e-05	2.22286e-05	806.34	816.17	1000.11	952.309	1302.33	1209.2	1179.38	1267.13	Tmem147
ENSMUSG00000006333	-1.39596	2.32295e-31	2.18316e-30	2532.5	2832.23	3538.69	3166.18	8438.99	8135.27	7426.39	7763.37	Rps9
ENSMUSG00000006335	-0.290921	0.0108991	0.0166412	447.966	385.244	397.552	389.292	536.619	518.827	493.297	442.785	Tfpt
ENSMUSG00000006342	0.976209	3.99685e-07	9.97015e-07	134.722	191.861	137.946	156.444	82.1737	85.0765	82.2162	64.7761	Susd2
ENSMUSG00000006345	0.331379	0.255094	0.303561	41.1465	38.0676	29.6966	31.8346	32.3715	30.6833	26.2241	23.9583	Ggt1
ENSMUSG00000006356	-0.629135	1.10647e-05	2.41269e-05	1059.86	1059.8	1484.83	1310.68	1720.67	1769.87	1959.72	2150.92	Crip2
ENSMUSG00000006362	-1.90606	7.83514e-35	8.38917e-34	414.784	560.355	364.023	556.651	1799.11	1841	1830.73	1614.97	Cbfa2t3
ENSMUSG00000006369	-1.73747	1.66844e-21	1.03737e-20	140.031	176.634	195.423	148.258	432.034	688.98	511.725	562.576	Fbln1
ENSMUSG00000006373	1.36226	5.24552e-12	1.90556e-11	8823.94	6715.13	11976.4	12055.3	3422.66	3668.05	3540.97	4760.6	Pgrmc1
ENSMUSG00000006378	-1.29892	1.29843e-15	5.93489e-15	85.6114	86.7942	115.913	112.785	224.11	251.046	248.066	264.429	Gcat
ENSMUSG00000006390	-0.270849	0.15625	0.195045	132.067	140.089	150.399	153.716	215.395	193.863	162.306	127.778	Elovl1
ENSMUSG00000006392	-0.864437	9.18157e-22	5.79934e-21	617.862	583.196	662.906	684.899	1206.46	1119.94	1182.21	1139.35	Med8
ENSMUSG00000006395	-1.34283	9.04223e-06	1.9896e-05	152.64	246.678	81.4263	119.152	444.485	411.436	397.615	259.105	Hyi
ENSMUSG00000006398	-0.938192	0.00159585	0.00273032	260.816	508.583	188.717	191.917	527.904	701.533	482.666	482.715	Cdc20
ENSMUSG00000006403	-0.22992	0.224424	0.270623	67.0291	73.0898	76.6365	71.8553	97.1144	85.0765	75.8374	81.6357	Adamts4
ENSMUSG00000006411	0.250045	0.570569	0.61726	17.9187	19.7952	16.2853	20.9199	21.1659	19.5258	17.0103	6.21141	Nectin4
ENSMUSG00000006412	-0.74712	1.55806e-06	3.68152e-06	938.407	867.942	1346.89	1244.28	1988.35	1873.08	1689.69	1837.69	Pfdn2
ENSMUSG00000006418	-0.587321	3.30834e-07	8.31518e-07	860.759	887.737	1104.52	1015.98	1395.71	1518.83	1344.52	1557.29	Rnf114
ENSMUSG00000006423	0.970182	8.94633e-28	7.34107e-27	1160.73	1169.44	1157.21	1142.41	577.706	570.431	559.921	653.085	C330007P06Rik
ENSMUSG00000006435	4.01611	1.04724e-226	3.67828e-224	3076.7	3855.49	3878.76	3590.03	219.13	234.309	195.618	243.132	Neurl1a
ENSMUSG00000006442	-0.644629	9.24073e-10	2.87078e-09	1013.4	1044.58	1116.98	1134.22	1459.21	1870.29	1658.5	1749.84	Srm
ENSMUSG00000006445	0.701352	0.294145	0.344922	13.2731	1.5227	22.033	10.0052	7.47033	4.18409	8.50513	8.87344	Epha2
ENSMUSG00000006456	-0.884782	3.69361e-11	1.2605e-10	655.026	743.08	768.281	783.131	1128.02	1336.12	1345.23	1629.16	Rbm14
ENSMUSG00000006457	0.681498	0.0181077	0.0266856	35.1737	35.0222	39.2762	46.3876	23.6561	20.9205	26.9329	24.8456	Actn3
ENSMUSG00000006463	0.673573	1.79113e-07	4.60808e-07	1041.94	909.055	952.208	1055.09	556.54	695.954	533.697	701.002	Zdhhc24
ENSMUSG00000006464	0.405633	8.61466e-07	2.08505e-06	1160.73	1212.07	1178.29	1186.98	967.408	836.818	899.417	870.485	Bbs1
ENSMUSG00000006471	-0.73393	2.48107e-05	5.22987e-05	1998.93	1979.52	1255.88	1447.11	2912.19	2882.84	3032.79	2282.25	Ndor1
ENSMUSG00000006476	1.31927	3.52553e-51	6.06074e-50	9966.09	11300	11007.9	10258.9	3860.92	4578.79	4360.3	4241.51	Nsmf
ENSMUSG00000006494	2.18556	6.74173e-34	6.9605e-33	2084.54	1792.22	2819.26	2220.24	419.584	497.907	418.878	623.803	Pdk1
ENSMUSG00000006498	-1.26035	6.36719e-44	9.00201e-43	1136.18	1088.73	1061.42	1053.27	2750.33	2728.03	2617.45	2308.87	Ptbp1
ENSMUSG00000006517	-0.0758356	0.695532	0.734052	907.879	765.92	1311.44	1198.8	1140.47	894.001	1033.37	1343.44	Mvd
ENSMUSG00000006519	-2.87484	7.81297e-11	2.61157e-10	15.9277	12.1816	19.1591	14.553	181.778	142.259	96.3915	39.0431	Cyba
ENSMUSG00000006522	4.84437	5.82068e-26	4.3994e-25	122.112	185.77	92.9217	90.956	3.73517	6.97349	3.5438	3.54938	Itih3
ENSMUSG00000006526	-0.16439	0.131048	0.165944	745.283	650.195	633.209	729.467	845.393	736.4	805.152	709.875	Tmem110
ENSMUSG00000006527	-0.512188	2.17427e-09	6.54912e-09	807.667	756.784	805.641	769.488	1186.54	1132.49	1131.89	1035.53	Sfmbt1
ENSMUSG00000006538	-0.82669	0.21742	0.263133	11.2821	3.04541	2.87387	10.9147	18.6758	12.5523	16.3015	4.43672	Ihh
ENSMUSG00000006567	0.624386	0.000109869	0.000215893	253.516	237.542	251.942	232.847	122.015	160.39	155.219	193.441	Atp7b
ENSMUSG00000006575	-0.365059	0.000143665	0.000278243	5949.66	6434.95	5995.85	5822.09	8739.05	7772.65	7799.91	6858.28	Rundc3a
ENSMUSG00000006576	0.846999	1.64657e-13	6.62809e-13	5187.12	5464.99	4649.92	4986.21	3204.77	2686.19	2991.68	2395.83	Slc4a3
ENSMUSG00000006585	-1.06988	1.43761e-07	3.73486e-07	132.731	137.043	117.829	100.961	298.813	237.099	302.641	184.568	Cdt1
ENSMUSG00000006586	-2.6814	4.17996e-35	4.52968e-34	603.261	443.107	683.981	858.625	2980.66	3888.42	4821.7	4937.18	Runx1t1
ENSMUSG00000006589	-0.542982	4.99023e-05	0.000101753	534.241	508.583	700.266	623.958	759.484	931.658	884.533	876.696	Aprt
ENSMUSG00000006599	-0.357077	0.0002274	0.000430138	1118.26	954.736	1200.32	1141.5	1472.9	1361.22	1406.89	1424.19	Gtf2h1
ENSMUSG00000006611	1.64553	0.00239446	0.00401685	19.9096	12.1816	19.1591	15.4625	9.96045	5.57879	3.5438	3.54938	Hfe
ENSMUSG00000006638	1.10833	0.000364373	0.000672542	43.8012	51.772	62.2671	40.9302	19.9209	32.078	24.0979	16.8595	Abhd1
ENSMUSG00000006641	-0.441659	1.51837e-05	3.26906e-05	495.086	534.469	519.212	528.454	733.338	775.452	676.866	638.888	Slc5a6
ENSMUSG00000006649	4.97733	1.31796e-13	5.34496e-13	67.0291	74.6125	34.4864	40.9302	1.24506	2.78939	2.83504	0	Nphs1
ENSMUSG00000006651	0.386088	0.0102873	0.0157515	18209.3	22315.2	23505.4	21642.1	12896.3	16937.2	15460.2	20258.1	Aplp1
ENSMUSG00000006673	-0.514526	1.68796e-10	5.53275e-10	2027.46	2293.19	2145.82	2110.18	3143.77	2910.73	2941.36	3242.36	Qrich1
ENSMUSG00000006675	1.71991	2.45493e-37	2.85738e-36	1438.14	1643	1597.87	1510.78	559.03	481.171	472.035	370.023	P4htm
ENSMUSG00000006676	-0.404943	0.000100428	0.000198452	5189.11	5471.08	4414.26	4374.07	6478.03	6538.34	6728.97	5998.45	Usp19
ENSMUSG00000006678	-0.787712	1.03701e-05	2.26675e-05	240.243	350.222	199.255	231.028	473.121	451.882	431.635	394.868	Pola1
ENSMUSG00000006699	0.0835628	0.530566	0.579762	6412.89	6392.31	8655.13	7558.44	6577.63	6488.13	6359	7961.25	Cdc42
ENSMUSG00000006705	-0.80669	1.14906e-15	5.27366e-15	426.066	464.425	441.618	432.951	857.843	747.558	717.266	762.229	Pknox1
ENSMUSG00000006711	3.96413	2.86427e-113	1.81942e-111	1421.55	1643	1054.71	1283.39	84.6638	83.6818	77.2549	100.27	D130043K22Rik
ENSMUSG00000006715	-0.657565	0.0243738	0.0351707	67.6927	105.067	55.5615	59.1214	133.221	139.47	110.567	67.4382	Gmnn
ENSMUSG00000006717	1.34752	7.23168e-11	2.42133e-10	278.071	275.61	379.351	359.276	164.347	107.392	97.1002	141.088	Acot13
ENSMUSG00000006720	-2.83894	6.10489e-112	3.70701e-110	117.467	88.3169	121.66	119.152	832.942	831.24	823.58	752.468	Zfp184
ENSMUSG00000006724	-0.629127	0.0471312	0.0648534	37.1646	38.0676	18.2012	26.3772	41.0868	37.6568	47.487	56.79	Cyp27b1
ENSMUSG00000006728	-1.95238	9.00453e-176	1.40259e-173	2136.3	2186.6	2241.62	2114.73	8521.16	8782.41	7904.1	8382.74	Cdk4
ENSMUSG00000006731	0.385472	0.000145296	0.000281189	2196.03	2475.92	2704.31	2485.83	1740.59	1796.37	1963.27	2040.89	B4galnt1
ENSMUSG00000006732	-0.540902	4.51655e-05	9.26215e-05	339.127	321.291	303.672	323.803	469.386	478.381	538.658	387.769	Mettl1
ENSMUSG00000006736	0.647242	0.000104926	0.00020693	940.398	855.76	1323.9	1216.99	633.733	707.112	623.709	806.596	Tspan31
ENSMUSG00000006740	0.271641	0.00912112	0.0140899	5347.72	6395.36	5818.63	5456.45	4541.96	4577.4	4494.25	5444.74	Kif5b
ENSMUSG00000006763	-0.953786	3.03476e-17	1.5283e-16	350.409	397.426	342.948	323.803	622.528	730.821	655.604	721.411	Saal1
ENSMUSG00000006782	2.91555	1.22768e-56	2.43537e-55	1287.49	1352.16	1867.06	1255.19	226.6	165.969	216.881	153.511	Cnp
ENSMUSG00000006784	0.924878	0.00798527	0.0124383	44.4648	39.5903	32.5705	27.2868	26.1462	13.947	14.884	21.2963	Ttc25
ENSMUSG00000006800	2.03106	2.64893e-47	4.14414e-46	2968.52	3071.29	4262.9	3647.34	954.958	854.949	783.181	823.455	Sulf2
ENSMUSG00000006818	1.69678	1.02081e-25	7.65097e-25	2752.17	2731.73	3883.55	3351.73	918.851	900.974	875.319	1227.2	Sod2
ENSMUSG00000006850	-0.878074	3.14364e-11	1.07857e-10	244.225	312.154	234.699	229.209	441.995	471.408	498.259	448.109	Tmco6
ENSMUSG00000006906	-0.0565844	0.679927	0.719746	818.285	717.194	984.779	927.751	865.314	796.372	885.242	1039.97	Stambp
ENSMUSG00000006920	0.338115	0.000176593	0.000338359	1018.05	1058.28	996.274	995.968	816.757	761.505	878.155	755.13	Ezh1
ENSMUSG00000006930	2.30202	1.35016e-38	1.64864e-37	6965.05	6046.66	6592.65	6915.39	1855.13	1315.2	1224.74	987.614	Hap1
ENSMUSG00000006931	0.426531	0.00111932	0.00195328	400.183	370.017	492.389	433.86	288.853	324.964	307.602	342.515	P3h4
ENSMUSG00000006932	-0.143063	0.136207	0.171943	13018.9	16169.6	15365.6	14177.3	15564.4	16259.4	15558.7	17459.4	Ctnnb1
ENSMUSG00000006941	-1.42837	1.06995e-17	5.52016e-17	1203.87	1289.73	1526.98	1353.43	4439.87	2729.42	4114.36	3176.69	Eif1b
ENSMUSG00000006958	0.602801	0.00881853	0.013646	772.493	921.236	476.104	488.434	500.512	443.514	460.694	344.29	Chrd
ENSMUSG00000006998	-0.273006	0.00630632	0.00998718	5392.85	5570.05	6492.07	5790.26	6342.31	6874.46	7150.69	7715.46	Psmd2
ENSMUSG00000007021	2.21041	1.94847e-23	1.31958e-22	3875.74	2975.36	5748.69	5683.84	803.061	914.921	991.556	1239.62	Syngr3
ENSMUSG00000007029	-1.39891	7.01568e-27	5.54353e-26	2457.51	2580.98	2219.58	2160.21	7071.92	6276.14	6543.99	4939.85	Vars
ENSMUSG00000007030	-0.857271	0.0251178	0.0361656	23.2279	42.6357	15.3273	21.8294	61.0077	44.6303	49.6133	27.5077	Vwa7
ENSMUSG00000007033	-0.894169	0.0165997	0.0246111	18.5823	35.0222	32.5705	12.7338	49.8022	37.6568	35.438	56.79	Hspa1l
ENSMUSG00000007035	-1.66814	4.75387e-09	1.38894e-08	92.2479	130.953	63.2251	63.6692	344.88	330.543	252.319	177.469	Msh5
ENSMUSG00000007036	-0.126306	0.245492	0.293304	1560.91	1711.52	1484.83	1491.68	1791.64	1852.16	1728.67	1448.15	Abhd16a
ENSMUSG00000007038	0.770037	1.90079e-23	1.28778e-22	1262.27	1221.21	1293.24	1216.99	752.014	719.664	747.743	709.875	Neu1
ENSMUSG00000007039	-2.45313	5.97759e-74	1.77868e-72	532.25	720.239	756.785	570.294	3316.83	3831.23	3416.94	3525.42	Ddah2
ENSMUSG00000007041	-1.43779	2.01112e-11	6.99653e-11	139.367	182.725	178.18	161.902	530.394	576.01	372.808	314.12	Clic1
ENSMUSG00000007050	-1.47339	7.99023e-35	8.54502e-34	166.577	196.429	179.138	184.641	525.414	539.748	481.957	464.081	Lsm2
ENSMUSG00000007080	-1.30299	6.19254e-08	1.66233e-07	352.4	526.856	234.699	260.134	879.009	962.341	863.979	673.494	Pole
ENSMUSG00000007097	5.1034	6.08928e-259	3.76128e-256	14258.6	17529.4	17021.9	14711.2	418.339	362.621	498.968	560.802	Atp1a2
ENSMUSG00000007122	0.176533	0.604611	0.649304	28.5371	35.0222	18.2012	25.4677	23.6561	19.5258	28.3504	21.2963	Casq1
ENSMUSG00000007207	1.13917	2.09651e-25	1.54929e-24	4283.89	4277.28	5163.38	5164.48	2153.95	2111.57	2346	1963.69	Stx1a
ENSMUSG00000007216	-1.16103	2.26604e-25	1.67044e-24	196.442	187.293	208.834	191.917	473.121	429.567	426.674	430.362	Zfp775
ENSMUSG00000007279	0.181503	0.647893	0.689666	24.5552	25.886	21.075	26.3772	36.1066	20.9205	19.1365	11.5355	Scube2
ENSMUSG00000007338	0.158624	0.301184	0.352346	562.779	604.514	830.548	721.281	637.469	603.904	525.9	670.832	Mrpl49
ENSMUSG00000007379	1.03011	0.0363097	0.050953	26.5462	16.7497	45.9819	42.7493	16.1857	23.7099	20.5541	5.32407	Dennd2c
ENSMUSG00000007411	-0.255908	0.000127829	0.000249217	3321.59	3164.18	3336.56	3378.11	3847.22	3801.94	3983.24	4130.59	Mark3
ENSMUSG00000007415	0.385638	0.00810745	0.0126165	1338.59	1571.43	1827.78	1531.7	1043.36	1255.23	1061.01	1437.5	Gatad1
ENSMUSG00000007440	-0.295438	0.281107	0.331215	110.167	137.043	143.693	125.519	82.1737	150.627	172.229	224.498	Pcdha11
ENSMUSG00000007458	0.34719	0.00812832	0.0126435	1485.92	1359.78	1802.87	1699.97	1329.72	1336.12	1048.26	1284.87	M6pr
ENSMUSG00000007476	0.0192662	0.915129	0.927294	550.833	606.036	900.479	764.94	597.627	746.163	631.506	810.145	Lrrc8a
ENSMUSG00000007480	1.3667	0.00486482	0.00782891	18.5823	18.2725	11.4955	21.8294	4.98022	6.97349	7.79637	7.09875	Mc5r
ENSMUSG00000007564	0.371407	0.0179989	0.0265405	9772.97	10438.1	14697	12942.1	7944.7	9054.37	9098.36	10890.4	Ppp2r1a
ENSMUSG00000007570	-0.563511	5.37851e-06	1.20915e-05	384.256	324.336	383.182	379.287	632.488	488.144	542.202	519.096	Fance
ENSMUSG00000007589	-0.890697	4.68718e-10	1.48815e-09	245.552	289.314	269.186	272.868	556.54	502.091	537.949	395.756	Tinf2
ENSMUSG00000007591	-0.869272	0.0164687	0.0244411	17.255	16.7497	12.4534	13.6434	29.8813	19.5258	33.3118	25.733	Tssk4
ENSMUSG00000007594	2.44307	1.89548e-19	1.0684e-18	293.335	516.197	289.303	223.752	70.9682	66.9455	51.0308	55.0153	Hapln4
ENSMUSG00000007603	-0.782578	5.96203e-06	1.33314e-05	2377.21	2431.76	1810.54	1972.84	4483.45	3562.06	4047.73	2685.99	Dus3l
ENSMUSG00000007610	-0.00282398	0.980467	0.983817	562.115	572.537	543.161	576.661	659.88	550.905	557.086	494.251	Gtpbp3
ENSMUSG00000007613	-2.5293	4.06464e-69	1.1133e-67	416.775	391.335	441.618	450.232	1931.08	2581.58	2353.09	2956.63	Tgfbr1
ENSMUSG00000007617	0.887147	2.46103e-05	5.19006e-05	2786.02	2556.62	3469.72	3306.25	1189.03	1474.2	1474.22	2412.69	Homer1
ENSMUSG00000007646	-0.847545	1.97502e-07	5.06347e-07	124.103	102.021	112.081	116.424	239.051	220.362	177.19	191.666	Rad51c
ENSMUSG00000007653	3.10901	7.31377e-12	2.62338e-11	2930.7	2961.66	3739.86	3519.09	163.102	291.492	324.612	743.594	Gabrb2
ENSMUSG00000007655	1.76012	6.00335e-08	1.61323e-07	189.805	141.612	292.177	214.656	26.1462	65.5508	74.4199	79.861	Cav1
ENSMUSG00000007656	0.352781	0.033967	0.0479095	3337.52	2788.07	4236.08	3920.2	2496.34	2598.32	2566.42	3523.64	Arpp19
ENSMUSG00000007659	-0.586752	0.000363328	0.00067082	1071.14	1001.94	1544.23	1430.74	1637.25	1894	1883.18	2169.56	Bcl2l1
ENSMUSG00000007670	-0.664673	2.90658e-17	1.4654e-16	3041.53	3077.39	3389.25	3053.39	5330.08	4990.23	4812.49	4785.45	Khsrp
ENSMUSG00000007682	5.6693	4.93857e-35	5.32919e-34	5267.42	3581.4	7666.52	6436.96	56.0275	97.6288	84.3425	212.075	Dio2
ENSMUSG00000007721	-0.227747	0.160921	0.200402	808.994	782.67	1241.51	1066	1123.04	1205.02	1042.59	1199.69	Ccdc124
ENSMUSG00000007739	-1.16143	5.2866e-19	2.921e-18	2374.55	2139.4	2887.28	2504.02	5022.56	5327.74	5246.25	6565.46	Cct4
ENSMUSG00000007777	-0.0512636	0.729555	0.76442	221.66	188.815	228.951	209.199	250.256	206.415	188.53	239.583	0610009B22Rik
ENSMUSG00000007783	0.501964	0.00108547	0.00189679	3328.89	4016.89	2970.62	2928.78	2644.5	2410.04	2484.92	1811.96	Cpt1c
ENSMUSG00000007812	0.180227	0.0911093	0.119058	887.305	832.919	937.839	820.423	775.67	754.531	686.08	857.175	Zfp655
ENSMUSG00000007815	0.277158	0.0619712	0.0835911	2857.03	2952.52	4238	3597.31	2988.13	2701.53	2486.33	3086.18	Rhoa
ENSMUSG00000007817	-0.467809	0.000599689	0.00107962	4084.79	3994.05	5415.33	5304.55	5993.7	6422.58	6216.54	7368.51	Zmiz1
ENSMUSG00000007827	-0.863241	1.38994e-30	1.26322e-29	714.092	711.103	686.854	717.643	1329.72	1253.83	1294.2	1269.79	Ankrd26
ENSMUSG00000007833	-2.02531	5.54864e-24	3.85542e-23	136.713	170.543	102.501	96.4134	601.362	502.091	522.357	419.714	Aldh16a1
ENSMUSG00000007836	-1.88385	2.2058e-27	1.77584e-26	2922.73	2900.75	4599.15	4210.35	12068.3	13369.6	12917.9	15655.4	Hnrnpa0
ENSMUSG00000007837	-0.0833396	0.641178	0.68329	175.868	200.997	191.591	149.168	220.375	164.574	215.463	156.173	Prrg2
ENSMUSG00000007850	-1.76262	1.04092e-68	2.81236e-67	11826.3	11426.4	9292.17	10364.4	37745.1	35683.3	37967.6	34198.2	Hnrnph1
ENSMUSG00000007867	-1.25631	1.84254e-19	1.04053e-18	193.123	178.156	183.928	191.008	490.552	503.486	425.256	373.572	Ift43
ENSMUSG00000007872	0.830995	0.00840021	0.0130404	31.8554	45.6811	47.8978	44.5684	33.6165	18.1311	20.5541	23.071	Id3
ENSMUSG00000007877	0.433405	0.360141	0.412296	16.5913	10.6589	33.5285	18.1912	16.1857	22.3152	11.3402	10.6481	Tcap
ENSMUSG00000007880	-1.02835	1.1712e-36	1.33885e-35	4449.14	5134.56	4622.14	4702.43	9324.22	9103.19	10141.7	9969.31	Arid1a
ENSMUSG00000007888	0.483053	0.00780287	0.0121749	329.836	382.199	270.144	300.155	235.316	174.337	283.504	217.399	Crlf1
ENSMUSG00000007891	0.282658	0.26983	0.319272	3685.93	4566.59	4921.98	4415	5551.7	4006.97	2850.64	2054.2	Ctsd
ENSMUSG00000007892	-0.408613	0.000816294	0.00144818	3766.24	4862	5272.59	4886.16	5932.69	6808.91	5920.28	6271.75	Rplp1
ENSMUSG00000007908	1.85921	3.6518e-26	2.7836e-25	286.035	292.359	250.027	271.049	84.6638	68.3402	59.5359	91.3965	Hmgcll1
ENSMUSG00000007944	0.0766868	0.689262	0.728207	639.762	564.923	1006.81	879.545	669.84	761.505	664.109	838.54	Ttc9b
ENSMUSG00000007950	0.863461	1.11086e-13	4.52142e-13	2065.29	2579.46	2732.09	2384.87	1269.96	1327.75	1278.6	1484.53	Abhd8
ENSMUSG00000007987	0.944808	1.57684e-15	7.16357e-15	846.822	947.122	1057.58	999.607	520.433	481.171	447.228	551.928	Ift22
ENSMUSG00000007989	0.457073	0.105876	0.136571	1028.66	1117.67	1619.9	1367.07	547.825	768.478	849.804	1570.6	Fzd3
ENSMUSG00000008028	0.597336	0.0250195	0.0360356	76.9839	59.3855	54.6035	57.3023	51.0473	44.6303	42.5256	28.395	1700008O03Rik
ENSMUSG00000008035	1.52377	1.23253e-24	8.8313e-24	1345.23	1962.77	1712.83	1435.29	593.892	542.537	490.462	616.704	Mid1ip1
ENSMUSG00000008036	0.361182	0.0141631	0.0212144	1951.81	2023.67	2949.55	2571.33	1858.87	1789.4	1759.14	1986.76	Ap2s1
ENSMUSG00000008090	1.61104	1.03372e-25	7.74123e-25	461.903	606.036	488.558	532.093	205.434	171.548	165.141	142.862	Fgfrl1
ENSMUSG00000008129	-1.31626	2.42688e-07	6.1716e-07	50.4377	44.1584	46.9398	43.6589	129.486	80.8924	153.801	95.8332	4930432K21Rik
ENSMUSG00000008136	1.57747	6.35635e-14	2.62353e-13	260.816	284.746	250.984	203.741	115.79	64.1561	85.76	69.2129	Fhl2
ENSMUSG00000008140	0.0471203	0.72278	0.758342	2235.19	2451.55	3053.96	2824.18	2157.68	2740.58	2617.45	2708.17	Emc10
ENSMUSG00000008153	2.24606	6.38811e-76	1.98664e-74	11623.9	13159.2	16382	14204.6	2693.06	2850.76	3013.65	3111.03	Clstn3
ENSMUSG00000008167	-0.728144	3.58263e-11	1.22379e-10	1056.54	875.555	931.133	908.651	1785.41	1518.83	1516.75	1441.05	Fbxw9
ENSMUSG00000008200	-1.05981	4.6975e-20	2.72936e-19	3731.73	3188.54	2982.12	3106.15	7338.36	6662.47	7286.06	5840.5	Fnbp4
ENSMUSG00000008206	-0.218776	0.0486049	0.0667019	2263.72	2057.17	1700.37	1924.63	2241.1	2181.31	2477.83	2344.36	Cers4
ENSMUSG00000008226	2.20587	3.40185e-40	4.34336e-39	426.73	411.13	548.909	472.971	108.32	107.392	80.7987	110.031	Scrn3
ENSMUSG00000008301	-0.677619	4.18904e-08	1.13971e-07	655.69	653.24	810.431	747.658	1099.38	1099.02	1057.47	1331.02	Phax
ENSMUSG00000008305	-1.55372	2.9307e-42	3.97108e-41	943.716	1152.69	849.707	890.459	2893.51	2637.37	2808.11	2895.4	Tle1
ENSMUSG00000008307	0.426131	0.0237194	0.0343009	185.823	135.521	128.366	135.524	103.34	110.181	123.324	100.27	1700109H08Rik
ENSMUSG00000008318	0.0687795	0.705916	0.743394	134.722	150.748	194.465	184.641	155.632	191.074	144.587	145.524	Relt
ENSMUSG00000008333	-0.841113	1.76591e-10	5.77766e-10	854.123	619.741	871.74	892.278	1522.7	1500.69	1339.56	1456.13	Snrpb2
ENSMUSG00000008348	0.0211797	0.853803	0.875604	1578.17	1819.63	2119.96	1746.36	1652.19	1744.77	1844.9	1909.56	Ubc
ENSMUSG00000008373	-0.716901	5.10157e-15	2.24974e-14	901.906	906.009	1056.63	997.787	1567.53	1595.53	1515.33	1673.53	Prpf31
ENSMUSG00000008384	1.48488	0.000136524	0.000265215	65.0381	27.4087	87.174	87.3178	23.6561	33.4727	23.3891	16.8595	Sertad1
ENSMUSG00000008393	-1.33268	2.60932e-20	1.53854e-19	706.128	743.08	953.166	767.669	2383.04	1722.45	1834.27	2045.33	Carhsp1
ENSMUSG00000008398	0.445413	0.0348242	0.0490153	223.651	237.542	286.429	309.25	164.347	278.939	172.229	165.046	Elk3
ENSMUSG00000008429	0.492172	0.00307672	0.00508753	1483.27	1231.87	1909.21	1690.87	1068.26	1066.94	971.711	1385.14	Herpud2
ENSMUSG00000008435	0.318063	0.00843175	0.0130825	1567.55	1361.3	1161.04	1252.46	1144.21	979.078	1109.21	1053.28	Rdh13
ENSMUSG00000008438	0.666202	0.0797811	0.105338	35.8373	25.886	21.075	20.9199	11.2055	16.7364	17.719	19.5216	Adam21
ENSMUSG00000008450	-0.449442	0.000233398	0.000440925	570.742	595.377	636.083	645.788	752.014	861.923	750.578	977.853	Nutf2
ENSMUSG00000008475	-0.335598	0.0416649	0.0579279	3054.14	2320.6	4081.85	3596.4	4248.13	3885.63	3983.24	4361.3	Arpc5
ENSMUSG00000008489	-1.19055	1.68901e-14	7.23637e-14	2099.8	1717.61	2699.52	2423.98	4489.67	5357.03	4757.2	5813.88	Elavl2
ENSMUSG00000008496	-1.58494	8.08661e-14	3.31933e-13	907.215	802.465	514.422	811.328	2844.95	2200.83	2466.49	1597.22	Pou2f2
ENSMUSG00000008540	3.32639	4.46285e-68	1.18786e-66	348.418	403.517	475.146	405.664	43.577	33.4727	36.1468	48.8039	Mgst1
ENSMUSG00000008575	-2.54685	7.92951e-80	2.73683e-78	4385.43	4636.64	4515.8	4620.57	22013.8	30856.3	22756.2	30479.4	Nfib
ENSMUSG00000008601	-2.9318	1.48695e-05	3.20603e-05	4.64558	0	2.87387	1.81912	21.1659	23.7099	25.5154	9.76079	Rab25
[truncated: 16,923 more rows]
