# Supplementary material for: DDHD2 provides a flux of saturated fatty acids for neuronal energy and function
Source: Nat Metab. 2025 Sep 30;7(10):2117–41. doi: 10.1038/s42255-025-01367-x (PMC12552131; doi:10.1038/s42255-025-01367-x)
Supplement: Supplementary file 5 — Comparative proteomic analysis of cortical neurons. The table shows comparative proteomics analysis of wild-type E16 NMRI mice analysed at DIV 1 and DIV 20. [file 42255_2025_1367_MOESM5_ESM.xlsx]

## Sheet: NMRI_Proteomics_Perseus INT
Intensity DIV1_replicate 1_Slot1-1_1_1367	Intensity DIV1_replicate 2_Slot1-4_1_1371	Intensity DIV1_replicate 3_Slot1-7_1_1375	Intensity DIV1_replicate 4_Slot1-10_1_1379	Intensity DIV1_replicate 5_Slot1-13_1_1383	Intensity DIV20_replicate 1_Slot1-3_1_1369	Intensity DIV20_replicate 2_Slot1-6_1_1373	Intensity DIV20_replicate 3_Slot1-9_1_1377	Intensity DIV20_replicate 4_Slot1-12_1_1381	Intensity DIV20_replicate 5_Slot1-15_1_1385	Student's T-test Significant DIV20_DIV1	Peptides	Razor + unique peptides	Unique peptides	Sequence coverage [%]	Unique + razor sequence coverage [%]	Unique sequence coverage [%]	Mol. weight [kDa]	Q-value	Score	Intensity	MS/MS count	Student's T-test p-value DIV20_DIV1	Student's T-test q-value DIV20_DIV1	Student's T-test Difference DIV20_DIV1	Student's T-test Test statistic DIV20_DIV1	Protein IDs	Majority protein IDs	Protein names	Gene names	id
#!{Type}E	E	E	E	E	E	E	E	E	E	C	N	N	N	N	N	N	N	N	N	N	N	N	N	N	N	T	T	T	T	T
#!{C:Group1}DIV1	DIV1	DIV1	DIV1	DIV1	DIV20	DIV20	DIV20	DIV20	DIV20
0	5.06513	5.0577	5.25979	5.08704	0	0	0	3.86771	0	+	2	2	2	1.9	1.9	1.9	138.92	0.0044822	2.4575	541840	2	0.0322597	0.0108234	-3.32039	-2.58707	A0A087WPF7	A0A087WPF7		Auts2	0
4.97641	0	5.15036	0	5.09992	4.79334	4.84253	4.99311	4.41746	4.95009		1	1	1	3.9	3.9	3.9	53.305	0.00098361	3.6868	923930	3	0.19744	0.109371	1.75397	1.4057	P0DPB4;A0A088MLT8	P0DPB4;A0A088MLT8		Schip1	1
5.28585	4.96609	0	5.17237	4.72638	0	5.34161	5.18407	5.1261	4.56516		3	3	3	7.1	7.1	7.1	82.574	0.00050008	4.0645	2123300	3	0.992866	0.993667	0.0132493	0.00922403	A1A5B6	A1A5B6	TBC1 domain family member 25	Tbc1d25	2
6.78247	6.68792	6.682	6.82646	6.78327	6.5323	6.50907	6.47352	6.49027	6.49539	+	28	28	21	39.9	39.9	32.3	110.7	0	323.31	59621000	185	3.29207e-05	0.000263264	-0.252316	-8.31899	A2A432	A2A432	Cullin-4B	Cul4b	3
5.30438	5.08533	0	0	4.81523	0	4.59922	4.551	0	0		1	1	1	3.4	3.4	3.4	36.527	0.0059825	2.328	727830	2	0.490123	0.439793	-1.21094	-0.723261	A2A559	A2A559	Post-GPI attachment to proteins factor 3	Pgap3	4
5.97392	6.03519	6.02898	5.95459	6.01322	6.33266	6.48508	7.09128	6.50124	6.49217	+	27	20	20	23	17.5	17.5	202.24	0	142.59	46941000	149	0.00236123	0.000954892	0.57931	4.37606	A2A5R2	A2A5R2	Brefeldin A-inhibited guanine nucleotide-exchange protein 2	Arfgef2	5
6.28215	6.12785	6.4402	6.42384	6.27944	6.71723	6.8197	6.89486	6.708	6.805	+	42	42	42	31.5	31.5	31.5	220.26	0	174.69	66921000	237	9.49241e-05	0.000240045	0.478264	7.17302	A2A690	A2A690	Protein TANC2	Tanc2	6
6.86789	6.77531	6.89155	6.87685	6.79575	6.77921	6.74295	6.88545	6.76878	6.89795		22	22	22	36	36	36	87.486	0	201.76	120490000	253	0.520682	0.485354	-0.0266063	-0.671723	A2A699	A2A699	Protein FAM171A2	Fam171a2	7
6.49279	6.04321	6.08418	6.04786	6.11331	6.37468	6.07511	6.11116	6.09992	6.30527		13	13	13	29.9	29.9	29.9	91.841	0	41.063	21901000	40	0.733477	0.773801	0.0369581	0.352629	A2A6Q5	A2A6Q5	Cell division cycle protein 27 homolog	Cdc27	8
5.90427	5.46872	5.32391	5.75091	5.78325	5.90387	5.85949	5.89627	6.15415	6.31712	+	5	5	5	13.5	13.5	13.5	53.212	0	7.7437	13461000	18	0.0265433	0.00893658	0.379967	2.71279	A2A6T1	A2A6T1	Cerebellar degeneration-related protein 2-like	Cdr2l	9
5.78593	6.12044	5.94374	6.08178	6.24871	4.71379	5.2944	4.66863	5.02796	4.57422	+	13	13	13	11.4	11.4	11.4	172.44	0	64.944	7583700	42	6.28719e-05	0.000249102	-1.18032	-7.60301	A2A791	A2A791	Zinc finger MYM-type protein 4	Zmym4	10
5.52627	6.06569	5.93349	5.9519	5.76148	5.37751	5.55787	5.04092	5.39037	4.48659	+	23	8	8	16.8	7.2	7.2	222.51	0	30.367	8493100	38	0.0128429	0.0048927	-0.677116	-3.18795	A2A8L1	A2A8L1	Chromodomain-helicase-DNA-binding protein 5	Chd5	11
6.52278	6.6569	6.66979	6.64706	6.64009	6.80018	6.70081	6.86214	6.84561	6.91874	+	46	38	38	38.9	33.2	33.2	211.49	0	159.87	86116000	240	0.0023235	0.000911744	0.198169	4.38808	A2A8L5	A2A8L5	Receptor-type tyrosine-protein phosphatase F	Ptprf	12
6.29135	6.43973	6.29164	6.48698	6.34368	5.93319	5.99528	5.84936	5.82608	5.83471	+	19	19	19	35.6	35.6	35.6	83.108	0	64.673	24847000	98	1.39106e-05	0.000286389	-0.482952	-9.35693	A2A8Z1	A2A8Z1	Oxysterol-binding protein-related protein 9	Osbpl9	13
5.38151	5.42619	5.47438	5.42604	5.04198	5.07365	6.21672	5.14774	5.1498	4.93412		4	4	4	1.7	1.7	1.7	377.62	0.00018005	6.6122	3862100	22	0.856559	0.880024	-0.0456133	-0.186679	A2A9C3	A2A9C3	Protein SZT2	Szt2	14
6.14897	6.67506	6.04622	6.04301	5.92552	6.06111	6.12499	6.26228	6.09005	6.17742		20	20	20	6.5	6.5	6.5	555.36	0	72.054	25069000	69	0.86142	0.883976	-0.0245852	-0.180274	A2AAE1	A2AAE1	Uncharacterized protein KIAA1109	Kiaa1109	15
5.81847	5.98164	5.99544	6.0816	5.95041	5.19689	5.7704	5.84759	5.52122	5.75398	+	8	8	8	16.3	16.3	16.3	101.52	0	15.04	12864000	41	0.024769	0.00831089	-0.347496	-2.75753	A2AAY5	A2AAY5	SH3 and PX domain-containing protein 2B	Sh3pxd2b	16
6.43984	6.44284	6.43843	6.3647	6.47063	4.71888	5.25592	5.23666	5.5749	4.02305	+	16	16	16	16.9	16.9	16.9	160.96	0	58.667	17192000	48	0.000651025	0.000374897	-1.46941	-5.39353	A2ABV5	A2ABV5	Mediator of RNA polymerase II transcription subunit 14	Med14	17
5.78471	5.83568	5.76708	5.41654	5.57784	5.76351	5.9595	5.82849	5.95279	5.73858	+	10	10	10	19.1	19.1	19.1	94.28	0	40.287	13491000	48	0.0949534	0.0416494	0.172205	1.89322	A2ACJ2	A2ACJ2	Fanconi anemia-associated protein of 100 kDa	Faap100	18
6.30029	6.52825	6.53181	6.52737	6.49516	6.02543	6.32711	6.26335	6.17508	6.34891	+	10	10	10	42.4	42.4	42.4	44.59	0	49.452	33000000	71	0.00987897	0.00407287	-0.2486	-3.36359	A2ADY9;Q9DAF3	A2ADY9	Protein DDI1 homolog 2	Ddi2	19
6.22063	6.33284	6.29075	6.22466	6.31071	5.82437	5.75335	5.87446	5.69284	5.53003	+	19	19	19	13.7	13.7	13.7	237.77	0	110.27	16995000	91	2.93448e-05	0.000268493	-0.540907	-8.45174	A2AF47	A2AF47	Dedicator of cytokinesis protein 11	Dock11	20
4.51623	0	5.11207	3.51231	0	5.4537	5.51828	5.4939	4.63868	0		4	4	4	7.7	7.7	7.7	110.68	0.0001807	6.7406	2266000	9	0.329875	0.241046	1.59279	1.03742	A2AFS3	A2AFS3	UPF0577 protein KIAA1324	Kiaa1324	21
4.10209	4.26045	3.99333	3.99213	0	5.90891	6.15521	7.41256	5.81514	6.03571	+	8	8	8	16.3	16.3	16.3	86.049	0	32.614	31834000	31	0.00875353	0.00376674	2.9959	3.44543	A2AG50	A2AG50	MAP7 domain-containing protein 2	Map7d2	22
6.24187	6.11863	6.09999	6.13887	6.19989	5.3282	5.35654	5.28966	5.30088	5.53758	+	18	18	17	12.5	12.5	11.9	244.56	0	50.24	11323000	37	3.47632e-07	0.000533821	-0.79728	-15.2005	A2AGH6	A2AGH6	Mediator of RNA polymerase II transcription subunit 12	Med12	23
7.62237	7.60612	7.61301	7.54384	7.54491	7.40324	7.51904	7.48576	7.4768	7.38591	+	86	86	86	53	53	53	225.63	0	323.31	508480000	800	0.00264653	0.0010188	-0.131899	-4.29135	A2AGT5	A2AGT5	Cytoskeleton-associated protein 5	Ckap5	24
4.7171	5.44539	4.77941	4.97501	0	3.48044	4.41081	0	0	4.52116		2	2	2	4.7	4.7	4.7	142.88	0	19.925	606130	4	0.327112	0.237638	-1.5009	-1.04375	A2AH22	A2AH22	Activating molecule in BECN1-regulated autophagy protein 1	Ambra1	25
6.76046	6.8912	6.87819	6.83894	6.81315	6.39345	6.76974	6.68927	6.6736	6.70712	+	32	32	32	31.5	31.5	31.5	175.89	0	259.12	94998000	281	0.0257899	0.0086841	-0.189752	-2.7314	A2AHC3	A2AHC3	Calmodulin-regulated spectrin-associated protein 1	Camsap1	26
0	3.71379	5.17117	4.73438	4.81962	4.7891	5.29197	5.11025	0	0		3	3	3	5.2	5.2	5.2	67.182	0.00033824	4.4876	1127600	7	0.6893	0.728654	-0.649527	-0.414641	A2AI05	A2AI05	NADPH-dependent diflavin oxidoreductase 1	Ndor1	27
5.45128	5.69153	6.01783	5.53368	5.33114	5.39641	5.70457	5.42413	5.50626	5.44514		4	4	4	15.3	15.3	15.3	38.362	0	8.3879	5157200	29	0.426097	0.356523	-0.109791	-0.838492	A2AIL4	A2AIL4	NADH dehydrogenase (ubiquinone) complex I, assembly factor 6	Ndufaf6	28
5.2619	5.80789	5.90659	5.70784	6.0881	5.9734	6.00143	4.35197	0	4.14789		6	6	6	5.1	5.1	5.1	201.44	0	11.903	6602100	20	0.171246	0.0905269	-1.65953	-1.50299	A2AIV2	A2AIV2	Protein virilizer homolog	Kiaa1429	29
6.23076	6.29046	6.38003	5.95126	6.0244	5.52427	5.97653	5.50798	5.9555	5.78499	+	10	10	10	21.4	21.4	21.4	75.149	0	24.408	12916000	44	0.0110976	0.00438405	-0.42553	-3.28542	A2AJ15	A2AJ15	Endoplasmic reticulum mannosyl-oligosaccharide 1,2-alpha-mannosidase	Man1b1	30
6.1682	6.4024	6.3982	6.34819	6.33512	5.86901	6.31203	6.21885	6.36408	6.31114		12	12	12	18.9	18.9	18.9	93.275	0	35.707	32539000	79	0.27848	0.183127	-0.1154	-1.16265	A2AJI0	A2AJI0	MAP7 domain-containing protein 1	Map7d1	31
0	0	4.89182	4.83639	0	0	0	0	0	0		1	1	1	2.5	2.5	2.5	83.603	0.0012949	3.4342	146560	1	0.141123	0.0681564	-1.94564	-1.63295	A2AJQ3	A2AJQ3	Probable C-mannosyltransferase DPY19L4	Dpy19l4	32
4.74352	5.48883	5.40725	5.52373	5.1784	5.26979	5.3664	5.71674	5.44629	5.63244		6	6	6	4.6	4.6	4.6	198.95	0	8.7261	3366200	11	0.226633	0.132616	0.217984	1.30977	A2AKG8	A2AKG8	Focadhesin	Focad	33
4.71889	4.55717	4.74413	4.67097	4.49154	4.81688	4.74789	3.75753	0	0		1	1	1	5.9	5.9	5.9	39.272	0.0014425	3.186	593340	2	0.112104	0.0508074	-1.97208	-1.78493	A2AKQ0	A2AKQ0		Slc35d1	34
6.27524	5.90065	5.79194	6.12672	6.16426	6.68415	6.87976	6.91626	6.75814	6.7337	+	18	18	17	36.8	36.8	35.4	73.432	0	182.17	67551000	138	7.15034e-05	0.000244131	0.742641	7.46666	A2ALS5	A2ALS5	Rap1 GTPase-activating protein 1	Rap1gap	35
5.4276	5.55134	5.85329	5.91059	6.07642	6.05404	6.27121	6.66994	5.86973	6.16245	+	14	14	13	13.8	13.8	13	164.7	0	53.896	26951000	58	0.0391372	0.0134732	0.441626	2.46297	A2ALU4	A2ALU4	Protein Shroom2	Shroom2	36
5.45318	4.83489	5.39524	5.30027	5.02123	5.56643	5.76393	5.72983	5.72214	5.68905	+	2	2	2	0.7	0.7	0.7	160.75	0.00097815	3.5809	5639100	17	0.00382754	0.0014536	0.493313	4.02255	A2AM05	A2AM05	Centlein	Cntln	37
4.91358	4.53771	4.90235	5.03447	4.96711	0	4.15005	4.006	0	0	+	1	1	1	2.6	2.6	2.6	63.375	0	8.5883	435180	6	0.0120491	0.00467929	-3.23983	-3.23044	A2AM29	A2AM29	Protein AF-9	Mllt3	38
4.94215	5.05584	5.16361	4.77315	4.7591	4.54944	4.51465	4.5958	4.67063	4.57854	+	2	2	2	39.2	39.2	39.2	7.7849	0.0041899	2.5333	803890	4	0.00260518	0.00101097	-0.356956	-4.303	A2AMZ4	A2AMZ4	Uncharacterized protein C17orf89 homolog		39
7.30036	7.38455	7.31082	7.28181	7.27138	7.38623	7.51622	7.53377	7.4574	7.46608	+	127	127	127	37	37	37	572.28	0	323.31	402670000	1216	0.0010967	0.000506116	0.162158	4.96738	A2AN08	A2AN08	E3 ubiquitin-protein ligase UBR4	Ubr4	40
0	3.14538	0	4.20957	0	5.94171	6.16453	6.26515	6.15655	6.25242	+	13	13	13	12.3	12.3	12.3	164.3	0	76.557	11990000	50	0.000927067	0.00046033	4.68508	5.10243	A2AP18	A2AP18	1-phosphatidylinositol 4,5-bisphosphate phosphodiesterase eta-2	Plch2	41
6.30505	6.70861	6.28796	6.38108	6.47719	6.2831	6.20954	6.34555	6.44276	6.24569		22	22	19	22.3	22.3	20.1	123.1	0	70.933	31716000	134	0.184023	0.0994999	-0.126651	-1.45401	A2APV2;Q6ZPF4	A2APV2	Formin-like protein 2	Fmnl2	42
4.18381	4.52118	4.89145	4.78661	4.53145	5.52173	5.99167	6.04254	5.95189	6.00766	+	13	6	6	7.5	4.1	4.1	228.8	0	16.704	5857900	26	2.94509e-05	0.000268309	1.3202	8.44755	A2APX8;Q9WTU3;Q9JJV9	A2APX8	Sodium channel protein	Scn1a	43
5.9802	5.71835	5.96442	6.06134	5.76582	5.60697	5.75174	5.821	5.68798	5.73166	+	7	7	7	32.9	32.9	32.9	38.404	0	19.848	8272500	39	0.045045	0.0173054	-0.178153	-2.37286	A2APY7	A2APY7	NADH dehydrogenase [ubiquinone] 1 alpha subcomplex assembly factor 5	Ndufaf5	44
5.87134	5.94055	5.65745	6.03222	5.80764	4.5393	4.9044	5.08304	5.17892	4.7259	+	8	8	8	10.3	10.3	10.3	80.796	0	44.236	5348600	30	7.87453e-05	0.000245087	-0.975529	-7.36566	A2AQ19	A2AQ19	RNA polymerase-associated protein RTF1 homolog	Rtf1	46
4.90536	5.56246	5.10995	5.35003	5.07044	5.63848	5.65195	5.78439	5.60436	5.80492	+	7	7	7	6.6	6.6	6.6	213.03	0	22.354	3909000	22	0.00359964	0.00133638	0.497167	4.06674	A2AQ25	A2AQ25	Sickle tail protein	Skt	47
5.36646	5.4186	5.39707	4.88866	0	5.4717	5.63472	5.56608	5.51655	5.43107		4	3	3	2.6	2.1	2.1	221.49	0.0011358	3.4948	6808500	13	0.251084	0.155425	1.30987	1.23723	A2AQP0	A2AQP0	Myosin-7B	Myh7b	48
5.7697	5.49076	5.78549	4.76066	5.57051	5.53915	5.63967	5.69388	5.71921	5.7875		4	4	4	13.7	13.7	13.7	65.474	0.00035008	5.5179	7582900	22	0.327075	0.237598	0.200457	1.04383	A2AR50	A2AR50	Ras-specific guanine nucleotide-releasing factor RalGPS1	Ralgps1	49
0	0	0	0	0	5.07412	5.16732	5.17551	5.17932	5.1025	+	2	1	1	2.4	1.2	1.2	159.92	0.00082878	3.9364	878750	5	1.07433e-16	0	5.13975	238.36	A2ARP1	A2ARP1	Inositol hexakisphosphate and diphosphoinositol-pentakisphosphate kinase 1	Ppip5k1	50
5.64268	6.05626	5.43366	5.99146	5.93735	5.51171	5.90723	5.26991	5.41687	6.18907		4	4	4	1	1	1	784.85	0.0037488	2.6488	10695000	6	0.479238	0.424752	-0.153323	-0.742113	A2ARZ3	A2ARZ3	Fibrous sheath-interacting protein 2	Fsip2	51
4.91994	5.09934	4.77	4.91226	6.06483	6.53066	6.67789	6.64027	6.59824	6.63356	+	13	13	2	7	7	1.2	220.88	0	72.307	30670000	72	0.000253346	0.000288425	1.46285	6.2218	A2ASI5;Q9ER60	A2ASI5	Sodium channel protein	Scn3a	52
6.30118	6.59993	6.3476	6.43159	6.34967	5.46049	5.6426	5.79449	5.8643	5.61109	+	24	24	24	21	21	21	207.54	0	172.66	20309000	84	3.48893e-05	0.000260292	-0.731399	-8.25259	A2ASQ1	A2ASQ1	Agrin;Agrin N-terminal 110 kDa subunit;Agrin C-terminal 110 kDa subunit;Agrin C-terminal 90 kDa fragment;Agrin C-terminal 22 kDa fragment	Agrn	53
6.16008	6.19745	6.13152	6.71387	6.17476	6.34189	6.48952	6.50211	6.69693	6.49766	+	15	15	15	0.6	0.6	0.6	3906.4	0.00035162	5.6751	38719000	29	0.100001	0.044156	0.230089	1.85954	A2ASS6	A2ASS6	Titin	Ttn	54
6.58565	6.50333	6.65023	6.46965	6.44369	6.76386	6.82818	6.81498	6.79767	6.76491	+	14	14	14	42.2	42.2	42.2	52.62	0	89.337	67998000	143	0.000185888	0.000272272	0.263411	6.51125	A2ASZ8	A2ASZ8	Calcium-binding mitochondrial carrier protein SCaMC-2	Slc25a25	55
0	4.35624	0	0	3.91002	5.33288	5.25792	5.52466	5.52589	5.51014	+	3	3	3	6.2	6.2	6.2	102.79	0.00035186	5.7065	2086800	8	0.0059052	0.00278515	3.77705	3.716	A2ATU0	A2ATU0	Probable 2-oxoglutarate dehydrogenase E1 component DHKTD1, mitochondrial	Dhtkd1	56
6.7585	6.89986	6.77779	6.9172	6.72562	6.78716	6.84171	6.86393	6.85795	6.8302		34	34	34	40.5	40.5	40.5	120.8	0	296.06	108100000	289	0.633719	0.662579	0.0203976	0.495279	A2AWA9	A2AWA9	Rab GTPase-activating protein 1	Rabgap1	57
5.46118	5.67068	5.50217	5.72012	5.42596	5.31271	5.6276	5.42833	5.3352	5.65252		9	9	9	11.2	11.2	11.2	139.99	0	23.334	5231800	31	0.38706	0.310367	-0.0847516	-0.914756	A2AWP8;Q8C033	A2AWP8	Rho guanine nucleotide exchange factor 10-like protein	Arhgef10l	58
4.36433	0	4.67824	4.41825	0	3.79614	3.81741	0	0	0		1	1	1	5.2	5.2	5.2	38.594	0.0032988	2.7583	143510	2	0.440924	0.375161	-1.16945	-0.810815	A2AWT3	A2AWT3	Ataxin-7-like protein 3	Atxn7l3	59
5.94429	6.15388	5.9753	6.03667	5.93554	5.52081	5.65887	5.37778	5.41822	5.58937	+	8	8	8	30.7	30.7	30.7	49.374	0	23.374	9459400	37	6.75961e-05	0.000246154	-0.496126	-7.52598	A2BDX3	A2BDX3	Adenylyltransferase and sulfurtransferase MOCS3;Molybdopterin-synthase adenylyltransferase;Molybdopterin-synthase sulfurtransferase	Mocs3	60
6.37306	6.2946	6.21245	6.20409	6.02759	5.60319	5.48403	5.50625	5.3941	5.59123	+	9	9	9	17.4	17.4	17.4	89.413	0	55.99	15273000	61	7.19334e-06	0.000330309	-0.7066	-10.2238	A2BE28	A2BE28	Ribosomal biogenesis protein LAS1L	Las1l	61
7.07777	6.98221	7.10209	7.14953	7.16435	6.0585	6.02239	5.75252	5.73143	5.78141	+	45	45	41	28	28	26.2	242.09	0	323.31	82092000	254	2.5782e-07	0.000568047	-1.22594	-15.7968	A2BH40	A2BH40	AT-rich interactive domain-containing protein 1A	Arid1a	62
6.79553	6.73349	6.75116	6.77885	6.80001	6.53427	6.60352	6.80228	6.67916	6.68519	+	50	41	41	23.1	20.2	20.2	337	0	205.91	80342000	274	0.044735	0.0172084	-0.110923	-2.37728	A2CG49	A2CG49	Kalirin	Kalrn	63
5.89883	6.34852	5.65642	6.51611	6.41611	5.82716	6.39356	6.3591	6.2042	6.34461		13	13	13	13.2	13.2	13.2	147.64	0	30.357	22768000	32	0.772942	0.81029	0.0585241	0.298481	A2CG63	A2CG63	AT-rich interactive domain-containing protein 4B	Arid4b	64
5.37385	5.51483	5.16575	5.50162	5.59018	6.11604	6.26743	6.36639	6.29294	6.32907	+	19	19	19	16.8	16.8	16.8	161.94	0	38.367	13929000	69	9.65827e-06	0.000312446	0.845129	9.82832	A2RSJ4	A2RSJ4	UHRF1-binding protein 1-like	Uhrf1bp1l	65
4.86407	6.12691	5.04277	5.14233	5.41512	0	0	0	3.87567	0	+	3	3	3	9	9	9	96.134	0.0012916	3.3438	1970100	3	0.000489007	0.000327022	-4.54311	-5.63653	A2RSY1	A2RSY1	KAT8 regulatory NSL complex subunit 3	Kansl3	66
0	5.13098	4.37315	4.39724	4.38546	0	0	0	0	0	+	2	2	2	4.5	4.5	4.5	80.86	0	13.029	208070	3	0.0042301	0.00188429	-3.65737	-3.951	A2RSY6	A2RSY6	TRMT1-like protein	Trmt1l	67
5.64561	5.8057	5.91912	6.02329	5.92595	6.51453	6.67223	6.57243	6.56792	6.4354	+	11	11	11	34.2	34.2	34.2	51.878	0	172.44	31440000	98	1.65186e-05	0.000276596	0.688566	9.14167	A2RT62	A2RT62	F-box/LRR-repeat protein 16	Fbxl16	68
4.98678	5.48865	5.2964	5.19764	5.33361	0	0	0	0	0	+	2	2	2	5.9	5.9	5.9	43.876	0.00035249	5.7538	1027400	6	4.24292e-12	0.000444444	-5.26062	-63.4317	A2RTL5	A2RTL5	Arginine/serine-rich coiled-coil protein 2	Rsrc2	69
0	0	3.95339	0	0	4.50911	4.88055	5.46863	4.76647	5.03121	+	3	3	3	9.9	9.9	9.9	78.787	0.0003502	5.5366	1025400	5	0.000892036	0.000450237	4.14052	5.13368	A2TJV2	A2TJV2	Paralemmin-3	Palm3	70
6.34712	6.34197	6.36069	6.26914	5.88539	5.8837	5.92817	5.75542	5.91204	6.32703	+	11	11	11	13.3	13.3	13.3	139.07	0	28.048	18219000	28	0.0670998	0.0272773	-0.279589	-2.11736	A6H5Y3	A6H5Y3	Methionine synthase	Mtr	71
6.51346	6.61479	6.70461	6.5904	6.51988	6.43125	6.47518	6.58205	6.53754	6.39929	+	20	20	19	35.2	35.2	34.1	94.128	0	295.52	51412000	200	0.0652077	0.0264227	-0.103565	-2.13574	A6H5Z3	A6H5Z3	Exocyst complex component 6B	Exoc6b	72
6.79338	6.66237	6.92332	6.66485	6.67678	6.34141	6.41676	6.32767	6.38961	6.32432	+	22	22	22	41.8	41.8	41.8	80.851	0	104.56	53222000	146	0.000103472	0.000251378	-0.384186	-7.08543	A6H611	A6H611	Mitochondrial intermediate peptidase	Mipep	73
4.28069	4.84726	5.04798	4.84343	0	5.06603	4.4807	4.66844	4.31108	3.58977		3	3	3	11.4	11.4	11.4	50.548	0.0011369	3.5157	642530	3	0.54897	0.52956	0.619331	0.625654	A6H630	A6H630	Protein-glutamate O-methyltransferase	Armt1	74
5.65897	5.76938	5.42927	5.68367	5.65584	5.92518	5.98986	6.12087	5.9932	5.72965	+	8	8	8	11.7	11.7	11.7	92.403	0	20.449	12185000	40	0.00638163	0.00292668	0.312324	3.66212	A6H6A9	A6H6A9	Rab GTPase-activating protein 1-like	Rabgap1l	75
6.88107	6.73711	6.68251	6.86891	6.76429	5.69973	5.88018	5.90701	5.37656	5.71003	+	16	16	15	30.4	30.4	29	84.186	0	79.985	37641000	82	5.88356e-06	0.000345024	-1.07207	-10.5015	A6X919	A6X919	Probable C-mannosyltransferase DPY19L1	Dpy19l1	76
5.01439	5.65555	5.30524	5.43619	5.32709	4.75189	5.10748	4.79773	5.25988	4.85168	+	4	4	4	3.4	3.4	3.4	217.29	0	8.4586	2730500	11	0.0248409	0.00832287	-0.393962	-2.75566	A8C756	A8C756	Thyroid adenoma-associated protein homolog	Thada	77
5.73995	5.25205	5.59237	5.50083	5.31911	5.37594	5.35432	5.27889	5.55403	5.20257		7	7	7	16.5	16.5	16.5	81.215	0	42.677	9668900	31	0.265448	0.169609	-0.127711	-1.19733	A8Y5H7	A8Y5H7		Sec14l1	78
4.62736	5.06397	5.00078	5.17673	4.94156	5.56957	5.6647	5.65545	5.67492	5.64121	+	6	3	3	9.9	6	6	97.347	0.00066489	3.9981	5163000	14	9.15758e-05	0.000241399	0.679089	7.20974	B0F2B4	B0F2B4	Neuroligin 4-like	Nlgn4l	79
7.21696	7.09377	7.30533	7.24358	7.23234	7.38982	7.47181	7.52012	7.40628	7.44356	+	56	56	47	46.1	46.1	39.9	211.9	0	323.31	351930000	505	0.000599643	0.000348333	0.227922	5.46265	B0V2N1	B0V2N1	Receptor-type tyrosine-protein phosphatase S	Ptprs	80
4.72306	0	4.73119	5.2565	4.18321	5.82867	4.30617	3.76734	4.98841	4.09774		4	4	4	6.7	6.7	6.7	104.05	0.00034176	4.7707	1544100	5	0.448506	0.384489	0.818871	0.796909	B1AS29	B1AS29	Glutamate receptor ionotropic, kainate 3	Grik3	81
5.10418	5.05877	4.85727	5.61474	5.62518	4.48776	4.79002	3.43791	4.50342	3.66845	+	3	3	3	12.7	12.7	12.7	37.157	0	8.5709	1718400	8	0.00791088	0.00347088	-1.07451	-3.51436	B1AUE5	B1AUE5	Peroxisome biogenesis factor 10	Pex10	82
5.82412	5.88072	5.84207	5.73142	6.19651	5.63513	5.94774	5.49794	5.49954	5.47737	+	6	6	6	34.8	34.8	34.8	34.278	0	14.857	9635700	25	0.0442845	0.0170329	-0.283425	-2.38377	B1AVZ0	B1AVZ0	Uracil phosphoribosyltransferase homolog	Uprt	83
5.30146	5.11334	5.121	5.29028	5.21157	5.08515	5.10415	5.10619	5.06956	5.11146	+	4	4	4	9.5	9.5	9.5	52.113	0.00035305	5.8815	2094300	9	0.0249929	0.00837016	-0.112231	-2.75171	B1AWJ5	B1AWJ5	Transmembrane protein 8B	Tmem8b	84
5.36275	5.914	5.49192	5.91067	5.88208	0	0	0	0	3.91009	+	5	5	5	2.4	2.4	2.4	282.71	0	15.384	3121600	11	0.000250094	0.000287209	-4.93027	-6.23369	B1AWL2	B1AWL2		Zfp462	85
6.05751	5.94005	5.87304	5.75033	5.78079	5.96617	6.01953	6.01691	5.82394	6.01519		3	3	3	54.9	54.9	54.9	6.0372	0	18.704	13641000	23	0.225614	0.131784	0.0880028	1.31293	B1AXP6	B1AXP6	Mitochondrial import receptor subunit TOM5 homolog	Tomm5	86
5.06755	4.66516	5.50775	4.20766	4.88355	5.71584	5.8906	5.86212	5.81623	5.8742	+	5	5	5	25.9	25.9	25.9	32.506	0	14.804	5704900	28	0.00217283	0.000824395	0.965465	4.43831	B1AXV0	B1AXV0	DOMON domain-containing protein FRRS1L	Frrs1l	87
6.58066	6.61849	6.62361	6.51841	6.63659	6.60195	6.65884	6.68424	6.82295	6.8763	+	37	37	37	22.2	22.2	22.2	294	0	196.35	85145000	262	0.0445671	0.0171116	0.133306	2.37969	B1AY13	B1AY13	Ubiquitin carboxyl-terminal hydrolase 24	Usp24	88
5.32541	5.17035	5.28691	5.20496	5.33736	5.46672	5.5519	5.45384	5.27669	5.49347	+	3	3	3	6.3	6.3	6.3	97.356	0	51.473	4727600	24	0.0120357	0.00467279	0.183527	3.23118	B1AZA5	B1AZA5	Transmembrane protein 245	Tmem245	89
6.31643	6.5424	6.39998	6.42619	6.44278	6.02833	6.1249	6.11988	6.1002	6.06288	+	18	18	18	15.5	15.5	15.5	182.77	0	47.766	24391000	76	3.34623e-05	0.000262911	-0.338319	-8.30029	B1AZI6	B1AZI6	THO complex subunit 2	Thoc2	90
6.8611	6.95897	6.98733	6.93695	6.89409	6.49629	6.36201	6.74364	6.2306	6.54615	+	18	18	18	21.7	21.7	21.7	108.04	0	234.72	95849000	171	0.000992592	0.000479377	-0.451949	-5.04729	B1AZP2	B1AZP2	Disks large-associated protein 4	Dlgap4	91
7.44248	7.51151	7.47995	7.48093	7.43556	6.75172	6.88313	6.90784	6.84614	6.83101	+	68	68	68	47.6	47.6	47.6	243.24	0	323.31	239620000	482	3.03047e-08	0.000677966	-0.626118	-20.7669	B2RQC6	B2RQC6	CAD protein;Glutamine-dependent carbamoyl-phosphate synthase;Aspartate carbamoyltransferase;Dihydroorotase	Cad	92
4.55394	4.83465	4.64597	4.80849	4.7033	0	3.87736	0	0	4.66655	+	1	1	1	1.1	1.1	1.1	123.05	0	8.2127	605120	10	0.0216848	0.00732956	-3.00049	-2.8438	B2RRE7	B2RRE7	OTU domain-containing protein 4	Otud4	93
6.89368	6.8366	6.90663	6.86176	6.86794	7.53035	7.56535	7.56337	7.53896	7.55461	+	23	12	12	65.3	40.4	40.4	40.361	0	323.31	360580000	219	3.91039e-11	0.000875	0.677206	48.0229	B2RSH2	B2RSH2	Guanine nucleotide-binding protein G(i) subunit alpha-1	Gnai1	94
5.67606	5.91183	5.85451	5.53095	5.74099	6.42382	6.63783	6.68193	6.5276	6.55586	+	15	15	12	29.6	29.6	24.3	92.908	0	96.255	38788000	85	7.47177e-06	0.000327044	0.82254	10.1721	B2RUJ5	B2RUJ5	Amyloid beta A4 precursor protein-binding family A member 1	Apba1	95
5.61042	5.60622	5.46243	5.46678	5.61519	4.69133	5.35856	4.55902	4.75884	5.49045	+	8	8	8	6.9	6.9	6.9	184.65	0	35.654	3809900	28	0.0165332	0.00589007	-0.580566	-3.02105	B2RX14	B2RX14	Terminal uridylyltransferase 4	Zcchc11	96
6.123	6.21861	6.11664	6.33395	6.23502	6.24667	6.36073	6.33768	6.33812	6.40965	+	18	18	18	28.3	28.3	28.3	128.39	0	87.168	31465000	152	0.0243441	0.00818274	0.133122	2.76874	B2RXC1	B2RXC1	Trafficking protein particle complex subunit 11	Trappc11	97
5.68225	5.79745	6.1617	5.69999	5.68815	5.31252	5.70848	5.28099	5.70339	6.05941		13	12	12	23.6	22.6	22.6	107.38	0	37.992	11628000	45	0.291593	0.197305	-0.192953	-1.12905	B2RXR6	B2RXR6	Serine/threonine-protein phosphatase 6 regulatory ankyrin repeat subunit B	Ankrd44	98
7.24569	7.3309	7.39498	7.39672	7.37304	7.11604	7.04056	7.09989	7.0984	7.02576	+	47	47	46	37.8	37.8	37.5	206.23	0	307.07	233340000	424	3.8973e-05	0.00026285	-0.272135	-8.12723	B2RXS4	B2RXS4	Plexin-B2	Plxnb2	99
5.62474	4.54448	5.68304	5.57678	5.5182	6.04914	0	5.02539	4.81677	4.5033		3	3	3	8.8	8.8	8.8	60.468	0	12.863	3788600	13	0.256909	0.161006	-1.31053	-1.22083	B2RXV4	B2RXV4	Feline leukemia virus subgroup C receptor-related protein 1	Flvcr1	100
6.54376	6.66555	6.6302	6.58781	6.65671	5.7117	5.86494	5.72777	5.75362	5.72031	+	13	13	13	23.4	23.4	23.4	99.551	0	158.85	31385000	86	1.04205e-08	0.000717489	-0.86114	-23.7777	B2RY56	B2RY56	RNA-binding protein 25	Rbm25	101
6.01716	6.00591	5.9844	6.17333	5.63797	5.94117	5.73767	5.82667	5.88223	5.9134		8	8	8	24.7	24.7	24.7	56.677	0	40.997	11601000	49	0.308343	0.215871	-0.103525	-1.08786	B7ZMP1	B7ZMP1	Probable Xaa-Pro aminopeptidase 3	Xpnpep3	102
6.25763	6.41933	6.14783	6.38744	6.20871	5.63972	5.41664	5.63217	5.62574	5.69707	+	10	10	10	38.1	38.1	38.1	46.288	0	61.377	14123000	48	1.1209e-05	0.000301325	-0.681919	-9.63353	B8ZXI1	B8ZXI1	Queuine tRNA-ribosyltransferase subunit QTRTD1	Qtrtd1	103
6.41046	6.5086	6.28632	6.28526	6.48887	6.10188	6.23381	5.9897	5.75194	6.27333	+	14	14	14	38.8	38.8	38.8	59.586	0	34.588	31132000	86	0.0149376	0.00547807	-0.325771	-3.08788	B9EHT4	B9EHT4	CAP-Gly domain-containing linker protein 3	Clip3	104
6.02111	6.05937	6.19326	6.46813	6.15128	5.85024	5.93102	5.95503	5.77175	6.0209	+	14	14	14	19.2	19.2	19.2	127.74	0	63.903	16408000	72	0.0160789	0.00576814	-0.272841	-3.03936	B9EJ80	B9EJ80		Pdzd8	105
7.27425	7.10326	7.21659	7.19128	7.19515	6.92107	7.04528	7.00247	6.996	6.96079	+	38	38	36	53.7	53.7	52.1	101.27	0	323.31	183300000	386	0.000288611	0.000307836	-0.210982	-6.1027	B9EJ86	B9EJ86	Oxysterol-binding protein	Osbpl8	106
6.92189	7.00741	6.86733	7.02259	6.71735	6.80413	6.86086	6.80273	6.68297	6.88339		24	24	24	19.1	19.1	19.1	178.77	0	204.19	100640000	182	0.162515	0.0845236	-0.100496	-1.53838	B9EJA2	B9EJA2	Cortactin-binding protein 2	Cttnbp2	107
5.7888	5.90099	5.72043	5.8691	5.83172	4.02494	4.82193	4.67471	4.73581	4.55919	+	8	8	8	16.8	16.8	16.8	93.85	0	19.69	3897700	24	2.37833e-05	0.000279004	-1.2589	-8.69883	B9EJR8	B9EJR8	Dynein assembly factor 5, axonemal	Dnaaf5	108
6.32358	6.16474	6.36455	6.33975	6.07609	5.75658	5.67678	5.71292	5.74169	5.91937	+	18	18	18	22.7	22.7	22.7	121.8	0	74.051	16731000	83	0.000112625	0.000247691	-0.492275	-7.00012	B9EKI3	B9EKI3	TATA element modulatory factor	Tmf1	109
6.81742	6.69553	6.75481	6.73859	6.75565	6.5954	6.7881	6.91324	6.76313	6.7073		30	30	30	19.1	19.1	19.1	254.4	0	296.67	84510000	171	0.985583	0.987301	0.00103464	0.0186418	B9EKR1	B9EKR1	Receptor-type tyrosine-protein phosphatase zeta	Ptprz1	110
6.59812	6.35805	6.25833	6.10254	5.92144	6.2335	6.06726	6.05971	5.98987	6.04379		5	5	5	36.1	36.1	36.1	20.146	0	37.067	24032000	37	0.202665	0.113288	-0.168866	-1.38767	C0HK80;C0HK79	C0HK80;C0HK79			111
5.51411	5.36023	5.70663	5.82657	5.63114	0	0	0	0	0	+	4	2	1	50.8	30.8	8.5	14.135	0	26.401	2566400	11	1.9247e-12	0.00047619	-5.60774	-70.0307	C0HKE9;C0HKE8;C0HKE7;C0HKE6;C0HKE5;C0HKE4;C0HKE3;C0HKE2;C0HKE1;Q8CGP6;Q8R1M2;Q8CGP7;Q8CGP5;Q8BFU2	C0HKE9;C0HKE8;C0HKE7;C0HKE6;C0HKE5;C0HKE4;C0HKE3;C0HKE2;C0HKE1;Q8CGP6;Q8R1M2;Q8CGP7;Q8CGP5;Q8BFU2	Histone H2A type 1-H;Histone H2A.J;Histone H2A type 1-K;Histone H2A type 1-F;Histone H2A type 3	Hist1h2ah;H2afj;Hist1h2ak;Hist1h2af;Hist3h2a	112
5.62225	5.8957	6.01225	6.04175	5.76227	5.55084	5.43037	5.31769	5.22922	5.11604	+	4	4	4	14.3	14.3	14.3	29.608	0	99.609	6902000	38	0.00115045	0.000516325	-0.53801	-4.9293	C0HKG6;C0HKG5	C0HKG6;C0HKG5			113
6.08743	6.31971	6.35222	6.48434	6.44078	6.76645	6.90422	7.14273	6.97281	7.04265	+	22	22	22	50.9	50.9	50.9	79.396	0	323.31	91953000	159	0.000152378	0.000261721	0.628876	6.70209	D3YVF0	D3YVF0	A-kinase anchor protein 5	Akap5	135
6.4099	6.3324	6.27047	6.23127	6.21603	5.80606	5.2634	5.45548	5.21901	5.27423	+	8	8	8	14.2	14.2	14.2	105.1	0	67.928	16162000	50	5.32126e-05	0.000249075	-0.888377	-7.78271	D3YXK2;Q80YR5	D3YXK2;Q80YR5	Scaffold attachment factor B1;Scaffold attachment factor B2	Safb;Safb2	136
6.32814	6.13373	6.46258	6.37033	6.19114	3.60811	4.57589	4.46568	4.26684	3.61387	+	9	9	9	44.4	44.4	44.4	36.438	0	44.085	11169000	36	7.77048e-06	0.00032529	-2.1911	-10.1189	D3YZG8	D3YZG8	Probable bifunctional methylenetetrahydrofolate dehydrogenase/cyclohydrolase 2;NAD-dependent methylenetetrahydrofolate dehydrogenase;Methenyltetrahydrofolate cyclohydrolase	Mthfd2l	137
4.23945	4.69036	4.98167	4.50979	0	4.89666	5.74133	5.52463	6.09684	5.83243	+	7	7	7	18.9	18.9	18.9	58.3	0	16.935	6275000	24	0.0763449	0.0319319	1.93412	2.03431	D3YZI9	D3YZI9		Pgbd5	138
6.241	6.23195	6.23063	6.25382	6.34647	6.51909	6.52718	6.4741	6.49318	6.50406	+	12	12	12	30.5	30.5	30.5	52.938	0	282.39	38258000	138	7.24795e-06	0.000328224	0.242748	10.2135	D3YZP9	D3YZP9	Coiled-coil domain-containing protein 6	Ccdc6	139
5.60539	5.63856	5.59959	5.58987	4.36025	5.35564	5.29896	5.56618	5.2546	4.76093		6	6	6	5.6	5.6	5.6	226.31	0	11.038	4077900	15	0.703818	0.744344	-0.111471	-0.39408	D3YZU1	D3YZU1	SH3 and multiple ankyrin repeat domains protein 1	Shank1	140
5.26743	4.59315	4.90726	4.12202	5.01603	0	3.94454	4.09114	0	0	+	2	2	2	4.8	4.8	4.8	62.491	0.00144	3.127	472600	2	0.0133658	0.0050754	-3.17404	-3.16144	D3Z2R5	D3Z2R5		Sepn1	141
5.95062	6.03615	5.6932	5.68552	5.90681	6.1311	6.14619	6.16313	6.18298	6.14423	+	5	5	5	67.1	67.1	67.1	16.037	0	22.621	17970000	42	0.00297446	0.00112765	0.299069	4.20541	D3Z4S3	D3Z4S3	Putative peptidyl-tRNA hydrolase PTRHD1	Ptrhd1	142
7.28616	7.23358	7.31865	7.28905	7.32946	7.83448	7.98103	7.97611	7.91538	7.93584	+	43	43	43	70.5	70.5	70.5	73.963	0	323.31	789290000	653	3.59114e-08	0.000657895	0.637189	20.3235	D3Z7P3;Q571F8	D3Z7P3	Glutaminase kidney isoform, mitochondrial	Gls	143
6.61761	6.62812	6.60737	6.68094	6.69726	6.96033	6.97165	6.91644	6.99252	6.97672	+	1	1	1	0.6	0.6	0.6	189.75	0.0082317	2.197	104750000	15	5.42623e-07	0.000490196	0.317269	14.3513	E0CYV9	E0CYV9		1110002E22Rik	144
0	0	0	4.27969	0	0	0	0	0	0		1	1	1	3.1	3.1	3.1	64.921	0.0032998	2.7589	138500	1	0.346594	0.261534	-0.855938	-1	E0CZ16	E0CZ16	Kelch-like protein 3	Klhl3	145
5.91308	6.18444	6.07324	6.16397	6.07998	5.41697	5.40577	5.47593	5.42555	5.23424	+	17	16	15	17	16.4	15.4	159.18	0	41.753	11884000	74	4.29268e-06	0.000350453	-0.691246	-10.9505	E1U8D0	E1U8D0	Protein SOGA1;N-terminal form;C-terminal 80 kDa form	Soga1	146
5.33066	5.03639	4.82178	5.7116	4.76126	5.11072	4.65289	5.03282	5.10768	5.65036		2	2	2	1.3	1.3	1.3	185.49	0.008243	2.2456	3153600	6	0.930193	0.940482	-0.0214408	-0.0903978	E5FYH1	E5FYH1	Testis- and ovary-specific PAZ domain-containing protein 1	Topaz1	147
5.66546	5.12418	5.59137	5.41419	4.85863	6.71354	6.61435	6.73478	6.69814	6.76101	+	8	8	8	41.6	41.6	41.6	35.923	0	234.7	39744000	68	1.83805e-05	0.000279762	1.3736	9.01	E9PUL5	E9PUL5	Proline-rich transmembrane protein 2	Prrt2	148
7.2283	7.31124	7.26503	7.27846	7.23175	6.75171	6.90141	6.88637	6.79398	6.7928	+	82	82	82	45.3	45.3	45.3	293.02	0	323.31	172540000	539	9.86676e-07	0.000461538	-0.437702	-13.2803	E9PVA8	E9PVA8		Gcn1l1	149
6.43557	6.37619	6.45747	6.37365	6.43064	5.49184	5.35729	5.3491	5.22691	7.05469	+	26	26	26	14	14	14	346.38	0	135.25	27240000	76	0.0692123	0.0283883	-0.71874	-2.09744	E9PVD3	E9PVD3	Protocadherin-16	Dchs1	150
5.52778	5.19667	5.79995	5.22376	4.78607	5.01937	6.00217	0	0	4.56452		5	5	5	2.2	2.2	2.2	350.86	0	8.9758	3943700	12	0.131849	0.0619944	-2.18963	-1.67809	E9PVX6	E9PVX6		Mki67	151
4.82053	5.3206	5.4951	5.54605	5.49125	4.54275	4.6986	4.78158	4.8037	0		3	3	3	3.8	3.8	3.8	165.87	0	7.7248	1851800	10	0.137836	0.0658482	-1.56938	-1.64863	E9PY46	E9PY46		Ift140	152
5.72323	5.74888	5.37958	5.3408	5.51283	4.8252	3.91421	0	0	0	+	7	7	6	6.8	6.8	6.2	186.06	0	11.13	2074800	12	0.00806188	0.00352303	-3.79318	-3.50145	E9PYH6	E9PYH6	Histone-lysine N-methyltransferase	Setd1a	153
5.8505	5.24306	5.92096	5.95128	5.75072	4.95227	4.91187	4.85661	5.01507	4.64334	+	7	7	7	6.1	6.1	6.1	211.87	0	27.725	4669900	23	0.000322078	0.000306844	-0.867472	-6.00366	E9PYL2	E9PYL2		Prr12	154
6.74353	6.83541	6.66333	6.75025	6.60658	6.70916	6.73575	6.61366	6.55623	6.8174		3	3	3	2	2	2	250.55	0.00097784	3.5703	85686000	11	0.596241	0.608271	-0.033378	-0.551674	E9PZJ8	E9PZJ8	Activating signal cointegrator 1 complex subunit 3	Ascc3	155
5.7501	6.00333	5.856	5.87188	5.78482	4.84887	4.88938	4.61206	4.54541	4.6485	+	9	6	6	28.9	23.2	23.2	59.291	0	34.925	4484000	30	5.92929e-07	0.000491228	-1.14438	-14.1876	E9Q1P8	E9Q1P8	Interferon regulatory factor 2-binding protein 2	Irf2bp2	156
5.36314	5.9668	4.7519	6.0461	5.98089	0	6.1274	5.02715	4.50168	4.78831		2	2	2	4.2	4.2	4.2	76.535	0	8.5282	6682000	7	0.196457	0.108641	-1.53286	-1.40914	E9Q3C1	E9Q3C1		C2cd2	157
6.61086	6.49517	6.47924	6.51456	6.54647	7.06401	7.19618	7.18367	7.16426	7.22801	+	55	55	55	35.2	35.2	35.2	237.04	0	323.31	122130000	357	1.11356e-07	0.000641975	0.637965	17.5924	E9Q3L2	E9Q3L2		Pi4ka	158
5.22748	5.22745	4.84093	4.84256	5.3583	6.21938	6.44878	6.55707	6.43069	6.61217	+	29	29	27	9.4	9.4	8.7	564.81	0	65.259	22127000	80	5.32252e-06	0.000350674	1.35428	10.6425	E9Q401	E9Q401	Ryanodine receptor 2	Ryr2	159
6.29396	6.27226	6.06781	6.53277	6.48615	4.77106	6.62428	6.57256	0	3.77895		4	4	4	0.9	0.9	0.9	509.43	0.0082405	2.2435	29737000	10	0.142508	0.0706424	-1.98122	-1.62644	E9Q414	E9Q414	Apolipoprotein B-100;Apolipoprotein B-48	Apob	160
6.35771	6.35328	6.45474	6.36625	6.38521	4.51148	4.73017	4.69888	4.62617	4.19504	+	23	19	19	15.6	13.8	13.8	237.79	0	175.68	14325000	67	7.34755e-08	0.000635616	-1.83109	-18.5521	E9Q4N7	E9Q4N7		Arid1b	161
6.6008	6.61837	6.64939	6.60436	6.45959	6.68102	6.72113	6.69333	6.68839	6.71236	+	17	17	17	54.9	54.9	54.9	46.217	0	82.173	69124000	162	0.0101725	0.00414739	0.112746	3.34387	E9Q4P1	E9Q4P1		Wdfy1	162
5.55801	5.29761	5.7596	5.49528	4.95215	5.57575	5.73712	6.45784	5.58295	5.70783	+	13	3	3	7.6	2.2	2.2	275.75	0.00082727	3.869	15328000	15	0.0986277	0.0434842	0.399768	1.86854	E9Q4Z2	E9Q4Z2	Acetyl-CoA carboxylase 2;Biotin carboxylase	Acacb	163
5.36577	5.34866	5.2504	5.3377	5.31848	3.59061	4.91132	4.60514	4.49351	4.51541	+	5	5	5	1.4	1.4	1.4	584.78	0.0033019	2.7726	2160000	5	0.00364415	0.00135288	-0.901	-4.05788	E9Q555	E9Q555	E3 ubiquitin-protein ligase RNF213	Rnf213	164
4.98553	4.65522	5.12791	5.55682	5.07427	4.82961	4.06055	4.94355	0	4.58252		3	3	3	4	4	4	73.697	0.00033893	4.5608	2216200	10	0.177431	0.0947437	-1.3967	-1.47889	E9Q5C9	E9Q5C9		Nolc1	165
5.54576	4.71497	5.25105	5.26375	5.55706	6.17629	5.55091	6.37229	5.79191	6.42043	+	5	5	5	2.6	2.6	2.6	285.66	0.0008296	3.9586	11197000	12	0.00817449	0.00357288	0.795847	3.49199	E9Q5F9	E9Q5F9	Histone-lysine N-methyltransferase SETD2	Setd2	166
5.99393	5.97298	6.08647	6.15887	5.93167	5.69169	5.94463	5.80357	5.77239	6.01195	+	7	7	7	7.7	7.7	7.7	138.59	0	31.34	17544000	54	0.0330305	0.0111571	-0.18394	-2.57189	E9Q612	E9Q612	Receptor-type tyrosine-protein phosphatase O	Ptpro	167
5.47423	4.65118	4.9529	0	4.92285	4.48742	0	5.14752	0	0		2	2	2	7.9	7.9	7.9	45.333	0	10.429	1039600	9	0.219433	0.126631	-2.07324	-1.33239	E9Q6B2	E9Q6B2	Coiled-coil domain-containing protein 85C	Ccdc85c	168
4.16289	3.68715	4.05289	0	0	4.74607	4.93971	5.06996	5.02053	5.10329	+	2	2	2	4.9	4.9	4.9	70.927	0	15.754	829240	14	0.0289824	0.00972981	2.59532	2.65605	E9Q6C8	E9Q6C8	XK-related protein 6	Xkr6	169
6.1567	5.92376	6.11873	6.1272	6.427	5.25866	4.6279	4.94804	4.47426	4.52786	+	14	14	12	8.2	8.2	7.4	327.45	0	36.374	9166100	34	3.58496e-05	0.000258746	-1.38333	-8.22169	E9Q6J5	E9Q6J5		Bod1l	170
5.70701	5.84947	6.01402	5.9452	5.82924	6.58686	6.74651	6.76517	6.70424	6.71868	+	25	25	25	42	42	42	94.202	0	119.69	38834000	140	7.83711e-07	0.000454948	0.835301	13.6837	E9Q6P5	E9Q6P5		Ttc7b	171
6.90989	6.71579	6.84319	6.7792	6.62223	6.33082	6.65094	6.6341	6.56475	6.59543	+	26	26	26	36.6	36.6	36.6	118.2	0	213.7	70849000	207	0.0211668	0.00715637	-0.218852	-2.85953	E9Q735	E9Q735	Ubiquitin conjugation factor E4 A	Ube4a	172
4.96239	5.37321	5.21817	5.58059	5.42132	4.29829	0	4.47128	3.96766	0	+	4	4	4	3.7	3.7	3.7	203.75	0	11.526	1555100	11	0.0298896	0.00999902	-2.76369	-2.63619	E9Q784	E9Q784		Zc3h13	173
7.26212	7.45131	7.41669	7.44674	7.36918	6.20044	6.36118	6.66576	6.35326	6.31349	+	89	89	89	54.8	54.8	54.8	235.63	0	323.31	168410000	475	2.26574e-06	0.000386651	-1.01038	-11.9132	E9Q7G0	E9Q7G0		Numa1	174
5.36821	0	5.42864	5.00178	0	0	0	0	0	0	+	2	2	2	1.8	1.8	1.8	141.9	0	10.836	3273200	4	0.0402135	0.0142849	-3.15973	-2.44557	E9Q7X6	E9Q7X6	Protein HEG homolog 1	Heg1	175
5.84919	5.62635	6.25341	6.21187	6.15797	6.78624	6.94104	6.98923	6.83632	6.92144	+	38	35	33	28.7	26.6	26	184.88	0	164.76	94912000	180	0.000124182	0.000248261	0.875095	6.90276	E9Q7X7	E9Q7X7		Nrxn2	176
6.18007	6.38245	6.12441	6.35955	6.25205	6.42924	6.83001	6.85532	6.55835	6.82052	+	19	19	19	9.4	9.4	9.4	339.09	0	61.962	56950000	133	0.00227286	0.000889353	0.438981	4.40456	E9Q8I9	E9Q8I9	Protein furry homolog	Fry	177
5.68941	5.69535	5.49406	5.16355	5.54818	5.44624	5.74012	5.23759	5.48562	5.53612		5	5	5	30.9	30.9	30.9	25.61	0	8.6192	4535500	11	0.824127	0.853576	-0.0289702	-0.229649	E9Q9D5	E9Q9D5	Rab-like protein 2A	Rabl2	178
6.41622	4.85926	6.26806	6.3439	4.2994	6.75223	6.38178	0	6.51672	6.77587		2	2	2	1.5	1.5	1.5	214.38	0.0098321	2.0665	35063000	4	0.807135	0.839569	-0.352049	-0.252347	E9Q9R9	E9Q9R9		Dlg5	179
6.22778	6.22889	6.25005	6.25018	6.30266	5.64553	5.80376	5.37333	5.55302	5.60621	+	13	13	13	8.7	8.7	8.7	254.2	0	44.881	14429000	74	1.53646e-05	0.000281081	-0.655539	-9.23188	E9QAT4	E9QAT4		Sec16a	180
5.33714	5.32096	4.54093	5.03318	5.33764	6.49613	6.69129	6.74784	6.57274	6.65763	+	23	23	21	23.9	23.9	22.5	148.24	0	166.39	41217000	144	1.29536e-05	0.000290735	1.51916	9.44748	F6SEU4	F6SEU4	Ras/Rap GTPase-activating protein SynGAP	Syngap1	181
7.82207	7.90636	7.92534	7.96068	7.94229	6.89283	7.0016	6.99695	6.76782	6.94047	+	104	104	104	46.2	46.2	46.2	273.99	0	323.31	547920000	801	3.86177e-08	0.000683871	-0.991412	-20.1366	F6ZDS4	F6ZDS4	Nucleoprotein TPR	Tpr	182
5.10796	5.38187	5.2003	4.92759	4.74744	0	4.19151	4.09792	4.77489	3.96933	+	2	2	2	3	3	3	106.52	0	21.443	958020	3	0.0916879	0.0400387	-1.6663	-1.91594	F7BJB9	F7BJB9		Morc3	183
6.45631	6.56299	6.60922	6.56295	6.53583	6.97234	7.14482	7.17301	7.15661	7.21296	+	29	29	29	43.6	43.6	43.6	118.87	0	323.31	183030000	238	2.05025e-06	0.000394366	0.58649	12.0705	F8VPU2	F8VPU2	FERM, RhoGEF and pleckstrin domain-containing protein 1	Farp1	184
4.56182	6.16056	0	4.74197	0	3.71796	4.28988	6.62285	3.9305	0		4	3	3	3	2.5	2.5	195.06	0	13.464	8221000	7	0.72101	0.762161	0.619367	0.369966	G3X9J0	G3X9J0		Sipa1l3	185
6.32722	6.38815	6.19271	6.31131	6.20268	6.56359	6.54108	6.68462	6.58654	6.60453	+	28	28	21	21.4	21.4	16	208.5	0	129.24	47758000	156	0.000121243	0.000245161	0.311659	6.92654	G3X9K3	G3X9K3	Brefeldin A-inhibited guanine nucleotide-exchange protein 1	Arfgef1	186
5.35862	5.81315	5.73772	5.82107	5.75715	5.93961	5.997	6.15658	6.13462	5.98811	+	8	8	7	25.2	25.2	22.9	58.206	0	70.856	12942000	54	0.00712234	0.00321687	0.345643	3.58634	G3XA57	G3XA57	Rab11 family-interacting protein 2	Rab11fip2	187
7.27715	7.23942	7.37943	7.33993	7.29927	7.92425	7.93696	7.97866	7.98423	7.96195	+	56	56	38	55.7	55.7	38.9	134.75	0	323.31	870850000	742	9.37116e-09	0.000751174	0.650171	24.0993	G5E829	G5E829	Plasma membrane calcium-transporting ATPase 1	Atp2b1	188
6.66768	6.74885	6.64276	6.71302	6.64163	6.084	6.18893	6.19078	6.02837	6.13175	+	31	31	31	23.1	23.1	23.1	224.13	0	162.68	41903000	146	4.18813e-07	0.000524476	-0.558024	-14.8397	G5E870	G5E870	E3 ubiquitin-protein ligase TRIP12	Trip12	189
6.01089	5.58522	5.90893	6.35837	5.81398	5.71573	6.48144	6.51946	5.88602	6.48429		6	6	6	15.9	15.9	15.9	57.685	0	24.497	25243000	39	0.224304	0.130731	0.281908	1.31702	G5E897	G5E897		Kdelc2	190
6.70146	6.45631	6.52479	6.53703	6.55596	6.76029	6.85127	6.90887	6.8242	6.90433	+	50	39	39	37.9	33	33	214.06	0	180.79	84307000	247	0.00030829	0.000304428	0.294685	6.04302	G5E8K5	G5E8K5	Ankyrin-3	Ank3	191
6.32566	6.54207	6.63494	6.16867	6.36985	0	4.4276	4.5494	4.76146	4.68557	+	5	5	5	4.1	4.1	4.1	197.19	0.0008259	3.8481	14541000	9	0.018736	0.00650945	-2.72343	-2.93908	G5E8P0	G5E8P0		Tubgcp6	192
6.76269	6.76555	6.71809	6.74593	6.67836	6.20545	6.35374	6.22596	6.11919	6.09604	+	32	29	28	43.2	40.7	39.5	102.53	0	272.1	37854000	111	4.09762e-06	0.000353299	-0.53405	-11.0181	O08528;Q3TRM8	O08528	Hexokinase-2	Hk2	193
6.6889	6.74811	6.64005	6.48431	6.66426	6.904	7.03242	6.96059	6.92144	6.95647	+	26	26	26	53.6	53.6	53.6	79.871	0	206.27	113290000	289	0.000235232	0.000284205	0.309854	6.29031	O08529	O08529	Calpain-2 catalytic subunit	Capn2	194
0	0	0	0	0	5.94063	6.10646	6.03687	5.78149	5.78745	+	3	3	3	9.4	9.4	9.4	42.639	0	11.342	5493800	9	2.38488e-13	0.000258065	5.93058	90.9453	O08530	O08530	Sphingosine 1-phosphate receptor 1	S1pr1	195
7.2953	7.15755	7.28416	7.26501	7.21664	7.52471	7.55077	7.55601	7.51992	7.4866	+	41	41	40	44	44	44	124.63	0	323.31	410290000	481	8.26274e-06	0.000320705	0.28387	10.0361	O08532	O08532	Voltage-dependent calcium channel subunit alpha-2/delta-1;Voltage-dependent calcium channel subunit alpha-2-1;Voltage-dependent calcium channel subunit delta-1	Cacna2d1	196
6.50465	6.55638	6.44039	6.55003	6.62738	7.50461	7.54469	7.63132	7.54133	7.57696	+	22	22	20	46.3	46.3	44.7	64.469	0	323.31	324280000	242	3.47932e-09	0.000824242	1.02402	27.3137	O08539	O08539	Myc box-dependent-interacting protein 1	Bin1	197
5.46226	5.4555	5.55457	5.04442	5.36983	5.27149	0	0	5.41863	5.42413		1	1	1	7	7	7	25.632	0	33.816	2425900	13	0.141015	0.0679531	-2.15447	-1.63346	O08545	O08545	Ephrin-A3	Efna3	198
7.4503	7.33074	7.51771	7.42903	7.35972	7.24726	7.30144	7.27749	7.1344	7.23852	+	14	14	14	70.2	70.2	70.2	24.74	0	323.31	301700000	197	0.00368733	0.00136753	-0.177674	-4.04939	O08547	O08547	Vesicle-trafficking protein SEC22b	Sec22b	199
4.34928	5.43851	5.62345	5.19651	5.46154	0	0	4.06002	0	0	+	6	6	6	3	3	3	294.82	0	17.57	1270000	13	0.000801221	0.000417503	-4.40185	-5.2214	O08550	O08550	Histone-lysine N-methyltransferase 2B	Kmt2b	200
8.64165	8.64572	8.65288	8.59948	8.64894	8.7843	8.78571	8.77568	8.80817	8.74593	+	35	32	32	71.7	63.1	63.1	62.277	0	323.31	8269200000	997	7.55498e-06	0.000326457	0.142225	10.1571	O08553	O08553	Dihydropyrimidinase-related protein 2	Dpysl2	201
5.87277	5.77294	5.92535	5.79961	5.76515	5.55323	6.00294	5.9529	5.79484	5.75617		8	8	8	31.6	31.6	31.6	50.018	0	62.963	11501000	47	0.863672	0.885881	-0.0151469	-0.17731	O08576	O08576	RUN domain-containing protein 3A	Rundc3a	202
7.31536	7.18665	7.29754	7.24971	7.19354	6.49388	6.70215	6.67651	6.6738	6.71708	+	13	13	13	66.8	66.8	66.8	29.435	0	259.98	137560000	128	1.72024e-06	0.000411261	-0.595877	-12.3512	O08579	O08579	Emerin	Emd	203
3.90756	4.70432	4.84925	4.86515	4.41582	5.2971	5.33023	5.4102	0	5.35187		1	1	1	5.7	5.7	5.7	38.201	0	9.0577	1731300	8	0.809302	0.840924	-0.270539	-0.249445	O08581	O08581	Potassium channel subfamily K member 1	Kcnk1	204
6.87779	6.93584	6.80284	6.76035	6.95653	6.14223	6.11277	6.23972	6.33544	6.08863	+	19	19	19	51.5	51.5	51.5	72.3	0	156.13	64705000	129	2.92903e-06	0.000369637	-0.68291	-11.5176	O08582	O08582	GTP-binding protein 1	Gtpbp1	205
6.3199	6.22559	6.44182	6.48217	6.24657	5.26302	5.56432	5.48463	4.99655	5.06759	+	6	6	6	47.1	47.1	47.1	26.94	0	113.32	15173000	35	2.36771e-05	0.000279601	-1.06799	-8.70416	O08583;Q9JJW6	O08583;Q9JJW6	THO complex subunit 4;Aly/REF export factor 2	Alyref;Alyref2	206
6.53988	6.53348	6.51207	6.47933	6.26961	6.46535	6.49596	6.60361	6.44928	5.84764		4	4	4	12.8	12.8	12.8	25.604	0	16.845	40821000	47	0.527532	0.495154	-0.0945047	-0.660431	O08585	O08585	Clathrin light chain A	Clta	207
5.30675	6.03937	5.5545	5.55711	5.60057	5.99067	6.12603	6.06254	6.13969	6.14183	+	7	7	7	25.3	25.3	25.3	47.152	0	15.046	15315000	42	0.00437135	0.00203719	0.480493	3.92761	O08586	O08586	Phosphatidylinositol 3,4,5-trisphosphate 3-phosphatase and dual-specificity protein phosphatase PTEN	Pten	208
7.69898	7.72487	7.7686	7.7158	7.70777	8.42726	8.46923	8.46246	8.42872	8.44525	+	50	50	50	81	81	81	67.568	0	323.31	2542600000	851	3.46683e-11	0.000918033	0.723378	48.7533	O08599	O08599	Syntaxin-binding protein 1	Stxbp1	209
5.61367	5.82127	5.64139	5.81536	5.66627	5.41014	5.46519	5.48571	5.12499	5.49105	+	4	4	4	19	19	19	32.19	0	12.547	5419800	26	0.00487692	0.00230171	-0.316177	-3.85009	O08600	O08600	Endonuclease G, mitochondrial	Endog	210
6.2258	6.28427	6.45226	6.35799	6.34953	6.16752	6.05656	6.00509	5.9724	6.06254	+	13	13	13	20.7	20.7	20.7	99.098	0	33.413	21822000	50	0.000529745	0.000335593	-0.281146	-5.5679	O08601	O08601	Microsomal triglyceride transfer protein large subunit	Mttp	211
4.57121	0	5.94473	0	0	4.50969	0	0	4.76777	4.03399		15	3	3	9	2.2	2.2	227.03	0.00034608	5.1828	1271300	4	0.751147	0.790707	0.559101	0.328253	O08638	O08638	Myosin-11	Myh11	212
5.00941	4.91405	4.72612	0	4.96735	5.01833	5.16702	5.19499	4.92501	4.79232		2	2	2	3	3	3	110.11	0.00034382	4.9611	1009400	12	0.298057	0.204185	1.09615	1.11293	O08644	O08644	Ephrin type-B receptor 6	Ephb6	213
5.35974	5.56025	5.64408	4.96704	5.5868	5.53436	5.43494	5.80598	5.00492	5.55158		5	5	5	4.6	4.6	4.6	179.83	0	11.307	5185800	31	0.818094	0.84871	0.0427708	0.237692	O08648	O08648	Mitogen-activated protein kinase kinase kinase 4	Map3k4	214
7.36881	7.22665	7.37504	7.47427	7.31338	6.97488	7.20836	7.20901	6.95269	7.1917	+	19	19	19	47.1	47.1	47.1	52.921	0	189.26	256510000	154	0.00909507	0.00385755	-0.244304	-3.41947	O08663	O08663	Methionine aminopeptidase 2	Metap2	215
5.97306	5.95135	6.0616	6.23167	6.01305	6.81892	6.84474	6.99519	6.95003	6.94499	+	24	24	24	51.9	51.9	51.9	72.954	0	101.21	75404000	172	5.46104e-07	0.000487805	0.864627	14.3394	O08688	O08688	Calpain-5	Capn5	216
5.99633	5.98105	5.72771	5.39389	5.47624	5.68428	5.64199	5.38195	5.67324	5.40315		6	6	6	26	26	26	38.878	0	32.291	14072000	30	0.296795	0.202637	-0.158122	-1.11606	O08691	O08691	Arginase-2, mitochondrial	Arg2	217
7.43887	7.50047	7.43873	7.46562	7.47537	7.55599	7.55636	7.59556	7.61002	7.57137	+	19	19	19	74.6	74.6	74.6	24.87	0	323.31	460530000	272	9.53043e-05	0.000239642	0.114049	7.16894	O08709	O08709	Peroxiredoxin-6	Prdx6	218
6.3189	6.17219	6.59503	6.49182	6.44484	5.71592	5.81453	5.9711	6.25907	5.76174	+	13	13	13	26.4	26.4	26.4	92.194	0	68.435	25012000	70	0.00355311	0.00131371	-0.500087	-4.07613	O08715	O08715	A-kinase anchor protein 1, mitochondrial	Akap1	219
5.565	4.7568	5.40557	4.52668	0	3.75215	4.82727	4.31739	4.11721	4.7966		2	2	2	16.3	16.3	16.3	23.294	0	28.701	1024100	4	0.774661	0.811865	0.311314	0.296146	O08734	O08734	Bcl-2 homologous antagonist/killer	Bak1	220
5.86186	5.84309	5.82582	5.73324	5.68653	4.50154	4.47366	4.57144	4.71262	4.88459	+	6	6	6	18.1	18.1	18.1	31.595	0	24.231	3698700	25	6.86676e-07	0.000469512	-1.16133	-13.9203	O08738	O08738	Caspase-6;Caspase-6 subunit p18;Caspase-6 subunit p11	Casp6	221
4.47847	3.35056	0	4.64097	0	5.67685	5.64283	5.8539	5.63451	5.58636	+	6	6	6	9.8	9.8	9.8	88.651	0	20.037	3955800	25	0.0157465	0.00569206	3.18489	3.05311	O08739	O08739	AMP deaminase 3	Ampd3	222
5.88969	5.82441	6.08618	5.86613	6.16426	4.51617	4.65753	5.0855	4.59682	4.51089	+	3	3	3	45.3	45.3	45.3	13.251	0	11.382	5751500	12	6.93648e-06	0.00033242	-1.29275	-10.2736	O08740	O08740	DNA-directed RNA polymerase II subunit RPB11	Polr2j	223
0	4.18121	5.32926	0	5.13621	4.7438	5.59066	5.74861	5.78831	5.69479	+	3	3	3	4.5	4.5	4.5	103.06	0.00035386	5.9402	3517800	10	0.0683508	0.0279039	2.5839	2.10549	O08747	O08747	Netrin receptor UNC5C	Unc5c	224
7.77871	7.72544	7.71366	7.75229	7.74707	7.66627	7.70537	7.74104	7.65419	7.66325	+	24	24	24	67.4	67.4	67.4	54.272	0	323.31	712900000	442	0.0200731	0.00684732	-0.0574086	-2.89408	O08749	O08749	Dihydrolipoyl dehydrogenase, mitochondrial	Dld	225
7.59672	7.60214	7.62552	7.626	7.5968	7.37947	7.39643	7.36316	7.32123	7.32701	+	13	13	13	64	64	64	27.418	0	323.31	441820000	238	2.76929e-07	0.000553846	-0.251975	-15.6522	O08756	O08756	3-hydroxyacyl-CoA dehydrogenase type-2	Hsd17b10	226
6.9582	7.09864	6.95843	7.05242	7.05335	6.82111	6.7779	6.88844	6.77501	6.89989	+	34	34	34	45.1	45.1	45.1	99.818	0	270.63	119710000	239	0.00111471	0.000511646	-0.191741	-4.9544	O08759	O08759	Ubiquitin-protein ligase E3A	Ube3a	227
6.86576	7.0114	6.87582	7.07828	7.03723	6.2697	6.20279	6.32004	6.28992	6.17731	+	24	24	24	25.1	25.1	25.1	135	0	323.31	69299000	124	6.03998e-07	0.000489666	-0.721745	-14.1536	O08784	O08784	Treacle protein	Tcof1	228
7.56046	7.57318	7.60344	7.59997	7.58156	7.60584	7.72458	7.72799	7.62826	7.68744	+	67	67	67	63.2	63.2	63.2	141.67	0	323.31	644400000	831	0.00830732	0.00361523	0.091099	3.48101	O08788	O08788	Dynactin subunit 1	Dctn1	229
7.47175	7.46829	7.51751	7.51036	7.5004	7.07041	7.15357	7.17785	6.97318	7.06896	+	17	17	17	37.2	37.2	37.2	58.792	0	323.31	281060000	188	4.85272e-06	0.000356863	-0.404866	-10.7739	O08795	O08795	Glucosidase 2 subunit beta	Prkcsh	230
6.61178	6.75352	6.76613	6.80385	6.8973	6.51461	6.36842	6.32864	6.1495	6.60551	+	11	11	11	58.4	58.4	58.4	31.052	0	106.45	52419000	83	0.00349155	0.00128389	-0.373179	-4.08877	O08807	O08807	Peroxiredoxin-4	Prdx4	231
6.39291	6.56921	6.47978	6.52815	6.42661	6.17733	6.36453	6.32877	6.22508	6.22422	+	29	29	29	31.5	31.5	31.5	139.34	0	110.29	38146000	167	0.00197868	0.000774788	-0.215343	-4.5089	O08808	O08808	Protein diaphanous homolog 1	Diaph1	232
7.21115	7.33096	7.29285	7.34758	7.36528	6.12172	6.3129	6.34772	6.44103	6.20658	+	45	45	45	65.3	65.3	65.3	109.36	0	323.31	131950000	285	1.8246e-07	0.000614072	-1.02357	-16.5141	O08810	O08810	116 kDa U5 small nuclear ribonucleoprotein component	Eftud2	233
5.96681	5.98688	6.0228	6.0593	6.17359	5.03084	5.3694	5.4238	5.33738	5.2079	+	10	10	10	17.6	17.6	17.6	86.841	0	37.885	8487900	28	1.07619e-05	0.000303586	-0.768012	-9.68645	O08811	O08811	TFIIH basal transcription factor complex helicase XPD subunit	Ercc2	234
5.03362	5.44364	3.95388	4.01047	4.05994	6.08203	5.29776	5.56639	5.78447	5.95354	+	5	5	5	15.5	15.5	15.5	51.726	0	29.915	4598600	21	0.00650636	0.00296372	1.23653	3.64872	O08842	O08842	GDNF family receptor alpha-2	Gfra2	235
7.06785	7.0406	7.0423	7.11438	6.99011	6.45838	6.72541	6.79031	6.55111	6.59834	+	20	20	20	45.9	45.9	45.9	60.123	0	171.74	112600000	201	0.00014347	0.000260688	-0.426338	-6.76071	O08848	O08848	60 kDa SS-A/Ro ribonucleoprotein	Trove2	236
0	0	0	0	0	4.75472	5.21032	4.46857	5.05258	0	+	1	1	1	7.3	7.3	7.3	23.288	0.0041971	2.5713	361430	3	0.00414008	0.00175792	3.89724	3.96634	O08899	O08899	Regulator of G-protein signaling 4	Rgs4	237
5.51214	5.55067	5.2935	5.62392	5.17728	5.42513	5.42239	5.54841	5.6495	5.57947		7	6	6	17.2	15.7	15.7	81.265	0	13.642	4966800	32	0.354459	0.271552	0.0934819	0.982869	O08908	O08908	Phosphatidylinositol 3-kinase regulatory subunit beta	Pik3r2	238
6.60113	6.42302	6.32564	6.56086	6.22624	5.56535	5.62908	6.10054	5.56356	6.06919	+	11	11	11	31.1	31.1	31.1	64.254	0	57.787	21356000	55	0.00191381	0.000751067	-0.641831	-4.53418	O08912	O08912	Polypeptide N-acetylgalactosaminyltransferase 1;Polypeptide N-acetylgalactosaminyltransferase 1 soluble form	Galnt1	239
5.99051	5.70244	5.84111	5.89968	5.68745	6.72248	6.79095	6.83523	6.77925	6.72498	+	17	17	17	48.9	48.9	48.9	63.221	0	224.23	60307000	142	3.25756e-07	0.000544776	0.946339	15.3284	O08914	O08914	Fatty-acid amide hydrolase 1	Faah	240
6.30651	6.49028	6.38311	6.40759	6.80948	6.25122	6.15649	6.65214	6.16693	5.87189		13	13	13	49.1	49.1	49.1	37.605	0	39.422	40919000	96	0.128444	0.0600491	-0.259661	-1.6954	O08915	O08915	AH receptor-interacting protein	Aip	241
6.73904	6.85033	6.91444	6.94388	6.76743	7.25527	7.16788	7.12895	7.30839	7.23927	+	24	24	24	71.3	71.3	71.3	47.513	0	323.31	176120000	255	7.82819e-05	0.000245512	0.37693	7.3718	O08917	O08917	Flotillin-1	Flot1	242
5.64913	5.23545	5.37951	5.81683	5.65295	6.32445	6.52741	6.5238	6.38782	6.43672	+	12	12	11	17.4	17.4	14.9	64.13	0	23.673	23904000	53	4.4289e-05	0.000257489	0.893264	7.98432	O08919	O08919	Numb-like protein	Numbl	243
7.54366	7.51739	7.53875	7.53134	7.52607	7.69644	7.69784	7.68138	7.71297	7.70481	+	2	2	2	5	5	5	61.52	0.000978	3.5708	706120000	22	9.86144e-09	0.000733945	0.167246	23.9442	O08966	O08966	Solute carrier family 22 member 1	Slc22a1	244
5.79343	0	5.94381	5.66018	0	6.00346	6.06141	5.00937	5.10975	5.14737		6	4	4	24.1	14	14	46.279	0	10.698	8679800	13	0.20503	0.115064	1.98679	1.37964	O08967	O08967	Cytohesin-3	Cyth3	245
5.4697	6.01051	6.02682	6.22139	5.96447	6.47963	6.60166	6.59361	6.67186	6.20634	+	9	9	9	60.1	60.1	60.1	23.901	0	24.432	39093000	59	0.00507986	0.00240074	0.572041	3.82137	O08989	O08989	Ras-related protein M-Ras	Mras	246
5.48433	5.94004	5.75333	5.61199	5.7608	6.19537	6.14276	6.05434	5.78523	6.02457	+	7	7	7	39.1	39.1	39.1	32.379	0	68.192	11598000	31	0.0133035	0.00504904	0.330359	3.16455	O08992	O08992	Syntenin-1	Sdcbp	247
6.59135	6.56461	6.57672	6.58476	6.19357	6.78865	6.78679	6.7424	6.7765	6.728	+	4	4	4	76.5	76.5	76.5	7.3384	0	299.5	75641000	70	0.0100656	0.00412603	0.262266	3.35098	O08997	O08997	Copper transport protein ATOX1	Atox1	248
6.1554	5.59812	5.69025	5.64463	5.7025	5.90231	5.71714	5.45411	5.74732	5.58032		2	2	2	10.5	10.5	10.5	38.241	0	14.225	7590500	18	0.555097	0.539729	-0.0779383	-0.615864	O09005	O09005	Sphingolipid delta(4)-desaturase DES1	Degs1	249
0	5.05484	0	5.01115	5.15177	0	4.44026	0	4.37131	0		1	1	1	6	6	6	36.925	0.00082699	3.865	639000	3	0.458726	0.39695	-1.28124	-0.778417	O09009	O09009	Beta-1,3-N-acetylglucosaminyltransferase radical fringe	Rfng	250
6.59393	6.57371	6.55706	6.4501	6.61638	6.56333	6.5196	6.58466	6.60501	6.63874		18	18	18	44.1	44.1	44.1	70.755	0	149.11	53102000	174	0.512422	0.47259	0.0240339	0.685461	O09012	O09012	Peroxisomal targeting signal 1 receptor	Pex5	251
5.70704	5.65411	5.6665	5.90164	5.10823	5.98085	5.81071	6.02309	5.85093	5.87928	+	6	5	5	38.1	33.3	33.3	23.261	0	75.34	8501400	36	0.0611251	0.0244992	0.30147	2.17724	O09044	O09044	Synaptosomal-associated protein 23	Snap23	252
7.40214	7.52608	7.45379	7.47547	7.46178	7.26489	7.28137	7.34749	7.25947	7.26281	+	12	12	12	55.8	55.8	55.8	26.372	0	323.31	336030000	244	0.000114165	0.000247021	-0.180647	-6.98652	O09061	O09061	Proteasome subunit beta type-1	Psmb1	253
6.4969	6.45611	6.54575	6.5357	6.60904	5.71847	5.86562	5.7635	5.33035	5.69634	+	12	8	8	35.7	26.3	26.3	55.074	0	93.492	25634000	70	1.79171e-05	0.000281648	-0.853843	-9.04133	O09106	O09106	Histone deacetylase 1	Hdac1	254
6.43857	5.67735	6.29667	5.95064	6.1778	6.38888	6.13963	6.06655	6.47006	6.06408		4	4	4	45	45	45	17.444	0	36.01	20007000	28	0.48035	0.426168	0.117634	0.740174	O09111	O09111	NADH dehydrogenase [ubiquinone] 1 beta subcomplex subunit 11, mitochondrial	Ndufb11	255
5.42462	5.70438	5.68525	5.72898	5.69943	5.36513	5.60993	5.66607	5.70053	0		2	2	2	5.4	5.4	5.4	28.899	0.0014449	3.2194	6724400	9	0.322798	0.23271	-1.1802	-1.05371	O09117	O09117	Synaptophysin-like protein 1	Sypl1	256
6.27159	6.20863	6.26179	6.27706	6.13814	6.18373	6.30175	6.31754	6.31148	5.9845		13	13	13	20.6	20.6	20.6	95.639	0	80.523	21937000	81	0.870155	0.890652	-0.0116438	-0.168785	O09126	O09126	Semaphorin-4D	Sema4d	257
5.39559	5.74766	5.50613	5.42305	5.52376	0	0	0	0	0	+	5	5	5	24.3	24.3	24.3	45.121	0	7.9771	1824900	9	2.83421e-13	0.000242424	-5.51924	-89.0022	O09130	O09130	NFATC2-interacting protein	Nfatc2ip	258
6.44584	6.39071	6.48548	6.50841	6.49762	6.78762	6.97707	7.01937	6.90476	6.90722	+	8	8	8	46.2	46.2	46.2	27.497	0	191.75	99444000	112	7.85217e-06	0.000324132	0.453597	10.1048	O09131;Q8K2Q2	O09131	Glutathione S-transferase omega-1	Gsto1	259
5.86179	5.62734	5.77787	5.84712	5.90951	6.20812	6.18893	5.34296	6.25188	5.99347		8	8	8	11.5	11.5	11.5	114.65	0	17.97	11422000	34	0.307302	0.21468	0.192347	1.09036	O09159	O09159	Lysosomal alpha-mannosidase	Man2b1	260
6.33604	6.79363	6.48549	6.59632	6.74042	6.06655	6.18806	6.6106	6.17249	6.29199	+	4	4	4	33.1	33.1	33.1	18.562	0	32.916	43082000	42	0.0320569	0.0107482	-0.324445	-2.59113	O09167	O09167	60S ribosomal protein L21	Rpl21	261
6.38441	6.36095	6.33714	6.3553	6.34846	5.8273	6.39641	6.02098	6.27921	6.51964		4	4	4	21.9	21.9	21.9	30.534	0	238.18	29182000	53	0.273221	0.177689	-0.148543	-1.17648	O09172	O09172	Glutamate--cysteine ligase regulatory subunit	Gclm	262
5.81273	5.61661	5.80267	5.42935	5.79959	5.53513	5.75159	5.35124	5.44539	5.80629		9	9	9	39.9	39.9	39.9	41.704	0	14.506	6056900	25	0.350943	0.267113	-0.114264	-0.990492	O09174	O09174	Alpha-methylacyl-CoA racemase	Amacr	263
5.61557	5.71482	5.29728	5.50512	4.91368	4.70923	5.17123	4.69889	5.16146	4.97496	+	9	5	5	18.2	12.2	12.2	89.972	0	14.726	3251300	21	0.0292071	0.00978205	-0.466142	-2.65107	O35066	O35066	Kinesin-like protein KIF3C	Kif3c	264
5.68337	5.67564	5.11968	5.6143	5.46081	5.20927	5.93235	5.17464	5.90534	5.11384		8	3	2	8.1	3.5	2.6	122.43	0.0082355	2.2286	4515900	8	0.842762	0.868616	-0.0436707	-0.204907	O35071	O35071	Kinesin-like protein KIF1C	Kif1c	265
5.20482	4.94375	5.0585	5.11468	4.87811	4.87405	4.99743	4.76753	4.54976	4.94731	+	2	2	2	7.4	7.4	7.4	57.046	0.00523	2.374	959220	10	0.0631421	0.0255162	-0.212758	-2.15641	O35074	O35074	Prostacyclin synthase	Ptgis	266
6.10113	6.26818	6.24157	6.2032	6.16967	6.22115	6.34793	6.32025	6.26233	6.09269		8	8	8	47.5	47.5	47.5	32.97	0	95.596	26904000	98	0.35862	0.27654	0.0521213	0.97392	O35075	O35075	Down syndrome critical region protein 3 homolog	Dscr3	267
6.74844	6.59475	6.56024	6.75191	6.69128	6.42197	6.56804	6.57558	6.59121	6.49509	+	8	8	8	36.5	36.5	36.5	31.709	0	170.83	59549000	76	0.0251888	0.00845859	-0.138948	-2.74665	O35083	O35083	1-acyl-sn-glycerol-3-phosphate acyltransferase alpha	Agpat1	268
0	4.92118	0	0	5.13805	0	5.26501	0	5.18381	5.21535		1	1	1	6.2	6.2	6.2	18.931	0.0037477	2.6455	1129500	3	0.545573	0.524359	1.12099	0.63111	O35089	O35089	Protein cornichon homolog 2	Cnih2	269
7.49871	7.55473	7.53578	7.51024	7.53348	7.94298	7.95945	7.93356	7.92566	7.85709	+	31	29	29	77.4	74	74	61.961	0	323.31	920510000	586	4.64943e-08	0.000654321	0.397159	19.6664	O35098	O35098	Dihydropyrimidinase-related protein 4	Dpysl4	270
6.94711	6.82948	6.95837	6.9347	6.89549	7.03246	6.9582	6.94225	6.94485	6.88908		13	13	13	35.4	35.4	35.4	54.043	0	221.26	139600000	145	0.254372	0.15872	0.0403367	1.22793	O35114	O35114	Lysosome membrane protein 2	Scarb2	271
4.9471	4.90523	4.96052	4.90579	0	0	0	0	0	0	+	1	1	1	1.3	1.3	1.3	123.72	0.0033086	2.8113	539590	4	0.00395115	0.00150934	-3.94373	-3.99975	O35126	O35126	Atrophin-1	Atn1	272
6.8124	6.84759	6.74095	6.82841	6.76938	6.89627	6.96625	6.88087	6.89732	6.97676	+	5	5	5	63.5	63.5	63.5	13.194	0	187.27	116470000	99	0.00217706	0.000823818	0.123746	4.43685	O35127	O35127	Protein C10	Grcc10	273
7.88909	7.7838	7.88586	7.85806	7.78422	7.69123	7.67483	7.69623	7.6734	7.62694	+	15	15	15	57.2	57.2	57.2	33.296	0	323.31	837480000	276	0.000229311	0.000285714	-0.16768	-6.31397	O35129	O35129	Prohibitin-2	Phb2	274
5.27231	5.6355	5.31309	5.0223	5.15372	3.66905	4.31163	0	0	0	+	3	3	3	18.9	18.9	18.9	26.974	0.00033574	4.2588	1154200	7	0.00580514	0.00272927	-3.68325	-3.72791	O35130	O35130	Ribosomal RNA small subunit methyltransferase NEP1	Emg1	275
6.10762	6.05949	6.19109	6.11454	6.01949	7.48693	7.4383	7.47586	7.43766	7.46866	+	24	24	24	40.9	40.9	40.9	93.203	0	323.31	234090000	206	7.06341e-11	0.000944444	1.36304	44.5903	O35136	O35136	Neural cell adhesion molecule 2	Ncam2	276
6.8761	6.93027	6.92843	6.90045	6.53488	6.63352	6.88996	6.996	6.72856	6.93419		7	7	7	33	33	33	12.159	0	195.58	109980000	84	0.98148	0.983893	0.00242195	0.0239492	O35143	O35143	ATPase inhibitor, mitochondrial	Atpif1	277
5.45014	5.39728	5.59634	5.42888	5.22794	3.62722	0	0	0	3.83097	+	2	2	2	4.8	4.8	4.8	60.263	0.009241	2.0909	1458100	8	0.00265433	0.00101811	-3.92848	-4.28917	O35144	O35144	Telomeric repeat-binding factor 2	Terf2	278
5.60689	5.2275	5.7906	5.72898	5.79343	5.269	5.45583	5.36819	4.89473	5.20943	+	2	2	2	34.2	34.2	34.2	12.428	0.00035063	5.5599	5066100	21	0.0259248	0.00872161	-0.390042	-2.72803	O35153	O35153	BET1-like protein	Bet1l	279
5.81753	5.7802	5.91622	5.89296	5.66761	5.01586	4.68375	4.81346	3.94335	4.44902	+	10	9	9	5.5	5.1	5.1	330.47	0	12.317	3748700	16	0.000184876	0.000272545	-1.23382	-6.51644	O35161	O35161	Cadherin EGF LAG seven-pass G-type receptor 1	Celsr1	280
6.58646	6.50688	6.69484	6.61654	6.62291	6.15585	6.31366	6.20631	6.28274	6.33139	+	7	7	7	40.6	40.6	40.6	24.725	0	107.6	41539000	110	5.71964e-05	0.000253041	-0.347538	-7.70453	O35166	O35166	Golgi SNAP receptor complex member 2	Gosr2	281
4.17534	0	0	3.97463	3.85725	6.21248	6.22804	6.26893	6.05725	6.24768	+	5	5	5	12.7	12.7	12.7	42.098	0	22.59	11211000	30	0.00474512	0.00222846	3.80143	3.86944	O35188	O35188	Fractalkine;Processed fractalkine	Cx3cl1	282
5.32919	5.21809	5.32451	5.28966	5.18407	4.47602	4.54255	4.49136	4.49178	4.44193	+	1	1	1	11.4	11.4	11.4	12.354	0.00049967	4.0416	1412100	5	1.17374e-08	0.000725738	-0.780374	-23.4221	O35207	O35207	Cyclin-dependent kinase 2-associated protein 1	Cdk2ap1	283
6.32224	6.48944	6.56196	6.35656	6.5818	5.96237	5.82729	5.17354	5.67487	4.90936	+	6	6	6	75.4	75.4	75.4	13.077	0	43.242	18868000	43	0.00177989	0.000720578	-0.952914	-4.58943	O35215	O35215	D-dopachrome decarboxylase	Ddt	284
6.39379	6.84944	6.41402	6.51339	6.81503	5.25674	5.60177	5.80029	5.51651	5.64753	+	17	17	17	34	34	34	88.382	0	148.81	30937000	79	5.42361e-05	0.000255215	-1.03257	-7.76202	O35218	O35218	Cleavage and polyadenylation specificity factor subunit 2	Cpsf2	285
0	0	0	0	0	4.8869	4.92681	4.82653	4.87226	0	+	2	2	1	2.3	2.3	0.9	126.88	0.0028409	2.8656	445070	3	0.00395275	0.00150837	3.9025	3.99946	O35219	O35219	Potassium voltage-gated channel subfamily H member 2	Kcnh2	286
6.9903	7.22912	7.18153	7.19808	7.16119	6.80148	7.06187	7.03559	6.98043	6.94188	+	11	11	11	38.6	38.6	38.6	40.703	0	323.31	169420000	144	0.016418	0.00585955	-0.187794	-3.02564	O35226	O35226	26S proteasome non-ATPase regulatory subunit 4	Psmd4	287
5.56205	5.69249	5.96434	6.08593	6.17254	5.13516	5.4923	5.32267	5.51235	5.623	+	4	3	3	9.3	8	8	92.555	0.0086705	2.1718	9127900	8	0.0105682	0.00425409	-0.478375	-3.31821	O35231	O35231	Kinesin-like protein KIFC3	Kifc3	288
6.21352	6.41546	6.4041	6.43189	6.42529	6.39227	6.49799	6.55763	6.48113	6.52594	+	13	13	13	28	28	28	67.969	0	54.437	42898000	139	0.0535037	0.0210748	0.112941	2.26261	O35239	O35239	Tyrosine-protein phosphatase non-receptor type 9	Ptpn9	289
6.76449	6.79654	6.78294	6.79361	6.6593	6.67974	6.84071	6.79759	6.74184	6.76537		28	28	28	45.5	45.5	45.5	79.959	0	192.9	92772000	252	0.882678	0.901315	0.00567532	0.152357	O35250	O35250	Exocyst complex component 7	Exoc7	290
4.71672	4.57403	4.72631	4.64001	4.67734	4.27816	4.10856	4.41724	4.42424	3.89345	+	1	1	1	3.3	3.3	3.3	48.757	0.00033784	4.4507	530260	3	0.0028579	0.00108672	-0.442553	-4.23473	O35261	O35261	Transcription factor E2F3	E2f3	291
7.16873	7.32744	7.28119	7.31465	7.28264	6.26545	6.25643	6.2222	6.17132	6.18977	+	32	32	32	53.5	53.5	53.5	91.006	0	256.01	117690000	177	1.12255e-09	0.00065625	-1.0539	-31.4998	O35286;A2A4P0	O35286	Pre-mRNA-splicing factor ATP-dependent RNA helicase DHX15	Dhx15	292
5.29303	5.51706	5.17473	5.10496	5.36442	6.51672	6.63829	6.62879	6.55575	6.71415	+	11	11	10	56.2	56.2	54	33.901	0	116.65	33646000	66	1.85299e-07	0.000612766	1.3199	16.4814	O35295	O35295	Transcriptional activator protein Pur-beta	Purb	293
4.8253	4.84095	4.95023	4.66875	4.83182	4.99955	4.26865	4.99451	4.80981	5.03619		3	2	2	6	4.8	4.8	69.855	0.00082156	3.7226	1561800	10	0.991419	0.992565	-0.00167141	-0.0110949	O35316	O35316	Sodium- and chloride-dependent taurine transporter	Slc6a6	294
4.38959	5.68198	5.51364	5.64859	5.50155	0	0	0	4.738	4.46464	+	3	1	1	7.1	2.5	2.5	47.203	0.00033778	4.4473	4612300	5	0.0160711	0.00576968	-3.50654	-3.03968	O35317	O35317	Pre-B-cell leukemia transcription factor 3	Pbx3	295
5.84385	6.23208	5.94706	6.02288	5.65992	5.14226	5.70766	5.60722	5.03036	5.68224	+	3	2	2	14.1	10.8	10.8	30.891	0	12.839	10051000	30	0.0186529	0.00649027	-0.507212	-2.94199	O35326	O35326	Serine/arginine-rich splicing factor 5	Srsf5	296
7.01089	6.92236	7.09628	7.02226	6.99301	6.76246	6.77103	6.68918	6.59544	6.76363	+	16	16	11	44.5	44.5	33.4	57.922	0	323.31	116580000	182	0.000154394	0.000260914	-0.292614	-6.68934	O35343	O35343	Importin subunit alpha-3	Kpna4	297
6.70491	6.50303	6.75725	6.76072	6.68371	6.58252	6.5218	6.61836	6.50523	6.50158	+	16	11	11	46.8	35.7	35.7	57.772	0	323.31	63120000	107	0.0321633	0.0107907	-0.136027	-2.589	O35344	O35344	Importin subunit alpha-4	Kpna3	298
6.23747	6.25005	6.27708	6.56191	6.60062	6.29977	6.38202	6.41293	6.30307	6.33286		14	14	10	46.3	46.3	36.9	59.964	0	128.02	34259000	119	0.65034	0.68406	-0.0392991	-0.47082	O35345	O35345	Importin subunit alpha-7	Kpna6	299
3.87277	0	0	0	0	5.35345	5.13526	5.15168	5.19033	4.83451	+	3	3	3	5.3	5.3	5.3	82.105	0.00035568	6.1416	1037700	3	0.000513679	0.000331774	4.35849	5.59425	O35350	O35350	Calpain-1 catalytic subunit	Capn1	300
6.23965	6.24613	6.28142	6.162	6.01762	6.39477	6.47821	6.36665	6.49718	6.35774	+	17	17	17	30.9	30.9	30.9	104.63	0	300.97	40658000	106	0.00320591	0.00117021	0.229546	4.1507	O35375	O35375	Neuropilin-2	Nrp2	301
5.52384	5.04092	5.37738	6.49161	5.39839	4.84045	4.69636	5.31148	4.33538	4.99183	+	5	5	5	5.1	5.1	5.1	171.18	0.00035336	5.9074	6632500	7	0.037233	0.012749	-0.731331	-2.49496	O35379	O35379	Multidrug resistance-associated protein 1	Abcc1	302
7.35698	7.43377	7.37845	7.37987	7.32317	6.57836	6.57684	6.63803	6.64563	6.62929	+	15	15	13	47.8	47.8	44.5	28.537	0	252.59	168080000	132	8.75846e-10	0.0007	-0.760819	-32.4993	O35381;Q64G17	O35381	Acidic leucine-rich nuclear phosphoprotein 32 family member A	Anp32a	303
6.68652	6.70693	6.69026	6.61715	6.71746	6.73234	6.80587	6.8271	6.70334	6.8012	+	29	29	29	40.2	40.2	40.2	110.54	0	323.31	87493000	228	0.0156742	0.00566443	0.0903064	3.05614	O35382	O35382	Exocyst complex component 4	Exoc4	304
4.12146	4.76067	5.02979	5.45513	4.92295	4.50363	4.79779	4.70168	4.80407	4.56177		2	2	2	13.6	13.6	13.6	31.654	0	18.308	955420	20	0.4376	0.370894	-0.184215	-0.816963	O35387	O35387	HCLS1-associated protein X-1	Hax1	305
5.77621	5.93243	6.00329	5.92521	5.90489	6.67531	6.74356	6.70404	6.63188	6.63441	+	13	13	13	54.4	54.4	54.4	35.884	0	123.35	57333000	102	9.12821e-08	0.000635417	0.769434	18.0451	O35393	O35393	Ephrin-B3	Efnb3	306
6.68792	6.56957	6.80052	6.66317	6.75209	6.7354	6.72455	6.71023	6.77536	6.63738		12	12	12	37.5	37.5	37.5	54.388	0	88.333	96994000	139	0.642651	0.674275	0.0219274	0.482095	O35405	O35405	Phospholipase D3	Pld3	307
5.38131	4.67114	5.64105	5.51651	5.30421	0	0	0	0	4.06352	+	3	3	3	17.8	17.8	17.8	23.456	0.000351	5.5969	1613800	7	0.00063806	0.000369511	-4.49014	-5.41039	O35425	O35425	Bcl-2-related ovarian killer protein	Bok	308
6.80701	6.79249	6.77499	6.97584	6.8117	6.56905	6.97785	6.6334	6.6888	6.66783		16	16	16	67.1	67.1	67.1	42.699	0	206.27	83485000	177	0.154175	0.0788293	-0.125023	-1.57382	O35435	O35435	Dihydroorotate dehydrogenase (quinone), mitochondrial	Dhodh	309
5.37249	5.12597	5.21911	5.32928	5.34015	0	0	0	4.71182	4.73341	+	1	1	1	9.4	9.4	9.4	19.837	0.00034019	4.657	1217200	5	0.0190923	0.00658916	-3.38835	-2.92677	O35445	O35445	E3 ubiquitin-protein ligase RNF5	Rnf5	310
5.88736	5.97982	5.85321	5.88236	5.86081	5.73161	5.56647	5.57519	5.76469	5.47913	+	2	2	2	19.2	19.2	19.2	34.366	0	12.91	7342600	15	0.00174097	0.000706478	-0.269293	-4.60634	O35448	O35448	Lysosomal thioesterase PPT2	Ppt2	311
0	3.49904	4.95321	4.90012	4.50757	5.47341	5.73472	5.32642	5.79721	5.21521	+	3	3	3	12.1	12.1	12.1	31.389	0	18.285	6215500	10	0.0725376	0.0300399	1.93741	2.06726	O35449	O35449	Proline-rich transmembrane protein 1	Prrt1	312
4.56767	5.22383	5.1835	5.28477	5.32809	4.20071	4.87791	4.97221	4.5879	4.30055	+	3	3	3	5.9	5.9	5.9	76.007	0	7.5157	1424900	6	0.0335105	0.011353	-0.529717	-2.56261	O35451	O35451	Cyclic AMP-dependent transcription factor ATF-6 beta;Processed cyclic AMP-dependent transcription factor ATF-6 beta	Atf6b	313
6.69109	6.51926	6.77597	6.57044	6.44336	6.39438	6.61941	6.60444	6.55122	6.6563		21	21	21	30.5	30.5	30.5	96.979	0	220.47	69459000	170	0.655528	0.689668	-0.0348736	-0.463249	O35454	O35454	Chloride transport protein 6	Clcn6	314
6.75492	6.74713	6.74342	6.72518	6.60686	6.83906	6.72428	6.63894	6.74206	6.7103		13	13	13	57.2	57.2	57.2	36.118	0	96.04	69026000	86	0.725525	0.766211	0.0154243	0.363674	O35459	O35459	Delta(3,5)-Delta(2,4)-dienoyl-CoA isomerase, mitochondrial	Ech1	315
0	0	4.66792	3.7888	0	5.27738	4.62456	5.45888	4.35658	5.2545	+	3	3	3	4.6	4.6	4.6	114.43	0	7.6395	1618200	10	0.0147306	0.00543136	3.30304	3.09709	O35464	O35464	Semaphorin-6A	Sema6a	316
7.22412	7.07463	7.21966	7.18113	7.11338	6.78885	6.93552	6.9784	6.86959	6.88416	+	12	12	12	41.5	41.5	41.5	43.528	0	323.31	159930000	156	0.000255245	0.000291805	-0.271281	-6.21493	O35465	O35465	Peptidyl-prolyl cis-trans isomerase FKBP8	Fkbp8	317
7.0177	6.96298	7.02886	6.97098	6.92036	6.89775	6.85465	6.8452	6.82195	6.87069	+	24	24	24	55.4	55.4	55.4	53.711	0	314.91	131280000	223	0.000803833	0.000417335	-0.122124	-5.21873	O35474	O35474	EGF-like repeat and discoidin I-like domain-containing protein 3	Edil3	318
0	0	4.7152	0	4.69053	4.84026	4.3249	4.96333	5.26461	4.96984	+	3	2	2	6.6	4.9	4.9	52.995	0.0012905	3.3285	1289700	4	0.032922	0.0111217	2.99144	2.574	O35495	O35495	Cyclin-dependent kinase 14	Cdk14	319
6.45956	6.19215	6.4767	6.33039	6.13149	7.48739	7.47679	7.51557	7.48247	7.37048	+	20	20	20	61.1	61.1	61.1	33.054	0	323.31	244730000	241	2.84503e-07	0.000549618	1.14848	15.5979	O35526	O35526	Syntaxin-1A	Stx1a	320
4.46337	4.81241	0	4.76344	4.60155	5.26383	5.31898	4.84566	4.90715	5.17138		3	1	1	8	3.7	3.7	60.784	0.0044801	2.4551	1134300	3	0.181731	0.0978696	1.37324	1.46257	O35544	O35544	Excitatory amino acid transporter 4	Slc1a6	321
6.72828	6.83737	6.77925	6.82215	6.73094	6.70218	6.82965	6.85631	6.7343	6.86258		32	32	32	47.3	47.3	47.3	99.523	0	323.31	99638000	252	0.674823	0.713247	0.0174017	0.435339	O35551	O35551	Rab GTPase-binding effector protein 1	Rabep1	322
4.44599	0	4.36767	4.59981	4.77431	4.11711	4.92167	5.09247	4.61346	5.12457		1	1	1	4	4	4	28.246	0.00034229	4.8124	640810	4	0.257082	0.161175	1.1363	1.22035	O35566	O35566	CD151 antigen	Cd151	323
7.04485	7.13966	7.12048	7.10199	7.04571	6.7532	6.70712	6.95726	6.88349	6.8851	+	10	10	10	54.5	54.5	54.5	34.577	0	260.47	132020000	144	0.000992182	0.000479564	-0.253303	-5.04762	O35593	O35593	26S proteasome non-ATPase regulatory subunit 14	Psmd14	324
5.14038	5.18667	5.09342	4.96125	5.48306	5.15549	5.88028	5.8763	6.12051	5.99684	+	5	5	5	8.4	8.4	8.4	79.284	0.00035217	5.7392	7942100	13	0.0102072	0.00415302	0.632927	3.34158	O35594	O35594	Intraflagellar transport protein 81 homolog	Ift81	325
6.45266	6.28364	6.31681	6.34441	6.46061	5.92548	5.83904	6.17811	5.99381	6.12008	+	10	10	10	19	19	19	83.967	0	60.554	27969000	80	0.00102487	0.000484145	-0.360321	-5.02157	O35598	O35598	Disintegrin and metalloproteinase domain-containing protein 10	Adam10	326
6.13277	6.13561	5.92343	6.16107	6.15509	6.11869	6.1661	6.17003	6.09601	6.15369		8	8	8	7.8	7.8	7.8	142.88	0	20.876	24144000	48	0.428445	0.359324	0.0393111	0.834065	O35604	O35604	Niemann-Pick C1 protein	Npc1	327
6.18446	5.64697	6.15975	5.48985	6.13175	6.10449	5.9085	6.17592	5.96349	6.00685		13	13	13	19.3	19.3	19.3	115.02	0	52.109	19113000	60	0.49981	0.453869	0.109294	0.706709	O35607	O35607	Bone morphogenetic protein receptor type-2	Bmpr2	328
6.62475	6.5711	6.6652	6.66242	6.65746	6.72774	6.73424	6.84356	6.70716	6.75753	+	8	8	8	28.9	28.9	28.9	38.458	0	323.31	73152000	103	0.00413783	0.00175904	0.117863	3.96673	O35609	O35609	Secretory carrier-associated membrane protein 3	Scamp3	329
5.34298	5.5359	5.03209	5.35748	5.70311	6.44262	6.29726	6.54133	5.62902	6.18038	+	9	9	8	44.7	44.7	40.5	29.774	0	27.326	26787000	45	0.00289388	0.00110382	0.823811	4.22554	O35621	O35621	Phosphomannomutase 1	Pmm1	330
5.85472	5.59996	5.75057	5.82035	5.70788	5.34557	5.3385	5.52885	5.34684	5.43712	+	2	2	2	24.6	24.6	24.6	13.274	0	14.853	5449100	21	0.000334502	0.00030713	-0.347322	-5.96975	O35623	O35623	BET1 homolog	Bet1	331
5.54271	5.46869	5.4049	5.40856	5.20055	3.57615	4.38819	4.09395	0	0	+	2	2	2	8.2	8.2	8.2	53.617	0.0011386	3.539	1405800	6	0.016832	0.00598722	-2.99343	-3.00928	O35632	O35632	Hyaluronidase-2	Hyal2	332
5.65704	5.40367	5.71141	5.49146	5.61714	6.89326	6.92913	7.00488	6.91195	6.97476	+	14	14	14	36	36	36	57.38	0	323.31	62986000	116	1.45561e-08	0.000728745	1.36665	22.7921	O35633	O35633	Vesicular inhibitory amino acid transporter	Slc32a1	333
6.38001	6.26072	6.40954	6.35723	6.39804	5.23855	5.26989	5.46586	4.7201	6.26278	+	15	15	12	18	18	15.4	141.28	0	58.315	21328000	50	0.00486792	0.00230243	-0.969674	-3.85139	O35638;O70576	O35638	Cohesin subunit SA-2	Stag2	334
4.93369	5.10517	5.29844	5.1848	5.31003	4.79238	0	4.56976	4.94327	4.54544		3	3	3	13	13	13	36.384	0.00018106	6.8403	1260600	9	0.17899	0.0959006	-1.39626	-1.47293	O35639	O35639	Annexin A3	Anxa3	335
7.10158	7.06277	7.06621	7.08149	7.0525	7.12103	7.18141	7.14442	7.17713	7.08948	+	50	25	25	58.9	38.3	38.3	103.93	0	323.31	184940000	254	0.00682047	0.00308077	0.0697857	3.61616	O35643	O35643	AP-1 complex subunit beta-1	Ap1b1	336
5.87673	6.99542	5.77112	5.43947	6.03755	3.97196	4.28427	4.55542	4.29197	4.31437	+	5	5	5	17.7	17.7	17.7	51.354	0	8.4322	13019000	12	0.000241563	0.000288581	-1.74046	-6.26572	O35654	O35654	DNA polymerase delta subunit 2	Pold2	337
7.05732	6.89806	7.055	7.01149	6.81291	6.61109	6.50965	6.64428	6.55507	6.60536	+	7	7	7	38.8	38.8	38.8	31.013	0	323.31	90174000	81	0.000100177	0.000237646	-0.381868	-7.11821	O35658	O35658	Complement component 1 Q subcomponent-binding protein, mitochondrial	C1qbp	338
0	0	0	0	4.16596	5.51073	0	6.4673	5.57426	5.42903	+	3	3	3	7.5	7.5	7.5	70.115	0.00033625	4.3092	4628700	4	0.0302557	0.0101589	3.76307	2.62835	O35668	O35668	Huntingtin-associated protein 1	Hap1	339
3.11866	4.44588	4.30923	4.82825	4.35069	6.63606	6.49145	6.57758	6.50476	6.60639	+	11	11	11	53.1	53.1	53.1	33.387	0	106.16	25355000	64	3.88439e-05	0.000263192	2.3527	8.13096	O35678	O35678	Monoglyceride lipase	Mgll	340
4.78085	5.05057	4.58479	5.76545	0	5.2407	4.89342	0	4.44196	5.4952		2	2	2	25.9	25.9	25.9	15.437	0.00097879	3.5959	2202400	5	0.988208	0.989441	-0.0220777	-0.0152472	O35680	O35680	28S ribosomal protein S12, mitochondrial	Mrps12	341
4.39534	0	4.5248	5.68439	5.59211	6.22505	5.82388	6.26297	6.14866	6.10483	+	6	6	6	18.2	18.2	18.2	63.253	0	27.018	9969300	25	0.0829159	0.0353701	2.07375	1.98103	O35681	O35681	Synaptotagmin-3	Syt3	342
5.87806	5.6718	5.64909	5.76559	5.72302	6.56471	6.67683	6.65862	6.57702	6.69102	+	5	5	5	19.1	19.1	19.1	35.284	0	101.09	29750000	58	7.32349e-08	0.000637363	0.89613	18.5599	O35682	O35682	Myeloid-associated differentiation marker	Myadm	343
6.2876	6.14485	6.29064	6.24638	6.17199	6.30871	6.34232	6.2997	6.359	6.24546	+	1	1	1	14.3	14.3	14.3	8.1384	0	55.969	25341000	15	0.0493787	0.0192284	0.0827499	2.31401	O35683	O35683	NADH dehydrogenase [ubiquinone] 1 alpha subcomplex subunit 1	Ndufa1	344
6.65066	6.53687	6.63757	6.48661	6.595	5.91876	5.96344	5.7262	6.02649	5.86397	+	11	11	11	29.3	29.3	29.3	46.347	0	104.35	28842000	86	3.08256e-06	0.000364821	-0.681571	-11.4403	O35684	O35684	Neuroserpin	Serpini1	345
7.13938	7.162	7.05242	7.16643	7.16444	6.90834	6.96424	7.0325	6.82362	6.96391	+	21	21	21	52.7	52.7	52.7	38.358	0	323.31	158510000	213	0.00129321	0.000576132	-0.198413	-4.83691	O35685	O35685	Nuclear migration protein nudC	Nudc	346
5.84112	5.99775	5.79705	6.05162	5.92648	5.39797	4.9279	5.3212	5.35906	4.77195	+	5	5	5	8.1	8.1	8.1	82.435	0	24.526	5995300	27	0.000492438	0.00032632	-0.767186	-5.63051	O35691	O35691	Pinin	Pnn	347
5.7347	5.52187	6.04926	5.99461	5.57913	3.89402	0	0	3.96671	0	+	4	4	4	13.1	13.1	13.1	42.41	0	10.749	4362500	21	0.00247967	0.000984127	-4.20377	-4.33962	O35696	O35696	Alpha-2,8-sialyltransferase 8B	St8sia2	348
6.31631	6.29905	6.09781	5.68462	5.94953	5.67094	5.2251	5.77203	5.76157	5.7144	+	7	7	7	22.8	22.8	22.8	52.534	0	28.808	12505000	39	0.0223739	0.00753212	-0.440656	-2.82347	O35704	O35704	Serine palmitoyltransferase 1	Sptlc1	349
6.07118	6.17653	5.85875	6.00359	6.35365	4.81234	5.12859	5.35015	4.90688	5.32805	+	10	10	10	19.9	19.9	19.9	66.112	0	27.598	8656700	32	9.01573e-05	0.000242218	-0.987535	-7.22574	O35709	O35709	Ectoderm-neural cortex protein 1	Enc1	350
5.51327	5.25171	5.46388	5.37216	5.36959	4.81702	5.96816	6.12975	5.91237	6.19695		5	5	5	17	17	17	48.3	0	24.035	9669000	34	0.147704	0.0743611	0.410729	1.60254	O35710	O35710	Nocturnin	Ccrn4l	351
7.55949	7.54315	7.56833	7.59867	7.58558	6.92945	6.98174	7.06055	6.94905	6.95125	+	14	14	6	43.9	43.9	21.8	49.199	0	323.31	316740000	201	1.03402e-08	0.000720721	-0.596636	-23.801	O35737	O35737	Heterogeneous nuclear ribonucleoprotein H;Heterogeneous nuclear ribonucleoprotein H, N-terminally processed	Hnrnph1	352
7.13786	7.07482	7.20194	7.26248	7.12333	6.43889	6.47322	6.63433	6.39118	6.35002	+	21	21	21	49.4	49.4	49.4	56.784	0	323.31	113380000	192	2.21744e-06	0.000387991	-0.702557	-11.947	O35841	O35841	Apoptosis inhibitor 5	Api5	353
6.09279	5.92822	6.20339	6.39881	6.24983	6.31372	6.43506	6.32176	6.45008	6.53083	+	9	9	9	32.8	32.8	32.8	44.127	0	27.163	31787000	75	0.0291974	0.00978249	0.235683	2.65129	O35855	O35855	Branched-chain-amino-acid aminotransferase, mitochondrial	Bcat2	354
7.11608	6.97425	7.06919	6.98512	7.03755	6.7924	6.91826	6.9294	6.93413	6.88833	+	18	18	18	36.1	36.1	36.1	51.091	0	323.31	131090000	221	0.00476434	0.00222957	-0.143931	-3.86658	O35857	O35857	Mitochondrial import inner membrane translocase subunit TIM44	Timm44	355
6.73752	6.82966	6.80514	6.80926	6.85712	6.73384	6.81408	6.88651	6.77125	6.78379		16	16	16	56	56	56	37.548	0	206.24	90599000	174	0.768919	0.806422	-0.00984592	-0.303953	O35864	O35864	COP9 signalosome complex subunit 5	Cops5	356
6.62689	6.67305	6.73199	6.70251	6.67647	7.07925	7.07137	7.06948	7.01783	6.99477	+	12	12	12	37.4	37.4	37.4	56.061	0	323.31	134180000	137	3.83366e-07	0.000522361	0.364356	15.01	O35874	O35874	Neutral amino acid transporter A	Slc1a4	357
7.45414	7.37288	7.3384	7.35627	7.3612	6.87958	6.89217	7.08005	7.02942	7.05744	+	16	16	16	59	59	59	37.063	0	323.31	220840000	184	3.39931e-05	0.000261159	-0.388844	-8.28228	O35887	O35887	Calumenin	Calu	358
6.51339	6.63685	6.53978	6.53559	6.49231	6.08243	6.01397	6.09342	6.04505	5.8768	+	4	4	4	68.4	68.4	68.4	10.834	0	46.296	30203000	35	3.44276e-06	0.000351832	-0.521249	-11.2747	O35900	O35900	U6 snRNA-associated Sm-like protein LSm2	Lsm2	359
7.10473	7.07864	7.16435	7.20906	7.11059	7.32135	7.36116	7.4397	7.33756	7.378	+	52	52	48	61	61	58.4	135	0	323.31	312550000	485	6.84054e-05	0.000245863	0.23408	7.51339	O35927	O35927	Catenin delta-2	Ctnnd2	360
6.61901	6.63254	6.60049	6.63633	6.70434	6.06453	6.0974	5.89642	5.83758	6.00432	+	4	4	4	25.1	25.1	25.1	22.924	0	115.46	32517000	44	1.515e-06	0.000422642	-0.658493	-12.5582	O35943	O35943	Frataxin, mitochondrial;Frataxin intermediate form;Frataxin mature form	Fxn	361
7.10741	5.51387	7.09276	6.90443	6.96743	6.72826	7.14183	7.22996	6.81699	6.7941		28	28	28	35	35	35	134.94	0	161.25	116660000	162	0.501529	0.456484	0.22505	0.703793	O35954	O35954	Membrane-associated phosphatidylinositol transfer protein 1	Pitpnm1	362
6.00217	5.33465	5.90323	5.86104	5.89677	5.68958	6.13258	5.93471	5.99812	5.70885		6	4	4	32.3	23.1	23.1	25.766	0	17.101	11546000	36	0.54125	0.517368	0.0931952	0.638082	O35963	O35963	Ras-related protein Rab-33B	Rab33b	363
4.94846	5.34345	4.99067	5.30443	4.39088	5.40946	5.75062	5.59164	5.49592	5.79448	+	3	3	3	25.8	25.8	25.8	26.336	0	10.851	5586900	22	0.0109321	0.00434655	0.612849	3.29549	O35969	O35969	Guanidinoacetate N-methyltransferase	Gamt	364
6.57894	6.46552	6.69369	6.67239	6.5014	6.48427	6.52449	6.52208	6.54485	6.56153		7	7	7	67.8	67.8	67.8	17.121	0	124.45	49215000	89	0.275564	0.180073	-0.0549446	-1.17029	O35972	O35972	39S ribosomal protein L23, mitochondrial	Mrpl23	365
6.79409	6.60291	6.76038	6.71701	6.56559	6.07365	6.29853	6.14826	6.27427	6.08511	+	20	20	20	36.1	36.1	36.1	88.062	0	190.54	43335000	159	4.7233e-05	0.00025489	-0.512031	-7.91317	O54692	O54692	Centromere/kinetochore protein zw10 homolog	Zw10	366
7.52458	7.319	7.45228	7.42565	7.39877	6.94756	7.10202	7.10178	7.01649	7.05285	+	15	15	15	52.2	52.2	52.2	49.027	0	323.31	266370000	204	2.68055e-05	0.000272033	-0.379915	-8.55745	O54734	O54734	Dolichyl-diphosphooligosaccharide--protein glycosyltransferase 48 kDa subunit	Ddost	367
7.14706	7.11866	7.16167	7.15479	7.11836	7.57823	7.60986	7.70296	7.6567	7.65336	+	49	49	49	54.6	54.6	54.6	135.08	0	323.31	457400000	607	2.29415e-08	0.000715328	0.500114	21.5142	O54774	O54774	AP-3 complex subunit delta-1	Ap3d1	368
5.6676	6.14839	5.93093	5.87115	5.98514	5.7065	6.14712	6.19463	5.83429	6.1456		10	10	8	21.3	21.3	18.2	76.756	0	19.7	14682000	46	0.518541	0.481938	0.0849845	0.675271	O54781;Q9Z0G2	O54781	SRSF protein kinase 2;SRSF protein kinase 2 N-terminal;SRSF protein kinase 2 C-terminal	Srpk2	369
5.3365	5.44846	4.87397	5.44052	5.65281	5.84352	5.83405	5.90967	5.71245	5.78515	+	8	8	8	14.1	14.1	14.1	115.61	0	9.9726	5645200	17	0.00822939	0.00358476	0.46652	3.48743	O54782	O54782	Epididymis-specific alpha-mannosidase	Man2b2	370
0	4.9948	4.80731	4.88603	4.96729	4.49574	4.74677	4.7799	0	0		3	3	3	9.1	9.1	9.1	72.201	0	7.6827	1243100	8	0.476967	0.421789	-1.1266	-0.746081	O54785	O54785	LIM domain kinase 2	Limk2	371
5.11873	0	0	0	0	0	5.22585	5.25193	6.05296	4.16465	+	3	3	3	11.2	11.2	11.2	36.572	0	19.152	2237000	3	0.06935	0.0284501	3.11533	2.09616	O54786	O54786	DNA fragmentation factor subunit alpha	Dffa	372
4.65853	4.59345	0	4.71491	4.6848	4.86968	0	0	3.71819	0		1	1	1	3.1	3.1	3.1	51.984	0.0082443	2.2535	371790	4	0.193422	0.106469	-2.01276	-1.41986	O54804	O54804	Choline kinase alpha	Chka	373
5.10065	4.96144	0	0	0	5.34866	5.24299	5.2412	0	5.33997		2	2	2	15.2	15.2	15.2	22.515	0	24.301	1330400	5	0.208642	0.117732	2.22214	1.36753	O54818	O54818	Tumor protein D53	Tpd52l1	374
5.46645	5.55432	5.74328	5.58899	5.53877	4.34343	4.35746	4.55518	4.62552	4.26848	+	5	5	5	12.6	12.6	12.6	49.783	0.00034323	4.9276	2562500	12	6.60111e-07	0.000473846	-1.14835	-13.9917	O54825	O54825	Bystin	Bysl	375
4.9629	5.68098	5.82377	5.41054	5.90404	6.92313	6.99691	6.9767	7.00625	6.94188	+	15	15	13	40.9	40.9	35.8	54.791	0	238.24	69536000	94	3.49995e-05	0.000259775	1.41253	8.24899	O54829	O54829	Regulator of G-protein signaling 7	Rgs7	376
6.31192	6.21677	6.23937	6.30393	6.24983	6.41194	6.43395	6.41509	6.52171	6.47243	+	16	16	16	50.6	50.6	50.6	41.215	0	57.719	36553000	87	0.000151721	0.000262261	0.186658	6.70628	O54833	O54833	Casein kinase II subunit alpha	Csnk2a2	377
6.01511	5.85438	6.13303	5.91954	5.88671	6.99314	6.85766	6.90407	6.88687	6.96286	+	30	30	30	66.1	66.1	66.1	70.597	0	210.64	104770000	193	1.44426e-07	0.000653061	0.959167	17.0165	O54865	O54865	Guanylate cyclase soluble subunit beta-1	Gucy1b3	378
7.05411	7.14925	7.19251	7.24822	7.15688	5.44408	6.34753	6.32703	6.14041	6.19379	+	14	14	14	47	47	47	23.01	0	79.303	103680000	114	0.00022828	0.000282126	-1.06963	-6.31816	O54879	O54879	High mobility group protein B3	Hmgb3	379
6.81996	6.5947	6.70965	6.84655	6.78767	7.39669	7.31603	7.30194	7.18907	7.31328	+	8	8	8	23	23	23	31.256	0	260.85	238970000	122	9.87795e-06	0.000311111	0.551694	9.79868	O54901	O54901	OX-2 membrane glycoprotein	Cd200	380
4.49631	4.61592	4.85084	4.77677	4.71883	4.49371	4.44386	4.67072	4.6681	4.6849		1	1	1	4.3	4.3	4.3	49.095	0.00033501	4.202	762730	5	0.25134	0.15565	-0.0994762	-1.2365	O54905	O54905	Beta-1,3-galactosyltransferase 2	B3galt2	381
6.35164	6.28502	6.22047	6.41799	6.22791	6.30765	7.2757	6.2994	6.29818	6.26472		13	13	12	22.1	22.1	22.1	86.518	0	51.988	44454000	84	0.374257	0.294823	0.188523	0.940978	O54916	O54916	RalBP1-associated Eps domain-containing protein 1	Reps1	382
0	4.54825	0	4.00212	4.07598	5.66436	5.78067	5.43578	5.71442	5.3714	+	4	4	4	17.6	17.6	17.6	45.261	0	15.076	4928800	15	0.0182883	0.00639705	3.06805	2.9549	O54929	O54929	WD repeat and SOCS box-containing protein 2	Wsb2	383
0	0	3.93489	3.37586	0	0	4.99418	4.91736	4.99641	0		1	1	1	2.1	2.1	2.1	98.577	0.0022155	2.9165	764790	5	0.344879	0.258903	1.51944	1.00377	O54931	O54931	A-kinase anchor protein 2	Akap2	384
6.79539	6.64949	6.55904	6.61177	6.63209	5.62994	5.69471	4.30248	5.4555	5.5979	+	8	8	8	35	35	35	46.638	0	271.15	29466000	57	0.00109424	0.000500191	-1.31345	-4.96917	O54941	O54941	SWI/SNF-related matrix-associated actin-dependent regulator of chromatin subfamily E member 1	Smarce1	385
5.56315	5.76071	5.60382	5.58533	5.34786	5.36384	4.92171	5.04029	4.99088	5.07969	+	3	2	2	8.5	8.5	8.5	39.807	0.0001794	6.4772	3782800	12	0.00119176	0.000534039	-0.492891	-4.90134	O54946	O54946	DnaJ homolog subfamily B member 6	Dnajb6	386
5.47458	5.7684	5.76181	5.43701	5.69907	5.64021	5.99058	5.87426	5.78272	5.95143	+	10	7	7	35.2	26.4	26.4	37.52	0	21.992	7142600	33	0.050175	0.019643	0.219667	2.30377	O54950	O54950	5-AMP-activated protein kinase subunit gamma-1	Prkag1	387
6.27944	6.31967	6.33262	6.36553	6.2721	5.67712	5.562	5.43419	5.49294	5.58548	+	4	4	4	43.8	43.8	43.8	10.102	0	19.424	17498000	26	1.43717e-07	0.000656036	-0.763524	-17.0272	O54962	O54962	Barrier-to-autointegration factor;Barrier-to-autointegration factor, N-terminally processed	Banf1	388
6.39415	6.5449	6.55003	6.47065	6.54951	7.14041	7.17603	7.08135	7.11787	7.08117	+	14	14	14	73.5	73.5	73.5	33.523	0	298.99	123490000	167	1.28833e-07	0.000632558	0.617519	17.2672	O54983	O54983	Ketimine reductase mu-crystallin	Crym	389
7.23001	7.15718	7.18932	7.18367	7.20664	6.93062	7.00992	6.98884	6.99379	7.0035	+	14	14	14	55.7	55.7	55.7	38.822	0	315.43	184610000	150	3.72264e-06	0.000348548	-0.208031	-11.1589	O54984	O54984	ATPase Asna1	Asna1	390
6.30116	6.47875	6.44615	6.30758	6.42495	6.6183	6.77712	6.59926	6.6921	6.80428	+	19	19	19	19.2	19.2	19.2	141.46	0	83.208	54117000	123	0.000530055	0.000335451	0.306493	5.5674	O54988;O55098	O54988	STE20-like serine/threonine-protein kinase	Slk	391
5.30183	5.31706	5.18466	5.35736	5.26595	5.56626	5.47981	5.34392	5.12215	5.54197		2	2	2	3.5	3.5	3.5	97.112	0	18.097	5027200	14	0.186681	0.101492	0.125447	1.4442	O54990	O54990	Prominin-1	Prom1	392
4.50069	4.01157	3.8616	4.64966	4.81354	6.71946	6.65009	6.7423	6.72313	6.65437	+	18	18	18	19.2	19.2	19.2	156.31	0	196.76	26463000	64	1.49348e-06	0.000424242	2.33046	12.5817	O54991	O54991	Contactin-associated protein 1	Cntnap1	393
4.29261	4.32952	0	4.52893	3.805	3.86127	4.63304	4.4287	4.9288	0		1	1	1	6.4	6.4	6.4	20.978	0.0047803	2.4261	323170	4	0.889497	0.907077	0.179152	0.143431	O55003	O55003	BCL2/adenovirus E1B 19 kDa protein-interacting protein 3	Bnip3	394
6.44284	6.49195	6.45809	6.40921	6.39359	6.3925	6.4287	6.36635	6.46147	6.3796		7	7	7	45	45	45	20.302	0	32.192	38838000	87	0.212681	0.120851	-0.0334129	-1.3542	O55013	O55013	Trafficking protein particle complex subunit 3	Trappc3	395
0	0	0	4.04622	0	0	4.81954	5.55177	5.28122	5.17272	+	6	5	5	4.9	4.3	4.3	261.48	0	7.6716	1364100	10	0.0350005	0.0118701	3.3558	2.53466	O55017	O55017	Voltage-dependent N-type calcium channel subunit alpha-1B	Cacna1b	396
7.41534	7.3583	7.41017	7.41775	7.37707	7.31105	7.42239	7.43727	7.37521	7.38737		9	9	8	45.1	45.1	40.5	21.694	0	280.21	366230000	133	0.726416	0.766972	-0.00906601	-0.362434	O55022	O55022	Membrane-associated progesterone receptor component 1	Pgrmc1	397
6.92181	6.99122	6.97915	6.99963	7.03559	7.02247	6.98088	7.04536	7.02003	7.05223		16	16	16	56.3	56.3	56.3	30.436	0	193.87	148410000	188	0.121111	0.0559132	0.0387155	1.73418	O55023	O55023	Inositol monophosphatase 1	Impa1	398
5.45858	5.64181	5.63025	4.03209	5.24229	5.94159	6.02906	5.84512	5.94935	5.63284	+	6	6	6	18.6	18.6	18.6	54.319	0	14.182	7432900	19	0.059169	0.0236835	0.678585	2.1981	O55026	O55026	Ectonucleoside triphosphate diphosphohydrolase 2	Entpd2	399
5.64451	5.8722	5.80323	5.81056	5.79234	5.33266	4.96155	5.6033	5.30961	5.24229	+	6	6	6	27.7	27.7	27.7	46.587	0	10.293	5478500	21	0.00193381	0.000757102	-0.494688	-4.52629	O55028	O55028	[3-methyl-2-oxobutanoate dehydrogenase [lipoamide]] kinase, mitochondrial	Bckdk	400
7.27388	7.24485	7.29068	7.26314	7.30578	6.82811	6.86648	6.83133	6.87375	6.87673	+	39	39	39	59.6	59.6	59.6	102.45	0	323.31	187270000	332	2.78979e-09	0.000805031	-0.420384	-28.0856	O55029	O55029	Coatomer subunit beta	Copb2	401
6.08814	6.11886	6.16661	5.85907	5.74871	5.9864	5.99462	5.72913	5.89021	6.03193		9	9	8	32.9	32.9	30.8	42.879	0	20.023	13398000	54	0.496591	0.449169	-0.0698176	-0.712186	O55033	O55033	Cytoplasmic protein NCK2	Nck2	402
6.6299	6.65961	6.5671	6.62519	6.62729	7.8006	7.89334	7.90182	7.80846	7.86955	+	8	8	7	54.3	54.3	46.4	14.485	0	323.31	531450000	160	4.33532e-11	0.000861538	1.23294	47.4057	O55042	O55042	Alpha-synuclein	Snca	403
5.57582	5.67391	5.65543	5.57244	5.63959	4.64194	4.51714	4.80458	4.55927	4.79623	+	5	5	4	9.7	9.7	8.5	82.26	0	20.505	2720500	16	3.35286e-07	0.000540741	-0.959603	-15.2715	O55047	O55047	Serine/threonine-protein kinase tousled-like 2	Tlk2	404
6.21008	6.23391	6.20091	6.16095	6.30365	6.18495	6.16729	6.16622	6.2383	6.24581		4	4	4	33.3	33.3	33.3	17.348	0	28.255	24175000	38	0.485723	0.433383	-0.0213854	-0.730848	O55057	O55057	Retinal rod rhodopsin-sensitive cGMP 3,5-cyclic phosphodiesterase subunit delta	Pde6d	405
6.01891	5.99945	5.88845	5.99041	5.75681	5.24351	5.91553	5.24132	5.26942	5.45433	+	7	7	7	40.4	40.4	40.4	27.585	0	21.308	7294900	30	0.00632231	0.00290099	-0.505985	-3.66859	O55060	O55060	Thiopurine S-methyltransferase	Tpmt	406
4.64599	5.06247	4.83071	5.13152	5.05292	5.99164	6.23997	6.23967	5.85705	6.21104	+	3	3	3	27.2	27.2	27.2	9.169	0	142.77	12946000	22	1.02451e-05	0.000307173	1.16315	9.75075	O55074;Q7TN79	O55074;Q7TN79	A-kinase anchor protein 7 isoform alpha;A-kinase anchor protein 7 isoform gamma	Akap7	407
4.97155	4.78923	4.80992	4.76442	4.5755	6.18007	6.37218	6.54103	6.37592	6.53023	+	10	10	10	42.8	42.8	42.8	36.276	0	74.878	17754000	53	1.04224e-07	0.000613065	1.61776	17.7419	O55091	O55091	Protein IMPACT	Impact	408
5.90082	5.84486	5.97553	5.85763	5.65622	6.92041	6.83897	6.89538	6.84787	6.66758	+	5	5	5	49.6	49.6	49.6	25.652	0	59.826	50565000	40	5.53125e-07	0.000487013	0.987031	14.3157	O55100	O55100	Synaptogyrin-1	Syngr1	409
5.74071	5.85708	5.65591	6.02727	5.78141	5.61944	5.84004	5.96048	5.74775	5.60878		4	4	4	48.8	48.8	48.8	14.281	0	15.661	8778700	29	0.550126	0.531508	-0.0571758	-0.623803	O55102	O55102	Biogenesis of lysosome-related organelles complex 1 subunit 1	Bloc1s1	410
6.64686	6.62799	6.6734	6.6536	6.65198	6.94516	6.92797	7.08063	6.98962	7.00574	+	22	21	21	47.9	46.7	46.7	85.965	0	227.99	106550000	220	1.85611e-06	0.000406288	0.339058	12.2289	O55106	O55106	Striatin	Strn	411
7.60245	7.5721	7.64858	7.59684	7.62182	7.35883	7.44336	7.42922	7.37614	7.35266	+	16	16	16	61.3	61.3	61.3	33.363	0	323.31	460270000	240	1.17078e-05	0.000297143	-0.216318	-9.5772	O55125	O55125	Protein NipSnap homolog 1	Nipsnap1	412
7.12646	7.06198	7.1357	7.11083	7.16944	7.16032	7.14956	7.28881	7.23261	7.25108	+	13	13	13	52.7	52.7	52.7	32.932	0	310.19	205740000	153	0.0174449	0.00616967	0.0955942	2.98582	O55126	O55126	Protein NipSnap homolog 2	Gbas	413
5.60184	5.53314	5.53574	5.70175	5.83815	5.02235	5.0463	4.4091	5.04957	4.41534	+	3	3	3	31.4	31.4	31.4	17.595	0	11.008	3110800	13	0.000824199	0.000439648	-0.853592	-5.19821	O55128	O55128	Histone deacetylase complex subunit SAP18	Sap18	414
7.67404	7.60533	7.61769	7.60312	7.62968	7.9307	7.92684	7.97271	7.92156	7.9391	+	35	35	33	67.2	67.2	65.1	50.549	0	323.31	888110000	497	4.48951e-08	0.000658385	0.312209	19.7543	O55131	O55131	Septin-7	2024-09-07	415
6.45912	6.62745	6.61872	6.66425	6.63544	6.28995	6.14088	6.29447	6.2381	6.26614	+	6	6	6	52.7	52.7	52.7	26.511	0	287.67	40130000	61	5.5503e-05	0.000253813	-0.355089	-7.737	O55135	O55135	Eukaryotic translation initiation factor 6	Eif6	416
6.87678	7.05242	7.03015	7.02938	6.96654	6.61084	6.63713	6.54929	6.39508	6.64861	+	14	6	6	46.8	20	20	46.135	0	44.856	87633000	52	7.0085e-05	0.000244562	-0.422866	-7.48777	O55137;Q32Q92;Q8BWN8;Q9QYR7;Q6Q2Z6	O55137	Acyl-coenzyme A thioesterase 1	Acot1	417
5.89747	6.17823	6.10873	6.04731	5.61249	5.16501	5.1451	5.18036	5.29743	4.68667	+	4	4	4	29.1	29.1	29.1	12.554	0.00035404	5.9558	7614400	15	0.000322753	0.000306563	-0.873934	-6.00178	O55142	O55142	60S ribosomal protein L35a	Rpl35a	418
7.99338	7.85449	7.94072	7.89274	7.80318	7.86199	7.90094	7.88606	7.86806	7.90429		47	47	47	52.5	52.5	52.5	114.86	0	323.31	1129600000	665	0.720742	0.761987	-0.0126325	-0.370341	O55143;Q8R429;Q64518	O55143	Sarcoplasmic/endoplasmic reticulum calcium ATPase 2	Atp2a2	419
5.68782	5.8636	5.66579	5.77251	5.53075	4.15363	4.79404	4.84897	4.71291	0	+	5	5	4	14.9	14.9	10	63.905	0	15.98	3479700	20	0.064738	0.0262191	-2.00218	-2.14038	O55176	O55176	E3 ubiquitin-protein ligase Praja-1	Pja1	420
7.06893	7.08411	7.16687	7.04696	7.16841	5.66874	5.88723	5.74408	5.7877	5.70307	+	33	33	33	41.8	41.8	41.8	120.66	0	281.69	76851000	166	1.86779e-09	0.000647887	-1.34889	-29.5429	O55201	O55201	Transcription elongation factor SPT5	Supt5h	421
4.20466	4.74933	4.94697	0	4.73186	4.65407	4.74681	4.62177	4.67853	0		4	3	3	16.6	12.9	12.9	42.691	0	9.0792	1600100	12	0.992026	0.993067	0.0136703	0.0103107	O55203	O55203	LIM domain-binding protein 2	Ldb2	422
5.84901	5.61903	5.82508	5.85666	5.65944	5.49069	6.00208	5.99474	5.99853	5.90979		5	5	5	16.2	16.2	16.2	51.373	0	11.684	9535200	32	0.321055	0.230666	0.11732	1.05776	O55222	O55222	Integrin-linked protein kinase	Ilk	423
5.85455	5.81532	5.38344	5.71493	5.78021	6.16221	6.10829	5.92095	6.18239	6.11177	+	5	5	5	17	17	17	45.126	0	21.358	15017000	40	0.00388176	0.00147804	0.38743	4.01245	O55229	O55229	Choline/ethanolamine kinase	Chkb	424
7.51546	7.6037	7.56998	7.65053	7.63911	7.37232	7.44044	7.44545	7.36672	7.38543	+	18	18	18	63.6	63.6	63.6	28.532	0	323.31	456390000	271	0.000190326	0.000279581	-0.193685	-6.48886	O55234	O55234	Proteasome subunit beta type-5	Psmb5	425
5.79376	5.98598	5.82114	5.90124	5.68265	4.51911	5.04167	4.4729	4.55134	0	+	7	7	7	14.4	14.4	14.4	68.683	0	21.595	5197900	18	0.0533777	0.0210296	-2.11995	-2.26412	O55236	O55236	mRNA-capping enzyme;Polynucleotide 5-triphosphatase;mRNA guanylyltransferase	Rngtt	426
5.96594	5.10981	6.00441	5.54117	5.58866	5.43732	4.94443	4.47891	4.96287	5.16441	+	2	2	2	13.9	13.9	13.9	25.25	0.00018096	6.7914	4562700	13	0.0216755	0.0073263	-0.644408	-2.84408	O55242	O55242	Sigma non-opioid intracellular receptor 1	Sigmar1	427
6.84858	7.17313	6.99146	7.2188	7.22355	5.87371	5.97529	6.05392	5.97637	6.16631	+	35	35	35	36.6	36.6	36.6	149.47	0	323.31	77804000	182	1.85727e-06	0.000405308	-1.08198	-12.2279	O70133	O70133	ATP-dependent RNA helicase A	Dhx9	428
4.59602	3.87583	4.82547	4.32621	4.90332	4.73957	4.46718	5.2463	5.17638	4.59453		2	2	2	40.8	40.8	40.8	7.9434	0.00034855	5.4041	1499800	8	0.200681	0.1117	0.33942	1.39447	O70139	O70139	cAMP-dependent protein kinase inhibitor gamma	Pkig	429
6.90019	6.75173	6.90505	6.81014	6.81424	6.54422	6.55348	6.55171	6.50448	6.55774	+	10	10	10	49.2	49.2	49.2	29.174	0	141.33	72896000	103	1.21177e-05	0.000295215	-0.293946	-9.53288	O70152	O70152	Dolichol-phosphate mannosyltransferase subunit 1	Dpm1	430
6.27193	6.32255	6.32699	6.17961	6.2921	6.99968	7.03048	7.15722	7.11836	7.07037	+	18	18	18	37.5	37.5	37.5	72.407	0	317.28	102040000	156	3.54067e-08	0.000662252	0.796585	20.3601	O70161;P70181;P70182	O70161	Phosphatidylinositol 4-phosphate 5-kinase type-1 gamma	Pip5k1c	431
6.59273	6.29579	6.1602	6.41276	6.47216	5.74642	6.26834	6.28056	6.06206	6.21115	+	10	10	10	55	55	55	20.954	0	68.702	45030000	64	0.0592532	0.0237139	-0.273022	-2.19719	O70166	O70166	Stathmin-3	Stmn3	432
5.82153	5.86389	5.77366	5.76324	5.79779	6.15552	6.38552	6.19134	6.14879	6.39064	+	13	7	7	38.8	27.2	27.2	46.151	0	21.546	19690000	40	5.38099e-05	0.00024831	0.450339	7.77058	O70172	O70172	Phosphatidylinositol 5-phosphate 4-kinase type-2 alpha	Pip4k2a	433
7.028	7.20626	7.14223	7.1179	7.06371	6.70919	6.83319	6.82513	6.79223	6.73996	+	22	22	22	52.4	52.4	52.4	63.988	0	323.31	134270000	183	2.95215e-05	0.000268126	-0.33168	-8.44477	O70194	O70194	Eukaryotic translation initiation factor 3 subunit D	Eif3d	434
6.73984	6.7517	6.75648	6.80284	6.62709	6.87894	6.84986	6.90527	7.02247	6.87755	+	34	34	31	43.4	43.4	40.1	118.61	0	246.19	113420000	213	0.00354495	0.00130236	0.171229	4.07779	O70228	O70228	Probable phospholipid-transporting ATPase IIA	Atp9a	435
0	5.01553	4.85607	5.45346	5.03623	0	0	4.59981	0	0	+	2	2	2	6.6	6.6	6.6	69.04	0.0041841	2.512	634790	2	0.0511518	0.020029	-3.1523	-2.29141	O70230	O70230	Zinc finger protein 143	Znf143	436
0	3.57781	0	0	0	5.65231	5.86899	5.67269	5.81952	5.78415	+	10	5	5	41.1	26.1	26.1	28.827	0	7.0064	3045900	8	0.000108577	0.000248908	5.04397	7.03686	O70250	O70250	Phosphoglycerate mutase 2	Pgam2	437
7.13653	7.157	7.18224	7.08884	7.11099	6.90114	6.55036	6.9087	6.9243	6.91689	+	10	9	9	62.2	57.3	57.3	24.693	0	184.04	169000000	101	0.00416834	0.00176947	-0.294845	-3.96149	O70251	O70251	Elongation factor 1-beta	Eef1b	438
7.23975	7.05185	7.23437	7.11428	7.13303	6.84798	6.84319	6.90198	6.89631	6.91063	+	22	22	22	75.6	75.6	75.6	35.738	0	323.31	155760000	219	0.000106915	0.000249863	-0.274636	-7.05239	O70252	O70252	Heme oxygenase 2	Hmox2	439
6.20254	6.11945	6.31836	6.2814	6.29383	6.19501	6.14616	6.31873	6.12512	6.16944		5	5	3	41.9	41.9	28.1	19.127	0	16.044	26445000	66	0.325824	0.236241	-0.0522219	-1.04671	O70274	O70274	Protein tyrosine phosphatase type IVA 2	Ptp4a2	440
5.1964	5.04036	5.32369	0	4.79544	0	0	0	0	0	+	1	1	1	2.9	2.9	2.9	52.603	0.0037447	2.6333	540070	1	0.0040328	0.00158214	-4.07118	-3.98511	O70279	O70279	Protein DGCR14	Dgcr14	441
4.96929	4.10667	4.87958	5.10998	4.88021	0	0	4.37954	4.35972	4.37477	+	1	1	1	4.9	4.9	4.9	42.132	0.0011375	3.5291	571980	3	0.0809579	0.0342821	-2.16634	-1.99647	O70281	O70281	Protein-tyrosine sulfotransferase 1	Tpst1	442
6.05949	6.00898	5.99395	5.98397	5.71343	6.26715	6.28262	6.31944	6.10846	6.1983	+	9	9	9	23.1	23.1	23.1	65.978	0	93.157	19941000	59	0.00417443	0.00177342	0.28323	3.96044	O70293;Q8VEB1;O70291	O70293	G protein-coupled receptor kinase 6	Grk6	443
6.22334	6.22331	6.2656	6.16459	6.05568	5.90643	6.20968	6.16897	5.74383	5.85669	+	12	12	12	13.6	13.6	13.6	136.48	0	130.87	20464000	77	0.064723	0.0262222	-0.209386	-2.14053	O70305	O70305	Ataxin-2	Atxn2	444
5.08504	4.77587	4.72697	4.92833	4.93556	5.82582	5.82244	5.93347	5.7608	5.68485	+	8	8	8	16.4	16.4	16.4	87.908	0	22.586	6936800	43	2.04078e-06	0.00039576	0.915124	12.0778	O70309	O70309	Integrin beta-5	Itgb5	445
6.33612	6.37985	6.46066	6.21091	6.45263	6.2331	6.31048	6.35205	6.23965	6.14295	+	13	11	11	31.7	29.4	29.4	56.888	0	71.392	31931000	90	0.088792	0.0384919	-0.112387	-1.93674	O70310	O70310	Glycylpeptide N-tetradecanoyltransferase 1	Nmt1	446
6.53537	6.61665	6.57582	6.5516	6.55681	6.86427	6.97214	6.99136	6.83175	6.91309	+	16	16	14	37.2	37.2	35.2	60.484	0	142.74	97484000	210	6.52991e-06	0.000337349	0.347273	10.3567	O70311	O70311	Glycylpeptide N-tetradecanoyltransferase 2	Nmt2	447
6.62354	6.69091	6.52237	6.66963	6.74711	6.87581	6.9434	6.85918	6.87199	6.87409	+	30	27	27	39.8	39.1	39.1	109.94	0	188.59	79993000	184	0.000418573	0.000300353	0.23418	5.77148	O70318	O70318	Band 4.1-like protein 2	Epb41l2	448
5.58727	5.41837	5.14398	4.98689	5.46953	5.77209	5.71769	5.20077	5.24281	5.03342		4	4	4	17.1	17.1	17.1	60.024	0	10.263	4309300	15	0.70648	0.747134	0.07215	0.39033	O70324	O70324	Monocarboxylate transporter 8	Slc16a2	449
6.10731	6.14842	6.09496	6.26898	6.37887	6.5582	6.30361	6.58066	6.57986	6.58458	+	7	7	7	35	35	35	22.228	0	157.41	39270000	61	0.00310218	0.00116107	0.321676	4.17467	O70325	O70325	Phospholipid hydroperoxide glutathione peroxidase, mitochondrial	Gpx4	450
0	4.10281	0	0	0	6.00056	6.14063	6.09412	6.10319	5.88993	+	5	5	5	22.4	22.4	22.4	47.136	0	16.924	5773300	18	0.00021871	0.000283771	5.22513	6.35808	O70340	O70340	Neuronal pentraxin-2	Nptx2	451
5.01837	0	5.1623	0	0	0	0	0	0	0		1	1	1	4.8	4.8	4.8	45.28	0.0034537	2.7401	249630	2	0.141171	0.0686612	-2.03613	-1.63272	O70348	O70348	Decapping and exoribonuclease protein	Dxo	452
6.88745	6.6935	6.83833	6.76995	6.75904	6.36229	6.41002	6.45932	6.46739	6.44292	+	10	10	10	59.4	59.4	59.4	23.348	0	232.62	59300000	115	1.40579e-05	0.000285939	-0.361268	-9.34361	O70378	O70378	ER membrane protein complex subunit 8	Emc8	453
5.86008	5.63388	5.57802	4.99811	5.85773	5.63497	5.30229	6.14888	5.52167	5.487		6	6	6	34.6	34.6	34.6	35.774	0	38.193	5827000	20	0.879146	0.898622	0.0333969	0.156985	O70400	O70400	PDZ and LIM domain protein 1	Pdlim1	454
6.58214	6.47901	6.63705	6.53941	6.49242	6.63762	6.58805	6.39752	6.57627	6.62994		7	7	7	39.6	39.6	39.6	27.333	0	105.61	77311000	79	0.715066	0.756157	0.0198713	0.378276	O70401	O70401	Tetraspanin-6	Tspan6	455
5.15682	4.92846	5.07704	5.06945	4.89583	5.58641	5.47132	5.50664	5.48143	5.49333	+	4	4	4	7.8	7.8	7.8	112.46	0	18.813	3643200	16	1.74201e-05	0.000282494	0.482305	9.07596	O70405	O70405	Serine/threonine-protein kinase ULK1	Ulk1	456
5.56887	5.62308	5.64583	5.45556	5.4686	4.90989	4.89558	5.01578	4.85935	4.92773	+	3	3	3	11.9	11.9	11.9	52.224	0	9.836	3072400	17	8.95966e-07	0.000465248	-0.630724	-13.4479	O70422	O70422	General transcription factor IIH subunit 4	Gtf2h4	457
4.62496	4.57628	0	4.19471	0	4.83159	0	4.93513	4.88699	4.80286		1	1	1	4.3	4.3	4.3	32.072	0.0020635	2.9727	468830	2	0.43227	0.363962	1.21212	0.826889	O70433	O70433	Four and a half LIM domains protein 2	Fhl2	458
7.27402	7.3628	7.33895	7.32903	7.3467	7.16411	7.16221	7.14492	7.16791	7.12097	+	14	14	14	63.5	63.5	63.5	28.405	0	323.31	251460000	147	7.21674e-06	0.000329114	-0.17828	-10.2194	O70435	O70435	Proteasome subunit alpha type-3	Psma3	459
6.95055	7.05865	7.0798	7.12529	7.03286	7.16032	7.21835	7.30387	7.14283	7.26834	+	10	10	10	49.8	49.8	49.8	29.82	0	323.31	235390000	120	0.00390766	0.00148306	0.169312	4.00768	O70439	O70439	Syntaxin-7	Stx7	460
6.19728	6.21275	6.07846	6.19648	6.15253	7.18769	7.17548	7.26656	7.17225	7.16817	+	18	18	18	54.9	54.9	54.9	40.849	0	279.48	145810000	171	6.78823e-10	0.000730435	1.02653	33.5582	O70443	O70443	Guanine nucleotide-binding protein G(z) subunit alpha	Gnaz	461
0	0	3.62329	4.91634	3.60744	5.88844	5.71091	5.92716	5.87294	5.94398	+	4	4	4	12.6	12.6	12.6	52.603	0	25.624	7896400	15	0.00979232	0.00402734	3.43927	3.36954	O70451	O70451	Monocarboxylate transporter 2	Slc16a7	462
4.74201	5.10951	3.82208	5.03898	4.923	5.38124	5.18602	5.15403	5.22045	5.44254	+	2	1	1	10.1	6	6	27.706	0	7.2573	2418800	13	0.052335	0.0205512	0.54974	2.27676	O70456	O70456	14-3-3 protein sigma	Sfn	463
0	0	0	0	4.06442	5.32104	5.48356	5.34518	5.50588	5.35218	+	3	3	3	4.6	4.6	4.6	110.23	0.00097768	3.5667	1435200	6	0.00048783	0.000327163	4.58868	5.63861	O70458	O70458	Oncostatin-M-specific receptor subunit beta	Osmr	464
5.94419	6.03941	5.73977	5.98196	5.94485	6.16652	6.26373	6.35093	6.26569	6.34011	+	12	12	12	38.9	38.9	38.9	54.831	0	28.705	24316000	71	0.000433869	0.000306883	0.347357	5.74015	O70475	O70475	UDP-glucose 6-dehydrogenase	Ugdh	465
5.41419	5.07889	5.23997	5.30146	5.42076	3.70957	3.9197	4.17035	4.55948	3.96046	+	3	3	3	10.6	10.6	10.6	47.538	0.00034843	5.402	1177000	11	5.18667e-05	0.00025	-1.22715	-7.8106	O70477	O70477	Homeobox protein PKNOX1	Pknox1	466
6.38451	6.09864	6.42591	6.4418	6.47063	6.29164	6.69915	6.74395	6.59443	6.68025	+	6	6	6	41.8	41.8	41.8	16.353	0	138.67	48234000	54	0.0550797	0.0217326	0.237582	2.24401	O70480	O70480	Vesicle-associated membrane protein 4	Vamp4	467
6.23353	6.29658	6.23116	6.27598	6.03818	6.12186	6.2304	6.19912	6.14811	6.15296		19	19	19	15.7	15.7	15.7	200.24	0	69.919	25702000	111	0.397667	0.323004	-0.044597	-0.893508	O70481	O70481	E3 ubiquitin-protein ligase UBR1	Ubr1	468
6.31811	6.40564	6.32617	6.2823	6.3385	6.42547	6.61661	6.69865	6.61574	6.72113	+	10	10	9	65.4	65.4	65.4	18.757	0	91.657	57945000	96	0.00100088	0.000478818	0.281376	5.0406	O70492	O70492	Sorting nexin-3	Snx3	469
6.50178	6.49768	6.33096	6.3644	6.62232	6.02739	6.12551	6.3411	6.1406	6.1003	+	10	9	9	63.6	63.6	63.6	19.116	0	40.978	31129000	81	0.00272876	0.00104668	-0.316447	-4.26876	O70493	O70493	Sorting nexin-12	Snx12	470
5.46756	3.80577	5.17394	6.20876	3.95414	0	4.13656	0	4.08077	0	+	3	3	3	6.9	6.9	6.9	82.361	0.0012951	3.4356	2138400	4	0.0180157	0.00632347	-3.27857	-2.96473	O70494	O70494	Transcription factor Sp3	Sp3	471
5.87054	5.20596	0	5.28233	5.67817	5.14035	5.47532	5.47398	5.26124	5.43813		2	2	2	3.5	3.5	3.5	88.712	0.00035075	5.5716	3487100	16	0.417077	0.345699	0.950404	0.855657	O70496	O70496	H(+)/Cl(-) exchange transporter 7	Clcn7	472
7.24398	7.24613	7.22809	7.2477	7.2194	7.11022	7.27138	7.29008	7.24785	7.3376		16	16	16	58.7	58.7	58.7	34.741	0	301.55	252810000	239	0.719944	0.761397	0.0143638	0.371455	O70503	O70503	Very-long-chain 3-oxoacyl-CoA reductase	Hsd17b12	473
4.39138	5.13357	5.02342	5.21296	4.96571	5.77379	5.68944	5.74102	5.45516	5.77173	+	13	9	8	17.5	13.3	12.1	127.41	0	19.384	6021700	20	0.00149409	0.000609174	0.740823	4.72418	O70507	O70507	Potassium/sodium hyperpolarization-activated cyclic nucleotide-gated channel 4	Hcn4	474
4.69685	6.56881	4.79126	4.49984	4.64503	4.59381	4.29673	3.67417	0	3.58333	+	4	4	4	4.1	4.1	4.1	154.35	0.00034008	4.6498	11718000	6	0.0829774	0.0353934	-1.81075	-1.98056	O70546	O70546	Lysine-specific demethylase 6A	Kdm6a	475
5.13837	5.61033	5.00286	0	0	4.37173	4.70118	4.05011	0	0		5	3	3	11.3	8	8	73.088	0	8.7008	1329300	4	0.762365	0.800591	-0.525706	-0.312891	O70551	O70551	SRSF protein kinase 1	Srpk1	476
5.37035	0	4.96411	4.75568	4.99214	4.6217	5.01949	5.05793	4.75172	0		2	2	2	2.7	2.7	2.7	124.87	0.0038947	2.6162	963570	3	0.930528	0.940641	-0.126288	-0.0899635	O70566	O70566	Protein diaphanous homolog 2	Diaph2	477
6.44085	6.39164	6.51577	6.38392	6.41194	5.95949	5.87974	6.18957	6.1522	6.23449	+	12	12	12	39.4	39.4	39.4	47.466	0	61.027	28530000	93	0.00149158	0.000609622	-0.345724	-4.72548	O70572	O70572	Sphingomyelin phosphodiesterase 2	Smpd2	478
6.6184	6.54489	6.56248	6.54292	6.53737	6.03707	6.04281	6.14082	6.15912	6.21617	+	6	6	6	23.8	23.8	23.8	34.412	0	40.498	34094000	65	2.57909e-06	0.000378378	-0.442016	-11.7121	O70579	O70579	Peroxisomal membrane protein PMP34	Slc25a17	479
4.68025	5.25672	5.58819	5.74865	5.30974	4.16474	4.32025	5.19838	4.69948	0		5	5	5	10.3	10.3	10.3	76.135	0	17.646	2732300	11	0.12388	0.0574369	-1.64014	-1.71928	O70583	O70583	E3 ubiquitin-protein ligase Midline-1	Mid1	480
0	0	0	0	5.10332	0	5.21096	0	0	0		3	1	1	4.9	2.3	2.3	74.398	0.001751	3.0219	734580	2	0.988587	0.989798	0.0215271	0.0147573	O70585	O70585	Dystrobrevin beta	Dtnb	481
7.56677	7.55042	7.58013	7.24881	7.24358	7.43175	7.41557	7.46028	7.19338	7.39815		36	36	36	46.5	46.5	46.5	105.11	0	300.34	397040000	370	0.544372	0.522488	-0.0581158	-0.633043	O70589	O70589	Peripheral plasma membrane protein CASK	Cask	482
6.82674	6.73745	6.82928	6.73281	6.79312	6.51947	6.47628	6.511	6.47763	6.45099	+	9	9	9	63	63	63	16.534	0	248.6	67825000	70	1.9141e-06	0.000403361	-0.296807	-12.1797	O70591	O70591	Prefoldin subunit 2	Pfdn2	483
5.96711	5.59331	5.94593	5.83561	5.56929	5.25518	5.88105	4.80708	5.35476	5.62124	+	5	5	5	18	18	18	51.346	0	36.404	6955700	23	0.0812899	0.0345032	-0.39839	-1.99383	O70622	O70622	Reticulon-2	Rtn2	484
6.3948	6.65772	6.61987	6.34522	6.41629	5.91172	6.03153	5.69239	5.92455	6.04809	+	28	28	28	21.4	21.4	21.4	223.93	0	100.29	31475000	122	0.00023377	0.000285026	-0.565122	-6.29609	O88196	O88196	E3 ubiquitin-protein ligase TTC3	Ttc3	485
6.30233	6.53542	6.00324	6.33045	6.13001	5.15253	5.61029	5.56201	5.17289	5.36258	+	5	5	5	28.8	28.8	28.8	32.921	0	22.861	14736000	37	0.000144901	0.000260417	-0.888233	-6.75103	O88271	O88271	Craniofacial development protein 1	Cfdp1	486
5.87524	5.94747	6.03117	6.00406	5.95933	0	4.44226	0	3.71699	0	+	5	5	5	6	6	6	184.29	0	27.479	5022100	17	0.00259865	0.00101132	-4.3316	-4.30486	O88286	O88286	Protein Wiz	Wiz	487
5.76023	6.23666	6.18656	5.97433	6.16456	4.52578	4.93825	3.8791	5.08196	3.68257	+	7	7	7	18.6	18.6	18.6	65.225	0	59.922	6984700	22	0.000498859	0.000326775	-1.64294	-5.61937	O88291	O88291	DBIRD complex subunit ZNF326	Znf326	488
6.19307	6.03647	6.13739	6.12516	6.05046	6.1754	6.30023	6.36611	6.29767	6.20523	+	15	15	15	9.4	9.4	9.4	247.08	0	40.601	18663000	74	0.00752657	0.003319	0.160419	3.54844	O88307	O88307	Sortilin-related receptor	Sorl1	489
5.52984	5.49622	5.61489	4.60757	5.37343	5.87147	5.77201	5.85619	5.86816	5.91729	+	5	5	5	19.1	19.1	19.1	47.216	0	24.04	11800000	22	0.0204772	0.00698025	0.532632	2.88109	O88319	O88319	Neurotensin receptor type 1	Ntsr1	490
7.55685	7.56441	7.57635	7.51056	7.51124	7.86512	7.81992	7.81728	7.8302	7.74511	+	31	31	31	74.6	74.6	74.6	66.406	0	323.31	742350000	466	3.29345e-06	0.000357827	0.271646	11.3409	O88342	O88342	WD repeat-containing protein 1	Wdr1	491
5.48045	4.89769	5.34967	6.01469	5.17257	7.31963	7.37493	7.42377	7.36646	7.37934	+	19	18	18	28	27.2	27.2	121.48	0	323.31	163620000	148	5.20343e-06	0.000352372	1.98981	10.6745	O88343	O88343	Electrogenic sodium bicarbonate cotransporter 1	Slc4a4	492
5.57202	5.48363	5.49725	6.2951	5.67659	5.21619	4.91864	5.58194	5.13754	5.08753	+	7	7	7	13.6	13.6	13.6	86.689	0	27.432	6624200	27	0.0246379	0.00828079	-0.516549	-2.76097	O88351	O88351	Inhibitor of nuclear factor kappa-B kinase subunit beta	Ikbkb	493
6.50857	6.5361	6.54926	6.58843	6.48055	6.48075	6.60247	6.59264	6.52602	6.62613		7	7	7	37.9	37.9	37.9	26.713	0	121.84	58743000	72	0.340315	0.253454	0.0330208	1.01389	O88384	O88384	Vesicle transport through interaction with t-SNAREs homolog 1B	Vti1b	494
5.74484	5.78464	5.97034	5.96245	5.98543	4.64826	5.13383	5.11099	4.3813	4.98536	+	5	5	5	30.4	30.4	30.4	25.029	0.00035211	5.7381	5326400	13	0.000153456	0.000261317	-1.03759	-6.69525	O88396	O88396	GrpE protein homolog 2, mitochondrial	Grpel2	495
5.22355	5.41634	5.2006	5.64369	5.55913	5.06588	4.80283	5.76594	4.69243	5.84088		2	2	2	5.2	5.2	5.2	51.23	0.00034904	5.4485	4432100	14	0.513923	0.47488	-0.17507	-0.682955	O88413	O88413	Tubby-related protein 3	Tulp3	496
6.91733	6.73326	6.82131	6.7113	6.816	6.78976	6.86517	6.87623	6.87922	6.81939		13	13	13	66.5	66.5	66.5	29.758	0	300.63	97976000	139	0.28949	0.194986	0.0461148	1.13435	O88441	O88441	Metaxin-2	Mtx2	497
0	0	5.37135	4.37151	5.66251	6.29281	6.43979	6.30183	6.50413	6.55307	+	16	16	16	24.7	24.7	24.7	123.37	0	62.937	22109000	71	0.0309707	0.0103679	3.33725	2.61331	O88444	O88444	Adenylate cyclase type 1	Adcy1	498
7.26076	7.31069	7.30499	7.2942	7.27256	7.43132	7.44372	7.47145	7.49011	7.47065	+	36	36	25	61.9	61.9	46	61.449	0	323.31	397320000	442	1.95581e-06	0.000400477	0.172808	12.1454	O88447	O88447	Kinesin light chain 1	Klc1	499
6.48004	6.51677	6.69349	6.66167	6.42147	6.62105	6.74721	6.75918	6.72535	6.75825	+	28	19	18	53.8	42.4	40.9	66.662	0	150.68	78279000	162	0.0214128	0.00723775	0.16752	2.85201	O88448	O88448	Kinesin light chain 2	Klc2	500
6.96377	6.78516	6.81846	6.82295	6.80169	6.83031	6.96765	6.97188	6.81377	6.8937		6	6	6	21.4	21.4	21.4	53.918	0	78.226	135960000	73	0.250965	0.15537	0.0570548	1.23757	O88455	O88455	7-dehydrocholesterol reductase	Dhcr7	501
6.26465	6.31557	6.35965	6.39797	6.25071	6.42418	6.3145	6.54544	6.67279	6.60847	+	10	10	10	73.2	73.2	73.2	28.463	0	146.54	46804000	137	0.023784	0.00801526	0.195365	2.78382	O88456	O88456	Calpain small subunit 1	Capns1	502
6.08725	6.41512	6.11701	6.02694	6.10548	0	0	3.60738	0	3.57058	+	7	7	7	17.7	17.7	17.7	63.45	0	23.786	7479300	28	0.000688331	0.000378378	-4.71477	-5.34699	O88477	O88477	Insulin-like growth factor 2 mRNA-binding protein 1	Igf2bp1	503
6.06438	6.06457	6.19153	6.10466	6.13024	6.40259	6.83396	6.81074	6.80962	6.69342	+	18	14	14	42.5	36	36	70.724	0	154.76	63217000	114	9.97324e-05	0.000237778	0.598989	7.12272	O88485	O88485	Cytoplasmic dynein 1 intermediate chain 1	Dync1i1	504
7.36652	7.43562	7.38421	7.33431	7.29425	6.93454	6.94026	7.09072	6.98199	7.06028	+	25	25	21	61.1	61.1	54.4	68.393	0	323.31	240990000	296	1.66247e-05	0.000276176	-0.361424	-9.13373	O88487	O88487	Cytoplasmic dynein 1 intermediate chain 2	Dync1i2	505
6.55828	6.65282	6.64735	6.72552	6.67517	6.77323	6.7416	6.86067	6.7266	6.75708	+	9	9	9	39.5	39.5	39.5	40.801	0	244.32	72922000	102	0.0102316	0.0041586	0.120006	3.33997	O88507	O88507	Ciliary neurotrophic factor receptor subunit alpha	Cntfr	506
5.68906	5.7134	5.86692	5.98962	6.06513	6.01439	6.16652	6.13802	6.03032	6.0924	+	6	6	6	18.2	18.2	18.2	64.892	0	44.788	18941000	52	0.0230104	0.00771865	0.223504	2.80526	O88520	O88520	Leucine-rich repeat protein SHOC-2	Shoc2	507
5.54749	5.61852	5.54882	5.60303	5.74458	5.7282	5.64053	5.72143	5.62695	5.88849	+	4	4	4	14.6	14.6	14.6	47.972	0	23.995	6780600	32	0.102142	0.0453471	0.108632	1.84574	O88522	O88522	NF-kappa-B essential modulator	Ikbkg	508
6.83938	6.65747	6.77277	6.78564	6.89492	6.65071	6.6157	6.78253	6.76635	6.65262	+	10	10	10	40.2	40.2	40.2	34.49	0	143.62	98000000	137	0.100808	0.0445969	-0.096456	-1.8543	O88531	O88531	Palmitoyl-protein thioesterase 1	Ppt1	509
6.31197	6.66716	6.60604	6.48154	6.59809	5.44187	5.89017	6.01828	5.65112	5.75953	+	21	21	21	29	29	29	116.86	0	323.31	27558000	115	0.000160394	0.000258919	-0.780764	-6.65248	O88532	O88532	Zinc finger RNA-binding protein	Zfr	510
7.10728	7.14032	7.05652	7.03222	7.09819	6.96787	6.98891	7.00217	6.92556	7.10432	+	19	19	19	68.6	68.6	68.6	47.832	0	323.31	153480000	189	0.0353659	0.0120077	-0.0891413	-2.52799	O88543	O88543	COP9 signalosome complex subunit 3	Cops3	511
7.29442	7.37678	7.24107	7.29217	7.30711	7.24095	7.31863	7.29064	7.24299	7.24573		24	24	24	83.3	83.3	83.3	46.284	0	323.31	271930000	363	0.234385	0.139308	-0.0345235	-1.28609	O88544	O88544	COP9 signalosome complex subunit 4	Cops4	512
6.84144	6.82489	6.87895	6.89333	6.87773	6.88413	6.76312	6.9497	6.84655	6.75761		13	13	13	55.2	55.2	55.2	35.88	0	323.31	102030000	158	0.568456	0.561981	-0.0230462	-0.594734	O88545	O88545	COP9 signalosome complex subunit 6	Cops6	513
6.13972	6.08675	6.29048	6.25892	6.06937	6.0486	6.00492	6.16414	6.0714	6.1949		8	8	8	17.1	17.1	17.1	72.964	0	27.107	22746000	34	0.243803	0.148184	-0.0722557	-1.25818	O88561	O88561	Long-chain fatty acid transport protein 3	Slc27a3	514
7.06852	7.4498	7.28486	7.41217	7.37035	6.7062	6.62563	6.67091	6.63499	6.6081	+	21	21	21	58.6	58.6	58.6	37.402	0	323.31	162890000	227	1.22487e-05	0.000294023	-0.667974	-9.51907	O88569	O88569	Heterogeneous nuclear ribonucleoproteins A2/B1	Hnrnpa2b1	515
6.45229	6.31643	6.48749	6.42702	6.4239	6.37208	6.39728	6.47216	6.46994	6.4832		12	12	12	46.8	46.8	46.8	29.486	0	70.984	40046000	113	0.644115	0.675984	0.0175056	0.479944	O88587	O88587	Catechol O-methyltransferase	Comt	516
5.20892	4.97242	4.85049	5.19229	4.50484	5.39876	5.53656	5.28735	5.61665	5.3424	+	4	4	4	12.1	12.1	12.1	51.588	0.00034674	5.2286	2720400	8	0.00896239	0.00381808	0.490553	3.42943	O88597	O88597	Beclin-1	Becn1	517
0	0	4.94651	0	4.914	5.12898	5.47728	5.59652	5.11578	5.01812	+	2	2	2	8	8	8	35.894	0.001446	3.2325	1993300	4	0.0263848	0.00889714	3.29523	2.71666	O88602	O88602	Voltage-dependent calcium channel gamma-2 subunit	Cacng2	518
5.50303	5.63757	5.49566	5.3358	5.64364	0	5.06408	4.96221	4.64175	4.7441		5	5	5	7.6	7.6	7.6	109.32	0	154.22	2563300	13	0.130969	0.0614703	-1.64071	-1.68252	O88622	O88622	Poly(ADP-ribose) glycohydrolase	Parg	519
6.57397	6.36027	6.39564	6.28019	6.2223	6.05084	6.07635	6.11797	6.00672	5.94199	+	12	12	12	54.4	54.4	54.4	28.489	0	115.21	22535000	60	0.00123327	0.000542169	-0.3277	-4.87428	O88630	O88630	Golgi SNAP receptor complex member 1	Gosr1	520
6.52547	6.63187	6.44841	6.62649	6.55044	6.48796	6.59687	6.62049	6.47716	6.49837		20	9	9	40.7	20.9	20.9	60.736	0	270.96	49447000	95	0.665871	0.702564	-0.0203671	-0.44824	O88643	O88643	Serine/threonine-protein kinase PAK 1	Pak1	521
6.89941	6.8029	6.89193	6.64229	6.8746	6.85892	6.83151	6.79273	6.73351	6.7813		7	7	7	81.5	81.5	81.5	13.553	0	114.37	103170000	82	0.679045	0.718384	-0.0226338	-0.429282	O88653	O88653	Ragulator complex protein LAMTOR3	Lamtor3	522
5.36644	4.86977	0	5.52727	5.59211	6.25353	0	6.46669	6.39491	0		3	3	3	5.7	5.7	5.7	73.999	0.0003345	4.1495	17187000	11	0.819073	0.849524	-0.448093	-0.236387	O88665	O88665	Bromodomain-containing protein 7	Brd7	523
5.64302	5.48532	6.09433	5.59112	5.68397	5.86297	6.46321	5.81111	5.87426	5.84589		2	2	2	13.2	13.2	13.2	24.452	0	28.703	11869000	32	0.130654	0.0613438	0.271934	1.68411	O88668	O88668	Protein CREG1	Creg1	524
7.37718	7.47995	7.4047	7.42188	7.34838	7.21133	7.1936	7.23505	7.22673	7.20407	+	26	26	26	61.3	61.3	61.3	49.548	0	323.31	299450000	367	3.65896e-05	0.000257895	-0.192263	-8.1985	O88685	O88685	26S protease regulatory subunit 6A	Psmc3	525
5.12652	4.38719	5.08365	5.25708	5.29561	5.42185	5.46864	5.51863	5.22758	5.25491	+	4	4	2	6.1	6.1	3	103.14	0	9.5039	2706400	16	0.0822829	0.0350162	0.348313	1.98599	O88689;Q91Y13;Q91Y20	O88689;Q91Y13;Q91Y20	Protocadherin alpha-4;Protocadherin alpha-10	Pcdha4;Pcdha7;Pcdha10	526
6.05069	6.17508	6.15005	6.03731	6.22383	5.99602	5.53228	4.94465	5.53003	4.97417	+	6	6	6	20.8	20.8	20.8	44.838	0	19.027	10507000	25	0.00649433	0.00296461	-0.731961	-3.65	O88693	O88693	Ceramide glucosyltransferase	Ugcg	527
7.23333	7.22068	7.27501	7.25365	7.11193	6.84128	6.86291	6.96702	6.75847	6.83542	+	11	11	11	46.3	46.3	46.3	29.8	0	323.31	160330000	115	3.2305e-05	0.000263795	-0.365902	-8.34067	O88696	O88696	ATP-dependent Clp protease proteolytic subunit, mitochondrial	Clpp	528
5.64113	5.60159	5.55057	5.47381	5.61846	5.34258	5.1284	5.74974	5.13577	5.38399	+	5	5	5	29.8	29.8	29.8	34.381	0	16.911	4807100	18	0.086002	0.0369527	-0.229014	-1.95741	O88697	O88697	Serine/threonine-protein kinase 16	Stk16	529
4.69559	0	0	0	0	5.77282	5.79596	5.71574	5.72646	5.62592	+	12	6	5	19.8	11.4	9.7	94.721	0	20.598	3493600	19	0.000934224	0.00046172	4.78826	5.0962	O88703	O88703	Potassium/sodium hyperpolarization-activated cyclic nucleotide-gated channel 2	Hcn2	530
6.24561	6.48113	4.93462	6.51064	6.51776	6.39053	6.52394	6.62376	6.61976	6.6941		17	17	12	27.3	27.3	20.8	102.43	0	76.534	38469000	50	0.19984	0.111145	0.432465	1.39737	O88704	O88704	Potassium/sodium hyperpolarization-activated cyclic nucleotide-gated channel 1	Hcn1	531
4.55163	3.89006	4.53658	4.7859	0	5.64048	5.76082	5.81439	5.51338	5.86202	+	7	5	5	15.8	12.7	12.7	86.64	0.00034417	5.0069	4198000	12	0.0432815	0.0165878	2.16538	2.39845	O88705	O88705	Potassium/sodium hyperpolarization-activated cyclic nucleotide-gated channel 3	Hcn3	532
5.8676	5.75382	5.94072	5.79311	5.81154	4.11039	3.58226	4.18153	0	3.82383	+	9	9	9	31.9	31.9	31.9	49.981	0	21.923	3768200	25	0.00939083	0.00393242	-2.69376	-3.39781	O88708;CON__Q2YDI2	O88708	Origin recognition complex subunit 4	Orc4	533
6.87283	6.97938	7.04206	6.94445	6.92213	6.86581	6.98234	7.00307	6.86542	6.89617		16	16	12	55.8	55.8	49.7	47.744	0	146.62	129190000	180	0.488857	0.437903	-0.0296079	-0.72544	O88712	O88712	C-terminal-binding protein 1	Ctbp1	534
6.41056	6.13411	6.31199	6.294	6.46465	6.08622	6.15137	6.15531	6.10605	6.30001	+	8	8	8	36.8	36.8	36.8	37.316	0	267.24	29021000	64	0.0430577	0.0164168	-0.163272	-2.40177	O88736	O88736	3-keto-steroid reductase	Hsd17b7	535
6.13997	5.75468	5.78743	5.64195	6.43816	7.15909	7.14482	7.22261	7.051	7.07467	+	65	63	63	28.4	27.8	27.8	418.84	0	321.31	97660000	268	5.09911e-05	0.000250932	1.178	7.82918	O88737	O88737	Protein bassoon	Bsn	536
6.94556	6.99119	6.93808	6.99342	6.95518	6.63192	6.68705	6.76008	6.65461	6.82695	+	69	69	69	25.3	25.3	25.3	532.16	0	259.08	118620000	418	0.000155064	0.00026078	-0.252563	-6.68515	O88738	O88738	Baculoviral IAP repeat-containing protein 6	Birc6	537
6.85709	6.75591	6.94572	6.77197	6.76725	6.93832	7.07947	7.09944	7.1208	7.04833	+	16	16	16	57.8	57.8	57.8	41.31	0	323.31	156710000	164	0.00118253	0.000528588	0.237683	4.90749	O88741	O88741	Ganglioside-induced differentiation-associated protein 1	Gdap1	538
5.88672	5.83262	6.02383	5.82205	5.93023	6.66229	6.74563	6.77225	6.74712	6.65327	+	13	13	13	43.7	43.7	43.7	54.325	0	187.26	48884000	117	7.40535e-08	0.00063388	0.817023	18.5336	O88746	O88746	Target of Myb protein 1	Tom1	539
5.68047	5.8724	5.68284	5.86478	5.86275	5.09419	4.42005	5.24932	5.17829	5.13322	+	4	4	4	25	25	25	29.473	0	35.637	4210000	20	0.00114435	0.000516914	-0.777631	-4.93353	O88796	O88796	Ribonuclease P protein subunit p30	Rpp30	540
7.82236	7.83018	7.84589	7.78501	7.7935	7.14538	7.10534	7.21806	7.1599	7.15773	+	32	31	29	73.2	70.2	70.2	40.612	0	323.31	697840000	341	1.34718e-09	0.000626866	-0.658107	-30.7844	O88809	O88809	Neuronal migration protein doublecortin	Dcx	541
6.29491	6.2642	6.48111	6.09405	6.3598	5.50756	5.60096	5.83703	5.06494	5.46112	+	13	11	11	39.4	35.8	35.8	57.454	0	29.572	16322000	38	0.000440097	0.000307289	-0.804492	-5.72774	O88811	O88811	Signal transducing adapter molecule 2	Stam2	542
5.53676	5.65093	5.74875	5.62147	5.47848	5.22471	5.11481	5.07166	5.05492	5.22389	+	1	1	1	8.9	8.9	8.9	16.329	0.0028423	2.8673	3866100	14	4.74268e-05	0.000254729	-0.469278	-7.90866	O88824	O88824	Protein JTB	Jtb	543
4.55127	0	4.28033	3.86086	4.66949	5.44223	5.05865	5.32675	5.38484	4.86935	+	4	4	4	7.3	7.3	7.3	92.663	0.00018136	6.9099	2008700	13	0.0845174	0.0362226	1.74397	1.96867	O88839	O88839	Disintegrin and metalloproteinase domain-containing protein 15	Adam15	544
4.95764	5.60841	4.79874	4.87523	0	4.35293	0	0	4.677	5.10894		2	2	2	14.1	14.1	14.1	22.656	0.00033733	4.4222	1396100	4	0.452869	0.390015	-1.22023	-0.788981	O88843	O88843	Death domain-containing protein CRADD	Cradd	545
7.94258	7.99512	7.96139	7.95811	7.96654	7.96047	7.93464	7.92886	7.93439	7.93406	+	32	32	31	77.8	77.8	75.6	46.674	0	323.31	1423900000	530	0.0334699	0.0113401	-0.026263	-2.56339	O88844	O88844	Isocitrate dehydrogenase [NADP] cytoplasmic	Idh1	546
5.09892	5.37831	5.57857	5.05442	5.38536	4.88932	5.68666	5.26352	5.44878	5.60923		6	6	6	15.6	15.6	15.6	73.631	0	13.618	5225500	19	0.654235	0.688593	0.080389	0.465132	O88845	O88845	A-kinase anchor protein 10, mitochondrial	Akap10	547
6.08418	6.29279	6.03866	6.21574	5.96257	6.23358	6.32447	6.36747	6.38714	6.30876	+	10	10	10	67.2	67.2	67.2	20.959	0	90.431	28215000	89	0.0139292	0.00521891	0.205493	3.13408	O88848	O88848	ADP-ribosylation factor-like protein 6	Arl6	548
6.49445	6.44276	6.49991	6.24398	6.46854	6.46237	6.42392	6.45609	6.36286	6.24679		8	8	8	57	57	57	20.911	0	116.87	35888000	57	0.542705	0.519827	-0.0395207	-0.635732	O88851	O88851	Putative hydrolase RBBP9	Rbbp9	549
6.28526	6.25739	6.1066	6.30728	5.92107	4.86461	5.84774	6.04179	4.51097	5.69496	+	9	9	9	28.5	28.5	28.5	61.363	0	45.804	11926000	27	0.0339419	0.0115368	-0.783506	-2.55439	O88874	O88874	Cyclin-K	Ccnk	550
5.13963	5.1905	5.05181	5.06744	4.98605	4.81843	0	0	0	0	+	2	2	2	12.7	12.7	12.7	23.058	0	9.7234	848520	3	0.00270259	0.00104466	-4.1234	-4.27587	O88878	O88878	AN1-type zinc finger protein 5	Zfand5	551
6.13434	6.30634	6.10164	6.17852	6.1946	5.185	5.38111	5.33411	5.3184	5.21423	+	14	14	14	16.3	16.3	16.3	141	0	81.903	12686000	70	1.12829e-07	0.000638821	-0.896514	-17.5628	O88879	O88879	Apoptotic protease-activating factor 1	Apaf1	552
5.58056	5.82952	5.40012	5.53515	5.69154	5.02449	4.88956	5.17099	5.12943	5.14934	+	7	6	6	24.3	22.4	22.4	48.364	0	86.823	3815600	21	0.000331318	0.000307411	-0.534618	-5.9783	O88895	O88895	Histone deacetylase 3	Hdac3	553
5.76086	5.6244	0	5.31956	5.34906	0	0	0	4.47638	0	+	1	1	1	2.4	2.4	2.4	68.425	0.0014451	3.2199	1682500	3	0.0386603	0.0132773	-3.5155	-2.47083	Q8C5D8;O88907	Q8C5D8;O88907	E3 SUMO-protein ligase PIAS2;E3 SUMO-protein ligase PIAS1	Pias2;Pias1	554
5.79115	5.65735	5.83317	5.86219	5.46816	5.68472	5.82066	5.93753	5.59329	5.71631		7	7	7	18.8	18.8	18.8	64.4	0	11.496	9289800	30	0.771865	0.809364	0.0280993	0.299945	O88910	O88910	MAGUK p55 subfamily member 3	Mpp3	555
6.91907	6.99007	6.9621	6.88959	6.90244	8.20472	8.30014	8.32762	8.27402	8.31332	+	36	36	34	72.1	72.1	69.8	74.096	0	323.31	1472500000	504	4.63361e-11	0.000811594	1.35131	47.0117	O88935	O88935	Synapsin-1	Syn1	556
0	0	0	0	3.79088	5.74207	5.93033	5.92115	5.84371	5.93763	+	7	4	4	38.6	20.3	20.3	22.914	0	19.529	4773900	22	0.000146446	0.000263349	5.1168	6.74069	O88951	O88951	Protein lin-7 homolog B	Lin7b	557
6.64848	6.86524	6.43473	6.90007	6.86754	6.82889	6.90216	6.90992	6.7838	6.93258		10	10	7	57.9	57.9	39.6	21.834	0	237.35	114960000	128	0.207252	0.116741	0.12826	1.37217	O88952	O88952	Protein lin-7 homolog C	Lin7c	558
6.38081	6.40965	6.40594	6.30557	6.34834	6.68935	6.81792	6.68642	6.73202	6.61487	+	12	12	10	60.9	60.9	52.9	32.549	0	112.25	48172000	126	2.24934e-05	0.000282014	0.338056	8.76539	O88958	O88958	Glucosamine-6-phosphate isomerase 1	Gnpda1	559
6.6045	6.53442	6.74694	6.54998	6.66053	6.12333	6.239	6.42251	6.3733	6.38709	+	17	17	17	35.7	35.7	35.7	80.027	0	189.13	48862000	121	0.00185834	0.000744086	-0.31023	-4.55654	O88967	O88967	ATP-dependent zinc metalloprotease YME1L1	Yme1l1	560
6.05675	6.1271	5.87572	6.06852	6.10271	4.8598	4.72207	4.85539	4.98878	4.77707	+	11	11	11	12.5	12.5	12.5	144.55	0	27.242	7119200	33	5.95472e-08	0.000649275	-1.20554	-19.0561	O88974	O88974	Histone-lysine N-methyltransferase SETDB1	Setdb1	561
6.31218	6.10226	6.28659	6.23917	6.08282	5.89294	6.0778	5.95845	6.03679	6.0106	+	6	6	6	36	36	36	26.925	0	51.088	19708000	58	0.0063996	0.00294206	-0.20929	-3.66017	O88983	O88983	Syntaxin-8	Stx8	562
6.99903	6.90215	7.03615	6.93427	6.93813	6.36657	6.40104	6.5958	6.27582	6.45548	+	14	14	14	48.1	48.1	48.1	44.93	0	147.07	80656000	158	1.43739e-05	0.000284597	-0.543001	-9.31556	O88986	O88986	2-amino-3-ketobutyrate coenzyme A ligase, mitochondrial	Gcat	563
5.05892	5.58014	5.86846	5.93667	5.89821	6.13513	6.11261	6.2101	6.02375	6.19482	+	6	6	6	20	20	20	55.397	0	22.81	14617000	40	0.0241296	0.00809957	0.466803	2.77447	O88998	O88998	Noelin	Olfm1	564
6.58316	6.59179	6.61356	6.64187	6.45793	6.90006	6.89318	6.90816	6.93817	6.83986	+	29	29	29	30.9	30.9	30.9	152.4	0	294.77	108690000	262	1.87373e-05	0.000278725	0.318223	8.98647	O89001	O89001	Carboxypeptidase D	Cpd	565
5.72188	5.62111	5.668	5.5913	5.27759	5.46177	5.42362	5.41843	5.42575	5.33286	+	1	1	1	9.9	9.9	9.9	14.316	0	53.053	5578300	15	0.0772732	0.0323009	-0.163489	-2.02652	O89013	O89013	Leptin receptor gene-related protein	Leprot	566
6.71765	6.6329	6.69854	6.72165	6.7083	6.66142	6.7417	6.71833	6.721	6.75255		7	7	7	23.7	23.7	23.7	49.372	0	54.887	83269000	84	0.335042	0.247258	0.023193	1.02571	O89017	O89017	Legumain	Lgmn	567
5.79739	6.13956	6.01903	6.25433	6.33155	6.55775	6.54158	6.63699	5.87579	6.60426	+	6	6	6	18.7	18.7	18.7	61.341	0	100.82	33577000	53	0.0859052	0.0369038	0.334899	1.95814	O89023	O89023	Tripeptidyl-peptidase 1	Tpp1	568
6.70246	6.84296	6.55569	6.62179	6.91422	6.29759	6.27471	6.80886	7.00191	7.05971		28	28	26	25.7	25.7	24.2	176.4	0	89.493	98709000	152	0.836429	0.863689	-0.0388668	-0.213299	O89026	O89026	Roundabout homolog 1	Robo1	569
5.68233	5.78197	5.25636	5.73829	5.58713	5.38831	5.71274	5.657	5.72619	5.75242		9	9	9	19.7	19.7	19.7	84.877	0	12.146	5918200	19	0.749296	0.789234	0.0381185	0.330796	O89050	O89050	Muskelin	Mkln1	570
6.43295	6.42674	6.50834	6.31479	6.14376	6.14079	6.36346	6.38694	6.37014	6.30053		8	8	8	48.5	48.5	48.5	30.26	0	44.497	30130000	44	0.516183	0.478307	-0.0529442	-0.679189	O89051	O89051	Integral membrane protein 2B;BRI2, membrane form;BRI2 intracellular domain;BRI2C, soluble form;Bri23 peptide	Itm2b	571
6.96976	6.99729	7.00147	6.97355	7.00273	7.35976	7.47657	7.49787	7.39076	7.4598	+	16	16	16	49.5	49.5	49.5	50.989	0	323.31	286590000	202	1.92232e-07	0.00060251	0.447992	16.4039	O89053	O89053	Coronin-1A	Coro1a	572
6.8289	6.8765	6.82111	6.83719	6.84337	6.36847	6.46237	6.4037	6.43756	6.49003	+	11	11	11	51	51	51	34.567	0	90.701	74155000	122	1.18275e-07	0.000626506	-0.408988	-17.4572	O89079	O89079	Coatomer subunit epsilon	Cope	573
4.33304	0	0	0	4.29409	5.71208	5.53955	5.6832	5.32379	5.78527	+	7	5	5	13.5	10.4	10.4	93.557	0	11.398	2304000	13	0.00636137	0.00292243	3.88335	3.66432	O89084	O89084	cAMP-specific 3,5-cyclic phosphodiesterase 4A	Pde4a	574
6.84004	6.91455	6.98748	6.8636	6.91417	6.1905	5.98547	6.25037	5.99822	6.03246	+	7	7	7	62.1	62.1	62.1	16.604	0	274.57	62696000	66	8.2083e-07	0.000453488	-0.812565	-13.6017	O89086	O89086	RNA-binding protein 3	Rbm3	575
5.65037	5.5021	5.57692	5.36438	5.60946	4.37269	3.97686	4.59959	3.88464	4.164	+	3	3	3	6.6	6.6	6.6	80.731	0	7.7658	1899000	8	1.15436e-05	0.000298605	-1.34109	-9.59544	O89090	O89090	Transcription factor Sp1	Sp1	576
6.63629	6.64896	6.71444	6.66958	6.68043	6.74271	6.90806	6.89808	6.8412	6.80279	+	15	15	15	43.9	43.9	43.9	45.341	0	115.18	81137000	129	0.00101851	0.000485271	0.168629	5.02656	O89112	O89112	LanC-like protein 1	Lancl1	577
5.78892	5.73994	5.7288	5.58373	5.47838	0	5.31517	5.65095	5.51663	5.25568		4	4	4	18.1	18.1	18.1	39.119	0	10.589	5791300	25	0.261992	0.166278	-1.31627	-1.20677	O89114	O89114	DnaJ homolog subfamily B member 5	Dnajb5	578
5.94207	5.90494	6.11932	5.64344	5.96755	6.24047	6.2355	6.31879	6.24969	5.79245	+	7	7	7	37.8	37.8	37.8	24.986	0	30.237	16417000	44	0.0734585	0.0304831	0.251916	2.05914	O89116	O89116	Vesicle transport through interaction with t-SNAREs homolog 1A	Vti1a	579
6.29603	6.01866	6.23666	6.23492	5.98392	6.17516	6.21301	6.10944	6.13421	6.04438		1	1	1	2.4	2.4	2.4	43.209	0	8.7759	20381000	15	0.794446	0.828862	-0.018796	-0.269392	P00158	P00158	Cytochrome b	Mt-Cyb	580
6.5581	6.59467	6.30168	6.52874	6.54679	5.65187	5.43936	5.66927	5.09363	5.72333	+	7	7	7	55.6	55.6	55.6	21.606	0	21.563	21799000	39	5.30708e-05	0.000249229	-0.990501	-7.78561	P00375	P00375	Dihydrofolate reductase	Dhfr	581
6.85404	6.69553	6.85086	6.72108	6.6607	6.05786	6.35241	5.88191	6.8522	6.03667	+	4	4	4	13.8	13.8	13.8	56.909	0	79.155	50671000	59	0.0184714	0.00643327	-0.520233	-2.94838	P00397	P00397	Cytochrome c oxidase subunit 1	Mtco1	582
7.69728	7.61359	7.70455	7.62436	7.5908	7.33298	7.33183	7.31222	7.36086	7.27786	+	6	6	6	52	52	52	25.976	0	323.31	446510000	102	2.08847e-06	0.000392065	-0.322964	-12.0413	P00405	P00405	Cytochrome c oxidase subunit 2	Mtco2	583
5.808	5.96514	5.71425	5.86559	5.27374	5.54094	5.49275	5.59635	5.57725	5.48893		1	1	1	5.4	5.4	5.4	29.922	0	17.906	6231000	15	0.165541	0.0866321	-0.186099	-1.52593	P00416	P00416	Cytochrome c oxidase subunit 3	mt-Co3	584
6.49514	6.53514	6.54515	6.50535	6.49629	6.99475	6.96041	6.93093	6.94857	6.89712	+	10	10	10	52.8	52.8	52.8	24.57	0	137.74	90424000	110	1.62971e-08	0.000774704	0.430943	22.468	P00493	P00493	Hypoxanthine-guanine phosphoribosyltransferase	Hprt1	585
5.35064	4.79	5.73158	5.0477	4.93504	4.08167	5.19637	5.10616	5.18259	5.30103		3	2	2	4.4	3.1	3.1	122.67	0	8.0185	2108600	14	0.501839	0.456917	-0.197428	-0.703268	P00520	P00520	Tyrosine-protein kinase ABL1	Abl1	586
0	0	5.11468	5.3608	5.25159	4.58993	4.90361	5.0835	5.16513	5.35249		2	2	2	8.4	8.4	8.4	25.095	0	33.584	2106800	12	0.184833	0.100062	1.87352	1.451	P00848	P00848	ATP synthase subunit a	Mtatp6	587
6.08436	6.2183	6.10646	6.0911	6.08983	0	0	0	0	0	+	5	5	5	17.8	17.8	17.8	51.177	0	14.529	6625800	21	9.69221e-17	0	-6.11801	-241.447	P00860	P00860	Ornithine decarboxylase	Odc1	588
6.05492	6.31735	6.27678	5.90305	5.98908	6.6438	6.51489	6.74972	6.66962	6.64026	+	8	8	8	50.8	50.8	50.8	29.032	0	52.223	39057000	70	0.000327011	0.000307974	0.535422	5.99002	P00920	P00920	Carbonic anhydrase 2	Ca2	589
6.15996	5.97745	6.21205	6.29316	6.28298	7.90428	7.89177	7.69948	7.87105	7.82157	+	6	6	6	33.3	33.3	33.3	18.08	0	323.31	475950000	103	9.18678e-09	0.000685714	1.65251	24.16	P01831	P01831	Thy-1 membrane glycoprotein	Thy1	590
5.65853	5.06062	5.55432	5.42104	5.45339	5.42141	5.31338	5.16631	5.49245	5.57383		4	4	3	15.2	15.2	12.4	40.836	0	15.641	3901500	25	0.777757	0.814754	-0.0361039	-0.291945	P01899;P01897;P01896;P14430;P14428;P14429;P03991	P01899;P01897;P01896	H-2 class I histocompatibility antigen, D-B alpha chain;H-2 class I histocompatibility antigen, L-D alpha chain;H-2 class I histocompatibility antigen, alpha chain	H2-D1;H2-L	591
7.91975	8.14569	8.12392	7.96583	8.01557	3.88624	3.5433	4.20596	0	4.40822	+	8	8	8	70.4	70.4	70.4	15.085	0	323.31	554810000	77	0.000358221	0.000303935	-4.82541	-5.90869	P01942;CON__P01966	P01942	Hemoglobin subunit alpha	Hba	592
8.1682	8.31988	8.32584	8.09244	8.21888	4.33802	4.10137	3.60304	5.16634	4.70885	+	14	14	7	89.8	89.8	58.5	15.84	0	323.31	862300000	144	5.67106e-07	0.000496774	-3.84152	-14.2696	P02088	P02088	Hemoglobin subunit beta-1	Hbb-b1	593
6.78175	6.982	6.98582	6.722	6.84576	0	0	0	3.54132	0	+	13	6	6	85.7	46.3	46.3	15.878	0	323.31	37669000	37	2.44416e-05	0.000277817	-6.1552	-8.66639	P02089;CON__Q3SX09	P02089	Hemoglobin subunit beta-2	Hbb-b2	594
7.02362	7.24724	7.14965	7.20871	7.22937	0	4.17208	4.73411	0	3.63265	+	10	9	8	61.9	55.1	55.1	16.136	0	323.31	75770000	46	0.00203513	0.000785891	-4.66395	-4.48763	P02104;CON__P02070	P02104	Hemoglobin subunit epsilon-Y2	Hbb-y	595
5.38329	5.75717	5.72858	5.79085	5.51093	0	0	0	0	0	+	4	4	4	3.1	3.1	3.1	160.68	0	13.463	2301800	12	1.76721e-12	0.000487805	-5.63417	-70.7831	P02463	P02463	Collagen alpha-1(IV) chain;Arresten	Col4a1	596
6.31719	6.30027	6.18918	6.27184	6.29265	4.98978	5.00659	5.01845	4.96798	4.81832	+	13	13	13	13.4	13.4	13.4	177.3	0	46.583	10513000	46	1.38799e-09	0.000613139	-1.314	-30.6689	P02468	P02468	Laminin subunit gamma-1	Lamc1	597
6.95317	6.88403	6.82629	6.92006	6.94244	6.7163	6.19167	6.54843	6.55438	6.69147	+	25	25	25	20	20	20	197.09	0	90.716	83812000	94	0.00538741	0.0025534	-0.36475	-3.7801	P02469	P02469	Laminin subunit beta-1	Lamb1	598
6.24623	5.98435	6.25251	6.25725	6.26316	4.68826	4.45343	0	4.7652	4.42505	+	14	14	14	37.5	37.5	37.5	67.337	0	45.243	8495000	43	0.0249396	0.0083663	-2.53431	-2.75309	P02772	P02772	Alpha-fetoprotein	Afp	599
5.71453	5.7334	5.63622	5.5932	5.28542	6.24993	6.10226	6.22235	6.1805	6.19126	+	2	2	2	21.3	21.3	21.3	6.0181	0	135.17	14178000	16	0.000107436	0.000249726	0.596707	7.0475	P02802	P02802	Metallothionein-1	Mt1	601
6.34455	6.35149	6.49011	6.42692	6.31942	6.50802	6.49431	6.39637	6.6559	6.55476	+	5	5	5	12.6	12.6	12.6	36.059	0	32.133	39651000	57	0.0332574	0.0112384	0.135373	2.56749	P03888	P03888	NADH-ubiquinone oxidoreductase chain 1	Mtnd1	602
5.9609	5.87078	5.55807	5.85069	5.92975	5.99791	6.12015	6.08225	6.13628	6.03076	+	2	2	2	12.5	12.5	12.5	38.752	0	116.82	12983000	27	0.0139431	0.00521967	0.239429	3.13342	P03893	P03893	NADH-ubiquinone oxidoreductase chain 2	Mtnd2	603
6.17176	5.71284	6.0864	6.1084	6.04906	6.17519	5.88904	6.1905	6.16274	6.1799		1	1	1	13	13	13	13.219	0.0003399	4.6455	17728000	16	0.372398	0.292631	0.0937846	0.944839	P03899	P03899	NADH-ubiquinone oxidoreductase chain 3	Mtnd3	604
6.00612	5.80449	5.95754	5.97128	5.92767	0	6.08425	6.03471	6.04895	5.99229		1	1	1	18.4	18.4	18.4	10.607	0	87.605	12507000	14	0.388777	0.31238	-1.10138	-0.911289	P03903	P03903	NADH-ubiquinone oxidoreductase chain 4L	Mtnd4l	605
6.53877	6.54053	6.57143	6.55157	6.52853	6.63953	6.75725	6.71574	6.69675	6.64104	+	7	7	7	20.5	20.5	20.5	51.881	0	134.24	59104000	119	0.000299338	0.000306265	0.143893	6.06964	P03911	P03911	NADH-ubiquinone oxidoreductase chain 4	Mtnd4	606
6.49198	6.18378	6.48721	6.37608	6.38766	6.55449	6.58555	6.5521	6.36741	6.59588	+	6	6	6	14.8	14.8	14.8	68.474	0	173.61	40259000	64	0.0701965	0.0288775	0.145744	2.08836	P03921	P03921	NADH-ubiquinone oxidoreductase chain 5	Mtnd5	607
6.50833	6.46633	6.55267	6.57274	6.41489	7.11551	7.12454	6.83091	7.15755	6.39009	+	3	3	3	46.3	46.3	46.3	7.7662	0	63.005	111800000	23	0.0221064	0.00746256	0.420726	2.83128	P03930	P03930	ATP synthase protein 8	Mtatp8	608
5.64279	5.87434	5.79815	5.78171	5.73839	4.98482	5.72305	5.33389	5.5777	0		6	6	6	23.6	23.6	23.6	39.991	0	12.475	6392500	20	0.221628	0.128594	-1.44318	-1.32543	P03958	P03958	Adenosine deaminase	Ada	609
5.16209	5.25612	5.16806	5.1321	4.85054	6.54175	5.44481	4.36286	5.01	5.18746		10	10	10	26.7	26.7	26.7	49.899	0	19.93	5417300	15	0.604479	0.62143	0.195599	0.539121	P03995	P03995	Glial fibrillary acidic protein	Gfap	610
6.37484	6.68853	6.6617	6.42671	6.54356	4.15561	3.96749	4.29874	0	0	+	10	9	9	67.3	61.2	61.2	16.494	0	38.021	18122000	31	0.00403346	0.00158163	-4.0547	-3.98499	P04444;P04443	P04444	Hemoglobin subunit beta-H1	Hbb-bh1	611
5.5192	5.67193	5.37133	4.59043	5.40073	6.0141	6.21503	6.16274	5.95451	6.19008	+	12	7	7	19.5	10.9	10.9	67.581	0	58.603	14297000	36	0.00347861	0.00128116	0.79657	4.09145	P04627	P04627	Serine/threonine-protein kinase A-Raf	Araf	612
5.20583	5.4634	5.5436	5.09913	5.38605	0	0	0	0	4.8185	+	3	3	3	3.8	3.8	3.8	103.13	0	7.2175	1235600	8	0.00193877	0.000769067	-4.3759	-4.52434	P04919	P04919	Band 3 anion transport protein	Slc4a1	613
6.37502	6.51107	6.40966	6.48989	6.46359	7.09621	7.13644	7.14996	7.07864	7.10799	+	8	8	8	36.6	36.6	36.6	27.977	0	176.79	112160000	102	1.19669e-08	0.000722689	0.664	23.3647	P04925	P04925	Major prion protein	Prnp	614
7.46911	7.56673	7.5021	7.50252	7.52405	7.67334	7.75819	7.77918	7.71241	7.77629	+	33	28	28	87.9	78.2	78.2	39.394	0	323.31	618450000	407	2.3359e-05	0.000280401	0.22698	8.72027	P05063	P05063	Fructose-bisphosphate aldolase C	Aldoc	615
7.81073	7.91663	7.89342	7.92776	7.92455	8.63348	8.62071	8.59159	8.61694	8.61551	+	34	34	29	85.2	85.2	75.5	39.355	0	323.31	3266800000	658	1.1068e-09	0.000666667	0.721026	31.5558	P05064	P05064	Fructose-bisphosphate aldolase A	Aldoa	616
6.73663	6.85881	6.97568	6.86071	6.87649	7.30231	7.33901	7.40553	7.30591	7.40104	+	22	22	9	55	55	32.5	40.57	0	323.31	253590000	258	3.8956e-06	0.000345679	0.4891	11.0921	P05132	P05132	cAMP-dependent protein kinase catalytic subunit alpha	Prkaca	617
7.19698	7.17574	7.11277	7.28565	7.40988	7.7571	7.71198	7.76056	7.73522	7.78302	+	21	21	21	65.6	65.6	65.6	46.247	0	323.31	546380000	302	1.06039e-05	0.000305113	0.51337	9.70573	P05201	P05201	Aspartate aminotransferase, cytoplasmic	Got1	618
8.12392	8.13758	8.15881	8.14687	8.18588	8.1831	8.20973	8.21165	8.18921	8.14411	+	26	26	26	69.1	69.1	69.1	47.411	0	323.31	2062800000	423	0.0509874	0.0199492	0.0369478	2.29348	P05202	P05202	Aspartate aminotransferase, mitochondrial	Got2	619
7.38668	7.37103	7.32921	7.35347	7.3824	7.51925	7.51613	7.48187	7.50185	7.55601	+	42	3	0	86.9	6.2	0	50.151	0	247.44	435960000	89	1.4124e-05	0.000285714	0.150465	9.33768	P05213	P05213	Tubulin alpha-1B chain	Tuba1b	620
7.16755	7.13789	7.17473	7.09398	7.15622	7.1184	7.06993	7.24396	7.14208	7.2763		22	22	19	59	59	53.4	60.644	0	323.31	233270000	265	0.577794	0.578012	0.0240571	0.580134	P05480;P06240	P05480	Neuronal proto-oncogene tyrosine-protein kinase Src	Src	621
5.55644	5.55245	5.7381	5.53903	5.56384	6.18921	6.29325	6.23825	6.17583	6.17832	+	13	13	13	17.3	17.3	17.3	109.34	0	57.486	17592000	72	5.44235e-07	0.000489396	0.625002	14.3458	P05532	P05532	Mast/stem cell growth factor receptor Kit	Kit	622
6.32566	5.71974	6.34659	3.94363	4.90618	4.73468	5.86935	5.69512	4.68939	5.2788		2	2	2	8.5	8.5	8.5	20.594	0.00034483	5.0846	7210700	9	0.716625	0.757845	-0.194891	-0.376093	P05977;P09542	P05977;P09542	Myosin light chain 1/3, skeletal muscle isoform;Myosin light chain 3	Myl1;Myl3	623
7.96045	8.05115	8.01712	8.04033	8.01733	8.35164	8.31654	8.32818	8.31315	8.31404	+	27	27	26	81	81	77.4	36.498	0	323.31	2151100000	707	1.0116e-07	0.00061461	0.307434	17.8097	P06151;P00342	P06151	L-lactate dehydrogenase A chain	Ldha	624
6.92644	6.76771	6.86804	6.91434	6.9159	6.55335	0	3.89151	4.76123	0	+	8	8	8	65.5	65.5	65.5	16.235	0	55.842	45486000	36	0.0192825	0.0066534	-3.83727	-2.9203	P06467	P06467	Hemoglobin subunit zeta	Hbz	625
4.86194	5.65397	5.44694	5.31925	5.38773	5.33696	4.92442	5.61696	5.0937	5.09447		2	2	2	7.3	7.3	7.3	86.052	0.0001787	6.3174	5801900	6	0.516159	0.478338	-0.120665	-0.679229	P06537	P06537	Glucocorticoid receptor	Nr3c1	626
7.58545	7.69057	7.67255	7.65877	7.71377	8.22482	8.23558	8.26307	8.27884	8.24037	+	27	27	27	64	64	64	62.766	0	323.31	1487900000	511	8.2369e-09	0.000705882	0.584315	24.4959	P06745;CON__Q3ZBD7	P06745	Glucose-6-phosphate isomerase	Gpi	627
6.0117	5.98171	5.76594	6.20396	6.14038	6.12639	5.84736	6.04135	6.08221	5.9801		7	7	7	35	35	35	37.547	0	55.972	18194000	56	0.954783	0.961269	-0.00525465	-0.058503	P06797	P06797	Cathepsin L1;Cathepsin L1 heavy chain;Cathepsin L1 light chain	Ctsl	628
5.85512	5.86785	5.99793	5.90069	5.91014	7.30092	7.28466	7.28337	7.3542	7.33021	+	30	30	30	73.6	73.6	73.6	63.953	0	323.31	145200000	233	3.25557e-11	0.000949153	1.40432	49.1391	P06801	P06801	NADP-dependent malic enzyme	Me1	629
7.57081	7.66551	7.48005	7.67376	7.58865	8.16405	8.0958	8.17091	8.15066	8.17173	+	13	13	13	76.7	76.7	76.7	23.632	0	323.31	1553800000	237	4.85696e-07	0.000503356	0.554874	14.5584	P06837	P06837	Neuromodulin	Gap43	630
5.39811	0	4.55295	0	4.33035	0	5.02073	0	0	0		1	1	1	16.8	16.8	16.8	11.721	0.00034031	4.6611	616660	3	0.266085	0.170249	-1.85214	-1.19561	P07091	P07091	Protein S100-A4	S100a4	631
5.51162	0	0	4.95968	0	5.68848	5.76802	5.86066	5.80563	5.77308	+	3	3	3	16.2	16.2	16.2	34.45	0.00034435	5.0172	4402700	9	0.0209575	0.00709524	3.68492	2.86599	P07214	P07214	SPARC	Sparc	632
6.37149	6.34404	6.33088	6.34046	6.49093	6.61301	6.64136	6.59577	6.56523	6.69242	+	3	2	2	14.2	12.1	12.1	43.044	0	25.589	48992000	23	0.000150951	0.000262668	0.245996	6.71122	P07310	P07310	Creatine kinase M-type	Ckm	633
6.29728	6.50777	6.338	6.57018	6.26818	5.88412	6.26799	6.24326	6.02592	6.15534	+	11	11	11	46.3	46.3	46.3	38.676	0	84.401	25527000	73	0.0169809	0.00605693	-0.280958	-3.0035	P07356	P07356	Annexin A2	Anxa2	634
4.69964	5.72886	5.04179	5.54133	5.3505	0	0	4.01051	0	4.99486	+	3	3	3	17.3	17.3	17.3	34.958	0	12.415	1464300	5	0.0152229	0.00555992	-3.47135	-3.07539	P07607	P07607	Thymidylate synthase	Tyms	635
5.27694	5.68589	5.23035	5.81127	5.42288	0	6.29519	6.37083	5.79471	6.04159		5	4	3	9.7	7.4	5.9	68.692	0.00017841	6.2602	8541000	9	0.648264	0.681391	-0.585003	-0.473858	P07724	P07724	Serum albumin	Alb	636
7.10697	7.17693	7.09833	7.12398	7.13478	6.06748	6.10988	6.06577	6.22688	6.22207	+	28	28	28	51.8	51.8	51.8	90.209	0	205.53	88761000	187	5.6816e-09	0.000727273	-0.989784	-25.6735	P07742	P07742	Ribonucleoside-diphosphate reductase large subunit	Rrm1	637
8.21916	8.28201	8.23704	8.30166	8.30585	8.12921	8.20922	8.25452	8.17458	8.18662	+	55	42	42	54.6	43	43	84.787	0	323.31	2503600000	771	0.0198537	0.00679509	-0.0783138	-2.90125	P07901	P07901	Heat shock protein HSP 90-alpha	Hsp90aa1	638
7.96245	8.01144	8.05104	8.01708	7.99347	7.57535	7.52757	7.54316	7.53681	7.48724	+	45	45	45	54.7	54.7	54.7	71.982	0	323.31	921770000	544	1.23074e-08	0.000753138	-0.473071	-23.2819	P08003	P08003	Protein disulfide-isomerase A4	Pdia4	639
6.89919	7.15369	7.05622	6.98792	6.97715	6.79432	7.00039	6.96194	7.00152	6.88219		8	8	8	72.8	72.8	72.8	19.724	0	259.97	136790000	145	0.175872	0.0937489	-0.0867611	-1.48489	P08030	P08030	Adenine phosphoribosyltransferase	Aprt	640
8.45705	8.45837	8.47248	8.45327	8.42388	8.07173	8.09792	8.07485	8.05169	8.01195	+	60	60	58	65.1	65.1	63.3	92.475	0	323.31	2587500000	1063	1.05291e-08	0.000711111	-0.391381	-23.7465	P08113	P08113	Endoplasmin	Hsp90b1	641
5.63506	5.3776	5.49908	5.53442	5.43674	7.60819	7.46446	7.55096	7.47324	7.42424	+	16	16	16	48.2	48.2	48.2	35.866	0	323.31	245050000	168	3.42876e-10	0.000884211	2.00764	36.5674	P08226	P08226	Apolipoprotein E	Apoe	642
7.31326	7.46246	7.28162	7.45381	7.4548	7.55737	7.60665	7.63074	7.59318	7.56582	+	10	10	10	56.5	56.5	56.5	15.942	0	323.31	498050000	171	0.00145793	0.0006028	0.197565	4.7432	P08228	P08228	Superoxide dismutase [Cu-Zn]	Sod1	643
8.54155	8.46465	8.53437	8.46845	8.51495	8.37319	8.46914	8.43526	8.44846	8.40924	+	20	20	20	62.4	62.4	62.4	35.611	0	323.31	4169300000	476	0.0100976	0.00412482	-0.0777374	-3.34885	P08249	P08249	Malate dehydrogenase, mitochondrial	Mdh2	644
6.04123	6.21861	5.95894	6.15667	5.90427	6.63979	6.79219	6.80084	6.7123	6.76918	+	12	12	12	29.2	29.2	29.2	52.627	0	122.18	60452000	111	6.33809e-06	0.000339552	0.686911	10.398	P08414	P08414	Calcium/calmodulin-dependent protein kinase type IV	Camk4	645
5.97862	6.44279	6.14548	6.2381	5.62223	6.0491	6.12476	6.03763	6.20728	6.52735		15	12	12	31.9	29.7	29.7	61.508	0	31.335	17409000	27	0.546005	0.524798	0.10378	0.630415	P08551	P08551	Neurofilament light polypeptide	Nefl	646
5.90702	5.63716	5.93571	5.68802	5.73199	5.98677	5.9828	6.20831	6.02428	5.94488	+	15	11	11	22.5	19.7	19.7	95.915	0	74.495	11887000	49	0.0109669	0.00435076	0.249425	3.29336	P08553	P08553	Neurofilament medium polypeptide	Nefm	647
6.377	6.38428	6.25559	6.20839	5.92169	6.02788	6.26841	5.02073	6.06554	5.54402	+	12	3	2	70.4	19	12.7	21.199	0	9.4342	18103000	32	0.101824	0.0452066	-0.44407	-1.84777	P08556	P08556	GTPase NRas	Nras	648
7.75357	7.69891	7.78851	7.72724	7.77166	7.80724	7.82178	7.82864	7.79392	7.82022	+	24	21	13	66.8	59.7	42	40.489	0	323.31	899300000	530	0.00463218	0.00219831	0.0663822	3.88648	P08752	P08752	Guanine nucleotide-binding protein G(i) subunit alpha-2	Gnai2	649
6.90006	7.00165	6.95247	7.01691	7.09191	5.78497	6.16259	6.16655	5.43313	6.24197	+	45	45	45	35.4	35.4	35.4	217.17	0	248.46	64139000	171	0.000170006	0.000262892	-1.03476	-6.5965	P08775	P08775	DNA-directed RNA polymerase II subunit RPB1	Polr2a	650
5.28646	5.34363	5.02502	4.97834	5.09906	5.84814	5.95421	5.94871	6.00337	5.86893	+	10	3	3	23	8.6	8.6	44.852	0.00098296	3.6707	8059800	12	8.28808e-06	0.000320423	0.778171	10.032	P09041	P09041	Phosphoglycerate kinase 2	Pgk2	651
7.15207	7.1186	7.13754	7.17574	7.12594	7.09353	7.07693	7.08771	7.03427	7.03643	+	22	22	22	37.5	37.5	37.5	88.231	0	323.31	175400000	260	0.00157516	0.0006355	-0.0762057	-4.68329	P09055	P09055	Integrin beta-1	Itgb1	652
8.23019	8.20561	8.23897	8.25373	8.23307	7.78087	7.77544	7.83412	7.79103	7.78006	+	46	46	46	78.4	78.4	78.4	57.058	0	323.31	1540200000	590	7.58479e-10	0.000705882	-0.440011	-33.093	P09103	P09103	Protein disulfide-isomerase	P4hb	653
5.80147	5.87502	6.07353	6.03957	5.8006	6.12943	6.16631	6.30047	6.15266	6.20688	+	11	11	11	30.7	30.7	30.7	57.514	0	47.639	16564000	64	0.00317397	0.00116228	0.273109	4.15799	P09242	P09242	Alkaline phosphatase, tissue-nonspecific isozyme	Alpl	654
7.16373	7.24961	7.14145	7.05119	6.94239	6.7395	6.85592	6.79841	6.81316	6.74464	+	17	17	17	28.7	28.7	28.7	76.722	0	323.31	157590000	167	0.000496027	0.000325621	-0.319348	-5.62427	P09405	P09405	Nucleolin	Ncl	655
7.98746	8.04434	7.99317	8.06318	8.05759	8.26743	8.29064	8.27446	8.26965	8.26083	+	34	34	27	84.4	84.4	76.7	44.55	0	323.31	1925200000	550	5.34571e-07	0.000492611	0.243453	14.379	P09411	P09411	Phosphoglycerate kinase 1	Pgk1	656
0	0	0	0	3.69528	5.2065	5.34145	5.66552	5.02069	5.20148	+	4	4	4	5.5	5.5	5.5	150.92	0	10.253	2754400	10	0.000292726	0.000307263	4.54807	6.08986	P09470	P09470	Angiotensin-converting enzyme;Angiotensin-converting enzyme, soluble form	Ace	657
6.10326	6.35436	6.60152	6.3667	6.34449	5.72754	5.88009	5.67893	5.41132	5.70176	+	11	11	11	67.6	67.6	67.6	21.066	0	85.858	16720000	59	0.00027032	0.000293785	-0.674138	-6.16233	P09528	P09528	Ferritin heavy chain;Ferritin heavy chain, N-terminally processed	Fth1	658
7.12966	7.14479	7.14426	7.0904	7.11638	7.48002	7.52637	7.57942	7.48969	7.54818	+	14	14	14	86.9	86.9	86.9	24.603	0	323.31	356130000	213	6.03419e-08	0.000645533	0.399638	19.024	P09671	P09671	Superoxide dismutase [Mn], mitochondrial	Sod2	659
5.87992	5.74761	6.25115	5.83137	5.85377	5.70259	5.86651	6.38862	5.58134	5.80455		4	4	4	28.1	28.1	28.1	34.798	0	10.337	11851000	24	0.794998	0.829286	-0.044044	-0.268648	P09925	P09925	Surfeit locus protein 1	Surf1	660
5.75375	5.70112	6.08196	6.05679	6.1567	5.96414	6.18333	5.77669	5.94556	6.18557		7	7	5	56.7	56.7	42.1	18.593	0	44.195	18610000	58	0.628226	0.655692	0.0609915	0.503434	P0C028;P0C027	P0C028;P0C027	Diphosphoinositol polyphosphate phosphohydrolase 3-beta;Diphosphoinositol polyphosphate phosphohydrolase 3-alpha	Nudt11;Nudt10	661
6.47072	6.471	6.49339	6.46928	6.44275	6.35102	6.63456	6.54828	6.38337	6.57103		6	6	6	41	41	41	23.415	0	323.31	44182000	60	0.627341	0.654676	0.028226	0.50475	P0C0A3	P0C0A3	Charged multivesicular body protein 6	Chmp6	662
6.42244	6.65267	6.49748	6.47898	6.68756	5.66695	5.68289	5.86667	5.74684	5.76585	+	4	4	4	46.9	46.9	46.9	13.509	0	77.138	26562000	56	1.32102e-06	0.000436364	-0.801986	-12.7849	Q3THW5;P0C0S6	Q3THW5;P0C0S6	Histone H2A.V;Histone H2A.Z	H2afv;H2afz	663
7.00173	6.81293	7.02189	6.96551	6.91962	6.75671	6.68571	6.85211	6.72886	6.80228	+	21	21	19	39.8	39.8	36.7	76.155	0	270.25	111660000	207	0.00517302	0.00244355	-0.1792	-3.80859	P0C192;Q99PH1	P0C192	Leucine-rich repeat-containing protein 4B	Lrrc4b	664
0	0	0	0	0	4.75949	5.28312	4.70329	0	5.10428	+	2	2	2	6.6	6.6	6.6	49.452	0.0041938	2.5558	474380	2	0.00408035	0.00163434	3.97004	3.97672	P0C7L0	P0C7L0	WAS/WASL-interacting protein family member 3	Wipf3	665
5.01381	4.65331	5.54503	5.3076	4.71208	6.19415	6.29019	6.33262	6.26041	6.09132	+	5	5	5	28	28	28	23.653	0	14.772	13828000	28	0.00014577	0.000263896	1.18737	6.7452	P0C7M9	P0C7M9	C-type lectin domain family 2 member L	Clec2l	666
6.05808	6.10309	6.19537	6.29081	6.17725	5.52625	5.44218	5.60285	5.57716	5.45359	+	4	4	4	55.3	55.3	55.3	13.974	0	42.519	12795000	44	1.52844e-06	0.000422111	-0.644514	-12.5437	P0C7N9	P0C7N9	Proteasome assembly chaperone 4	Psmg4	667
5.66453	5.21099	5.69164	5.83653	5.80625	5.38008	5.41486	5.21304	0	5.17088		2	2	2	37.8	37.8	37.8	10.346	0	17.427	4495400	10	0.223599	0.130214	-1.40622	-1.31923	P0C8B4	P0C8B4	Uncharacterized protein C14orf142 homolog		668
3.66795	4.15924	3.97829	0	4.04763	4.91271	5.22131	5.29774	5.04528	5.18693	+	1	1	1	15.4	15.4	15.4	8.764	0	19.606	809250	6	0.0397266	0.0137551	1.96217	2.45338	P0C8K7	P0C8K7	Small integral membrane protein 1	Smim1	669
0	0	0	0	4.94087	5.7546	5.47051	5.69021	5.75931	5.45353	+	1	1	1	34.9	34.9	34.9	6.453	0	11.636	3041400	9	0.00157799	0.000637956	4.63746	4.6819	P0C913	P0C913	Overexpressed in colon carcinoma 1 protein homolog		670
0	5.22407	4.97948	5.35125	5.08153	3.86529	4.63067	3.84744	4.33139	3.91283		2	2	2	10.5	10.5	10.5	43.746	0	21.413	771850	5	0.992795	0.993739	-0.0097403	-0.00931674	P0CB42	P0CB42	Alkylated DNA repair protein alkB homolog 1	Alkbh1	671
5.74824	5.68392	5.76259	5.62436	5.63541	4.84189	4.88396	4.87903	4.80801	4.83781	+	2	2	2	37.5	37.5	37.5	9.1235	0.000356	6.1781	3326700	14	4.26953e-09	0.000772727	-0.840766	-26.6171	P0DJF2	P0DJF2	Protein PET117 homolog, mitochondrial	Pet117	672
6.23837	6.25152	6.29737	6.27795	6.24343	6.51643	6.48407	6.44448	6.28264	6.39653	+	4	4	4	70.2	70.2	70.2	6.954	0	24.538	32403000	64	0.00485035	0.00229443	0.163103	3.85394	P0DN34	P0DN34			673
5.50926	5.2251	5.37177	5.27135	5.55466	5.15491	0	0	4.83889	5.3533	+	1	1	1	8.9	8.9	8.9	14.238	0.0014402	3.1492	3140000	12	0.102624	0.0455907	-2.31701	-1.84267	P0DN91;P0DN90;P0DN89	P0DN91;P0DN90;P0DN89			674
7.67284	7.67527	7.75941	7.7383	7.55517	8.07577	7.98714	8.16853	8.01431	8.08529	+	12	12	6	80.5	80.5	70.5	16.837	0	323.31	1291200000	213	3.93271e-05	0.000262167	0.38601	8.11705	P0DP28;P0DP27;P0DP26	P0DP28;P0DP27;P0DP26			675
0	0	4.38443	0	0	5.26259	5.39955	5.47862	5.31001	5.00903	+	2	2	2	24.1	24.1	24.1	12.835	0.00033864	4.5289	1081600	7	0.00103435	0.000490551	4.41508	5.01419	P0DP60	P0DP60			676
8.51348	8.57176	8.46058	8.51152	8.51061	8.00061	8.1605	8.13561	8.13529	8.08023	+	32	32	22	72.5	72.5	44.2	50.113	0	323.31	3326300000	701	1.86011e-06	0.000404819	-0.411143	-12.2255	P10126	P10126	Elongation factor 1-alpha 1	Eef1a1	677
5.93315	5.44534	5.8744	5.91445	5.54949	4.91297	4.31551	5.46262	4.51775	4.81267	+	3	3	3	22.9	22.9	22.9	26.407	0.0003391	4.586	4771200	12	0.00278861	0.00107065	-0.939066	-4.25278	P10417	P10417	Apoptosis regulator Bcl-2	Bcl2	678
7.16238	7.29842	7.21667	7.15324	7.24925	6.94296	7.01737	7.07129	6.97647	6.88836	+	18	18	18	72.4	72.4	72.4	36.023	0	323.31	192430000	201	0.000442942	0.000306888	-0.236699	-5.72214	P10518	P10518	Delta-aminolevulinic acid dehydratase	Alad	679
7.05751	7.09906	7.0839	7.14323	7.17716	7.1293	7.08629	7.18625	7.02214	7.18631		17	17	17	50.4	50.4	50.4	37.279	0	323.31	229700000	223	0.800771	0.833845	0.00988464	0.260885	P10605	P10605	Cathepsin B;Cathepsin B light chain;Cathepsin B heavy chain	Ctsb	680
6.91715	6.94834	6.95102	6.93915	6.86436	6.75126	6.78947	6.88426	6.82233	6.79745	+	23	12	12	63.1	36.4	36.4	46.402	0	323.31	128200000	165	0.00290505	0.00110308	-0.115053	-4.22272	P10630	P10630	Eukaryotic initiation factor 4A-II;Eukaryotic initiation factor 4A-II, N-terminally processed	Eif4a2	681
7.16218	7.20173	7.27453	7.22866	7.19863	7.81305	7.81349	7.98957	7.75101	7.96666	+	18	18	18	28.5	28.5	28.5	76.243	0	323.31	927890000	270	1.21361e-06	0.000442688	0.653613	12.9271	P10637	P10637	Microtubule-associated protein tau	Mapt	682
7.18915	7.30047	7.23244	7.15503	7.17918	7.37147	7.34893	7.25363	7.32703	7.28396	+	8	8	8	65.7	65.7	65.7	11.675	0	323.31	278900000	132	0.0132276	0.00504108	0.105751	3.16835	P10639	P10639	Thioredoxin	Txn	683
6.61959	6.66887	6.66323	6.61275	6.65943	7.74646	7.71915	7.73471	7.77906	7.71523	+	18	18	14	75.7	75.7	59.2	25.97	0	323.31	460170000	250	2.94943e-12	0.000454545	1.09415	66.3866	P10649;P19639	P10649	Glutathione S-transferase Mu 1	Gstm1	684
6.61911	6.76145	6.64167	6.7388	6.64377	5.93652	5.9912	5.92309	5.99531	5.9341	+	13	13	13	44.2	44.2	44.2	33.88	0	141.22	36134000	89	1.78387e-08	0.000768627	-0.724918	-22.212	P10711;Q9QVN7	P10711	Transcription elongation factor A protein 1	Tcea1	685
5.22066	0	4.71587	4.40092	0	5.62486	5.63393	5.677	5.69602	5.08045	+	3	2	2	22	14.7	14.7	23.764	0	23.236	3120500	11	0.0537288	0.0211548	2.67496	2.25992	P10833	P10833	Ras-related protein R-Ras	Rras	686
7.52466	7.57346	7.55902	7.57731	7.53639	7.81834	7.7859	7.76258	7.68124	7.73845	+	23	23	23	56.7	56.7	56.7	58.336	0	323.31	619040000	286	4.28923e-05	0.000258477	0.203134	8.01995	P10852	P10852	4F2 cell-surface antigen heavy chain	Slc3a2	687
7.31798	7.59777	7.40247	7.72071	7.57171	7.01741	6.99933	7.01263	6.96104	6.92551	+	5	5	2	35.7	35.7	7.9	13.992	0	323.31	295950000	84	8.58366e-05	0.000244432	-0.538943	-7.27628	Q8CGP2;Q8CGP1;Q6ZWY9;Q64525;Q64478;Q64475;P10854;P10853;P70696	Q8CGP2;Q8CGP1;Q6ZWY9;Q64525;Q64478;Q64475;P10854;P10853	Histone H2B type 1-P;Histone H2B type 1-K;Histone H2B type 1-C/E/G;Histone H2B type 2-B;Histone H2B type 1-H;Histone H2B type 1-B;Histone H2B type 1-M;Histone H2B type 1-F/J/L	Hist1h2bp;Hist1h2bk;Hist1h2bc;Hist2h2bb;Hist1h2bh;Hist1h2bb;Hist1h2bm;Hist1h2bf	688
5.69673	5.79684	5.82525	6.01347	5.5518	5.52762	5.34461	5.78164	5.59895	5.68245		4	4	4	17	17	17	20.861	0	45.285	6919200	31	0.111535	0.0505182	-0.189764	-1.78826	P10922	P10922	Histone H1.0;Histone H1.0, N-terminally processed	H1f0	689
5.98566	6.25271	6.35675	5.80417	5.90335	4.88119	4.82749	4.35052	0	4.08117	+	5	5	5	37.8	37.8	37.8	14.427	0	13.427	7778400	23	0.0302192	0.0101437	-2.43246	-2.62912	P11031	P11031	Activated RNA polymerase II transcriptional coactivator p15	Sub1	690
6.37923	6.24628	6.27506	6.3797	6.34021	5.19524	5.09374	4.95352	5.18563	5.34457	+	14	14	14	18.3	18.3	18.3	113.1	0	46.019	14681000	63	1.6455e-07	0.000628821	-1.16956	-16.7344	P11103	P11103	Poly [ADP-ribose] polymerase 1	Parp1	691
5.28283	5.26886	5.20755	5.09878	5.31178	4.75759	4.76474	4.74054	4.6797	4.69092	+	1	1	1	3.6	3.6	3.6	53.109	0.00034252	4.8241	1754200	12	1.91869e-06	0.000402878	-0.507261	-12.1759	P11152	P11152	Lipoprotein lipase	Lpl	692
5.60358	5.99431	5.90929	6.0778	5.9961	5.52047	5.03379	4.79178	4.24477	5.08927	+	7	7	6	23.6	23.6	19.7	45.095	0	13.509	7405100	19	0.00240416	0.00097747	-0.980202	-4.36263	P11157	P11157	Ribonucleoside-diphosphate reductase subunit M2	Rrm2	693
0	4.46024	0	0	4.97583	0	4.55143	5.11783	4.97907	0		1	1	1	2.1	2.1	2.1	63.096	0.0017519	3.0335	506610	4	0.549341	0.530193	1.04245	0.62506	P11214	P11214	Tissue-type plasminogen activator;Tissue-type plasminogen activator chain A;Tissue-type plasminogen activator chain B	Plat	694
6.60556	6.71062	6.66372	6.71585	6.70523	6.24082	5.81591	6.2606	6.28634	6.1829	+	9	9	9	61.2	61.2	61.2	22.329	0	117.86	37645000	63	0.000385844	0.000300134	-0.522882	-5.84296	P11352	P11352	Glutathione peroxidase 1	Gpx1	695
4.82025	5.42724	5.3635	5.33417	5.56221	7.06043	7.09461	7.10061	7.06292	7.03941	+	5	5	5	51.1	51.1	51.1	14.819	0	180.67	92309000	61	6.82578e-07	0.000471669	1.77012	13.9311	P11404	P11404	Fatty acid-binding protein, heart	Fabp3	696
6.99571	6.96737	6.8222	7.03535	7.03314	7.31509	7.35694	7.36523	7.31838	7.31875	+	7	7	7	18	18	18	43.865	0	323.31	266230000	120	1.92963e-05	0.000277082	0.364121	8.95059	P11438	P11438	Lysosome-associated membrane glycoprotein 1	Lamp1	697
5.77815	5.79057	5.86638	5.97238	5.93278	4.94108	3.36749	5.71431	4.25873	5.57234	+	8	8	7	37	37	33.3	34.106	0	21.832	6167600	21	0.0363752	0.0124314	-1.09726	-2.50992	P11440	P11440	Cyclin-dependent kinase 1	Cdk1	698
8.6192	8.66639	8.61894	8.65166	8.62838	8.30231	8.37616	8.40162	8.31804	8.34551	+	57	55	42	68.6	68.6	56.9	83.28	0	323.31	4578100000	1001	6.50688e-07	0.000477519	-0.288182	-14.0178	P11499	P11499	Heat shock protein HSP 90-beta	Hsp90ab1	699
4.48336	5.31961	4.84978	5.52294	5.2259	6.26297	6.12966	6.27869	5.93668	6.047	+	12	12	12	4.8	4.8	4.8	425.83	0	37.859	16504000	54	0.000676032	0.00037931	1.05068	5.36202	P11531	P11531	Dystrophin	Dmd	700
5.8655	5.29321	5.73984	5.91368	5.59359	4.79995	4.99133	4.12133	4.93933	5.17126	+	4	4	2	12.5	12.5	7.7	38.554	0	9.7196	3791800	16	0.0033313	0.00123942	-0.876523	-4.12281	P11609	P11609	Antigen-presenting glycoprotein CD1d1	Cd1d1	701
7.19932	7.21516	7.22593	7.30792	7.15634	7.742	7.70591	7.74732	7.72254	7.69468	+	35	35	35	38.9	38.9	38.9	140.97	0	323.31	586530000	372	6.76044e-08	0.000653521	0.501559	18.7503	P11627	P11627	Neural cell adhesion molecule L1	L1cam	702
5.5491	5.48552	5.74104	5.09878	5.58019	5.73777	5.58331	5.30993	5.60171	5.56579		6	6	6	9.5	9.5	9.5	115.04	0	7.1707	5675800	18	0.603769	0.620582	0.0687743	0.540198	P11688	P11688	Integrin alpha-5;Integrin alpha-5 heavy chain;Integrin alpha-5 light chain	Itga5	703
5.36871	5.87298	5.89539	5.6439	5.61554	7.53488	7.57887	7.61759	7.60963	7.55576	+	21	16	14	58.8	43.3	41.4	54.114	0	323.31	266100000	150	5.07576e-08	0.000634731	1.90004	19.4479	P11798	P11798	Calcium/calmodulin-dependent protein kinase type II subunit alpha	Camk2a	704
6.99787	6.84514	7.00745	6.95649	6.9056	6.36592	6.57886	6.49758	6.56674	6.52103	+	47	47	42	22.7	22.7	20.7	313.16	0	262.25	80119000	314	1.88168e-05	0.000278312	-0.436483	-8.98129	P11881;P70227	P11881	Inositol 1,4,5-trisphosphate receptor type 1	Itpr1	705
5.43167	5.46094	5.38775	0	5.33236	4.89511	0	4.95219	4.37849	5.02276		3	3	3	13.7	13.7	13.7	40.32	0.0008221	3.7343	1431600	6	0.753001	0.792558	-0.472833	-0.325708	P11930	P11930	Nucleoside diphosphate-linked moiety X motif 19, mitochondrial	Nudt19	706
7.87704	7.98847	7.91264	7.94833	7.9243	7.55247	7.57243	7.62764	7.58001	7.57937	+	35	35	35	75.4	75.4	75.4	60.448	0	323.31	875240000	514	2.85317e-07	0.000548571	-0.347769	-15.5922	P11983	P11983	T-complex protein 1 subunit alpha	Tcp1	707
6.56298	6.69682	6.68821	6.63814	6.54372	6.61385	6.81904	6.83456	6.71702	6.80378	+	21	21	21	35.8	35.8	35.8	86.721	0	191.28	84362000	166	0.0349191	0.011844	0.131678	2.53616	P12023	P12023	Amyloid beta A4 protein;N-APP;Soluble APP-alpha;Soluble APP-beta;C99;Beta-amyloid protein 42;Beta-amyloid protein 40;C83;P3(42);P3(40);C80;Gamma-secretase C-terminal fragment 59;Gamma-secretase C-terminal fragment 57;Gamma-secretase C-terminal fragment 50;C31	App	708
5.54453	5.49992	5.68151	5.4018	5.27958	4.96125	5.05698	5.00026	4.98712	0		2	2	2	19.3	19.3	19.3	15.434	0	9.689	2769700	13	0.178085	0.0952142	-1.48035	-1.47638	P12025	P12025	Midkine	Mdk	709
6.04739	5.98507	5.93353	6.14242	6.14752	5.63977	5.87951	6.00612	4.95376	5.16684	+	7	7	7	13.1	13.1	13.1	74.194	0	15.189	11729000	16	0.0360183	0.0122533	-0.521984	-2.51625	P12265	P12265	Beta-glucuronidase	Gusb	710
6.74929	6.84567	6.77017	6.71589	6.82841	7.01013	7.14783	7.20461	7.1692	7.15336	+	18	15	15	51.4	41.1	41.1	45.389	0	323.31	161100000	184	2.52244e-05	0.000274895	0.35514	8.62906	P12367	P12367	cAMP-dependent protein kinase type II-alpha regulatory subunit	Prkar2a	711
7.15957	7.2211	7.19844	7.1181	7.18173	7.31528	7.29726	7.34256	7.34986	7.31549	+	22	18	18	46.5	40.4	40.4	85.359	0	323.31	240380000	290	7.74442e-05	0.00024594	0.148302	7.38302	P12382	P12382	ATP-dependent 6-phosphofructokinase, liver type	Pfkl	712
4.10799	0	4.01406	0	4.03205	5.43697	5.48608	5.45585	5.23792	5.12701	+	2	2	2	6.1	6.1	6.1	51.378	0.0041965	2.5689	1545100	4	0.0189232	0.00656633	2.91794	2.93258	P12657	P12657	Muscarinic acetylcholine receptor M1	Chrm1	713
5.7885	5.56225	5.70222	5.58437	5.58496	7.11066	7.18633	7.10449	7.18512	7.09019	+	18	18	17	60.5	60.5	56.3	29.994	0	220.61	100920000	117	1.32025e-09	0.000641221	1.4909	30.8628	P12658	P12658	Calbindin	Calb1	714
7.82259	7.69485	7.81002	7.76431	7.74407	7.54819	7.55549	7.53929	7.5606	7.50017	+	8	8	8	54.8	54.8	54.8	16.101	0	322.7	641780000	149	2.04092e-05	0.00028634	-0.226419	-8.88248	P12787	P12787	Cytochrome c oxidase subunit 5A, mitochondrial	Cox5a	715
6.15996	6.08404	6.19474	6.31418	6.27193	6.34321	6.39116	6.46048	6.16388	6.28339	+	10	10	10	73.8	73.8	73.8	21.867	0	219.61	28084000	68	0.0930339	0.0408133	0.123454	1.90648	P12815	P12815	Programmed cell death protein 6	Pdcd6	716
5.60596	6.03539	5.87116	5.83819	5.66299	6.53456	6.59658	6.68187	6.54974	6.57828	+	13	10	10	42.8	38.1	38.1	43.224	0	119.7	48363000	86	1.07939e-05	0.000303081	0.785467	9.68257	P12849	P12849	cAMP-dependent protein kinase type I-beta regulatory subunit	Prkar1b	717
6.53432	6.29996	6.52128	6.52243	6.51158	8.10391	8.03735	8.13255	8.01005	8.068	+	49	49	49	59.7	59.7	59.7	113.39	0	323.31	1047000000	568	9.93623e-10	0.000688525	1.59245	31.9873	P12960	P12960	Contactin-1	Cntn1	718
5.69493	5.25171	5.72167	5.65063	5.6402	6.30123	6.25698	6.08296	6.14628	5.99932	+	5	5	5	34	34	34	23.866	0	59.901	15823000	38	0.000562977	0.000350966	0.565527	5.51607	P12961	P12961	Neuroendocrine protein 7B2;N-terminal peptide;C-terminal peptide	Scg5	719
6.96466	7.21187	7.04135	7.17895	7.20241	6.79137	6.81584	7.02094	6.87571	6.94564	+	15	15	15	50	50	50	29.976	0	323.31	159100000	214	0.00769126	0.00337331	-0.229946	-3.53362	P12970	P12970	60S ribosomal protein L7a	Rpl7a	720
6.1295	6.06629	6.05618	6.09608	5.89133	5.49337	5.53777	5.71907	5.54271	5.62851	+	8	8	8	31.6	31.6	31.6	40.916	0	22.95	12443000	53	4.14108e-05	0.000259807	-0.463588	-8.05916	P13011;Q99PL7;P13516;Q6T707	P13011;Q99PL7;P13516	Acyl-CoA desaturase 2;Acyl-CoA desaturase 1	Scd2;Scd3;Scd1	721
0	4.98929	5.62258	5.56687	4.99397	6.11932	6.04151	6.30292	6.2237	6.08923	+	13	13	13	26.4	26.4	26.4	85.941	0	54.998	18650000	46	0.109885	0.0496248	1.92079	1.79802	P13020;CON__Q3SX14	P13020	Gelsolin	Gsn	722
5.26152	5.6288	5.13672	5.60739	6.04348	3.93256	4.31283	0	0	3.40233	+	3	3	3	4.7	4.7	4.7	105.37	0.0031531	2.8389	2410300	6	0.0110524	0.00437753	-3.20604	-3.28815	P13405	P13405	Retinoblastoma-associated protein	Rb1	723
6.65956	6.66805	6.55931	6.59492	6.64109	6.29994	5.81333	6.00877	6.0187	5.90781	+	15	15	15	50.1	50.1	50.1	52.292	0	145.27	32456000	79	8.36743e-05	0.000243259	-0.614874	-7.30263	P13439	P13439	Uridine 5-monophosphate synthase;Orotate phosphoribosyltransferase;Orotidine 5-phosphate decarboxylase	Umps	724
8.20772	8.22758	8.27579	8.26036	8.16776	8.48133	8.47906	8.54218	8.46758	8.50024	+	47	47	47	51.7	51.7	51.7	119.43	0	323.31	4061500000	1041	3.06361e-06	0.000365615	0.266234	11.4496	P13595	P13595	Neural cell adhesion molecule 1	Ncam1	725
5.20978	5.24373	5.11667	5.13197	5.16423	6.00428	5.96954	6.20241	5.98875	6.14823	+	8	7	7	41	37.8	37.8	37.572	0	21.534	8941200	31	1.55572e-07	0.00064	0.889362	16.8551	P13707	P13707	Glycerol-3-phosphate dehydrogenase [NAD(+)], cytoplasmic	Gpd1	726
6.54284	6.57605	6.52515	6.67655	6.61515	4.94653	5.44293	5.61596	5.15543	5.5451	+	25	25	25	20.1	20.1	20.1	183.19	0	86.677	23477000	85	1.09436e-05	0.000302577	-1.24596	-9.66465	P13864	P13864	DNA (cytosine-5)-methyltransferase 1	Dnmt1	727
6.72641	6.61444	6.74964	6.74529	6.81187	8.04902	8.11817	8.17123	8.08736	8.03822	+	19	19	19	51	51	51	35.194	0	323.31	1005400000	187	6.31111e-10	0.000743363	1.36327	33.8673	P14094	P14094	Sodium/potassium-transporting ATPase subunit beta-1	Atp1b1	728
6.59538	6.85098	6.71115	6.69295	6.68639	6.39883	6.34838	6.43181	6.30634	6.46268	+	8	8	8	31.8	31.8	31.8	16.605	0	89.755	59836000	72	0.00021447	0.000277344	-0.317762	-6.37638	P14115	P14115	60S ribosomal protein L27a	Rpl27a	729
6.91794	7.10034	7.00368	7.00251	6.97549	6.57157	6.72026	6.71486	6.7154	6.63647	+	8	8	8	39	39	39	16.445	0	75.238	105830000	71	4.92288e-05	0.000252816	-0.328279	-7.86768	P14131	P14131	40S ribosomal protein S16	Rps16	730
6.88579	7.24368	7.01895	7.0177	7.03048	6.61748	6.86934	6.92873	6.83977	6.7447	+	16	16	16	44.8	44.8	44.8	31.419	0	260.02	130290000	140	0.0165703	0.00589917	-0.239316	-3.01957	P14148	P14148	60S ribosomal protein L7	Rpl7	731
7.70168	7.70717	7.7489	7.72269	7.81717	8.12959	8.00617	8.09255	8.05435	7.9691	+	13	13	13	48.2	48.2	48.2	36.511	0	323.31	1202100000	198	2.36915e-05	0.000279401	0.310828	8.70343	P14152	P14152	Malate dehydrogenase, cytoplasmic	Mdh1	732
7.49413	7.77418	7.62555	7.61882	7.48918	7.10656	7.16873	7.18256	7.18729	7.16301	+	16	16	16	64.1	64.1	64.1	32.838	0	323.31	376540000	159	4.07634e-05	0.000260309	-0.43874	-8.0768	P14206	P14206	40S ribosomal protein SA	Rpsa	733
8.15308	8.11418	8.11922	8.15333	8.13178	7.84746	7.87274	7.91165	7.83677	7.79673	+	22	22	22	59.1	59.1	59.1	47.994	0	323.31	1437100000	413	8.55482e-07	0.000469242	-0.28125	-13.5289	P14211	P14211	Calreticulin	Calr	734
6.39428	6.37805	6.21606	6.4975	6.50416	7.17606	7.2416	7.29155	7.22706	7.13261	+	13	13	13	40.3	40.3	40.3	33.344	0	323.31	135400000	127	7.26288e-07	0.000459701	0.815767	13.8195	P14231	P14231	Sodium/potassium-transporting ATPase subunit beta-2	Atp1b2	735
6.92292	6.77523	6.9801	6.83303	6.73487	6.49449	6.59394	6.29911	6.68989	6.35238	+	16	16	16	46	46	46	55.72	0	108.75	72262000	153	0.00287314	0.00108968	-0.363269	-4.23082	P14576	P14576	Signal recognition particle 54 kDa protein	Srp54	736
7.42416	7.52902	7.50263	7.45888	7.47151	7.278	7.28858	7.33828	7.27901	7.35597	+	36	36	36	71.9	71.9	71.9	60.718	0	323.31	352450000	401	0.000117866	0.000245955	-0.169274	-6.95466	P14685	P14685	26S proteasome non-ATPase regulatory subunit 3	Psmd3	737
7.30436	7.2616	7.29598	7.39998	7.32023	5.9932	6.03635	6.0029	5.96507	5.79331	+	43	43	39	67.7	67.7	62.1	66.785	0	323.31	116980000	227	2.875e-09	0.0008	-1.35827	-27.9792	P14733	P14733	Lamin-B1	Lmnb1	738
6.09562	6.39494	6.28515	6.37265	6.34062	6.42282	6.3153	6.38725	6.27042	6.21503		15	15	15	31.9	31.9	31.9	75.884	0	94.796	24751000	88	0.720606	0.761935	0.0243649	0.370531	P14824	P14824	Annexin A6	Anxa6	739
7.31135	7.38437	7.38778	7.26675	7.28832	6.77332	6.96497	7.05019	6.93566	6.81287	+	15	15	15	53.9	53.9	53.9	34.216	0	278.29	193760000	160	7.3095e-05	0.000243275	-0.420313	-7.44352	P14869	P14869	60S acidic ribosomal protein P0	Rplp0	740
8.61528	8.62111	8.58292	8.63198	8.59788	8.41702	8.42651	8.49723	8.41838	8.42946	+	126	126	123	61.9	61.9	61	270.25	0	323.31	6559500000	2156	9.1945e-06	0.000314607	-0.172111	-9.89343	P14873	P14873	Microtubule-associated protein 1B;MAP1B heavy chain;MAP1 light chain LC1	Map1b	741
5.75329	6.02576	6.03487	5.87749	6.04607	5.98262	5.81985	5.86787	5.71932	6.00621		8	8	8	35.3	35.3	35.3	32.928	0	18.796	11003000	38	0.407444	0.334771	-0.0683194	-0.874281	P14901	P14901	Heme oxygenase 1	Hmox1	742
6.41202	6.4204	6.48517	6.54921	6.50311	7.93568	7.95907	7.9697	8.00625	8.00121	+	18	18	18	50.4	50.4	50.4	42.119	0	323.31	680960000	239	2.16481e-11	0.000857143	1.5004	51.7179	P15105	P15105	Glutamine synthetase	Glul	743
7.53268	7.4218	7.53339	7.47609	7.47016	7.19676	7.27946	7.23024	7.20809	7.20978	+	26	26	24	37.2	37.2	35.4	99.795	0	323.31	331590000	242	7.33911e-06	0.000327928	-0.261957	-10.1965	P15116	P15116	Cadherin-2	Cdh2	744
6.31942	6.12281	6.29861	6.21394	6.20594	4.62	4.6192	5.10724	5.24075	5.03679	+	18	16	16	16.8	15.4	15.4	155.61	0	79	10611000	46	9.97461e-06	0.000309524	-1.30735	-9.78587	P15208	P15208	Insulin receptor;Insulin receptor subunit alpha;Insulin receptor subunit beta	Insr	745
7.3684	6.58106	6.66223	6.62643	6.63572	7.11294	6.94077	6.93814	7.08458	7.01928		17	17	14	32.6	32.6	28.5	92.132	0	311.79	162220000	217	0.149462	0.0756051	0.244375	1.59463	P15209	P15209	BDNF/NT-3 growth factors receptor	Ntrk2	746
5.34449	5.52809	5.4982	5.36014	5.22873	5.49023	5.70911	5.65152	5.53697	5.68802	+	3	3	3	15.1	15.1	15.1	29.978	0	14.672	3895000	11	0.0124793	0.00480044	0.223238	3.20706	P15327	P15327	Bisphosphoglycerate mutase	Bpgm	747
5.32369	5.40547	4.53417	5.37262	4.59659	5.21833	5.80232	5.95605	5.85134	5.75855	+	2	2	2	4.9	4.9	4.9	85.616	0	12.232	6189400	17	0.0215562	0.00726692	0.670812	2.84767	P15379	P15379	CD44 antigen	Cd44	748
5.62954	5.38668	5.55933	6.29656	6.29992	6.30055	6.10096	5.9566	6.03455	6.0182		18	13	13	10.8	8.1	8.1	245.25	0	48.66	15513000	18	0.255521	0.159744	0.247766	1.22471	P15508	P15508	Spectrin beta chain, erythrocytic	Sptb	749
7.92551	8.0192	7.93974	8.00186	7.98901	8.05053	8.08192	8.10075	7.97578	7.97911	+	15	15	10	86.2	86.2	55.3	17.208	0	323.31	1503700000	284	0.0828261	0.0353274	0.0625533	1.98173	P15532	P15532	Nucleoside diphosphate kinase A	Nme1	750
6.90035	7.22686	7.09139	7.37064	7.26691	6.81109	6.63011	6.95845	6.58021	6.732	+	9	9	2	27.4	27.4	9.4	21.266	0	119.6	144990000	104	0.0035895	0.00133072	-0.428856	-4.06878	P15864;Q07133	P15864	Histone H1.2	Hist1h1c	751
6.3312	5.98332	6.22451	6.20412	6.11281	5.63399	5.90364	6.07467	5.81337	5.43683	+	14	12	12	21.7	19.7	19.7	98.144	0	40.154	13549000	59	0.0125937	0.00482705	-0.398691	-3.20099	P15920	P15920	V-type proton ATPase 116 kDa subunit a isoform 2	Atp6v0a2	752
4.29988	0	4.55072	0	0	5.10887	5.69094	5.40765	5.40946	5.75484	+	4	4	4	9.9	9.9	9.9	77.968	0	10.752	1901200	10	0.00941989	0.00393703	3.70423	3.39572	P16014	P16014	Secretogranin-1;CCB peptide;PE-11	Chgb	753
6.22321	5.99928	6.38874	6.19786	6.30991	6.40944	6.15582	5.96948	6.22554	6.29128		4	4	4	45.2	45.2	45.2	14.866	0	41.923	19830000	41	0.894225	0.910878	-0.0134865	-0.137249	P16045	P16045	Galectin-1	Lgals1	754
6.35788	6.39589	6.44986	6.39954	6.32203	7.09286	7.06915	7.20895	7.15109	7.16548	+	33	33	31	51.2	51.2	48	83.56	0	323.31	155820000	294	1.50251e-08	0.000787149	0.752469	22.7007	P16054	P16054	Protein kinase C epsilon type	Prkce	755
4.55056	4.2905	4.37954	4.55417	4.02292	6.43215	6.28764	6.32685	6.26319	6.41744	+	26	26	26	28.4	28.4	28.4	153.55	0	239.52	52755000	119	5.82584e-08	0.000651163	1.98591	19.1094	P16056	P16056	Hepatocyte growth factor receptor	Met	756
5.92778	5.82705	5.99561	5.79144	6.08472	5.58998	5.32135	5.6233	5.62637	5.48923	+	7	7	5	10.5	10.5	7.9	91.98	0	14.301	7200100	21	0.00104577	0.000489796	-0.395273	-5.00539	P16092;P21803;Q03142	P16092	Fibroblast growth factor receptor 1	Fgfr1	757
7.50576	7.58172	7.57731	7.66284	7.62658	7.63944	7.64712	7.76191	7.67061	7.69549	+	22	21	21	66.2	62.6	62.6	36.572	0	323.31	589930000	363	0.0281292	0.00942616	0.0920698	2.67532	P16125	P16125	L-lactate dehydrogenase B chain	Ldhb	758
6.21532	6.23175	6.16625	6.04875	6.12561	5.82444	5.84777	5.80083	5.72228	5.85193	+	3	3	3	30.9	30.9	30.9	12.51	0	87.155	15138000	26	2.63801e-05	0.000272601	-0.348087	-8.57624	P16254	P16254	Signal recognition particle 14 kDa protein;Signal recognition particle 14 kDa protein, N-terminally processed	Srp14	759
3.78176	0	0	3.81636	3.69997	4.48164	4.78731	5.14333	5.03715	5.11167	+	3	3	3	3.7	3.7	3.7	135.37	0.00082823	3.9282	1055400	6	0.0215091	0.00726636	2.6526	2.84909	P16283;P13808	P16283	Anion exchange protein 3	Slc4a3	760
5.23917	4.91122	5.34173	4.79161	4.9018	6.64264	6.6044	6.65467	6.6689	6.57216	+	15	15	15	44	44	44	47.123	0	75.549	31224000	71	4.49967e-07	0.000513699	1.59145	14.7028	P16330	P16330	2,3-cyclic-nucleotide 3-phosphodiesterase	Cnp	761
7.357	7.10068	7.29097	7.35635	7.35328	7.08856	7.17679	7.11674	7.1173	6.89416	+	23	23	23	48.9	48.9	48.9	82.843	0	323.31	226510000	264	0.0150553	0.00551527	-0.212946	-3.08269	P16332	P16332	Methylmalonyl-CoA mutase, mitochondrial	Mut	762
4.28443	4.91966	4.45422	4.69917	4.34475	0	0	0	0	0	+	2	2	2	4	4	4	82.273	0.0019087	3.0041	202960	2	2.34507e-10	0.000772727	-4.54044	-38.3551	P16374	P16374	Zinc finger protein 60	Zfp60	763
0	0	0	0	0	4.27722	3.76891	4.29721	3.97544	4.42017	+	3	1	1	8.1	2.8	2.8	56.409	0.002373	2.9064	80396	4	5.25799e-10	0.000792453	4.14779	34.6539	P16388	P16388	Potassium voltage-gated channel subfamily A member 1	Kcna1	764
4.29874	4.04926	3.95608	3.83699	0	5.98363	5.95788	5.94984	5.83615	5.79354	+	6	6	6	18.7	18.7	18.7	46.584	0	13.614	4512600	21	0.0108967	0.00433765	2.676	3.29767	P16460	P16460	Argininosuccinate synthase	Ass1	765
8.00268	8.04782	8.02239	8.02305	7.96914	8.51874	8.48534	8.48942	8.4661	8.43837	+	210	210	209	76.3	76.3	76.3	284.59	0	323.31	3105900000	2644	7.04722e-09	0.000676617	0.466577	24.9839	P16546	P16546	Spectrin alpha chain, non-erythrocytic 1	Sptan1	766
6.34494	6.47309	6.59506	6.34864	6.58251	6.39317	6.41244	6.47328	6.29372	6.27814		10	10	10	29.7	29.7	29.7	53.844	0	90.65	42094000	113	0.170562	0.0900285	-0.0986966	-1.5057	P16675	P16675	Lysosomal protective protein;Lysosomal protective protein 32 kDa chain;Lysosomal protective protein 20 kDa chain	Ctsa	767
8.41167	8.52702	8.47722	8.49681	8.50459	8.63449	8.63782	8.63295	8.67082	8.64375	+	24	24	24	78.4	78.4	78.4	35.81	0	323.31	5100200000	806	5.73295e-05	0.000252888	0.160503	7.70202	P16858;Q64467	P16858	Glyceraldehyde-3-phosphate dehydrogenase	Gapdh	768
5.2194	5.33858	5.24603	5.28807	5.12917	4.72594	4.14746	4.97045	4.47299	4.92234	+	2	2	2	7.4	7.4	7.4	52.297	0	7.8004	1727800	7	0.00519343	0.00245117	-0.596412	-3.80582	P16951	P16951	Cyclic AMP-dependent transcription factor ATF-2	Atf2	769
6.31965	6.27683	6.36295	6.35143	6.24991	6.61268	6.59962	6.55711	6.56738	6.50908	+	7	7	7	19.5	19.5	19.5	45.681	0	180.38	48986000	55	1.67971e-05	0.000284203	0.257021	9.12096	P17047	P17047	Lysosome-associated membrane glycoprotein 2	Lamp2	770
5.0994	5.71508	5.32102	5.38313	5.82656	6.77656	6.65706	6.78907	6.69178	6.75048	+	26	14	14	51.7	31.3	31.3	69.641	0	293.53	35796000	68	1.42163e-05	0.00028549	1.26395	9.32946	P17156	P17156	Heat shock-related 70 kDa protein 2	Hspa2	771
8.36953	8.41093	8.38595	8.3409	8.33151	8.50741	8.50599	8.49167	8.5086	8.47094	+	32	32	26	77.2	77.2	62	47.14	0	323.31	3596000000	782	4.52281e-05	0.000256834	0.129159	7.96107	P17182	P17182	Alpha-enolase	Eno1	772
6.30287	6.402	6.54062	6.44818	6.53063	7.94702	7.90458	7.91221	7.89785	7.86753	+	25	20	19	73.7	58.1	56.2	47.296	0	323.31	512850000	248	1.00151e-09	0.000682927	1.46097	31.9555	P17183	P17183	Gamma-enolase	Eno2	773
6.83216	6.82455	6.79111	6.95665	6.74488	5.896	6.34772	6.53422	5.70035	5.84944	+	10	10	10	43.3	43.3	43.3	56.477	0	214.43	52919000	74	0.00157711	0.000638189	-0.764325	-4.68233	P17225	P17225	Polypyrimidine tract-binding protein 1	Ptbp1	774
7.44834	7.44356	7.45882	7.38186	7.40104	7.86063	7.94185	7.95836	7.8849	7.88883	+	46	46	35	59.9	59.9	45.3	107.66	0	323.31	763440000	584	3.73184e-08	0.00069281	0.480195	20.2244	P17426	P17426	AP-2 complex subunit alpha-1	Ap2a1	775
7.36448	7.50084	7.44758	7.46282	7.42706	7.93004	7.95322	7.94329	7.90982	7.92938	+	43	32	32	59.1	43.9	43.9	104.02	0	323.31	849160000	480	2.99865e-08	0.000682594	0.492597	20.7947	P17427	P17427	AP-2 complex subunit alpha-2	Ap2a2	776
6.94579	6.69624	6.81245	6.7545	6.71243	6.93738	6.90514	6.8919	6.76388	6.79033		16	16	16	45.8	45.8	45.8	57.621	0	111.95	111380000	172	0.22966	0.135011	0.0734432	1.30044	P17439	P17439	Glucosylceramidase	Gba	777
4.81246	5.37227	0	5.24988	5.109	5.20523	5.7637	4.85629	5.49754	5.52293		3	3	3	13.3	13.3	13.3	52.609	0	13.808	2728200	13	0.261428	0.16559	1.26041	1.20831	Q63836;P17563	Q63836;P17563	Selenium-binding protein 2;Selenium-binding protein 1	Selenbp2;Selenbp1	778
7.65679	7.59631	7.6516	7.60859	7.62615	8.06506	8.105	8.11797	8.09219	8.05026	+	44	44	39	49.5	49.5	45.5	108.3	0	323.31	1323500000	577	4.212e-09	0.000781609	0.45821	26.6627	P17710	P17710	Hexokinase-1	Hk1	779
8.27261	8.31519	8.28434	8.25448	8.23651	8.33644	8.34443	8.28997	8.3379	8.24731		13	13	13	75	75	75	17.971	0	323.31	2962600000	316	0.131793	0.0619667	0.0385838	1.67837	P17742	P17742	Peptidyl-prolyl cis-trans isomerase A;Peptidyl-prolyl cis-trans isomerase A, N-terminally processed	Ppia	780
7.76081	7.85577	7.76402	7.82571	7.83333	8.09844	8.11628	7.99676	8.09054	8.12963	+	19	19	19	73.2	73.2	73.2	32.191	0	323.31	1202200000	303	1.58987e-05	0.000279141	0.278399	9.18922	P17751	P17751	Triosephosphate isomerase	Tpi1	781
6.01795	6.09954	6.06989	6.14931	5.76809	6.33895	6.28153	6.17883	6.2772	6.26687	+	6	6	6	16.1	16.1	16.1	53.984	0	52.345	17369000	40	0.00851047	0.00368552	0.24772	3.46456	P17809	P17809	Solute carrier family 2, facilitated glucose transporter member 1	Slc2a1	782
6.99674	7.06974	6.99498	7.03547	6.99302	5.8575	5.85169	6.03977	5.97221	6.0875	+	11	11	11	76.6	76.6	76.6	28.785	0	163.42	69080000	85	2.56188e-08	0.000695035	-1.05626	-21.2148	P17918	P17918	Proliferating cell nuclear antigen	Pcna	783
6.56348	6.53433	6.64579	6.61763	6.57386	6.80686	6.8449	6.85607	6.86808	6.78334	+	26	26	25	42.5	42.5	40.3	93.696	0	215.95	82959000	217	1.1284e-05	0.000300578	0.244832	9.62489	P18052	P18052	Receptor-type tyrosine-protein phosphatase alpha	Ptpra	784
6.34647	6.42439	6.49676	6.17295	5.9003	5.66487	5.83292	5.72471	5.60754	5.55241	+	10	10	10	40	40	40	37.863	0	27.575	15823000	39	0.000985994	0.000478379	-0.591685	-5.05266	P18155	P18155	Bifunctional methylenetetrahydrofolate dehydrogenase/cyclohydrolase, mitochondrial;NAD-dependent methylenetetrahydrofolate dehydrogenase;Methenyltetrahydrofolate cyclohydrolase	Mthfd2	785
7.30999	7.26508	7.35209	7.3438	7.31235	7.46562	7.46362	7.44152	7.49722	7.37681	+	20	20	20	50.7	50.7	50.7	44.953	0	323.31	387040000	254	0.000792791	0.000413516	0.132299	5.23009	P18242	P18242	Cathepsin D	Ctsd	786
6.81367	6.76633	6.78872	6.77135	6.66269	7.21519	7.04076	7.09198	7.11307	7.10432	+	10	10	10	22.6	22.6	22.6	42.444	0	143.88	138080000	117	1.60754e-05	0.000278714	0.352511	9.17546	P18572	P18572	Basigin	Bsg	787
6.01026	6.17713	6.01841	5.93485	6.01085	5.99256	5.75302	5.784	5.71686	5.64061	+	12	7	7	26.1	16.5	16.5	83.693	0	22.339	10980000	31	0.0073965	0.00327981	-0.25289	-3.56039	P18654	P18654	Ribosomal protein S6 kinase alpha-3	Rps6ka3	788
8.35774	8.40174	8.33748	8.35677	8.34147	8.16521	8.19723	8.18758	8.18038	8.14057	+	20	20	19	78.9	78.9	72.3	18.559	0	323.31	2830200000	385	1.8457e-06	0.00040678	-0.184849	-12.2379	P18760	P18760	Cofilin-1	Cfl1	789
4.18882	4.6497	3.91549	4.58706	3.86004	5.48969	5.54172	5.5773	5.45011	5.63897	+	3	3	3	4.8	4.8	4.8	138.82	0	9.9492	2832100	8	5.49207e-05	0.000254746	1.29933	7.74842	P18826	P18826	Phosphorylase b kinase regulatory subunit alpha, skeletal muscle isoform	Phka1	790
7.88778	7.9327	7.96023	7.88886	7.82917	8.29783	8.38582	8.38353	8.35757	8.36082	+	26	26	23	80.5	80.5	73.4	40.084	0	323.31	2454300000	637	1.68773e-07	0.000626087	0.457365	16.6801	P18872;P20612;Q3V3I2;P50149	P18872	Guanine nucleotide-binding protein G(o) subunit alpha	Gnao1	791
8.09902	8.17719	8.34494	8.15057	8.17251	8.07144	8.13631	8.1891	8.13017	8.16029		121	121	121	67.1	67.1	67.1	272.43	0	323.31	2666200000	1762	0.29414	0.199924	-0.051387	-1.12266	P19096	P19096	Fatty acid synthase;[Acyl-carrier-protein] S-acetyltransferase;[Acyl-carrier-protein] S-malonyltransferase;3-oxoacyl-[acyl-carrier-protein] synthase;3-oxoacyl-[acyl-carrier-protein] reductase;3-hydroxyacyl-[acyl-carrier-protein] dehydratase;Enoyl-[acyl-carrier-protein] reductase;Oleoyl-[acyl-carrier-protein] hydrolase	Fasn	792
7.18429	7.29824	7.2304	7.24578	7.3149	7.32681	7.37372	7.46891	7.37522	7.30897	+	10	10	10	56.7	56.7	56.7	23.609	0	323.31	352360000	144	0.0129327	0.00493591	0.116003	3.18332	P19157;P46425	P19157;P46425	Glutathione S-transferase P 1;Glutathione S-transferase P 2	Gstp1;Gstp2	793
4.69401	4.79459	4.70193	4.51534	4.45737	0	0	0	4.40376	0	+	1	1	1	4.9	4.9	4.9	49.935	0.0012889	3.3111	345210	4	0.0028028	0.00107708	-3.7519	-4.24904	P19182	P19182	Interferon-related developmental regulator 1	Ifrd1	794
5.80617	6.5425	6.15455	6.42758	6.29372	5.92096	6.10629	6.19025	5.69173	6.12428		4	4	4	20.7	20.7	20.7	23.464	0	51.883	21317000	32	0.16615	0.0870062	-0.238204	-1.52345	P19253	P19253	60S ribosomal protein L13a	Rpl13a	795
6.23101	6.19634	6.2335	6.07408	5.98102	6.32779	6.17322	6.01511	6.23515	6.21227		3	3	3	31.2	31.2	31.2	19.686	0	54.917	20705000	37	0.507976	0.465787	0.0495132	0.692915	P19258	P19258	Protein Mpv17	Mpv17	796
7.90679	7.89098	7.95568	7.93333	7.95325	7.20992	7.22383	7.27964	7.18333	7.15305	+	24	24	24	59.5	59.5	59.5	46.533	0	323.31	594230000	305	2.15478e-09	0.000697987	-0.718051	-29.0154	P19324	P19324	Serpin H1	Serpinh1	797
6.13912	5.85416	5.98586	6.06677	5.66136	5.03242	3.84321	4.6592	4.6604	0	+	6	6	6	25.6	25.6	25.6	42.554	0	34.564	5716700	21	0.0390302	0.0134278	-2.30241	-2.46472	P19426	P19426	Negative elongation factor E	Nelfe	798
7.18244	7.22544	7.29684	7.35334	7.26743	6.96682	6.89093	7.06551	6.84458	6.85534	+	10	10	10	56.2	56.2	56.2	13.813	0	136.11	185130000	142	0.000147954	0.000263076	-0.340463	-6.73071	P19536	P19536	Cytochrome c oxidase subunit 5B, mitochondrial	Cox5b	799
7.7624	7.62468	7.81789	7.64064	7.55449	7.53973	7.39742	7.42305	7.54438	7.43295	+	14	14	14	60.4	60.4	60.4	19.53	0	323.31	554930000	173	0.00589584	0.00278319	-0.212515	-3.71711	P19783	P19783	Cytochrome c oxidase subunit 4 isoform 1, mitochondrial	Cox4i1	800
4.14245	4.5866	0	4.44188	0	0	3.84274	0	0	0		1	1	1	3.9	3.9	3.9	36.713	0.0014416	3.1744	91550	1	0.196392	0.108603	-1.86564	-1.40937	P19973	P19973	Lymphocyte-specific protein 1	Lsp1	801
8.48471	8.41451	8.4819	8.47194	8.45217	8.19855	8.19833	8.24743	8.15619	8.17251	+	45	43	43	57.7	56	56	72.421	0	323.31	3077200000	864	1.03081e-06	0.000456522	-0.266444	-13.2049	P20029	P20029	78 kDa glucose-regulated protein	Hspa5	802
6.23543	6.31631	6.17319	6.18868	6.25479	6.24868	6.16095	6.21048	6.2237	5.54473		9	9	9	24.1	24.1	24.1	61.115	0	25.081	25011000	65	0.285928	0.191204	-0.155969	-1.14341	P20060	P20060	Beta-hexosaminidase subunit beta	Hexb	803
7.63482	8.00694	7.75926	7.94579	7.9004	7.44028	7.72553	7.72687	7.4746	7.73222	+	7	7	7	72	72	72	5.6794	0	323.31	829870000	129	0.0416455	0.0155606	-0.229542	-2.42314	P20065	P20065	Thymosin beta-4;Hematopoietic system regulatory peptide	Tmsb4x	804
7.20922	7.15455	7.22042	7.26633	7.23965	7.30298	7.3161	7.35031	7.37475	7.31186	+	10	10	10	52.9	52.9	52.9	28.127	0	323.31	268500000	124	0.00116146	0.000521805	0.113165	4.92174	P20108	P20108	Thioredoxin-dependent peroxide reductase, mitochondrial	Prdx3	805
7.94271	8.0242	8.11697	8.0282	7.98134	7.03898	6.71509	6.65028	6.78645	6.57427	+	50	50	45	82.6	82.6	75.5	53.687	0	323.31	646310000	481	4.00117e-07	0.000530973	-1.26567	-14.9274	P20152;P15331;CON__Q3KNV1;CON__P08729;CON__P05787;CON__Q9H552;P11679	P20152	Vimentin	Vim	806
4.55195	0	4.2183	3.86866	0	5.42318	5.41437	5.44029	5.38471	4.88779	+	1	1	1	5.8	5.8	5.8	32.935	0	11.918	1337100	4	0.0284688	0.009549	2.78229	2.66758	P20352	P20352	Tissue factor	F3	807
7.83749	7.89201	7.84875	7.884	7.87701	7.9398	7.99448	8.13216	7.96319	8.02877	+	103	103	103	63.8	63.8	63.8	199.13	0	323.31	1691300000	1150	0.0035273	0.0012962	0.143828	4.0814	P20357	P20357	Microtubule-associated protein 2	Map2	808
5.79786	5.59047	5.85236	5.87792	5.76728	6.58956	6.70108	6.77283	6.75455	6.76299	+	21	12	12	39.7	25.1	25.1	76.851	0	147.5	41150000	85	3.13515e-07	0.000545794	0.939022	15.4042	P20444	P20444	Protein kinase C alpha type	Prkca	809
5.48945	5.67372	5.19025	5.29721	5.39284	4.67865	0	4.17681	0	0	+	2	2	2	6.7	6.7	6.7	49.295	0	7.2667	1488400	7	0.0103019	0.00417436	-3.6376	-3.33537	P20664	P20664	DNA primase small subunit	Prim1	810
0	0	0	0	0	4.97494	4.85914	4.96382	4.89338	4.77119	+	1	1	1	1.9	1.9	1.9	69.259	0.0020632	2.9727	451930	2	1.25554e-14	0	4.89249	131.434	P20917	P20917	Myelin-associated glycoprotein	Mag	811
7.65165	7.70778	7.63177	7.67034	7.65452	7.43713	7.50636	7.59411	7.42397	7.55119	+	22	22	14	57.5	57.5	44.2	32.994	0	323.31	565490000	311	0.00176767	0.000721098	-0.160661	-4.5947	P21107	P21107	Tropomyosin alpha-3 chain	Tpm3	812
6.4346	6.49073	6.61643	6.53828	6.47016	6.34682	6.48247	6.62137	6.50538	6.64035		8	8	8	58	58	58	17.8	0	135.76	47942000	100	0.884687	0.903087	0.00923834	0.149725	P21126	P21126	Ubiquitin-like protein 4A	Ubl4a	813
0	0	0	0	0	0	5.30567	5.29612	5.32021	0	+	1	1	1	6.8	6.8	6.8	28.123	0.00098007	3.6229	608920	3	0.0399692	0.0138729	3.1844	2.44948	P21237	P21237	Brain-derived neurotrophic factor	Bdnf	814
0	0	4.81986	4.07078	0	4.94413	4.39438	0	4.85775	0		5	1	1	3.3	0.9	0.9	210.57	0.0022166	2.923	453760	2	0.525212	0.492005	1.06113	0.664245	P21271	P21271	Unconventional myosin-Vb	Myo5b	815
7.18543	7.13459	7.26098	7.21917	7.12594	7.27492	7.36909	7.42771	7.37129	7.34246	+	25	15	13	68	46	40.1	42.024	0	323.31	296710000	239	0.00129561	0.000575916	0.171874	4.83545	P21278	P21278	Guanine nucleotide-binding protein subunit alpha-11	Gna11	816
7.6689	7.64585	7.70589	7.59459	7.63849	7.6761	7.7513	7.74231	7.74518	7.68203	+	27	27	16	66.9	66.9	40.7	42.158	0	323.31	783240000	444	0.0238592	0.00803457	0.0686382	2.78177	P21279	P21279	Guanine nucleotide-binding protein G(q) subunit alpha	Gnaq	817
5.97271	6.34459	6.17053	5.99531	6.21064	6.79571	6.41047	6.71366	6.71032	6.70174	+	8	8	8	55	55	55	15.531	0	43.143	46635000	60	0.000576415	0.000349791	0.527626	5.49606	P21460	P21460	Cystatin-C	Cst3	818
4.12418	5.35191	5.20876	5.49993	4.76687	4.06468	3.94815	3.68261	0	4.65789	+	8	4	4	14.9	9.4	9.4	67.317	0	46.239	1004900	6	0.0833237	0.0355606	-1.71967	-1.97786	P21619	P21619	Lamin-B2	Lmnb2	819
0	0	0	0	0	5.94107	6.01828	5.96241	5.86713	5.95882	+	3	3	3	9.6	9.6	9.6	68.168	0	9.9868	4993800	13	8.76235e-17	0	5.94954	244.511	P21836	P21836	Acetylcholinesterase	Ache	820
6.67489	6.72955	6.63214	6.70656	6.70435	7.81433	7.7051	7.72506	7.68635	7.67563	+	21	21	21	49.9	49.9	49.9	51.24	0	323.31	744930000	276	5.41056e-10	0.000785047	1.0318	34.5295	P21956	P21956	Lactadherin	Mfge8	821
0	5.13117	0	4.99446	5.14811	5.14709	5.32541	5.42669	5.2051	5.30784		1	1	1	3	3	3	37.064	0.00253	2.8972	1468100	8	0.112174	0.0508535	2.22768	1.78452	P21995	P21995	Embigin	Emb	822
0	0	0	0	0	5.29274	5.10054	4.79125	5.2282	0	+	2	2	2	14.9	14.9	14.9	31.004	0	9.9862	555850	6	0.00402898	0.00158264	4.08255	3.98578	P22005	P22005	Proenkephalin-A;Synenkephalin;Met-enkephalin;PENK(114-133);PENK(143-184);Met-enkephalin-Arg-Ser-Leu;Leu-enkephalin;PENK(238-259);Met-enkephalin-Arg-Phe	Penk	823
6.30492	6.07947	6.80741	6.63875	6.2	6.68368	6.78734	6.58857	6.70684	6.63007	+	13	13	13	49.5	49.5	49.5	47.13	0	106.55	55026000	97	0.0887043	0.0384554	0.27319	1.93738	P22315	P22315	Ferrochelatase, mitochondrial	Fech	824
6.17415	6.23977	6.22755	6.26853	6.50137	5.8173	5.91427	5.88254	5.60447	5.76568	+	10	10	9	19.2	19.2	17	100.56	0	104.03	21567000	72	0.000271157	0.000293647	-0.485421	-6.15951	P22682	P22682	E3 ubiquitin-protein ligase CBL	Cbl	825
5.47398	5.71047	5.81693	5.7953	5.1599	6.52637	6.53148	6.51647	6.5051	6.51685	+	6	6	6	19	19	19	55.098	0	52.456	29662000	59	6.99689e-05	0.00024485	0.927935	7.48952	P22723;Q9R0Y8	P22723	Gamma-aminobutyric acid receptor subunit gamma-2	Gabrg2	826
7.22634	7.21402	7.25212	7.09795	7.14392	7.13786	7.09923	7.15933	7.0798	7.00659	+	29	29	29	51	51	51	91.349	0	319.01	206810000	257	0.048996	0.0190569	-0.0903103	-2.319	P22892	P22892	AP-1 complex subunit gamma-1	Ap1g1	827
6.0944	6.1474	5.96708	6.15333	6.18247	5.52031	5.67913	5.71487	5.59035	5.5483	+	8	8	8	41.8	41.8	41.8	39.344	0	61.896	11361000	61	1.43443e-05	0.00028482	-0.498341	-9.31816	P22907	P22907	Porphobilinogen deaminase	Hmbs	828
4.83042	5.28966	0	5.26548	5.17053	0	0	0	0	0	+	1	1	1	11.6	11.6	11.6	15.746	0.0047781	2.4196	594870	4	0.00402051	0.00158288	-4.11122	-3.98729	P22935	P22935	Cellular retinoic acid-binding protein 2	Crabp2	829
7.35944	7.54691	7.45214	7.45199	7.42277	6.98603	7.15987	7.09026	6.99722	6.9759	+	53	53	53	41.1	41.1	41.1	161.93	0	323.31	269350000	415	2.52343e-05	0.000274702	-0.404795	-8.6286	P23116	P23116	Eukaryotic translation initiation factor 3 subunit A	Eif3a	830
0	4.10473	0	4.7906	0	0	0	4.88435	4.589	0		1	1	1	2.5	2.5	2.5	86.771	0.00098312	3.6721	283520	1	0.944033	0.951979	0.115604	0.0724365	P23188	P23188	Furin	Furin	831
7.00415	6.97411	7.11926	7.09767	7.0423	6.45561	6.55745	6.62112	6.44634	6.441	+	7	7	5	37.7	37.7	22.4	20.855	0	219.04	103030000	99	2.18158e-06	0.000389791	-0.543195	-11.9726	P23198	P23198	Chromobox protein homolog 3	Cbx3	832
0	0	0	3.23762	0	5.84494	5.77608	5.91502	5.57262	5.82332	+	4	4	4	17	17	17	43.004	0	43.557	5266900	25	4.76016e-05	0.000254408	5.13887	7.90461	P23242	P23242	Gap junction alpha-1 protein	Gja1	833
5.67148	5.93274	5.81637	5.98384	5.84691	4.97631	4.96394	4.78888	5.21998	5.07324	+	6	6	6	13.7	13.7	13.7	69.483	0	10.653	5060200	14	1.22375e-05	0.00029426	-0.845797	-9.52024	P23475	P23475	X-ray repair cross-complementing protein 6	Xrcc6	834
6.62774	6.68289	6.69099	6.58781	6.66231	6.46456	6.87083	6.61489	6.54125	6.52541		15	15	15	73	73	73	32.277	0	84.846	56867000	127	0.540903	0.516885	-0.0469626	-0.638644	P23492	P23492	Purine nucleoside phosphorylase	Pnp	835
6.804	6.83853	6.79431	6.77289	6.90548	6.92278	6.89071	6.99832	6.97404	6.96934	+	13	13	13	65.6	65.6	65.6	24.634	0	200.26	106820000	150	0.00286048	0.00108635	0.127997	4.23406	P23506	P23506	Protein-L-isoaspartate(D-aspartate) O-methyltransferase	Pcmt1	836
6.40202	6.54609	6.36762	6.54424	6.40002	6.47802	6.17272	6.19008	6.087	6.14504	+	9	9	9	37.4	37.4	37.4	35.877	0	323.31	34175000	70	0.0162316	0.00580155	-0.237425	-3.03315	P23591	P23591	GDP-L-fucose synthase	Tsta3	837
6.53333	6.42813	6.55964	6.17632	6.53928	6.70777	6.62398	6.50587	6.50572	6.52311		13	13	13	28.4	28.4	28.4	73.12	0	129.63	52880000	110	0.163212	0.0849121	0.125948	1.5355	P23780;Q8VC60	P23780	Beta-galactosidase	Glb1	838
6.03643	5.91258	5.83248	5.5742	5.71931	6.77559	6.65202	6.87077	6.89193	6.76153	+	24	20	19	31.1	25.9	24.5	101.57	0	111.9	61659000	109	4.74743e-06	0.000357915	0.975367	10.8053	P23818	P23818	Glutamate receptor 1	Gria1	839
6.73117	6.51916	6.71708	6.75116	6.88931	7.35534	7.40042	7.45618	7.37519	7.42357	+	39	39	33	49.5	49.5	41	98.661	0	323.31	301810000	373	4.11576e-06	0.000352941	0.680564	11.0117	P23819	P23819	Glutamate receptor 2	Gria2	840
7.47602	7.48223	7.47645	7.49408	7.53584	7.49131	7.49712	7.48944	7.42752	7.47641		26	26	26	59	59	59	59.795	0	323.31	436890000	427	0.356197	0.273458	-0.0165662	-0.979121	P24270	P24270	Catalase	Cat	841
6.7024	6.75244	6.65746	6.67273	6.6367	6.62016	6.51754	6.41214	6.61261	6.40506	+	10	10	10	38.3	38.3	38.3	42.791	0	210.11	53997000	88	0.00975738	0.00401709	-0.170842	-3.37195	P24288	P24288	Branched-chain-amino-acid aminotransferase, cytosolic	Bcat1	842
7.46006	7.48937	7.50151	7.48377	7.45417	7.18806	7.29221	7.3365	7.27198	7.29223	+	11	11	11	47.7	47.7	47.7	23.713	0	323.31	359310000	124	5.49961e-05	0.00025459	-0.20158	-7.74693	P24369	P24369	Peptidyl-prolyl cis-trans isomerase B	Ppib	843
6.27635	6.47157	6.40157	6.44212	6.42903	6.17464	6.26748	6.24457	6.28278	6.15661	+	7	7	7	37.8	37.8	37.8	25.564	0	50.434	23618000	46	0.00285487	0.00108709	-0.17891	-4.23551	P24472;P30115;P13745	P24472	Glutathione S-transferase A4	Gsta4	844
7.01874	7.11544	6.98861	7.11604	7.12434	7.0724	7.14999	7.17797	7.1797	7.13729	+	27	27	27	59.6	59.6	59.6	69.05	0	323.31	181320000	329	0.0750662	0.0312966	0.0708316	2.04519	P24527	P24527	Leukotriene A-4 hydrolase	Lta4h	845
7.02197	7.07236	7.03201	7.03579	7.07151	6.73683	6.76885	6.67702	6.72813	6.63441	+	25	25	23	69.6	69.6	66.3	55.814	0	220.82	122010000	235	1.1742e-06	0.000445033	-0.33768	-12.9828	P24547	P24547	Inosine-5-monophosphate dehydrogenase 2	Impdh2	846
6.45741	6.32443	6.4997	6.54879	6.32467	6.24487	6.2521	6.22178	6.32033	6.27346	+	11	11	11	28.8	28.8	28.8	48.508	0	67.437	35029000	80	0.00860008	0.00371619	-0.168492	-3.45744	P24638	P24638	Lysosomal acid phosphatase	Acp2	847
6.2319	6.02829	6.29724	6.18404	6.17152	5.90976	6.37752	6.15109	6.30666	6.26541		5	5	5	22.7	22.7	22.7	31.172	0	74.82	23084000	47	0.839363	0.866061	0.0194924	0.209409	P24668	P24668	Cation-dependent mannose-6-phosphate receptor	M6pr	848
4.42211	4.69777	5.20949	5.61105	5.65245	4.50281	0	0	4.43185	0	+	2	2	2	2.6	2.6	2.6	91.512	0.0043303	2.4758	1570000	2	0.0178417	0.00627513	-3.33164	-2.97108	P24788	P24788	Cyclin-dependent kinase 11B	Cdk11b	849
7.08012	7.1437	7.05941	7.09747	7.10558	5.63202	5.51152	5.85407	5.61293	5.74333	+	22	22	22	39.5	39.5	39.5	91.545	0	216.83	72526000	135	1.10282e-08	0.000701754	-1.42648	-23.6077	P25206	P25206	DNA replication licensing factor MCM3	Mcm3	850
6.98577	7.17932	7.13802	7.00898	6.90598	6.70522	6.79093	6.85477	6.828	6.72394	+	13	13	13	48.1	48.1	48.1	31.231	0	128.07	127570000	147	0.00193508	0.000756834	-0.263045	-4.52579	P25444	P25444	40S ribosomal protein S2	Rps2	851
5.17322	5.04906	5.1593	4.70369	5.35278	5.86094	5.80083	5.66123	6.00527	5.90416	+	5	5	5	28.6	28.6	28.6	24.328	0	11.81	7575900	30	0.000251287	0.000287072	0.758874	6.22931	P25785	P25785	Metalloproteinase inhibitor 2	Timp2	852
4.99528	5.34203	0	5.06528	4.53334	5.47235	4.82773	4.83845	5.42045	4.76902		3	3	3	4.3	4.3	4.3	105.61	0.00017857	6.2962	2618600	5	0.32006	0.229633	1.07841	1.06008	P25799	P25799	Nuclear factor NF-kappa-B p105 subunit;Nuclear factor NF-kappa-B p50 subunit	Nfkb1	853
6.50106	6.64269	6.66853	6.65238	6.69096	6.55382	6.6178	6.75233	6.59625	6.63409		51	42	42	32.6	29	29	269.82	0	323.31	65733000	286	0.995659	0.996847	-0.000264931	-0.00561329	P26039	P26039	Talin-1	Tln1	854
7.30511	7.38043	7.27356	7.3075	7.27987	6.85422	6.95515	6.90377	6.98518	6.90675	+	36	25	25	54.4	40.1	40.1	69.406	0	323.31	175360000	241	1.07197e-06	0.000451007	-0.38828	-13.1378	P26040	P26040	Ezrin	Ezr	855
6.91765	6.90162	6.91471	6.79448	6.94932	6.397	6.39933	6.46543	6.42702	6.411	+	35	22	22	61.5	44.5	44.5	67.766	0	183.1	62788000	152	2.07651e-07	0.000590164	-0.475604	-16.2422	P26041	P26041	Moesin	Msn	856
7.71268	7.70437	7.67054	7.67927	7.69999	7.26342	7.259	7.27404	7.29713	7.25191	+	37	37	23	59.5	59.5	42.5	68.542	0	323.31	416010000	357	2.54095e-10	0.000747253	-0.424271	-37.9705	P26043	P26043	Radixin	Rdx	857
5.64401	5.40802	6.21005	5.49227	3.56645	6.13969	6.60025	6.64473	6.59946	6.59162	+	6	4	4	20.4	14.4	14.4	51.138	0	26.621	33589000	35	0.0254863	0.00856941	1.25099	2.73906	P26048	P26048	Gamma-aminobutyric acid receptor subunit alpha-2	Gabra2	858
5.28199	5.21341	5.2419	5.16017	5.00152	5.66337	5.8473	5.81527	5.70856	5.7653	+	5	3	3	15	9.6	9.6	55.397	0	15.936	7658400	24	9.96901e-06	0.000309787	0.580162	9.78661	P26049	P26049	Gamma-aminobutyric acid receptor subunit alpha-3	Gabra3	859
7.21609	7.28317	7.20537	7.23882	7.27669	6.99826	6.96504	7.10843	6.88962	6.82144	+	43	36	36	61.1	53.3	53.3	100.11	0	323.31	166580000	253	0.000504316	0.000329211	-0.287468	-5.61003	P26231	P26231	Catenin alpha-1	Ctnna1	860
0	5.23254	0	0	0	5.50761	5.0251	0	0	0		3	3	3	10.2	10.2	10.2	51.789	0.0033081	2.8018	679420	4	0.541622	0.517855	1.06004	0.637481	P26339	P26339	Chromogranin-A;Pancreastatin;Beta-granin;WE-14;Catestatin;GE-25;Serpinin-RRG;Serpinin;p-Glu serpinin precursor	Chga	861
7.34815	7.45729	7.29756	7.3423	7.30003	6.65812	6.38987	6.51688	6.57252	6.64276	+	3	3	3	27.9	27.9	27.9	12.254	0	219.03	161590000	34	6.57033e-07	0.000475309	-0.793037	-14.0002	P26350	P26350	Prothymosin alpha;Prothymosin alpha, N-terminally processed;Thymosin alpha	Ptma	862
7.24314	7.00017	7.24443	7.21117	7.08508	6.24559	6.42835	6.45492	6.22389	6.24095	+	15	15	15	46.1	46.1	46.1	53.516	0	171.55	103050000	138	2.24402e-06	0.000387543	-0.83806	-11.9283	P26369	P26369	Splicing factor U2AF 65 kDa subunit	U2af2	863
7.80835	7.79653	7.86981	7.80543	7.8241	8.21405	8.14799	8.14944	8.18583	8.11428	+	35	35	35	71	71	71	61.336	0	323.31	1530100000	582	2.53052e-07	0.000570297	0.341471	15.8348	P26443	P26443	Glutamate dehydrogenase 1, mitochondrial	Glud1	864
6.19	6.41451	6.40483	6.45339	6.52119	6.72272	6.48047	6.76293	6.77738	6.74251	+	14	14	13	29	29	27.5	83.516	0	106.44	65499000	116	0.00492946	0.00233012	0.300417	3.84253	P26450;Q64143	P26450	Phosphatidylinositol 3-kinase regulatory subunit alpha	Pik3r1	865
7.33566	7.4347	7.37133	7.28883	7.38439	7.19265	7.26564	7.29418	7.2511	7.21843	+	14	14	14	51.4	51.4	51.4	36.539	0	323.31	299700000	243	0.00437957	0.0020485	-0.118579	-3.92627	P26516	P26516	26S proteasome non-ATPase regulatory subunit 7	Psmd7	866
3.88181	5.40882	5.76091	3.79363	4.05511	5.43556	5.73039	5.94073	5.05941	5.69858	+	7	7	7	12.3	12.3	12.3	122.68	0	11.409	4464200	24	0.0552256	0.0217876	0.992876	2.24232	P26618	P26618	Platelet-derived growth factor receptor alpha	Pdgfra	867
7.55993	7.64145	7.61198	7.58098	7.54723	7.30554	7.33909	7.26881	7.22339	7.24738	+	34	34	34	68.6	68.6	68.6	58.388	0	323.31	386110000	390	2.77455e-06	0.000373333	-0.31147	-11.6001	P26638	P26638	Serine--tRNA ligase, cytoplasmic	Sars	868
7.67805	7.76918	7.71729	7.7889	7.687	7.6764	7.59894	7.52827	7.65208	7.52569	+	12	12	12	59.2	59.2	59.2	29.661	0	323.31	725000000	232	0.00843228	0.00366096	-0.131805	-3.47084	P26645	P26645	Myristoylated alanine-rich C-kinase substrate	Marcks	869
7.01883	7.19056	7.00475	7.13663	7.18463	7.33899	7.34866	7.33556	7.23223	7.31698	+	10	10	10	82.4	82.4	82.4	11.922	0	323.31	247550000	100	0.00181327	0.000724784	0.207405	4.57524	P26883	P26883	Peptidyl-prolyl cis-trans isomerase FKBP1A	Fkbp1a	870
5.33304	5.75279	5.90295	5.82783	5.47391	5.03786	5.68824	5.62609	5.65226	5.13082		10	10	10	26.3	26.3	26.3	57.889	0	29.733	10787000	41	0.230918	0.136047	-0.23105	-1.29659	P27038;P27040	P27038	Activin receptor type-2A	Acvr2a	871
5.41159	5.26236	5.38126	5.25103	5.06937	4.8342	5.00225	4.51302	4.5009	4.62314	+	3	3	3	3.6	3.6	3.6	131.63	0.00034795	5.3282	1890000	9	0.000971761	0.000471691	-0.580421	-5.06438	P27046	P27046	Alpha-mannosidase 2	Man2a1	872
6.79226	6.98382	6.84235	6.88714	6.94909	6.10802	6.16625	6.2149	5.63823	6.1069	+	6	6	6	24.2	24.2	24.2	23.656	0	175.75	54672000	59	5.79581e-05	0.000252274	-0.84407	-7.69027	P27048;P63163	P27048;P63163	Small nuclear ribonucleoprotein-associated protein B;Small nuclear ribonucleoprotein-associated protein N	Snrpb;Snrpn	873
6.2588	6.1336	6.29164	5.67333	6.01017	6.25334	6.17383	6.09195	6.17681	6.27852		5	5	5	20	20	20	40.1	0	89.751	24767000	69	0.327929	0.238545	0.121381	1.04188	P27545	P27545	Ceramide synthase 1	Cers1	874
7.43425	7.55644	7.47473	7.4869	7.42057	7.33923	7.4289	7.49269	7.39608	7.41659		48	48	48	54.8	54.8	54.8	117.43	0	323.31	489920000	515	0.120323	0.0554331	-0.0598775	-1.73847	P27546	P27546	Microtubule-associated protein 4	Map4	875
6.62857	6.6151	6.75656	6.74066	6.63925	6.79884	6.6833	6.81405	6.65887	6.79712		17	17	17	50.1	50.1	50.1	44.054	0	64.432	71313000	115	0.13235	0.0623048	0.0744098	1.67558	P27601	P27601	Guanine nucleotide-binding protein subunit alpha-13	Gna13	876
7.00983	7.17705	7.11594	7.12307	7.05431	7.03511	7.10394	7.17374	7.13062	7.11528		36	36	36	59.3	59.3	59.3	87.22	0	323.31	197090000	389	0.680492	0.719364	0.015699	0.42721	P27612	P27612	Phospholipase A-2-activating protein	Plaa	877
5.7467	5.8805	5.72721	5.62799	5.65427	4.61748	4.5667	5.46261	4.8315	4.41471	+	5	5	5	8.6	8.6	8.6	83.056	0	17.367	3694500	14	0.00102075	0.000484708	-0.948735	-5.02481	P27641	P27641	X-ray repair cross-complementing protein 5	Xrcc5	878
6.82265	7.06985	6.94887	7.02453	6.88379	6.47916	6.68589	6.82604	6.57846	6.66207	+	17	17	17	47.4	47.4	47.4	46.109	0	151.84	94652000	145	0.00322042	0.001181	-0.303616	-4.14741	P27659	P27659	60S ribosomal protein L3	Rpl3	879
5.97518	6.30322	6.08045	6.53186	6.40014	5.49163	5.58643	5.60756	5.6216	5.50831	+	4	2	0	46.2	21	0	15.142	0	60.605	15223000	28	0.000172022	0.000262361	-0.695063	-6.5852	P27661	P27661	Histone H2AX	H2afx	880
0	0	0	0	0	5.4215	5.63519	5.49792	5.57879	5.36513	+	9	7	7	9.7	8.3	8.3	144.1	0	12.048	1923600	16	4.74724e-14	0.000421053	5.49971	111.294	P27671	P27671	Ras-specific guanine nucleotide-releasing factor 1	Rasgrf1	881
8.43379	8.40523	8.42025	8.42817	8.42279	8.14774	8.16885	8.14142	8.15436	8.1336	+	45	45	45	77.8	77.8	77.8	56.678	0	323.31	2774600000	670	4.32902e-10	0.000823529	-0.272849	-35.5114	P27773	P27773	Protein disulfide-isomerase A3	Pdia3	882
5.70076	5.6228	5.83024	5.89942	5.76333	6.27559	6.26486	6.4686	6.13319	6.49037	+	17	17	12	31	31	24.8	88.779	0	50.125	18197000	60	0.000138747	0.000251704	0.563211	6.79345	P28028	P28028	Serine/threonine-protein kinase B-raf	Braf	883
4.86992	5.00467	4.85871	4.92655	0	4.2072	4.49024	4.36912	0	4.50741		2	2	2	9.7	9.7	9.7	39.302	0.00097704	3.5544	573200	9	0.76003	0.798724	-0.417172	-0.316082	P28047	P28047	Protein Wnt-7b	Wnt7b	884
5.33935	5.62838	5.22417	5.51236	5.31865	6.02044	6.07221	6.11404	5.74052	6.19137	+	3	3	3	69.1	69.1	69.1	7.0092	0	176.57	10789000	40	0.000370127	0.000302703	0.623135	5.8797	P28184	P28184	Metallothionein-3	Mt3	885
7.21248	7.26905	7.21646	7.18264	7.24593	7.14392	7.17333	7.07962	7.20973	7.10609	+	32	32	32	53.7	53.7	53.7	98.124	0	323.31	218190000	321	0.0168886	0.00601384	-0.0827745	-3.00708	P28271	P28271	Cytoplasmic aconitate hydratase	Aco1	886
7.2589	7.24259	7.22588	7.2814	7.16507	6.41734	6.57781	6.62422	6.58215	6.51284	+	15	15	15	68.5	68.5	68.5	35.49	0	323.31	135210000	181	1.57308e-07	0.000637168	-0.691892	-16.8312	P28352	P28352	DNA-(apurinic or apyrimidinic site) lyase;DNA-(apurinic or apyrimidinic site) lyase, mitochondrial	Apex1	887
7.48216	7.53752	7.48097	7.53725	7.55223	7.1038	7.13909	7.15284	7.17461	7.09854	+	15	15	15	67.4	67.4	67.4	39.547	0	323.31	319060000	247	8.03682e-08	0.000650667	-0.384248	-18.341	P28474;Q64437	P28474	Alcohol dehydrogenase class-3	Adh5	888
5.03767	4.01749	4.71892	4.99349	5.31877	0	5.40202	4.99077	5.18534	0		3	3	3	4.5	4.5	4.5	76.543	0.00034347	4.939	2451400	6	0.224524	0.130906	-1.70164	-1.31633	P28571	P28571	Sodium- and chloride-dependent glycine transporter 1	Slc6a9	889
0	0	0	0	3.85156	4.67351	4.8507	4.54295	4.73361	4.66468	+	3	1	1	5.9	2.4	2.4	50.254	0.0082455	2.2537	280400	3	0.000951108	0.000468285	3.92278	5.08172	P28650	P28650	Adenylosuccinate synthetase isozyme 1	Adssl1	890
6.89521	6.94027	6.99455	6.90121	6.90184	7.97238	8.01123	8.07896	7.99973	8.02313	+	29	29	15	66.1	66.1	35.2	60.46	0	323.31	979650000	368	1.06097e-10	0.000894737	1.09047	42.3712	P28652	P28652	Calcium/calmodulin-dependent protein kinase type II subunit beta	Camk2b	891
7.47968	7.46755	7.46525	7.45393	7.41425	7.12649	7.19044	7.18259	7.18893	7.11438	+	12	10	10	45	42.5	42.5	45.345	0	179.36	303720000	157	4.33093e-07	0.000519031	-0.295567	-14.7756	P28656	P28656	Nucleosome assembly protein 1-like 1	Nap1l1	892
7.48454	7.5561	7.50541	7.49736	7.5176	7.11628	7.22115	7.1498	7.14348	7.18901	+	31	31	31	77.7	77.7	77.7	53.706	0	323.31	360690000	418	2.63984e-07	0.000564706	-0.348256	-15.7489	P28658	P28658	Ataxin-10	Atxn10	893
6.6196	6.52554	6.6235	6.63843	6.61179	6.13066	6.4118	6.46561	6.21002	6.15715	+	11	9	9	25.9	21.6	21.6	52.107	0	216.71	43948000	117	0.00174937	0.000719247	-0.328722	-4.60265	P28659	P28659	CUGBP Elav-like family member 1	Celf1	894
7.0057	7.01153	7.12655	7.03121	6.94599	7.52943	7.66239	7.65445	7.5895	7.58945	+	55	55	53	61.6	61.6	59.8	128.78	0	323.31	400840000	570	3.41786e-07	0.000536765	0.580848	15.2338	P28660	P28660	Nck-associated protein 1	Nckap1	895
5.25186	5.17751	5.30565	5.18061	4.96144	5.11039	5.17099	0	4.90255	5.33544		1	1	1	12.8	12.8	12.8	13.643	0.0011362	3.5087	1914200	10	0.328591	0.239365	-1.07154	-1.04036	P28662	P28662	Brain protein I3	Bri3	896
6.93018	6.83167	6.93657	6.88354	6.88414	7.83445	7.85426	7.85508	7.82153	7.78071	+	24	24	21	79.9	79.9	68.5	33.557	0	323.31	525040000	333	1.67517e-10	0.000809524	0.935985	40.0102	P28663	P28663	Beta-soluble NSF attachment protein	Napb	897
7.40494	7.44866	7.49087	7.43589	7.29389	7.29159	7.00393	7.36494	7.16041	7.30602	+	8	8	8	77	77	77	20.165	0	323.31	319520000	121	0.0313217	0.0104985	-0.189471	-2.60606	P28667	P28667	MARCKS-related protein	Marcksl1	898
4.81344	5.7307	5.1878	4.81504	5.36601	4.31656	5.28999	5.19535	4.36059	4.35681		3	3	3	7.1	7.1	7.1	50.893	0.0091047	2.1294	1895900	5	0.126802	0.0591421	-0.47874	-1.7039	P28705;P28700;P28704	P28705;P28700;P28704	Retinoic acid receptor RXR-gamma;Retinoic acid receptor RXR-alpha;Retinoic acid receptor RXR-beta	Rxrg;Rxra;Rxrb	899
7.62397	7.70471	7.60268	7.65611	7.64098	7.6265	7.69794	7.73198	7.71217	7.67875		65	65	49	68.7	68.7	53.1	109.27	0	323.31	741210000	772	0.116872	0.0533923	0.0437805	1.75761	P28738	P28738	Kinesin heavy chain isoform 5C	Kif5c	900
6.79796	7.05277	6.77471	6.97536	7.00363	7.18701	7.44911	7.47432	7.30378	7.24346	+	25	25	24	41.8	41.8	40.6	79.755	0	323.31	244110000	253	0.000877556	0.000443916	0.410648	5.147	P28740;Q8C0N1	P28740	Kinesin-like protein KIF2A	Kif2a	901
6.13287	6.40888	6.34201	6.40557	6.18398	6.52073	6.45503	6.45016	6.47208	6.51937	+	26	25	23	50.8	48.9	45.8	80.169	0	299.05	60456000	204	0.013101	0.00502179	0.188812	3.17473	P28741	P28741	Kinesin-like protein KIF3A	Kif3a	902
6.77143	6.83427	6.8378	7.26162	6.86926	6.95074	6.9956	7.07682	6.90755	6.99937		14	14	14	40.7	40.7	40.7	63.458	0	300.48	147440000	169	0.464074	0.40373	0.0711434	0.768849	P28798	P28798	Granulins;Acrogranin;Granulin-1;Granulin-2;Granulin-3;Granulin-4;Granulin-5;Granulin-6;Granulin-7	Grn	903
0	0	0	4.13912	0	5.21796	5.15737	5.12662	5.1274	4.74886	+	3	2	2	2.8	2.1	2.1	163.65	0.00034764	5.3047	927040	4	0.000923584	0.000461054	4.24782	5.10548	P28828	P28828	Receptor-type tyrosine-protein phosphatase mu	Ptprm	904
5.32498	5.48887	5.2	5.59445	5.59271	4.80329	4.55405	4.91237	0	0	+	3	3	3	6.7	6.7	6.7	77.546	0	10.997	1783100	10	0.0578906	0.0230311	-2.58626	-2.21211	P28867	P28867	Protein kinase C delta type;Protein kinase C delta type regulatory subunit;Protein kinase C delta type catalytic subunit	Prkcd	905
5.11093	5.35413	5.58033	5.57193	4.38851	0	0	0	0	0	+	3	3	3	13.3	13.3	13.3	34.709	0.00098039	3.6295	1284300	5	1.11361e-08	0.00069869	-5.20117	-23.5786	P29037	P29037	TATA-box-binding protein	Tbp	906
6.23305	6.41885	6.46796	6.50306	6.31892	4.90231	5.12077	5.30259	5.07	5.23942	+	19	16	15	28.2	24.7	22.9	109.95	0	54.476	15955000	62	4.43077e-07	0.000515464	-1.26135	-14.7321	P29319	P29319	Ephrin type-A receptor 3	Epha3	907
7.35178	7.49297	7.41353	7.38097	7.43099	7.26231	7.17826	7.27418	7.21189	7.24507	+	26	26	26	44.3	44.3	44.3	70.67	0	323.31	309980000	329	0.000304487	0.000305273	-0.179707	-6.05422	P29341	P29341	Polyadenylate-binding protein 1	Pabpc1	908
6.12759	6.27416	6.3171	6.29352	6.02715	6.89457	6.97017	6.92423	6.92786	6.965	+	14	9	9	67.4	44.1	44.1	37.379	0	252.16	84645000	97	1.46403e-06	0.000425856	0.728463	12.6145	P29387	P29387	Guanine nucleotide-binding protein subunit beta-4	Gnb4	909
7.0505	7.09223	7.39296	7.36481	7.27163	6.27589	6.31262	6.24601	6.04021	5.49261	+	10	10	10	54.6	54.6	54.6	20.802	0	268.91	107890000	91	0.000122864	0.000244111	-1.16096	-6.91335	P29391;P49945	P29391;P49945	Ferritin light chain 1;Ferritin light chain 2	Ftl1;Ftl2	910
6.00286	5.86516	6.05568	5.94149	6.15936	6.27639	6.39744	6.33183	6.11524	6.24716	+	9	9	9	23.9	23.9	23.9	60.612	0	62.876	24238000	79	0.00448668	0.0020678	0.268704	3.90911	P29416	P29416	Beta-hexosaminidase subunit alpha	Hexa	911
6.14473	6.00698	5.80512	5.93404	5.89847	6.79445	6.64371	6.74199	6.68723	6.75055	+	17	17	17	34	34	34	81.317	0	273.29	46454000	108	1.86803e-06	0.000404332	0.76572	12.2187	P29533	P29533	Vascular cell adhesion protein 1	Vcam1	912
6.8879	6.96639	6.86975	6.83352	6.94537	6.97304	6.90992	6.98868	6.97793	6.97796	+	4	4	4	51.9	51.9	51.9	8.9723	0	97.532	123640000	66	0.0504827	0.0197451	0.0649236	2.29985	P29595	P29595	NEDD8	Nedd8	913
7.53567	7.45022	7.60566	7.61479	7.62567	7.61718	7.63896	7.72323	7.65421	7.63714	+	26	26	26	79.5	79.5	79.5	48.354	0	323.31	649480000	410	0.0485843	0.0189042	0.0877418	2.3244	P29758	P29758	Ornithine aminotransferase, mitochondrial	Oat	914
6.55753	6.41547	6.55166	6.49571	6.45166	7.66324	7.7132	7.71599	7.72067	7.72007	+	20	20	20	56.7	56.7	56.7	47.003	0	323.31	360260000	201	1.45227e-10	0.00085	1.21223	40.7339	P30275;Q6P8J7	P30275	Creatine kinase U-type, mitochondrial	Ckmt1	915
4.65126	4.40269	0	4.66807	4.8073	0	0	0	0	0	+	1	1	1	6.2	6.2	6.2	32.897	0.0041984	2.577	202310	2	0.00400456	0.00156366	-3.70586	-3.99014	P30280	P30280	G1/S-specific cyclin-D2	Ccnd2	916
5.99017	6.44212	6.32513	6.40033	6.27333	5.88822	5.78591	5.43594	5.34941	5.89732	+	10	10	10	54.8	54.8	54.8	33.75	0	40.021	15066000	45	0.00239818	0.000977809	-0.614855	-4.36448	P30285	P30285	Cyclin-dependent kinase 4	Cdk4	917
6.08041	6.21051	6.32129	6.06315	6.18141	5.83879	5.71986	5.56217	5.86304	5.71806	+	6	6	6	48.1	48.1	48.1	22.794	0	17.924	13894000	37	0.000306036	0.00030485	-0.430969	-6.04964	P30412	P30412	Peptidyl-prolyl cis-trans isomerase C	Ppic	918
7.66842	7.75533	7.70447	7.59164	7.72221	7.00647	7.11548	7.29308	7.1914	7.08282	+	39	39	39	77.1	77.1	77.1	51.572	0	323.31	416030000	435	1.0026e-05	0.000308998	-0.550569	-9.77912	P30416	P30416	Peptidyl-prolyl cis-trans isomerase FKBP4;Peptidyl-prolyl cis-trans isomerase FKBP4, N-terminally processed	Fkbp4	919
4.96868	4.20596	5.35326	5.26442	0	0	0	3.40509	0	0	+	3	3	3	7.9	7.9	7.9	47.79	0.00034801	5.3356	1017100	4	0.0274751	0.00923253	-3.27745	-2.69051	P30558	P30558	Proteinase-activated receptor 1	F2r	920
4.92683	4.82151	5.1642	4.90277	4.67958	5.04685	5.68251	0	5.83445	0		3	3	3	8.3	8.3	8.3	54.917	0.0014497	3.3043	2747800	4	0.277452	0.182049	-1.58622	-1.16533	P30658	P30658	Chromobox protein homolog 2	Cbx2	921
0	0	5.26427	0	4.73578	5.41779	0	5.50036	5.46547	0		5	1	1	16.9	3.7	3.7	41.527	0.00018123	6.8619	1108400	5	0.501901	0.45692	1.27671	0.703163	P30677	P30677	Guanine nucleotide-binding protein subunit alpha-14	Gna14	922
6.90946	7.08725	7.05496	7.12284	7.17114	6.2856	6.35241	6.49073	5.77148	6.41794	+	14	11	11	40	27.6	27.6	24.162	0	121.02	95501000	88	0.000338066	0.000306569	-0.805497	-5.96027	P30681	P30681	High mobility group protein B2	Hmgb2	923
5.19413	0	5.39259	4.96682	5.34244	0	4.38435	4.47793	0	0		2	2	2	12.2	12.2	12.2	41.221	0.0092424	2.091	944800	7	0.149264	0.075451	-2.40674	-1.59551	P30875	P30875	Somatostatin receptor type 2	Sstr2	924
7.39677	7.35618	7.44311	7.35415	7.40278	7.00783	7.07838	7.09146	7.00156	7.12959	+	41	41	41	55.4	55.4	55.4	104.92	0	323.31	250100000	428	4.0411e-06	0.000343207	-0.328831	-11.0384	P30999	P30999	Catenin delta-1	Ctnnd1	925
7.19802	7.1494	7.18398	7.12772	7.08586	6.50756	6.60797	6.69019	6.63892	6.54433	+	13	13	13	66.1	66.1	66.1	33.997	0	284.59	128970000	161	5.35201e-07	0.000491803	-0.551206	-14.3769	P31230	P31230	Aminoacyl tRNA synthase complex-interacting multifunctional protein 1;Endothelial monocyte-activating polypeptide 2	Aimp1	926
0	5.28012	5.22466	0	5.39317	0	0	0	0	0	+	1	1	1	2.9	2.9	2.9	58.537	0.0011382	3.5335	636040	3	0.0400019	0.0139292	-3.17959	-2.44895	P31266	P31266	Recombining binding protein suppressor of hairless	Rbpj	927
7.31018	7.4023	7.35955	7.37293	7.36451	7.82016	7.84828	7.87032	7.87129	7.76142	+	23	23	20	74.3	74.3	64.4	46.167	0	323.31	848590000	386	7.0107e-08	0.000644444	0.472398	18.6635	P31324	P31324	cAMP-dependent protein kinase type II-beta regulatory subunit	Prkar2b	928
0	0	0	0	5.35199	0	0	0	0	0		3	1	1	15.7	7.6	7.6	47.148	0	51.95	230960	1	0.346594	0.261074	-1.0704	-1	P31360;P21952	P31360;P21952	POU domain, class 3, transcription factor 2;POU domain, class 3, transcription factor 1	Pou3f2;Pou3f1	929
5.73489	5.70809	5.75099	5.75272	5.7568	0	0	0	3.74967	4.29868	+	4	4	2	14.1	14.1	6.8	50.199	0	13.266	2956100	20	0.00310268	0.00116068	-4.13103	-4.17455	P31361;P62515	P31361;P62515	POU domain, class 3, transcription factor 3;POU domain, class 3, transcription factor 4	Pou3f3;Pou3f4	930
5.43845	5.24844	5.32156	5.61185	5.60046	7.11657	7.15806	7.16681	7.09902	7.14179	+	8	8	8	19.5	19.5	19.5	67.001	0	323.31	103770000	82	1.39786e-08	0.000737705	1.6923	22.9093	P31648	P31648	Sodium- and chloride-dependent GABA transporter 1	Slc6a1	931
5.84715	5.75167	5.79123	5.55774	4.93506	7.06307	7.12473	7.35154	7.07346	7.16655	+	13	13	12	19.6	19.6	18.5	69.96	0	275.34	128830000	100	1.86169e-05	0.000279139	1.5793	8.99435	P31650;P31651;O55192;Q61327	P31650	Sodium- and chloride-dependent GABA transporter 3	Slc6a11	932
6.59108	6.65802	6.60736	6.64079	6.67901	6.08536	6.02003	6.12486	6.2011	6.27307	+	19	19	15	40.8	40.8	29.4	55.707	0	235.56	43728000	102	5.84138e-06	0.000345679	-0.494367	-10.5116	P31750	P31750	RAC-alpha serine/threonine-protein kinase	Akt1	933
7.6085	7.64792	7.65669	7.66129	7.6875	7.72362	7.69173	7.76916	7.72654	7.76973	+	9	9	9	81.6	81.6	81.6	10	0	323.31	791420000	149	0.00274335	0.00105922	0.0837738	4.26483	P31786	P31786	Acyl-CoA-binding protein	Dbi	934
5.19117	5.64314	5.35673	5.7542	5.6092	6.67689	6.74926	6.90002	6.72651	6.73239	+	15	10	10	47.1	31.6	31.6	43.474	0	321.96	40251000	74	3.25923e-06	0.000358974	1.24612	11.3565	P31938	P31938	Dual specificity mitogen-activated protein kinase kinase 1	Map2k1	935
7.12208	7.08647	7.15731	7.13021	7.16203	7.09722	7.08397	7.0585	7.06405	6.99483	+	23	23	23	51.4	51.4	51.4	59.125	0	323.31	165120000	201	0.0121463	0.00470078	-0.0719046	-3.22508	P32020	P32020	Non-specific lipid-transfer protein	Scp2	936
5.57873	5.59034	5.7737	5.79848	5.75491	7.2014	7.21617	7.21964	7.22701	7.17586	+	10	10	10	23.9	23.9	23.9	53.478	0	323.31	107770000	81	1.18504e-09	0.000651163	1.50878	31.2856	P32037	P32037	Solute carrier family 2, facilitated glucose transporter member 3	Slc2a3	937
6.85899	7.11644	6.95427	6.97223	7.02882	6.25828	6.30196	6.31798	6.23104	6.35913	+	20	20	20	51.6	51.6	51.6	47.756	0	104.34	75773000	144	5.30696e-07	0.000493421	-0.692471	-14.3926	P32067	P32067	Lupus La protein homolog	Ssb	938
6.91444	6.94819	6.93018	6.88974	6.83591	6.22037	6.27024	5.94384	6.2414	6.09646	+	21	21	21	66.8	66.8	66.8	40.512	0	160.26	65871000	154	2.43535e-06	0.000382688	-0.749232	-11.8008	P32233	P32233	Developmentally-regulated GTP-binding protein 1	Drg1	939
6.37838	6.2763	6.20901	6.15975	5.92495	6.23782	6.04575	6.10041	6.10274	6.12905		9	9	9	31.7	31.7	31.7	57.317	0	40.176	22340000	57	0.440826	0.375091	-0.0665238	-0.810996	P32507	P32507	Nectin-2	Pvrl2	940
6.0141	5.63089	5.96594	6.09461	6.319	5.9878	5.98383	6.21466	5.88998	6.37618		10	2	2	63	12.7	12.7	21.656	0	50.367	17505000	29	0.565326	0.557172	0.0855809	0.599659	P32883	P32883	GTPase KRas;GTPase KRas, N-terminally processed	Kras	941
7.28643	7.35753	7.32852	7.34331	7.31211	7.4218	7.38573	7.38555	7.43299	7.4314	+	28	28	28	62.2	62.2	62.2	54.357	0	323.31	344280000	373	0.000775306	0.000402424	0.0859103	5.24843	P32921	P32921	Tryptophan--tRNA ligase, cytoplasmic;T1-TrpRS;T2-TrpRS	Wars	942
7.17011	7.22365	7.18758	7.18549	7.18879	7.30218	7.44685	7.40741	7.39271	7.38883	+	71	71	54	52.5	52.5	45	191.72	0	323.31	350670000	658	5.36679e-05	0.000248462	0.196472	7.77345	P33173	P33173	Kinesin-like protein KIF1A	Kif1a	943
5.51037	5.47063	5.60202	5.91387	5.88121	5.39025	5.31831	5.78189	5.37186	5.71883		4	3	3	4.2	3.3	3.3	139.52	0	7.9014	7591300	19	0.269678	0.173921	-0.159391	-1.18592	P33174	P33174	Chromosome-associated kinesin KIF4	Kif4	944
6.25365	6.25091	6.14085	6.44888	6.08156	6.32907	6.33973	6.23787	6.28888	6.0561		35	20	20	40.8	26.2	26.2	117.02	0	142.85	32888000	107	0.856784	0.880099	0.0151595	0.186384	P33175	P33175	Kinesin heavy chain isoform 5A	Kif5a	945
4.65934	0	5.14323	5.11471	5.10009	0	0	3.96129	0	4.35582		2	2	2	6.1	6.1	6.1	71.292	0.0086758	2.1761	530780	2	0.140926	0.0679046	-2.34005	-1.63388	P33215	P33215	Protein NEDD1	Nedd1	946
5.38059	5.70536	5.53224	5.70817	5.62933	3.66217	0	5.14907	0	4.89516	+	5	5	5	4.2	4.2	4.2	167.34	0	16.794	2349800	11	0.0380548	0.0130359	-2.84986	-2.48096	P33609	P33609	DNA polymerase alpha catalytic subunit	Pola1	947
5.9057	5.9977	6.02003	5.71166	5.67471	4.76089	4.61892	4.82391	4.50102	4.50473	+	8	8	8	20.6	20.6	20.6	58.408	0	80.243	4619600	18	1.53614e-06	0.000421581	-1.22007	-12.5354	P33610	P33610	DNA primase large subunit	Prim2	948
4.77934	5.00165	0	5.32891	5.05377	0	0	0	4.59644	0	+	3	3	3	11.8	11.8	11.8	66.213	0.0088173	2.1646	777840	4	0.0522932	0.0205305	-3.11344	-2.27728	P33611	P33611	DNA polymerase alpha subunit B	Pola2	949
7.3506	7.3897	7.3166	7.40088	7.38258	6.93894	6.89296	7.05077	7.06874	6.95129	+	9	9	9	61.1	61.1	61.1	23.596	0	323.31	224810000	120	6.25012e-06	0.000340505	-0.387531	-10.4173	P34022	P34022	Ran-specific GTPase-activating protein	Ranbp1	950
6.8525	6.86424	6.78076	6.81983	6.63988	6.52768	6.61276	6.71931	6.60581	6.72351	+	29	29	29	36.5	36.5	36.5	123.54	0	196.16	72689000	178	0.0235967	0.00795115	-0.153626	-2.78894	P34152	P34152	Focal adhesion kinase 1	Ptk2	951
7.63253	7.68377	7.64469	7.61906	7.58337	7.83111	7.82502	7.78842	7.79935	7.79269	+	7	7	7	90.4	90.4	90.4	12.504	0	323.31	767260000	118	1.3319e-05	0.000289809	0.174635	9.41205	P34884	P34884	Macrophage migration inhibitory factor	Mif	952
5.19706	4.40218	6.41702	4.93347	3.48861	6.41199	6.23528	6.05949	6.30185	6.12057	+	12	12	12	40.1	40.1	40.1	62.515	0	40.067	14444000	37	0.02476	0.00830995	1.33817	2.75777	P34914	P34914	Bifunctional epoxide hydrolase 2;Cytosolic epoxide hydrolase 2;Lipid-phosphate phosphatase	Ephx2	953
6.79591	6.88986	6.83539	6.89588	6.83475	6.38184	6.47637	6.48064	6.49143	6.52567	+	23	23	20	33.9	33.9	31.9	108.34	0	143.43	72377000	189	1.61547e-06	0.000415842	-0.379169	-12.4532	P35123	P35123	Ubiquitin carboxyl-terminal hydrolase 4	Usp4	954
6.75765	6.87611	6.83773	6.74743	6.89817	6.71604	6.84726	6.93863	6.83664	6.86324		30	30	30	57.6	57.6	57.6	68.46	0	323.31	95145000	259	0.728355	0.76894	0.0169436	0.359738	P35235	P35235	Tyrosine-protein phosphatase non-receptor type 11	Ptpn11	955
6.37484	6.20672	6.22324	6.09335	5.88205	6.64632	6.29506	6.32098	6.69795	6.13846	+	6	4	4	30.1	17.8	17.8	24.416	0	10.013	32116000	40	0.0874673	0.037821	0.263715	1.94647	P35276	P35276	Ras-related protein Rab-3D	Rab3d	956
7.20173	7.22693	7.17958	7.21722	7.147	7.20303	7.25079	7.27946	7.22266	7.20041		9	9	6	58.8	58.8	44	23.412	0	323.31	227900000	128	0.114518	0.0520719	0.0367801	1.77096	P35278	P35278	Ras-related protein Rab-5C	Rab5c	957
6.69199	6.64907	6.36918	6.79173	6.72177	6.64093	6.62634	7.09132	6.46564	6.65772		15	7	7	73.6	33.2	33.2	23.59	0	54.467	78934000	64	0.695767	0.735803	0.0516396	0.405458	P35279	P35279	Ras-related protein Rab-6A	Rab6a	958
6.77779	6.8196	6.88944	6.8224	6.75289	6.94289	7.01098	6.95006	6.98436	6.94098	+	15	15	15	63.5	63.5	63.5	24.106	0	323.31	116330000	151	0.000465667	0.000316883	0.15343	5.67874	P35282	P35282	Ras-related protein Rab-21	Rab21	959
6.36899	6.31654	6.35127	6.33246	6.27147	6.4638	6.46087	6.3408	6.4087	6.2317		10	10	10	47.7	47.7	47.7	27.328	0	122.82	36745000	90	0.288324	0.193722	0.0530272	1.13731	P35283	P35283	Ras-related protein Rab-12	Rab12	960
6.4131	6.43265	6.27508	6.25132	6.25785	6.52165	6.34484	6.50222	6.45659	6.38986	+	9	9	7	62.4	62.4	51	21.802	0	31.725	36533000	61	0.054567	0.0215323	0.117034	2.25	P35285	P35285	Ras-related protein Rab-22A	Rab22a	961
6.74326	6.71625	6.79516	6.59627	6.51427	6.64391	6.59497	6.66801	6.67851	6.68103		10	10	10	54	54	54	26.678	0	153.27	64858000	124	0.723082	0.764268	-0.0197551	-0.367077	P35288	P35288	Ras-related protein Rab-23	Rab23	962
6.51248	6.272	6.45117	6.40413	6.29682	6.23679	6.09255	6.20241	6.16316	6.29482	+	8	8	8	52.2	52.2	52.2	23.144	0	50.791	27267000	65	0.010409	0.004216	-0.189378	-3.32841	P35290	P35290	Ras-related protein Rab-24	Rab24	963
5.94203	5.65571	5.64915	5.453	5.73888	5.67501	5.3912	5.22482	5.46656	5.54401	+	1	1	1	6.1	6.1	6.1	23.64	0.0014418	3.1807	5882500	12	0.0707048	0.0291052	-0.227437	-2.08372	P35292	P35292	Ras-related protein Rab-17	Rab17	964
7.2833	7.16056	7.3011	7.21683	7.11952	6.98017	7.04591	6.93901	7.02395	7.02845	+	14	14	14	72.3	72.3	72.3	23.035	0	323.31	193330000	157	0.000690376	0.000378069	-0.212762	-5.34452	P35293	P35293	Ras-related protein Rab-18	Rab18	965
5.36992	5.34875	5.14101	5.2317	4.45278	6.22279	6.16456	6.22324	6.16023	6.1536	+	16	16	16	17.9	17.9	17.9	105.48	0	26.837	15546000	53	0.000224365	0.000282672	1.07605	6.33427	P35438	P35438	Glutamate receptor ionotropic, NMDA 1	Grin1	966
7.46827	7.45705	7.59195	7.42713	7.42978	7.53959	7.61663	7.63322	7.50556	7.53921	+	23	23	23	66.9	66.9	66.9	43.231	0	323.31	471660000	259	0.0463264	0.0178963	0.0920039	2.35489	P35486	P35486	Pyruvate dehydrogenase E1 component subunit alpha, somatic form, mitochondrial	Pdha1	967
4.85751	4.99327	4.95492	4.89746	4.95789	5.14411	4.95537	5.12074	4.87753	4.90919		2	2	2	8.6	8.6	8.6	46.175	0.00017854	6.2946	1485700	9	0.283018	0.187863	0.0691791	1.15088	P35505	P35505	Fumarylacetoacetase	Fah	968
6.21516	6.52682	6.40971	6.53236	6.42247	5.47612	4.41301	5.46514	5.20925	5.2785	+	13	13	12	50.8	50.8	47.4	34.306	0	116.27	16833000	54	0.000277548	0.000299906	-1.2529	-6.13825	P35550	P35550	rRNA 2-O-methyltransferase fibrillarin	Fbl	969
8.1069	7.91576	8.06138	7.98062	7.99072	7.87267	7.87818	7.88305	7.85897	7.82604	+	30	30	30	51.4	51.4	51.4	67.277	0	323.31	1315700000	411	0.0028746	0.00109337	-0.147294	-4.23045	P35564	P35564	Calnexin	Canx	970
5.58498	4.58741	3.69936	0	4.57881	5.38319	4.52494	5.08493	5.39971	0		3	3	3	4.5	4.5	4.5	130.72	0.0035994	2.6808	2218900	10	0.790775	0.825565	0.388443	0.274339	P35569	P35569	Insulin receptor substrate 1	Irs1	971
7.12691	7.08554	7.11277	7.14811	7.02922	6.95206	7.01081	7.132	6.97366	6.98038	+	16	16	16	58.6	58.6	58.6	48.542	0	228.6	165810000	186	0.0439617	0.0169161	-0.0907291	-2.38845	P35585;Q9WVP1	P35585	AP-1 complex subunit mu-1	Ap1m1	972
7.65758	7.75114	7.56943	7.69833	7.73131	7.75484	7.79628	7.73581	7.77054	7.75358	+	17	17	17	67.8	67.8	67.8	22.176	0	323.31	749520000	252	0.043948	0.0169135	0.0806516	2.38865	P35700	P35700	Peroxiredoxin-1	Prdx1	973
5.77759	5.86538	6.20898	5.98396	5.81893	3.75491	4.52156	4.97808	0	4.95772	+	9	9	5	15.1	15.1	8.9	84.089	0	64.679	5168700	25	0.0409756	0.0150443	-2.28851	-2.43354	P35710;Q04891	P35710	Transcription factor SOX-5	Sox5	974
6.48868	6.4643	6.31101	5.9948	6.1608	7.20235	7.16747	7.13453	6.99186	7.12349	+	3	3	3	27.5	27.5	27.5	25.814	0	323.31	103550000	60	3.04243e-05	0.000266667	0.840023	8.40985	P35762	P35762	CD81 antigen	Cd81	975
7.49963	7.62554	7.56166	7.58383	7.53391	7.90381	7.88328	7.8567	7.86285	7.85944	+	11	11	11	28.4	28.4	28.4	31.149	0	323.31	806790000	206	8.9827e-07	0.000462623	0.312301	13.4434	P35802	P35802	Neuronal membrane glycoprotein M6-a	Gpm6a	976
7.10421	7.16053	7.15143	7.15458	7.04481	7.39778	7.40657	7.42434	7.45547	7.41881	+	10	10	10	32	32	32	36.209	0	323.31	280170000	156	1.73612e-06	0.000410758	0.297484	12.3364	P35803	P35803	Neuronal membrane glycoprotein M6-b	Gpm6b	977
7.13078	6.93109	7.1176	7.0472	7.01153	6.45968	6.51694	6.54925	6.5134	6.3272	+	20	20	20	57.6	57.6	57.6	49.593	0	323.31	95895000	172	5.0727e-06	0.000354086	-0.574345	-10.7106	P35821	P35821	Tyrosine-protein phosphatase non-receptor type 1	Ptpn1	978
5.78271	5.63179	5.83074	5.74165	5.7709	5.73289	6.16221	6.17924	6.15369	6.12267	+	18	18	17	21.4	21.4	20.7	164.18	0	95.263	35859000	98	0.00810509	0.00354532	0.318582	3.49781	P35822	P35822	Receptor-type tyrosine-protein phosphatase kappa	Ptprk	979
6.29662	6.39778	6.23955	6.17886	6.14301	5.79082	5.97877	6.06729	6.05242	6.01136	+	11	11	11	20.8	20.8	20.8	86.525	0	44.293	20362000	95	0.00376465	0.00142219	-0.271033	-4.03446	P35831	P35831	Tyrosine-protein phosphatase non-receptor type 12	Ptpn12	980
4.96685	5.22186	4.80186	5.20833	0	0	4.48589	4.85209	0	4.7735		3	2	2	6.7	5.4	5.4	68.988	0	15.619	937530	6	0.450682	0.387454	-1.21748	-0.792948	P35922	P35922	Fragile X mental retardation protein 1 homolog	Fmr1	981
5.95664	5.99006	5.81556	6.04112	5.59143	5.2599	5.46838	5.6926	5.66056	5.12892	+	11	11	11	19.8	19.8	19.8	94.946	0	92.5	9519300	43	0.0126945	0.00484694	-0.436891	-3.19568	P35951	P35951	Low-density lipoprotein receptor	Ldlr	982
6.96375	7.20648	7.03782	7.10473	7.07591	6.48558	6.73265	6.90382	6.71092	6.81916	+	5	5	5	49.1	49.1	49.1	17.804	0	323.31	140670000	112	0.00259782	0.00101167	-0.34731	-4.30509	P35979	P35979	60S ribosomal protein L12	Rpl12	983
6.7125	7.12323	6.80445	6.86596	6.84799	6.44582	6.75233	6.66492	6.60645	6.56251	+	7	7	7	33.5	33.5	33.5	21.644	0	203.75	90310000	49	0.0148198	0.00545405	-0.26442	-3.0931	P35980	P35980	60S ribosomal protein L18	Rpl18	984
6.70159	6.53375	6.50646	6.64736	6.58809	6.28339	6.50742	6.5235	6.46064	6.41943	+	10	8	8	63.6	54	54	22.371	0	107.39	48699000	80	0.0232683	0.00780744	-0.156574	-2.79803	P36536	P36536	GTP-binding protein SAR1a	Sar1a	985
6.49656	6.4813	6.56706	6.46286	6.59604	6.31416	6.49978	6.43513	6.38364	6.4585	+	14	14	14	38.4	38.4	38.4	49.714	0	44.535	37691000	99	0.0374923	0.0128282	-0.102521	-2.49051	P36552	P36552	Oxygen-dependent coproporphyrinogen-III oxidase, mitochondrial	Cpox	986
6.29959	6.44458	6.34551	6.37796	6.26738	6.35938	6.59658	6.66279	6.4036	6.56277	+	13	13	13	31.1	31.1	31.1	68.77	0	89.496	41049000	129	0.032316	0.010845	0.170017	2.58595	P36916	P36916	Guanine nucleotide-binding protein-like 1	Gnl1	987
6.63912	6.77955	6.62691	6.77008	6.72007	6.37033	6.44089	6.65837	6.66949	6.57462	+	14	12	12	59.2	53.6	53.6	42.795	0	143.19	60731000	107	0.0407258	0.0148724	-0.164405	-2.43746	P36993	P36993	Protein phosphatase 1B	Ppm1b	988
7.51549	7.41069	7.48354	7.46304	7.45542	7.10656	7.2571	7.24465	7.17193	7.25513	+	33	33	33	54.9	54.9	54.9	77.043	0	323.31	332330000	395	6.64829e-05	0.000247325	-0.258563	-7.54358	P37040	P37040	NADPH--cytochrome P450 reductase	Por	989
5.8432	6.01414	5.45959	5.764	5.99593	4.61358	5.45602	5.56227	5.18704	4.5466	+	5	5	5	11.2	11.2	11.2	57.225	0.00018028	6.6709	5641800	17	0.0129883	0.00496879	-0.74227	-3.18047	P37172	P37172	Activin receptor type-1	Acvr1	990
5.85151	6.04265	5.84972	5.40386	5.80397	4.48478	5.07849	4.17017	4.68277	4.89965	+	6	6	6	10.7	10.7	10.7	102.29	0	14.682	4441000	15	0.000352239	0.000304348	-1.12717	-5.92366	P37913	P37913	DNA ligase 1	Lig1	991
7.1437	7.04731	7.06569	7.22781	7.11264	6.86632	6.9019	6.85161	6.91272	6.84783	+	14	14	14	56.9	56.9	56.9	34.238	0	323.31	140060000	187	0.00010939	0.000248501	-0.243357	-7.02936	P38060	P38060	Hydroxymethylglutaryl-CoA lyase, mitochondrial	Hmgcl	992
6.25392	6.18568	6.23459	5.7845	6.32158	5.78991	6.32877	6.3692	6.19507	6.17612		9	9	9	34.5	34.5	34.5	43.136	0	40.287	29370000	80	0.913166	0.926747	0.0157578	0.112543	P38585	P38585	Tubulin--tyrosine ligase	Ttl	993
8.25969	8.18021	8.24864	8.22264	8.2285	8.01199	8.01662	8.03667	8.01246	8.04096	+	48	48	48	72.3	72.3	72.3	73.46	0	323.31	1835300000	845	8.31271e-07	0.00045152	-0.204197	-13.5794	P38647	P38647	Stress-70 protein, mitochondrial	Hspa9	994
6.21659	5.60324	6.03834	6.08189	6.16253	5.38259	6.11701	6.1283	6.08721	6.0086		10	8	8	15.8	14	14	100.03	0	10.444	17703000	25	0.683149	0.722204	-0.0757758	-0.423411	P39038	P39038	Cadherin-4	Cdh4	995
6.55058	6.74707	6.60327	6.73506	6.56496	8.19758	8.16554	8.16705	8.14255	8.178	+	60	60	47	66.9	66.9	55.2	97.802	0	323.31	1066300000	607	4.31009e-10	0.000831683	1.52995	35.531	P39053	P39053	Dynamin-1	Dnm1	996
6.66285	6.74862	6.7815	6.69151	6.74218	6.94006	6.9283	6.85543	6.9309	6.85983	+	38	23	23	45.9	33.6	33.6	98.144	0	266.2	94149000	201	0.000235659	0.000283933	0.177574	6.28863	P39054	P39054	Dynamin-2	Dnm2	997
4.2304	3.79991	3.45346	4.91193	4.9269	0	0	0	0	0	+	1	1	1	1	1	1	182.17	0	27.172	192300	3	5.04173e-07	0.0005	-4.26452	-14.4883	P39061	P39061	Collagen alpha-1(XVIII) chain;Endostatin	Col18a1	998
5.41872	5.01368	5.37623	0	5.32726	5.52771	5.76687	5.45793	5.44751	5.62549		3	3	3	4.5	4.5	4.5	102.49	0	63.372	6280900	22	0.242785	0.147212	1.33792	1.26116	P39087	P39087	Glutamate receptor ionotropic, kainate 2	Grik2	999
5.96213	5.74312	5.98575	6.04005	5.7273	5.43927	5.89559	5.33947	5.36758	5.21053	+	7	7	7	12.3	12.3	12.3	72.871	0	16.981	10528000	35	0.0110447	0.00436977	-0.441178	-3.28863	P39098	P39098	Mannosyl-oligosaccharide 1,2-alpha-mannosidase IB	Man1a2	1000
5.03551	5.10281	0	4.08938	4.89395	0	0	0	4.36579	0	+	2	2	2	6.6	6.6	6.6	56.026	0.00017844	6.2699	885060	5	0.0539604	0.021242	-2.95117	-2.25717	P39429	P39429	TNF receptor-associated factor 2	Traf2	1001
6.3452	6.11929	6.40152	6.39129	6.29585	6.13168	6.00736	6.1726	5.95365	5.91942	+	19	19	19	18.2	18.2	18.2	194.74	0	78.147	20925000	88	0.00497377	0.00235082	-0.273684	-3.83622	P39447	P39447	Tight junction protein ZO-1	Tjp1	1002
6.82838	6.80737	6.89767	6.78222	6.74305	6.9006	6.94675	6.94358	6.87273	7.02617	+	19	17	14	44.5	40.6	36.9	60.674	0	323.31	122890000	200	0.00872436	0.00376076	0.126229	3.44769	P39688	P39688	Tyrosine-protein kinase Fyn	Fyn	1003
5.84847	5.90818	6.18018	5.91735	6.10188	0	4.74564	3.38374	4.78145	0	+	6	6	6	19	19	19	42.314	0	38.071	5769800	24	0.0138076	0.00517724	-3.40905	-3.13989	P39749	P39749	Flap endonuclease 1	Fen1	1004
7.63999	7.76607	7.68249	7.73632	7.71588	7.72316	7.80112	7.79946	7.74908	7.74484	+	33	33	33	69.8	69.8	69.8	51.564	0	323.31	790470000	602	0.0729385	0.0302113	0.0553809	2.06371	P40124	P40124	Adenylyl cyclase-associated protein 1	Cap1	1005
8.17774	8.25314	8.21189	8.23454	8.24748	7.94689	7.94516	7.97644	7.93361	7.98122	+	39	39	39	83.6	83.6	83.6	67.63	0	323.31	1877600000	700	2.21307e-07	0.000584178	-0.268295	-16.1099	P40142	P40142	Transketolase	Tkt	1006
5.09184	5.77375	6.16527	5.53994	5.51871	6.11498	5.9211	5.26083	5.50139	5.86926		2	2	2	16.4	16.4	16.4	25.258	0	8.6501	7879500	16	0.634228	0.663193	0.115607	0.494526	P40240	P40240	CD9 antigen	Cd9	1007
6.50386	6.3667	6.35738	6.20482	6.47054	6.51037	6.64797	6.72247	6.62279	6.58804	+	12	11	11	42.2	40.1	40.1	38.113	0	90.69	53523000	100	0.0054183	0.00256827	0.237666	3.77609	P40336	P40336	Vacuolar protein sorting-associated protein 26A	Vps26a	1008
5.02567	5.42326	5.42739	5.20336	5.19223	5.55777	5.55288	5.58316	5.68811	5.68425	+	3	3	3	21	21	21	20.769	0	13.413	6342500	14	0.00241342	0.000976793	0.358851	4.35976	P40338	P40338	Von Hippel-Lindau disease tumor suppressor	Vhl	1009
6.06123	6.22732	6.20355	5.90778	6.12126	5.79522	5.84386	5.83382	5.89542	5.90947	+	6	6	6	26.7	26.7	26.7	27.987	0	14.948	14319000	27	0.0035608	0.00131503	-0.248671	-4.07457	P40630	P40630	Transcription factor A, mitochondrial	Tfam	1010
4.80328	4.87884	4.86272	4.74255	4.73971	4.25059	4.44404	0	4.33552	0	+	1	1	1	1.3	1.3	1.3	109.46	0.0011347	3.4721	641610	3	0.0727196	0.0301127	-2.19939	-2.06564	P40694	P40694	DNA-binding protein SMUBP-2	Ighmbp2	1011
5.9067	5.75857	6.02164	5.88426	6.05565	5.58517	5.16699	5.03771	5.45333	5.04328	+	7	7	7	23.1	23.1	23.1	47.658	0	24.879	6951000	39	0.000633139	0.000365145	-0.668067	-5.41689	P40749	P40749	Synaptotagmin-4	Syt4	1012
6.45691	6.77001	6.6027	6.38267	6.20774	5.70972	6.01653	6.17269	6.38906	6.03941	+	6	6	6	31.4	31.4	31.4	15.733	0	131.73	33112000	40	0.0212343	0.00717872	-0.418523	-2.85746	P41105	P41105	60S ribosomal protein L28	Rpl28	1013
6.17176	5.92338	5.83097	5.90343	6.06562	6.69228	6.9469	6.64241	6.75348	6.92607	+	22	22	20	39.6	39.6	38.3	77.951	0	121.37	66032000	142	1.39406e-05	0.000286164	0.813196	9.35421	P41216	P41216	Long-chain-fatty-acid--CoA ligase 1	Acsl1	1014
4.76032	5.13293	5.78815	5.70714	4.94019	4.11561	5.16714	4.88922	4.93193	4.78962	+	4	4	3	4.5	4.5	2.3	175.31	0.00035317	5.8947	3404800	6	0.110472	0.0499184	-0.487044	-1.79453	P41230	P41230	Lysine-specific demethylase 5C	Kdm5c	1015
5.0558	5.76809	5.74302	5.78758	5.74764	6.90855	6.69726	6.73185	6.77548	6.66672	+	33	33	32	21	21	20.2	253.91	0	143.84	41354000	120	5.76477e-05	0.00025258	1.13555	7.69605	P41233	P41233	ATP-binding cassette sub-family A member 1	Abca1	1016
6.93606	6.98272	0	6.95685	6.95054	7.13742	7.18475	7.17511	7.16092	7.14659		3	2	2	2.2	1.4	1.4	270.51	0.00017979	6.5679	203330000	17	0.284572	0.189654	1.59572	1.14688	P41234	P41234	ATP-binding cassette sub-family A member 2	Abca2	1017
6.80345	6.83501	6.79313	6.85682	6.75535	6.31819	6.36635	6.32077	6.50967	6.29044	+	18	18	17	54.9	54.9	52.7	50.716	0	175.66	68023000	160	6.09452e-06	0.000342427	-0.447667	-10.4524	P41241	P41241	Tyrosine-protein kinase CSK	Csk	1018
0	0	0	4.10452	4.0209	4.77912	5.26107	5.12753	5.00851	5.2493	+	2	1	1	5.9	4	4	56.056	0	10.525	1562600	10	0.00853425	0.00369507	3.46002	3.46267	P41242	P41242	Megakaryocyte-associated tyrosine-protein kinase	Matk	1019
4.37018	4.64736	5.2008	4.51988	5.20328	5.66456	5.61947	5.64868	5.55771	5.65972	+	2	2	2	8.8	8.8	8.8	25.766	0	43.901	4542800	16	0.00136798	0.00058841	0.841728	4.79285	P41731	P41731	CD63 antigen	Cd63	1020
6.12476	6.19173	6.18167	6.09754	6.25756	4.67083	5.08522	5.11458	4.88499	5.25457	+	8	8	6	32.1	32.1	27.4	46.625	0	67.908	10062000	36	3.91748e-06	0.000345324	-1.16861	-11.0839	P41778;O35984	P41778	Pre-B-cell leukemia transcription factor 1	Pbx1	1021
7.14731	6.88434	7.19421	7.15658	7.11032	7.06509	6.90216	7.08895	6.93972	7.06554		16	16	16	70.6	70.6	70.6	32.25	0	294.57	153590000	140	0.234018	0.138986	-0.086259	-1.28719	P42125	P42125	Enoyl-CoA delta isomerase 1, mitochondrial	Eci1	1022
7.4096	7.31998	7.41172	7.37179	7.27951	7.42619	7.42043	7.42352	7.35241	7.37127		19	18	18	76.2	76.2	76.2	41.525	0	323.31	346560000	236	0.217512	0.124957	0.0402477	1.33854	P42208	P42208	Septin-2	2024-09-02	1023
6.37599	6.76474	6.34688	6.61178	6.39459	5.60914	5.49653	5.57416	5.53614	5.52642	+	16	16	16	30.4	30.4	30.4	87.196	0	118.9	21326000	55	3.27139e-06	0.000358209	-0.950321	-11.3509	P42225	P42225	Signal transducer and activator of transcription 1	Stat1	1024
5.63588	5.91448	5.757	5.91563	5.67949	6.351	6.26529	6.36541	6.25003	6.09541	+	16	16	16	34	34	34	88.053	0	47.523	20886000	71	0.000206143	0.00027627	0.484936	6.41352	P42227	P42227	Signal transducer and activator of transcription 3	Stat3	1025
6.01216	6.24147	6.28511	6.16245	6.1412	5.84622	5.92142	5.84567	5.91453	6.16233	+	15	15	15	21.4	21.4	21.4	124.41	0	39.621	19171000	64	0.0152061	0.00555861	-0.230444	-3.07612	P42337	P42337	Phosphatidylinositol 4,5-bisphosphate 3-kinase catalytic subunit alpha isoform	Pik3ca	1026
6.0456	5.94272	6.17664	5.24544	5.85075	5.83554	5.66011	5.74114	5.93365	5.69984		8	8	8	15.1	15.1	15.1	98.47	0	32.286	10302000	35	0.655049	0.689141	-0.0781752	-0.463947	P42567	P42567	Epidermal growth factor receptor substrate 15	Eps15	1027
5.12568	5.3215	5.39773	5.28677	5.18304	6.31806	6.38931	6.43615	6.37027	6.37177	+	4	4	4	20.9	20.9	20.9	34.883	0	68.24	18097000	34	2.45785e-08	0.000705036	1.11417	21.3268	P42669	P42669	Transcriptional activator protein Pur-alpha	Pura	1028
5.17754	0	4.9896	0	5.79687	4.91325	0	5.92327	4.89428	5.92863		2	2	2	2.4	2.4	2.4	122.57	0	11.115	4231900	14	0.525293	0.491987	1.13909	0.664111	P42703	P42703	Leukemia inhibitory factor receptor	Lifr	1029
6.1756	6.35351	6.36935	6.39813	6.19493	6.65607	6.81858	6.86338	6.80419	6.83367	+	50	50	50	24.6	24.6	24.6	344.69	0	271.39	61140000	244	3.05854e-05	0.000266304	0.496875	8.40373	P42859	P42859	Huntingtin	Htt	1030
5.77424	5.5544	5.69227	5.62356	5.54648	5.51108	5.49799	5.50858	5.47916	5.54288	+	2	2	2	9.5	9.5	9.5	46.412	0.0035977	2.6725	5388900	15	0.0186888	0.00650578	-0.130254	-2.94073	P42867	P42867	UDP-N-acetylglucosamine--dolichyl-phosphate N-acetylglucosaminephosphotransferase	Dpagt1	1031
4.50706	3.62627	4.04618	4.37317	4.28115	5.36163	5.40805	5.42659	5.38807	5.34027	+	3	3	3	16	16	16	22.265	0	24.711	2632800	17	5.05414e-05	0.000251557	1.21816	7.83886	P42925	P42925	Peroxisomal membrane protein 2	Pxmp2	1032
7.9804	8.03399	8.01385	8.03003	7.99464	7.6816	7.67411	7.73901	7.70902	7.71655	+	39	39	39	73.5	73.5	73.5	59.555	0	323.31	1089100000	482	4.82805e-08	0.000646341	-0.306524	-19.5723	P42932	P42932	T-complex protein 1 subunit theta	Cct8	1033
5.88549	5.89666	5.97853	5.40451	5.69964	7.92486	7.96041	7.97675	7.91707	7.91661	+	21	21	21	48.1	48.1	48.1	62.03	0	323.31	519510000	239	2.85952e-08	0.000694444	2.16618	20.9206	P43006	P43006	Excitatory amino acid transporter 2	Slc1a2	1034
7.10462	6.99546	7.13694	7.17038	7.05069	6.7016	6.87214	6.87105	6.80716	6.81952	+	4	4	4	61.3	61.3	61.3	12.352	0	200.5	130050000	65	0.000231532	0.000285439	-0.277323	-6.30502	P43024	P43024	Cytochrome c oxidase subunit 6A1, mitochondrial	Cox6a1	1035
5.37425	4.10291	5.13501	4.95267	5.0864	4.46541	4.37455	0	0	4.52529	+	9	3	3	31.6	8.9	8.9	45.571	0.0012964	3.459	797840	5	0.0771017	0.0322236	-2.2572	-2.02795	P43135	P43135	COUP transcription factor 2	Nr2f2	1036
6.1865	6.3452	6.29115	6.35652	6.20607	5.11438	5.47051	4.97098	5.33658	5.08704	+	15	15	15	23.6	23.6	23.6	104.15	0	35.203	13087000	45	3.79269e-06	0.000347107	-1.08119	-11.1314	P43247	P43247	DNA mismatch repair protein Msh2	Msh2	1037
6.6031	6.93957	6.77747	7.05869	6.90913	6.50784	6.46816	6.73976	6.51675	6.75033	+	8	3	3	24.7	13.2	13.2	21.977	0	40.749	80939000	42	0.0298269	0.00998574	-0.261026	-2.63754	P43274	P43274	Histone H1.4	Hist1h1e	1038
6.01229	6.48693	6.37431	6.48176	6.62304	5.63283	5.3973	5.80107	5.53033	5.07849	+	5	4	4	31	26.3	26.3	21.785	0	22.475	17783000	34	0.00046758	0.000316609	-0.90766	-5.6752	P43275	P43275	Histone H1.1	Hist1h1a	1039
6.54512	6.92576	6.71515	7.07408	6.92344	6.20831	6.28219	6.51448	6.26524	6.40121	+	7	7	7	24.2	24.2	24.2	22.576	0	198.57	66584000	88	0.00161106	0.000645773	-0.502424	-4.6659	P43276	P43276	Histone H1.5	Hist1h1b	1040
6.4118	6.35355	6.5211	6.93862	6.80329	6.3329	6.41517	6.5809	6.36871	0		8	1	1	24.4	7.2	7.2	22.099	0	26.805	51578000	22	0.288835	0.194292	-1.46613	-1.13601	P43277	P43277	Histone H1.3	Hist1h1d	1041
6.05599	6.39938	5.77193	6.09534	6.23292	6.33403	3.70538	6.19301	6.26005	6.07		4	4	4	22.3	22.3	22.3	30.367	0	16.227	16868000	14	0.460574	0.399391	-0.398616	-0.775102	P43346	P43346	Deoxycytidine kinase	Dck	1042
5.85138	5.88932	5.79693	5.80573	5.76349	6.69666	6.46641	6.53411	6.49812	6.43578	+	22	22	22	24.9	24.9	24.9	115.36	0	101.92	33833000	123	6.91513e-07	0.000468085	0.704846	13.9077	P43406	P43406	Integrin alpha-V;Integrin alpha-V heavy chain;Integrin alpha-V light chain	Itgav	1043
6.98611	7.15755	7.04825	7.07573	7.09715	7.22139	7.35046	7.31637	7.33676	7.36171	+	15	15	15	56.3	56.3	56.3	35.732	0	323.31	257130000	204	0.000194597	0.000278607	0.24438	6.46786	P45376	P45376	Aldose reductase	Akr1b1	1044
3.63496	5.29929	0	5.30705	0	5.70891	5.93088	6.01119	5.79808	5.96533	+	3	3	3	12.7	12.7	12.7	36.12	0.00034777	5.3088	5237500	16	0.0357061	0.0121143	3.03462	2.52184	P45377	P45377	Aldose reductase-related protein 2	Akr1b8	1045
5.94452	6.18639	5.93267	6.08672	6.04875	5.03117	4.87682	5.35247	4.88155	4.86543	+	11	11	6	6.3	6.3	3.8	265.49	0	30.349	7148900	32	8.6676e-06	0.000316797	-1.03832	-9.97202	P45481	P45481	CREB-binding protein	Crebbp	1046
7.16548	7.15737	7.20428	7.10823	7.10219	6.8091	6.8878	6.81548	6.88869	6.79754	+	11	10	10	69.3	62.7	62.7	18.709	0	297.56	152240000	144	3.75816e-06	0.000347826	-0.307789	-11.1449	P45591	P45591	Cofilin-2	Cfl2	1047
4.8987	4.47888	4.66991	4.34471	3.90892	4.91897	4.98044	4.81224	4.88804	4.61862	+	4	4	4	10.7	10.7	10.7	73.275	0.00082223	3.7364	609440	6	0.0630543	0.0254815	0.38344	2.1573	P45700	P45700	Mannosyl-oligosaccharide 1,2-alpha-mannosidase IA	Man1a1	1048
6.87814	6.8352	6.93847	6.81384	6.84343	6.58563	6.63615	6.56731	6.5722	6.56923	+	7	7	7	54.3	54.3	54.3	15.344	0	86.274	75732000	96	4.48456e-06	0.000363273	-0.27571	-10.8872	P45878	P45878	Peptidyl-prolyl cis-trans isomerase FKBP2	Fkbp2	1049
6.81777	6.74382	6.8504	6.73453	6.74121	6.98588	6.90924	6.93571	6.92593	6.97957	+	18	18	18	49.9	49.9	49.9	46.481	0	206.96	107200000	180	0.000310081	0.000304147	0.16972	6.0378	P45952	P45952	Medium-chain specific acyl-CoA dehydrogenase, mitochondrial	Acadm	1050
7.17091	7.22621	7.23366	7.23618	7.18563	6.23616	6.35236	6.25433	6.22693	6.28112	+	30	30	30	56.9	56.9	56.9	63.53	0	323.31	116350000	203	4.03814e-10	0.00084	-0.940336	-35.8233	P46061	P46061	Ran GTPase-activating protein 1	Rangap1	1051
6.6886	6.54383	6.69833	6.60648	6.62463	7.81279	7.77395	7.81614	7.84864	7.75965	+	27	27	21	54.9	54.9	47.5	47.417	0	323.31	491750000	282	3.90689e-10	0.000857143	1.16986	35.9724	P46096	P46096	Synaptotagmin-1	Syt1	1052
5.46805	5.50244	5.64802	5.5682	5.68683	6.64633	6.67082	6.68761	6.69381	6.6598	+	6	1	1	10.9	3.6	3.6	47.262	0	57.107	36562000	17	5.4407e-09	0.000735135	1.09697	25.8145	P46097	P46097	Synaptotagmin-2	Syt2	1053
6.41524	6.1951	6.42917	6.32245	7.11153	5.98788	6.29387	6.48103	6.09985	6.50275		6	6	6	42.1	42.1	42.1	22.193	0	89.975	57573000	27	0.275891	0.180413	-0.221621	-1.16943	P46414	P46414	Cyclin-dependent kinase inhibitor 1B	Cdkn1b	1054
7.3892	7.27976	7.40415	7.30166	7.25118	8.1852	8.23523	8.22233	8.23467	8.225	+	60	60	60	73.9	73.9	73.9	82.613	0	323.31	1273200000	782	2.67814e-09	0.000815287	0.895296	28.2307	P46460	P46460	Vesicle-fusing ATPase	Nsf	1055
6.13558	5.91786	6.11757	6.0811	6.02678	5.84469	5.79733	5.7305	5.80509	5.76344	+	9	6	6	31.5	24.3	24.3	49.419	0	45.68	11951000	42	0.000282235	0.000304673	-0.267567	-6.123	P46467;Q8BPY9	P46467	Vacuolar protein sorting-associated protein 4B	Vps4b	1056
7.36095	7.48663	7.39576	7.40888	7.36016	7.17365	7.21551	7.26338	7.22207	7.20742	+	29	29	29	67.2	67.2	67.2	48.647	0	323.31	296710000	318	0.000133247	0.000254103	-0.186074	-6.83317	P46471	P46471	26S protease regulatory subunit 7	Psmc2	1057
7.48609	7.43481	7.42909	7.45446	7.44946	7.21394	7.22647	7.02494	7.20197	7.14628	+	13	13	13	63.3	63.3	63.3	24.489	0	323.31	325950000	145	6.8999e-05	0.000245138	-0.288062	-7.50426	P46638;P62492;Q9WTL2	P46638;P62492	Ras-related protein Rab-11B;Ras-related protein Rab-11A	Rab11b;Rab11a	1058
5.8793	5.90139	5.82421	5.91294	5.92192	5.46907	5.49048	5.51846	5.47989	4.54029	+	2	2	2	11.2	11.2	11.2	20.123	0	15.413	6497300	7	0.0150447	0.00551243	-0.588312	-3.08316	P46656	P46656	Adrenodoxin, mitochondrial	Fdx1	1059
6.8958	6.90773	6.99236	6.87181	6.67471	6.65411	6.56494	6.16382	6.61203	6.44531	+	25	23	21	57.1	54.7	52.3	55.382	0	192.51	76562000	156	0.0060092	0.00280983	-0.380441	-3.70385	P46660	P46660	Alpha-internexin	Ina	1060
6.244	6.16026	6.17569	6.19753	6.02914	5.25195	5.5026	5.08696	4.86747	5.26326	+	13	13	13	31.9	31.9	31.9	69.775	0	40.947	10670000	37	2.3858e-05	0.000278409	-0.966874	-8.6951	P46662	P46662	Merlin	Nf2	1061
7.06688	7.05767	7.08128	7.0648	6.96727	7.08739	7.02869	7.02991	7.04348	7.02886		19	19	17	48	48	44.5	50.02	0	189.38	169730000	238	0.871068	0.891293	-0.00391235	-0.167585	P46664	P46664	Adenylosuccinate synthetase isozyme 2	Adss	1062
5.69011	5.83534	5.60546	5.66992	5.79048	4.7963	5.1303	5.07287	4.82936	4.96731	+	6	6	6	20.1	20.1	20.1	38.341	0	8.2228	4201200	20	1.00099e-05	0.000309261	-0.759032	-9.78123	P46718	P46718	Programmed cell death protein 2	Pdcd2	1063
7.18913	7.27591	7.1461	7.16817	7.15981	5.8968	6.09802	6.12811	6.17263	6.13059	+	36	36	36	40	40	40	128.56	0	323.31	99042000	205	3.3598e-08	0.000668896	-1.10259	-20.4963	P46735;O88329	P46735	Unconventional myosin-Ib	Myo1b	1064
6.23613	6.18267	6.25542	6.1574	6.02003	6.31635	6.24433	6.12821	6.18851	6.21455		9	9	9	34.4	34.4	34.4	33.34	0	30.129	24986000	58	0.381196	0.303146	0.0480579	0.926685	P46737;Q7M757	P46737	Lys-63-specific deubiquitinase BRCC36	Brcc3	1065
7.03531	7.00424	6.88646	6.97244	7.05515	6.5698	6.87401	6.76219	6.66	6.52951	+	27	25	25	38.7	36.2	36.2	102.71	0	323.31	121620000	224	0.00207761	0.000791842	-0.311618	-4.47204	P46935	P46935	E3 ubiquitin-protein ligase NEDD4	Nedd4	1066
5.01895	5.09272	4.96642	4.74357	0	5.34751	5.11133	5.39934	5.37014	5.24267		3	3	3	13.3	13.3	13.3	52.383	0.00034329	4.9307	1995600	4	0.217796	0.125182	1.32987	1.33763	P46938	P46938	Transcriptional coactivator YAP1	Yap1	1067
6.85449	6.58322	6.80814	6.63823	6.64313	6.43086	6.55896	6.43677	6.44251	6.53531	+	18	18	18	27.1	27.1	27.1	80.597	0	99.836	55804000	112	0.00549041	0.0026008	-0.224559	-3.76684	P46978	P46978	Dolichyl-diphosphooligosaccharide--protein glycosyltransferase subunit STT3A	Stt3a	1068
6.28484	6.51529	6.38716	6.50245	6.41375	6.64904	6.76533	6.76308	6.84561	6.67232	+	15	15	15	63.7	63.7	63.7	35.268	0	226.43	54449000	116	0.000409104	0.000297082	0.318378	5.79151	P47199	P47199	Quinone oxidoreductase	Cryz	1069
5.22261	4.64031	5.13344	4.95715	5.25799	5.85561	5.93539	5.84846	5.95587	5.94241	+	12	12	12	40	40	40	47.983	0	34.566	14716000	63	6.97531e-05	0.000244994	0.865245	7.49278	P47226	P47226	Testin	Tes	1070
4.96697	5.00333	5.49006	5.19429	4.83561	7.20333	7.26079	7.37321	7.23081	7.37945	+	22	22	22	46.5	46.5	46.5	75.488	0	323.31	120640000	140	7.95148e-08	0.000657682	2.19147	18.366	P47708	P47708	Rabphilin-3A	Rph3a	1071
7.67062	7.66381	7.65043	7.6607	7.6165	7.46106	7.52119	7.48796	7.46027	7.42108	+	25	25	24	63.8	63.8	62.2	56.537	0	323.31	501580000	342	1.23435e-05	0.000292605	-0.182102	-9.50918	P47738;O35945;Q9JHW9;Q62148	P47738	Aldehyde dehydrogenase, mitochondrial	Aldh2	1072
6.87843	6.70231	6.78416	6.84317	6.71867	6.8007	6.75343	6.8206	6.83015	6.79507		17	17	17	53.9	53.9	53.9	53.97	0	54.056	88043000	158	0.700049	0.740156	0.0146416	0.3994	P47740;P47739	P47740	Fatty aldehyde dehydrogenase	Aldh3a2	1073
0	4.00458	0	3.39604	0	5.35949	5.61007	5.3359	5.31781	5.36957	+	3	3	3	6.1	6.1	6.1	101.83	0	9.0205	1602900	12	0.00264576	0.0010195	3.91845	4.29157	P47743	P47743	Metabotropic glutamate receptor 8	Grm8	1074
5.95799	6.01749	5.90721	5.99121	5.71776	6.27971	6.45708	6.46368	6.18898	6.32718	+	8	8	8	21.8	21.8	21.8	52.83	0	46.914	20621000	37	0.000473965	0.000316062	0.424994	5.66348	P47746	P47746	Cannabinoid receptor 1	Cnr1	1075
7.06711	7.10326	7.06796	6.97408	7.08838	6.58617	6.79557	6.72869	6.74601	6.78815	+	12	10	10	66.4	57	57	32.939	0	323.31	116680000	106	6.79019e-05	0.000246008	-0.331242	-7.5212	P47753	P47753	F-actin-capping protein subunit alpha-1	Capza1	1076
7.40946	7.43685	7.41527	7.386	7.40668	7.65202	7.63093	7.65218	7.64615	7.59772	+	15	15	13	72.4	72.4	68.9	32.967	0	323.31	518440000	224	1.36502e-07	0.000665127	0.224948	17.1399	P47754	P47754	F-actin-capping protein subunit alpha-2	Capza2	1077
7.24334	7.33574	7.25445	7.33066	7.33161	7.31696	7.40905	7.48758	7.34702	7.41614	+	23	23	23	76.9	76.9	76.9	31.345	0	323.31	341580000	262	0.0286971	0.00961188	0.0961904	2.66243	P47757	P47757	F-actin-capping protein subunit beta	Capzb	1078
7.09708	6.94737	7.09356	7.08632	7.03635	6.5759	6.70986	6.66248	6.53344	6.71151	+	16	16	16	64.7	64.7	64.7	29.579	0	323.31	111510000	163	1.8318e-05	0.000280179	-0.413497	-9.01417	P47758	P47758	Signal recognition particle receptor subunit beta	Srprb	1079
6.64115	6.71058	6.78131	6.56889	6.67752	5.54154	5.33401	6.16616	5.92867	5.94848	+	5	5	5	53.2	53.2	53.2	19	0	144.01	34883000	46	0.000425619	0.000299296	-0.892117	-5.7569	P47759	P47759	Neuron-specific protein family member 2	Nsg2	1080
6.94734	6.93298	6.90374	6.96882	6.94249	6.9519	6.85574	6.94493	6.81097	6.89139		15	15	15	50	50	50	53.662	0	323.31	114820000	165	0.132792	0.0625757	-0.0480875	-1.67336	P47791	P47791	Glutathione reductase, mitochondrial	Gsr	1081
6.81898	6.74119	6.83801	6.73477	6.79329	6.54311	6.43659	6.46345	6.50214	6.45734	+	13	13	13	47	47	47	35.623	0	323.31	61298000	129	4.43282e-06	0.000347652	-0.304725	-10.904	P47802	P47802	Metaxin-1	Mtx1	1082
6.57245	6.57491	6.60129	6.64706	6.59707	6.73333	6.92163	6.92042	6.89948	6.87984	+	16	16	16	53.4	53.4	53.4	44.113	0	323.31	83733000	175	9.04854e-05	0.000241945	0.272384	7.22202	P47809	P47809	Dual specificity mitogen-activated protein kinase kinase 4	Map2k4	1083
5.72972	5.58415	5.65219	5.91682	5.87193	4.32775	0	0	0	4.2836	+	5	5	5	17.2	17.2	17.2	41.287	0	11.559	3331100	13	0.00514127	0.00241411	-4.02869	-3.81291	P47811	P47811	Mitogen-activated protein kinase 14	Mapk14	1084
6.5048	6.39806	6.67495	6.47799	6.63881	6.36918	6.57062	6.44905	6.26963	6.58251		23	23	23	49.1	49.1	49.1	78.538	0	169.93	50306000	167	0.283149	0.187978	-0.0907248	-1.15054	P47856;Q9Z2Z9	P47856	Glutamine--fructose-6-phosphate aminotransferase [isomerizing] 1	Gfpt1	1085
7.22128	7.23515	7.27476	7.20123	7.21027	7.79502	7.80338	7.84525	7.74199	7.80542	+	30	29	27	53.3	52.2	49.6	85.268	0	323.31	560480000	460	3.59731e-09	0.000814371	0.569673	27.199	P47857	P47857	ATP-dependent 6-phosphofructokinase, muscle type	Pfkm	1086
5.7165	5.95536	6.00307	5.95354	5.93444	6.12795	6.35966	6.09698	6.22945	6.18797	+	9	9	9	27.6	27.6	27.6	53.326	0	49.72	17669000	55	0.00290635	0.0011027	0.287823	4.22239	P47867	P47867	Secretogranin-3	Scg3	1087
5.94879	5.94473	5.96468	5.9673	5.86004	4.73045	5.07584	5.26954	4.80546	4.59764	+	7	7	7	36.1	36.1	36.1	32.846	0	15.847	5225300	14	2.95899e-05	0.00026776	-1.04132	-8.44208	P47877	P47877	Insulin-like growth factor-binding protein 2	Igfbp2	1088
7.03639	7.32523	7.09767	7.12169	7.08778	6.74107	6.90961	6.96696	6.81078	6.85195	+	13	13	13	34.8	34.8	34.8	33.509	0	300.53	155660000	131	0.00232951	0.000916985	-0.277678	-4.38615	P47911	P47911	60S ribosomal protein L6	Rpl6	1089
6.06993	6.20181	6.17513	6.12153	5.79219	5.85506	5.8408	6.05385	5.8123	6.0714		2	2	2	11.9	11.9	11.9	17.587	0	108.95	14491000	16	0.15434	0.0789035	-0.145434	-1.5731	P47915	P47915	60S ribosomal protein L29	Rpl29	1090
0	0	5.17869	4.54637	0	4.34553	4.29664	0	0	0		1	1	1	4.9	4.9	4.9	37.866	0.00082048	3.7131	322630	3	0.895448	0.911825	-0.216577	-0.135652	P47931	P47931	Follistatin	Fst	1091
6.70497	6.45091	6.56448	6.52589	6.35365	6.51947	6.49579	6.59615	6.55574	6.54378		18	18	18	35.9	35.9	35.9	70.839	0	94.263	50486000	140	0.725262	0.766211	0.022209	0.364039	P47934	P47934	Carnitine O-acetyltransferase	Crat	1092
6.92718	7.08027	7.08775	7.03595	6.99087	6.53615	6.51978	6.54494	6.46201	6.3458	+	14	14	14	53.1	53.1	53.1	33.83	0	190.7	87634000	127	3.11193e-06	0.000363636	-0.542665	-11.426	P47941	P47941	Crk-like protein	Crkl	1093
7.28058	7.37264	7.29046	7.26188	7.23644	7.00355	7.02861	7.07247	7.01578	6.94528	+	4	4	4	67.5	67.5	67.5	11.475	0	220	214970000	56	1.97212e-05	0.000276065	-0.27526	-8.92408	P47955	P47955	60S acidic ribosomal protein P1	Rplp1	1094
7.09958	7.29398	7.15088	7.16847	7.21157	6.59893	6.79339	6.9083	6.77657	6.69447	+	15	15	15	45.8	45.8	45.8	34.4	0	167.84	148830000	150	0.00010807	0.00024918	-0.430563	-7.04158	P47962	P47962	60S ribosomal protein L5	Rpl5	1095
6.44287	6.86894	6.6248	6.66524	6.64076	5.70135	6.33047	6.45932	6.20946	6.37186	+	8	8	8	41.2	41.2	41.2	24.305	0	91.953	50856000	48	0.0204155	0.00696412	-0.43403	-2.88306	P47963	P47963	60S ribosomal protein L13	Rpl13	1096
5.8938	6.56271	5.8954	6.02612	6.49424	5.58217	5.4723	5.91337	5.64671	5.74912	+	3	3	3	33.3	33.3	33.3	12.215	0	12.31	17304000	12	0.0160411	0.00575516	-0.501721	-3.04091	P47964	P47964	60S ribosomal protein L36	Rpl36	1097
5.87475	5.8793	5.46124	5.64092	5.79178	4.8261	4.964	0	4.5789	4.75788	+	4	4	4	21.5	21.5	21.5	32.45	0	19.849	3863800	16	0.083032	0.0354037	-1.90422	-1.98013	P47968	P47968	Ribose-5-phosphate isomerase	Rpia	1098
6.66283	6.6294	6.72006	6.68271	6.71035	6.34463	6.20189	6.20901	6.2821	6.3122	+	12	12	6	82.3	82.3	46	12.746	0	157.13	50327000	105	1.463e-06	0.000426396	-0.411106	-12.6156	P48024	P48024	Eukaryotic translation initiation factor 1	Eif1	1099
6.42822	6.08643	6.38405	6.10288	5.93866	6.50543	6.52242	6.03731	6.53356	6.3952		11	11	11	39.8	39.8	39.8	35.752	0	109.04	30174000	76	0.150519	0.0763285	0.210737	1.58991	P48036	P48036	Annexin A5	Anxa5	1100
7.00004	7.17149	7.11247	7.158	7.10336	6.08682	6.08725	6.06893	6.08146	6.09778	+	30	26	26	45.2	40.2	40.2	95.91	0	170.35	90036000	141	6.81392e-10	0.000724138	-1.02463	-33.5423	P48193	P48193	Protein 4.1	Epb41	1101
4.77605	4.2132	4.50448	4.30237	4.58895	5.62993	5.82128	5.79931	5.67176	5.79986	+	5	5	5	11.5	11.5	11.5	49.56	0	14.589	3423100	12	2.53663e-06	0.000380521	1.26742	11.7377	P48302	P48302	Endothelin B receptor	Ednrb	1102
5.78839	5.7339	5.75372	5.74563	0	7.05388	7.05702	7.09597	7.08383	7.02698	+	16	15	15	37.4	35.8	35.8	66.648	0	323.31	82106000	118	0.0651563	0.0264114	2.45921	2.13625	P48318	P48318	Glutamate decarboxylase 1	Gad1	1103
4.83823	5.50331	5.45858	5.35501	5.20325	7.13264	7.21394	7.26862	7.28693	7.0463	+	21	21	20	53.7	53.7	52	65.223	0	140.34	91800000	117	3.90769e-07	0.00051865	1.91801	14.973	P48320	P48320	Glutamate decarboxylase 2	Gad2	1104
6.23957	6.25816	6.23348	6.22991	6.19156	6.08572	6.091	6.05694	3.99141	6.139		6	3	3	7.5	4.9	4.9	103.71	0.0014483	3.2794	19198000	5	0.221539	0.12854	-0.557724	-1.32571	P48377	P48377	MHC class II regulatory factor RFX1	Rfx1	1105
5.96135	6.00851	6.10391	6.01334	6.11945	4.9207	4.93142	5.12205	4.43522	4.69167	+	10	10	7	21.6	21.6	18.3	83.511	0	52.636	7593200	39	8.31639e-06	0.000320141	-1.2211	-10.0274	P48381;P48379	P48381;P48379	Transcription factor RFX3;DNA-binding protein RFX2	Rfx3;Rfx2	1106
6.31804	5.75758	6.2656	6.26326	6.21535	6.21856	6.16735	6.13072	6.16979	5.35268		7	7	6	17.1	17.1	14.7	81.858	0	19.322	21331000	31	0.443985	0.378696	-0.156143	-0.805182	P48410	P48410	ATP-binding cassette sub-family D member 1	Abcd1	1107
6.6941	6.80395	6.70878	6.64246	6.64757	6.48352	6.39697	6.33913	6.51151	6.40199	+	7	7	7	63	63	63	12.758	0	67.928	52810000	73	0.000213744	0.000277751	-0.272751	-6.37955	P48428	P48428	Tubulin-specific chaperone A	Tbca	1108
4.65123	5.13637	5.43843	5.1438	0	4.65086	5.04825	5.04112	5.21195	5.17102		3	3	3	14.4	14.4	14.4	34.454	0.0029968	2.8548	2099900	9	0.383483	0.306003	0.950674	0.922018	P48432	P48432	Transcription factor SOX-2	Sox2	1109
3.98361	6.04021	5.88308	5.90427	6.00238	6.00445	6.00629	5.92871	5.99558	5.81712		1	1	1	1.4	1.4	1.4	83.125	0.0086732	2.1748	11596000	13	0.357954	0.275734	0.387724	0.975349	P48437	P48437	Prospero homeobox protein 1	Prox1	1110
6.71342	6.76256	6.64972	6.76061	6.69027	7.11424	7.11274	7.10144	7.04933	7.05591	+	22	12	12	53	34.7	34.7	59.173	0	323.31	129430000	154	5.14789e-07	0.000497512	0.371417	14.4493	P48453	P48453	Serine/threonine-protein phosphatase 2B catalytic subunit beta isoform	Ppp3cb	1111
6.66633	6.77806	6.80205	6.60717	6.57052	7.25064	7.12571	7.07401	7.0924	7.11574	+	40	37	37	62.8	60	60	94.381	0	323.31	129030000	262	4.06591e-05	0.000260645	0.446877	8.07967	P48722	P48722	Heat shock 70 kDa protein 4L	Hspa4l	1113
7.00677	7.0391	7.14351	7.13865	7.18509	7.14098	7.02812	7.23178	6.99182	7.21317		18	18	18	63.5	63.5	63.5	30.641	0	323.31	194740000	182	0.760988	0.79944	0.0185519	0.314771	P48758	P48758	Carbonyl reductase [NADPH] 1	Cbr1	1114
4.71289	0	0	4.91296	5.57586	0	0	4.22089	0	4.02592		2	2	2	4.6	4.6	4.6	64.955	0.00034596	5.1817	595480	2	0.411898	0.339647	-1.39098	-0.865631	P48760	P48760	Folylpolyglutamate synthase, mitochondrial	Fpgs	1115
6.48724	6.07019	6.49049	6.35562	6.15646	6.31979	6.14768	6.40033	6.34793	5.92928		3	3	3	30.1	30.1	30.1	9.2908	0	57.23	27493000	28	0.513891	0.474897	-0.0829974	-0.683009	P48771	P48771	Cytochrome c oxidase subunit 7A2, mitochondrial	Cox7a2	1116
6.76736	6.81964	6.75395	6.694	6.7649	6.83629	6.95609	6.91131	6.99458	6.84014	+	15	14	14	67.4	63.4	63.4	26.635	0	159.96	109640000	184	0.00407994	0.00163486	0.147712	3.9768	P48774	P48774	Glutathione S-transferase Mu 5	Gstm5	1117
8.32154	8.24301	8.29325	8.25377	8.23149	8.40509	8.38596	8.34153	8.34378	8.27376	+	27	27	19	77.9	77.9	52	32.904	0	323.31	3038700000	634	0.0203125	0.00693132	0.0814129	2.88635	P48962	P48962	ADP/ATP translocase 1	Slc25a4	1118
6.5541	6.54373	6.62939	6.60664	6.44206	6.1303	6.15809	6.12018	5.95259	6.09426	+	9	9	9	43.9	43.9	43.9	32.542	0	229.51	36436000	103	1.18785e-05	0.000296176	-0.464098	-9.55854	P49070	P49070	Calcium signal-modulating cyclophilin ligand	Camlg	1119
6.48196	6.52421	6.42524	5.60638	6.36194	4.8738	6.22417	6.14839	6.34122	6.50195		7	7	7	16.1	16.1	16.1	65.239	0	14.057	35251000	18	0.460905	0.399804	-0.262041	-0.774509	P49117	P49117	Nuclear receptor subfamily 2 group C member 2	Nr2c2	1120
5.3057	5.96605	5.66412	5.59716	5.77783	4.4755	4.34518	4.7574	0	4.77679	+	3	3	3	14.2	14.2	14.2	44.049	0.00034953	5.4702	2857200	8	0.0641702	0.025974	-1.9912	-2.14604	P49138	P49138	MAP kinase-activated protein kinase 2	Mapkapk2	1121
6.8497	5.82025	5.56593	6.83132	5.72431	5.4902	5.26501	5.59539	5.61092	5.6497	+	4	4	4	14.1	14.1	14.1	62.367	0	10.553	19634000	22	0.0595621	0.0238361	-0.636059	-2.19385	P49282	P49282	Natural resistance-associated macrophage protein 2	Slc11a2	1122
7.50737	7.72853	7.58622	7.6371	7.60721	6.91338	7.06066	7.07463	7.0154	6.99883	+	20	20	20	58.4	58.4	58.4	34.196	0	323.31	344700000	292	1.0942e-06	0.000449198	-0.600705	-13.1027	P49312	P49312	Heterogeneous nuclear ribonucleoprotein A1;Heterogeneous nuclear ribonucleoprotein A1, N-terminally processed	Hnrnpa1	1123
6.02837	5.9961	6.00911	6.11109	6.11654	6.82145	6.69601	6.6059	6.80797	6.66105	+	11	11	11	37.4	37.4	37.4	43.346	0	248.03	53952000	80	8.39974e-07	0.000450216	0.666233	13.5611	P49442	P49442	Inositol polyphosphate 1-phosphatase	Inpp1	1124
6.75975	6.85798	6.63283	7.01199	6.79166	6.85687	6.99525	6.9793	6.99755	6.87109	+	17	17	15	69.1	69.1	63.4	42.432	0	273.94	110730000	158	0.10061	0.0445102	0.129171	1.85559	P49443	P49443	Protein phosphatase 1A	Ppm1a	1125
4.96755	5.16083	5.31549	5.24145	5.1625	5.99287	6.27265	6.13293	6.18361	5.9617	+	12	11	11	26.3	23.7	23.7	80.687	0	38.001	10981000	52	3.14476e-06	0.000362069	0.939188	11.4102	P49446	P49446	Receptor-type tyrosine-protein phosphatase epsilon	Ptpre	1126
6.18546	6.35913	6.25088	6.2966	6.11611	5.95627	6.09195	5.98933	6.05231	5.79543	+	11	11	8	41.4	41.4	28.1	41.666	0	32.592	23910000	77	0.00404588	0.0015921	-0.264578	-3.98279	P49586	P49586	Choline-phosphate cytidylyltransferase A	Pcyt1a	1127
6.53396	6.58271	6.52718	6.56377	6.61731	6.66837	6.85423	6.8539	6.83645	6.8393	+	12	12	12	49.3	49.3	49.3	33.288	0	115.87	83593000	114	0.000248341	0.000287482	0.245464	6.24017	P49615	P49615	Cyclin-dependent-like kinase 5	Cdk5	1128
7.10326	7.13271	7.1213	7.12382	7.13383	6.02342	5.63876	5.44898	6.36169	6.75506	+	23	23	23	42.7	42.7	42.7	96.735	0	259.89	94920000	146	0.0018965	0.000746077	-1.0774	-4.54108	P49717	P49717	DNA replication licensing factor MCM4	Mcm4	1129
6.99781	7.07243	6.99073	6.99341	6.97232	5.62102	5.81001	5.70387	5.68626	5.73037	+	28	28	28	52.1	52.1	52.1	82.342	0	134.74	60356000	121	3.35063e-10	0.000893617	-1.29504	-36.6735	P49718	P49718	DNA replication licensing factor MCM5	Mcm5	1130
7.32527	7.31061	7.34242	7.30343	7.26865	7.21264	7.14947	7.17368	7.16068	7.14799	+	14	14	14	64.5	64.5	64.5	25.926	0	323.31	242560000	226	3.49503e-05	0.000259947	-0.141186	-8.2506	P49722	P49722	Proteasome subunit alpha type-2	Psma2	1131
6.38894	6.33744	6.35278	6.32112	6.23444	6.09712	6.15809	6.15461	6.01599	5.97179	+	5	5	3	18	18	12.8	52.639	0	72.865	23983000	49	0.000596978	0.000348624	-0.247425	-5.46641	P49769	P49769	Presenilin-1;Presenilin-1 NTF subunit;Presenilin-1 CTF subunit;Presenilin-1 CTF12	Psen1	1132
4.79931	0	0	0	0	5.4506	0	5.24556	5.29933	5.34862	+	3	3	3	12.5	12.5	12.5	40.466	0	11.186	1003900	6	0.0501038	0.0196065	3.30896	2.30468	P49813	P49813	Tropomodulin-1	Tmod1	1133
5.25895	5.29294	5.30131	5.33007	5.05918	0	0	0	0	0	+	1	1	1	7.9	7.9	7.9	20.538	0.0071942	2.2857	2046900	10	6.1046e-14	0.000380952	-5.24849	-107.848	P49817	P49817	Caveolin-1	Cav1	1134
5.79751	6.07925	5.89548	5.83248	5.58988	5.24876	5.61679	5.65004	5.39658	5.61089	+	3	3	3	32.6	32.6	32.6	10.194	0	7.0482	8112200	20	0.0168425	0.00598669	-0.334308	-3.00887	P49962	P49962	Signal recognition particle 9 kDa protein	Srp9	1135
6.14894	6.26928	6.13117	6.0381	6.04564	6.19642	6.33149	6.19443	6.23185	6.21373	+	16	14	14	39.3	36	36	55.278	0	54.441	29754000	96	0.060895	0.0244091	0.106959	2.17966	P50096	P50096	Inosine-5-monophosphate dehydrogenase 1	Impdh1	1136
6.95514	6.7933	6.92165	6.76513	6.47414	6.56387	6.46928	6.4834	6.56364	6.88069		17	17	17	51.8	51.8	51.8	50.37	0	118.61	67839000	135	0.132421	0.0623396	-0.189699	-1.67522	P50136	P50136	2-oxoisovalerate dehydrogenase subunit alpha, mitochondrial	Bckdha	1137
3.9252	5.21506	5.17216	5.16101	5.053	7.0331	7.08468	7.08853	7.07813	7.06707	+	5	5	5	66.7	66.7	66.7	8.4047	0	323.31	86849000	68	2.2279e-05	0.000282828	2.16502	8.77687	P50153	P50153	Guanine nucleotide-binding protein G(I)/G(S)/G(O) subunit gamma-4	Gng4	1138
6.42439	6.2402	6.37698	6.55554	6.42936	6.08156	6.18213	6.05388	5.98185	6.00822	+	8	8	8	47.5	47.5	47.5	26.588	0	98.326	24671000	64	0.000519238	0.00033121	-0.343765	-5.58503	P50171	P50171	Estradiol 17-beta-dehydrogenase 8	Hsd17b8	1139
7.10027	7.28988	7.12005	7.28838	7.25438	6.86768	6.83698	6.92157	6.72571	6.71888	+	23	23	23	69.7	69.7	69.7	47.688	0	323.31	149100000	222	0.000127395	0.000247203	-0.396428	-6.87747	P50247	P50247	Adenosylhomocysteinase	Ahcy	1140
0	4.1518	4.49428	4.2085	3.90417	5.55207	5.57099	5.55657	5.44447	5.58478	+	4	4	4	12.6	12.6	12.6	59.914	0	11.448	4386400	17	0.0318043	0.0106725	2.19003	2.59622	P50285	P50285	Dimethylaniline monooxygenase [N-oxide-forming] 1	Fmo1	1141
7.92905	7.97171	7.9705	7.96489	8.0013	8.18313	8.14885	8.1536	8.17496	8.11281	+	36	28	28	71.4	60.2	60.2	50.521	0	323.31	1788000000	502	3.81362e-06	0.000346749	0.18718	11.1233	P50396	P50396	Rab GDP dissociation inhibitor alpha	Gdi1	1142
5.44652	5.31037	5.43343	5.47826	5.22559	5.70047	5.83634	5.78365	5.78	5.63892	+	4	4	4	11.2	11.2	11.2	66.59	0	23.676	5562200	30	0.000247462	0.000287619	0.369038	6.24345	P50427	P50427	Steryl-sulfatase	Sts	1143
6.17863	6.1924	6.15397	6.2882	6.35125	6.49798	6.53704	6.56687	6.44991	6.44326	+	6	6	6	29.2	29.2	29.2	53.748	0	143.35	43515000	67	0.000326387	0.000306282	0.266121	5.99174	P50428	P50428	Arylsulfatase A	Arsa	1144
5.80602	5.83967	5.78935	5.74092	5.94814	6.03258	6.01486	5.9042	5.97875	5.74281		4	4	4	8.6	8.6	8.6	59.646	0	12.155	9802000	39	0.120255	0.0554224	0.10982	1.73885	P50429	P50429	Arylsulfatase B	Arsb	1145
6.78382	6.83105	6.85032	6.60945	6.89557	6.77147	5.0916	6.50651	5.19223	4.5846	+	15	14	14	46.2	43.3	43.3	52.6	0	145.93	48477000	56	0.0266588	0.00897871	-1.16476	-2.70998	P50431	P50431	Serine hydroxymethyltransferase, cytosolic	Shmt1	1146
7.77168	7.742	7.79098	7.76887	7.78329	8.37851	8.38678	8.39503	8.35934	8.34187	+	47	47	47	85.6	85.6	85.6	68.325	0	323.31	2095700000	764	4.55695e-11	0.000835821	0.600942	47.1102	P50516	P50516	V-type proton ATPase catalytic subunit A	Atp6v1a	1147
6.98914	7.03918	7.05189	6.95657	6.92898	7.63881	7.70814	7.71256	7.67524	7.58379	+	18	18	18	59.3	59.3	59.3	26.157	0	323.31	403600000	222	4.11578e-08	0.000677316	0.670555	19.974	P50518;Q9D593	P50518	V-type proton ATPase subunit E 1	Atp6v1e1	1148
0	0	0	0	0	5.57082	5.63546	0	0	0		1	1	1	16.3	16.3	16.3	11.083	0	11.017	804210	2	0.141123	0.0682556	2.24126	1.63295	P50543	P50543	Protein S100-A11	S100a11	1149
7.20933	7.0794	7.22696	7.12457	6.99986	7.20466	7.16459	7.2189	7.20545	7.18124		33	33	33	67.8	67.8	67.8	70.875	0	323.31	186150000	332	0.158649	0.0818796	0.0669471	1.5546	P50544	P50544	Very long-chain specific acyl-CoA dehydrogenase, mitochondrial	Acadvl	1150
4.60836	4.70127	0	0	4.64549	6.0944	6.18534	6.30209	6.19201	6.01047	+	10	6	5	27.6	19.6	17.1	54.1	0	78.747	10949000	33	0.0183985	0.00642635	3.36584	2.95097	P50571	P50571	Gamma-aminobutyric acid receptor subunit beta-1	Gabrb1	1151
7.38263	7.51431	7.44436	7.4621	7.46301	7.05335	7.22812	7.10826	7.05755	7.06625	+	26	26	26	70.1	70.1	70.1	43.698	0	323.31	307880000	322	1.89492e-05	0.000278107	-0.350575	-8.97272	P50580	P50580	Proliferation-associated protein 2G4	Pa2g4	1152
5.56437	4.77661	5.51605	5.42052	5.38607	5.05755	5.34885	5.52105	5.48384	5.18949		5	5	5	14.5	14.5	14.5	55.361	0	18.318	4376400	16	0.942033	0.950203	-0.0125671	-0.0750302	P50586	P50586	Tubby protein	Tub	1153
4.89111	5.0773	5.01456	4.58072	4.69915	5.74433	5.80338	5.16358	4.77686	5.31154	+	3	3	3	10.1	10.1	10.1	75.358	0	7.156	3066000	9	0.0438209	0.0168508	0.507369	2.39051	P51141	P51141	Segment polarity protein dishevelled homolog DVL-1	Dvl1	1154
7.76762	7.65719	7.74191	7.69312	7.6324	7.76057	7.74069	7.68802	7.7213	7.6988		20	20	20	80.7	80.7	80.7	23.489	0	323.31	820040000	280	0.435559	0.368134	0.0234291	0.820754	P51150	P51150	Ras-related protein Rab-7a	Rab7a	1155
6.04297	5.83739	6.02156	6.1214	5.93526	6.02061	6.05816	6.26951	6.19824	5.88238		6	6	6	39.2	39.2	39.2	28.504	0	24.814	20920000	29	0.29369	0.199514	0.0940662	1.12379	P51163	P51163	Uroporphyrinogen-III synthase	Uros	1156
6.75001	6.71574	6.7049	6.75941	6.66985	7.30421	7.22471	7.28941	7.29539	7.2444	+	22	22	22	46	46	46	47.907	0	323.31	176920000	239	8.10143e-09	0.00070936	0.551643	24.5473	P51174	P51174	Long-chain specific acyl-CoA dehydrogenase, mitochondrial	Acadl	1157
6.89126	6.81712	6.88187	6.71322	6.79157	6.05007	5.86107	5.84272	6.01157	5.72392	+	17	17	17	61	61	61	50.87	0	154.06	42027000	118	8.25652e-07	0.000452174	-0.921139	-13.5914	P51175	P51175	Protoporphyrinogen oxidase	Ppox	1158
6.12975	6.63662	6.26698	6.45605	6.51677	6.25713	6.34924	6.43519	6.2391	6.03906		10	10	10	50	50	50	21.881	0	108.88	35658000	88	0.255506	0.159793	-0.137293	-1.22475	P51410	P51410	60S ribosomal protein L9	Rpl9	1159
5.1259	5.11264	4.96513	5.00809	4.97595	5.92449	5.81629	5.72398	5.46519	5.17026	+	5	5	5	6.3	6.3	6.3	139.49	0	28.472	3946400	23	0.00315379	0.00116388	0.582503	4.16263	P51432	P51432	1-phosphatidylinositol 4,5-bisphosphate phosphodiesterase beta-3	Plcb3	1160
5.44127	5.6894	5.78343	5.83487	5.34234	5.99007	5.95217	5.33614	5.7876	6.06491		7	7	7	22	22	22	47.642	0	15.425	9228400	32	0.236566	0.141168	0.207914	1.27954	P51569	P51569	Alpha-galactosidase A	Gla	1161
6.28078	5.55208	6.34496	5.43393	6.57324	6.92251	7.02131	6.99445	6.94673	7.079	+	16	16	15	36.6	36.6	33.6	62.586	0	110.49	107080000	118	0.00316679	0.00116077	0.9558	4.15964	P51655	P51655	Glypican-4;Secreted glypican-4	Gpc4	1162
7.77669	7.63583	7.68403	7.69432	7.67327	7.48423	7.42935	7.46256	7.35719	7.28192	+	31	31	31	61.2	61.2	61.2	79.481	0	323.31	487110000	406	0.000166225	0.000257737	-0.289778	-6.61809	P51660	P51660	Peroxisomal multifunctional enzyme type 2;(3R)-hydroxyacyl-CoA dehydrogenase;Enoyl-CoA hydratase 2	Hsd17b4	1163
5.93606	6.18381	6.25254	6.20879	5.71844	6.03121	5.969	6.22768	6.09103	6.04332		10	10	8	19.2	19.2	16.3	90.868	0	63.82	21289000	67	0.912588	0.926566	0.0125204	0.113295	P51791;Q9WVD4	P51791	H(+)/Cl(-) exchange transporter 3	Clcn3	1164
6.99692	7.04544	7.01519	6.9918	7.00385	6.50043	6.70653	6.60183	6.55922	6.628	+	6	6	6	91.2	91.2	91.2	12.483	0	323.31	116700000	92	2.93303e-06	0.000368825	-0.411437	-11.5155	P51807	P51807	Dynein light chain Tctex-type 1	Dynlt1	1165
0	4.5811	4.24655	4.44993	4.07609	5.87394	5.98747	6.34074	6.10421	6.12956	+	11	11	11	12.9	12.9	12.9	150.95	0	33.338	9614500	35	0.0173675	0.00615385	2.61645	2.98873	P51830	P51830	Adenylate cyclase type 9	Adcy9	1166
5.46214	6.03631	5.71745	5.8929	5.91252	5.8306	5.81163	6.08304	5.85458	5.49206		10	10	10	35.2	35.2	35.2	52.246	0	34.543	8684700	46	0.942979	0.951031	0.0101189	0.0738038	P51855	P51855	Glutathione synthetase	Gss	1167
7.09346	7.12707	7.11046	7.06047	7.01481	6.28966	6.45168	6.41464	6.49632	6.39686	+	11	10	10	67.5	64.1	64.1	26.268	0	323.31	94499000	91	1.57028e-07	0.000638581	-0.671423	-16.835	P51859	P51859	Hepatoma-derived growth factor	Hdgf	1168
6.87564	6.54296	6.69959	6.59334	6.5358	7.39948	7.29811	7.28529	7.36112	7.26224	+	18	18	18	53	53	53	40.301	0	323.31	185450000	174	9.91606e-06	0.000310315	0.671781	9.79362	P51863	P51863	V-type proton ATPase subunit d 1	Atp6v0d1	1169
7.38703	7.44344	7.44279	7.52723	7.51067	7.57711	7.62638	7.72831	7.63061	7.72593	+	11	11	11	77.3	77.3	77.3	14.893	0	323.31	783010000	236	0.00107994	0.000501149	0.195438	4.97967	P51880	P51880	Fatty acid-binding protein, brain	Fabp7	1170
7.71005	7.75259	7.86703	7.86639	7.67565	7.63651	7.58175	7.62117	7.60168	7.53969	+	24	16	16	71.1	50.7	50.7	32.931	0	323.31	674770000	216	0.00326431	0.0012171	-0.178184	-4.13756	P51881	P51881	ADP/ATP translocase 2;ADP/ATP translocase 2, N-terminally processed	Slc25a5	1171
5.79184	5.54857	5.29427	5.72875	5.09608	6.12743	6.05903	5.67528	6.01009	6.11494	+	2	2	2	6.1	6.1	6.1	56.693	0	41.333	12130000	35	0.0116835	0.00456346	0.505453	3.251	P51906	P51906	Excitatory amino acid transporter 3	Slc1a1	1172
4.33872	0	4.54919	0	0	4.09569	0	0	4.14576	0		1	1	1	2.7	2.7	2.7	58.482	0.0022162	2.9207	304790	3	0.932755	0.942594	-0.129291	-0.0870708	P51912	P51912	Neutral amino acid transporter B(0)	Slc1a5	1173
5.72952	5.92774	5.88276	5.79126	5.96103	4.52653	4.74114	4.95019	4.98926	4.8629	+	4	4	4	19.4	19.4	19.4	35.848	0	19.55	4954500	23	3.83966e-06	0.000346392	-1.04446	-11.1133	P51949	P51949	CDK-activating kinase assembly factor MAT1	Mnat1	1174
6.73667	6.49927	6.72109	6.69238	6.58172	5.23525	5.55751	5.31467	5.52423	5.39303	+	13	13	13	39.5	39.5	39.5	63.769	0	37.749	33779000	74	2.03872e-07	0.000593814	-1.24129	-16.2806	P52019	P52019	Squalene monooxygenase	Sqle	1175
0	0	0	0	3.63911	4.74472	5.22753	5.23942	5.11398	5.20556	+	2	2	2	5.6	5.6	5.6	49.899	0.00034524	5.1087	843440	10	0.00033544	0.000306709	4.37842	5.96724	P52189	P52189	Inward rectifier potassium channel 4	Kcnj4	1176
6.64682	6.6415	6.63366	6.74012	6.53845	6.66796	6.65335	6.60604	6.56445	6.44841		9	9	9	39.7	39.7	39.7	33.466	0	56.812	60644000	69	0.334655	0.246823	-0.0520696	-1.02658	P52196	P52196	Thiosulfate sulfurtransferase	Tst	1177
6.41034	6.2318	6.23014	6.3199	6.29815	5.34957	5.47324	5.58825	5.57361	5.53242	+	10	10	10	34.8	34.8	34.8	57.927	0	82.47	16438000	60	4.87112e-07	0.000502513	-0.794648	-14.5529	P52293	P52293	Importin subunit alpha-1	Kpna2	1178
5.21806	5.28153	5.30166	5.3248	5.26411	5.46464	5.799	5.95216	5.50625	5.53875	+	9	9	9	13.4	13.4	13.4	133.37	0	43.935	5130200	35	0.00477677	0.00224065	0.374127	3.86474	P52332	P52332	Tyrosine-protein kinase JAK1	Jak1	1179
6.12248	6.26072	6.02292	6.17863	6.25001	5.43412	4.69575	4.72866	5.36665	4.54676	+	12	12	12	14.9	14.9	14.9	123.79	0	25.71	9126100	34	0.000213865	0.000277615	-1.21256	-6.37902	P52431	P52431	DNA polymerase delta catalytic subunit	Pold1	1180
5.21561	5.1642	5.04731	5.22598	4.96588	4.79236	0	4.22989	3.38265	4.36523	+	3	3	3	11.3	11.3	11.3	39.106	0	20.104	901960	8	0.0765307	0.0320034	-1.76978	-2.03274	P52432	P52432	DNA-directed RNA polymerases I and III subunit RPAC1	Polr1c	1181
6.46075	6.48176	6.59119	6.48976	6.063	6.02444	5.81513	5.98484	5.87129	5.90282	+	14	14	14	28	28	28	87.021	0	36.889	28207000	63	0.00101617	0.000485459	-0.497584	-5.02841	P52479	P52479	Ubiquitin carboxyl-terminal hydrolase 10	Usp10	1182
8.45602	8.51603	8.49311	8.49203	8.48237	8.47283	8.46217	8.41649	8.42131	8.39569	+	44	44	43	73.1	73.1	71	57.844	0	323.31	3692800000	889	0.0146769	0.00542384	-0.0542145	-3.0995	P52480	P52480	Pyruvate kinase PKM	Pkm	1183
5.26797	0	0	5.15324	0	4.4089	4.71295	0	0	0		4	1	1	28.5	9.3	9.3	21.333	0.004784	2.436	454110	2	0.882083	0.901143	-0.25987	-0.153136	P52482	P52482	Ubiquitin-conjugating enzyme E2 E1	Ube2e1	1184
6.33284	6.46907	6.33139	6.24423	6.22544	6.02825	5.9074	5.13852	5.09065	5.64192	+	4	4	1	27.4	27.4	9	22.241	0	13.553	16286000	31	0.00494566	0.00233686	-0.759246	-3.84022	Q91W82;P52483	Q91W82;P52483	Ubiquitin-conjugating enzyme E2 E2;Ubiquitin-conjugating enzyme E2 E3	Ube2e2;Ube2e3	1185
6.80814	6.78591	6.8464	6.84123	6.88042	6.92571	7.02576	6.96533	6.92608	6.99897	+	8	8	8	65.5	65.5	65.5	13.02	0	323.31	111240000	133	0.00073145	0.000378708	0.135951	5.29653	P52503	P52503	NADH dehydrogenase [ubiquinone] iron-sulfur protein 6, mitochondrial	Ndufs6	1186
6.13325	6.18387	6.15433	6.10445	7.12843	0	5.24423	4.41122	6.10731	0	+	4	3	3	12.3	9.4	9.4	31.068	0.0041893	2.5323	27351000	7	0.04329	0.0165904	-3.18832	-2.39832	P52623	P52623	Uridine-cytidine kinase 1	Uck1	1187
5.43345	5.11227	4.89808	5.00307	5.09237	5.53797	5.37343	5.77084	5.47855	5.74688	+	6	6	6	9.2	9.2	9.2	106.36	0	11.981	4660200	21	0.00394074	0.00150274	0.473683	4.00164	P52734	P52734	FYVE, RhoGEF and PH domain-containing protein 1	Fgd1	1188
6.20142	6.23121	6.17187	6.22305	6.18116	6.44155	6.46801	6.50096	6.46398	6.3839	+	5	5	5	52.6	52.6	52.6	14.255	0	31.855	25671000	40	3.93476e-06	0.000344969	0.249938	11.0774	P52760	P52760	Ribonuclease UK114	Hrsp12	1189
6.54633	6.59319	6.57603	6.55016	6.49171	5.7838	6.05046	5.93533	5.98221	6.11384	+	10	10	8	33.6	33.6	33.3	37.859	0	80.758	34739000	58	9.56718e-06	0.000313523	-0.578357	-9.84083	P52795	P52795	Ephrin-B1	Efnb1	1190
6.62535	6.77558	6.79311	6.77658	6.73714	6.29436	6.5567	6.42305	6.54764	6.49378	+	9	7	7	33.9	25.9	25.9	37.202	0	33.322	58108000	79	0.00124639	0.000544771	-0.278448	-4.86593	P52800	P52800	Ephrin-B2	Efnb2	1191
6.90742	6.62936	6.86275	6.74617	6.72581	6.57341	6.60114	6.59425	6.62056	6.54419	+	23	23	23	48.5	48.5	48.5	73.98	0	237.28	58533000	173	0.00657957	0.0030021	-0.18759	-3.64099	P52825	P52825	Carnitine O-palmitoyltransferase 2, mitochondrial	Cpt2	1192
6.51533	5.87161	6.39634	6.36431	6.42583	5.23724	5.78425	5.72074	5.4201	5.56614	+	5	5	5	27.2	27.2	27.2	34.79	0	52.635	20005000	40	0.000944352	0.000464314	-0.768986	-5.08748	P52875	P52875	Transmembrane protein 165	Tmem165	1193
6.53646	6.43783	6.51634	6.14666	6.27395	5.55031	5.84262	5.87025	5.80804	5.60288	+	11	11	7	43.3	43.3	34.5	42.799	0	198.94	19925000	71	0.00018952	0.00027972	-0.647426	-6.49289	P52912	P52912	Nucleolysin TIA-1	Tia1	1194
3.92631	3.81066	0	3.92062	0	4.33826	4.49077	4.46503	4.34492	4.40941	+	1	1	1	2	2	2	78.532	0.00049983	4.0477	284350	5	0.060705	0.0243615	2.07816	2.18166	P52963	P52963	Band 4.1-like protein 4A	Epb41l4a	1195
6.549	6.82377	6.71441	6.58695	6.56009	6.28488	6.43832	6.58629	6.44578	6.45173	+	8	8	8	29.5	29.5	29.5	24.916	0	35.377	53255000	62	0.0206948	0.00702358	-0.205445	-2.87421	P53026	P53026	60S ribosomal protein L10a	Rpl10a	1196
6.90158	7.04348	7.04786	7.01716	6.84381	6.83104	6.91218	6.78385	6.8617	6.86499	+	14	14	14	44.2	44.2	44.2	53.246	0	294.33	116130000	170	0.0325628	0.0109448	-0.120025	-2.58106	P53395	P53395	Lipoamide acyltransferase component of branched-chain alpha-keto acid dehydrogenase complex, mitochondrial	Dbt	1197
6.57748	6.55719	6.56012	6.61959	6.65137	6.2671	6.11167	6.17693	6.20542	6.13078	+	15	15	4	12.3	12.3	3.4	165.59	0	33.376	36297000	45	1.57469e-06	0.00042	-0.414771	-12.4949	P53564;P70298	P53564	Homeobox protein cut-like 1	Cux1	1198
5.24311	5.55002	5.19257	5.41642	5.55503	5.65181	5.88451	5.97306	5.86594	5.83287	+	5	5	5	20.4	20.4	20.4	37.803	0	12.49	8196600	21	0.0012172	0.000544012	0.450206	4.88463	P53612	P53612	Geranylgeranyl transferase type-2 subunit beta	Rabggtb	1199
5.40547	5.50159	5.34823	5.48714	5.39884	5.07133	5.30432	4.54738	5.22904	4.91917	+	3	3	3	5.4	5.4	5.4	72.792	0.00082305	3.7605	2514300	13	0.0166926	0.00594401	-0.414006	-3.01474	P53668	P53668	LIM domain kinase 1	Limk1	1200
5.07254	4.93808	5.11089	5.03169	5.0892	4.38709	0	0	0	0	+	1	1	1	2.6	2.6	2.6	65.918	0.0043324	2.4835	604070	3	0.00144353	0.000597786	-4.17106	-4.75093	P53690	P53690	Matrix metalloproteinase-14	Mmp14	1201
6.37105	5.99795	6.35972	6.35946	6.30698	6.07022	5.92857	6.20558	6.05254	6.00372	+	7	7	7	33.5	33.5	33.5	30.977	0	29.335	22496000	78	0.0276651	0.00929811	-0.226905	-2.68606	P53702	P53702	Cytochrome c-type heme lyase	Hccs	1202
7.4298	7.24027	7.36691	7.32917	7.33712	5.1835	5.51174	5.92944	5.61182	5.87576	+	21	21	21	57.9	57.9	57.9	48.154	0	323.31	151470000	183	1.64133e-06	0.000413793	-1.7182	-12.4274	P53798	P53798	Squalene synthase	Fdft1	1203
6.96458	6.85629	6.92867	7.0732	6.95266	7.24286	7.14563	7.23437	7.19201	7.2159	+	19	19	18	69	69	65.7	31.893	0	169.54	194140000	206	0.000205161	0.000276543	0.251072	6.41801	P53810	P53810	Phosphatidylinositol transfer protein alpha isoform	Pitpna	1204
6.58435	6.68016	6.69634	6.73902	6.71219	6.439	6.4254	6.65674	6.48921	6.48837	+	14	13	13	66.1	62.7	62.7	31.487	0	84.789	60123000	113	0.00580169	0.00272034	-0.182669	-3.72832	P53811	P53811	Phosphatidylinositol transfer protein beta isoform	Pitpnb	1205
6.52738	6.50845	6.50412	6.55233	6.44758	6.36434	6.64309	6.7406	6.44931	6.49236		6	6	6	14.6	14.6	14.6	53.267	0	136.75	45368000	54	0.680168	0.71919	0.0299681	0.427673	P53986	P53986	Monocarboxylate transporter 1	Slc16a1	1206
7.88243	7.776	7.87038	7.80357	7.79777	7.68208	7.70875	7.66336	7.69187	7.67718	+	16	16	8	72.2	72.2	36.3	23.547	0	323.31	868240000	260	0.000235223	0.000284342	-0.141382	-6.29034	P53994	P53994	Ras-related protein Rab-2A	Rab2a	1207
6.9341	7.04297	6.98017	7.05998	7.05542	6.34321	6.43756	6.56238	6.38012	6.43217	+	48	48	48	41.6	41.6	41.6	215.99	0	208.56	101200000	212	1.10905e-06	0.000448	-0.58344	-13.0797	P53995	P53995	Anaphase-promoting complex subunit 1	Anapc1	1208
6.34643	6.44198	6.65785	6.58927	6.45544	6.0323	6.06141	6.15241	6.02535	6.01745	+	7	7	7	44.9	44.9	44.9	19.592	0	104.78	31830000	88	8.93154e-05	0.000242356	-0.440409	-7.23537	P53996	P53996	Cellular nucleic acid-binding protein	Cnbp	1209
7.91151	7.93415	8.00393	7.93603	7.99486	7.29367	7.35353	7.36827	7.32216	7.29831	+	27	26	26	56.6	56.6	56.6	50.906	0	323.31	645560000	344	4.06301e-09	0.000786127	-0.628911	-26.7842	P54071	P54071	Isocitrate dehydrogenase [NADP], mitochondrial	Idh2	1210
6.29444	6.44711	6.30033	6.30481	6.3619	5.40083	5.73308	5.73577	5.67338	5.61603	+	14	14	14	34.1	34.1	34.1	71.721	0	71.233	17877000	84	6.33605e-06	0.000339869	-0.709901	-10.3984	P54103	P54103	DnaJ homolog subfamily C member 2;DnaJ homolog subfamily C member 2, N-terminally processed	Dnajc2	1211
5.46659	5.41943	5.5258	5.57552	5.50598	6.42998	6.44042	6.44574	6.17354	6.38966	+	6	6	6	33.8	33.8	33.8	31.375	0	151.45	28148000	52	3.5795e-07	0.000529946	0.877207	15.1433	P54116	P54116	Erythrocyte band 7 integral membrane protein	Stom	1212
7.79398	7.77578	7.70999	7.76552	7.75996	7.34514	7.2994	7.19304	7.3307	7.223	+	13	8	8	52.3	39.6	39.6	17.274	0	323.31	556310000	117	4.78877e-07	0.000504202	-0.482792	-14.585	P54227	P54227	Stathmin	Stmn1	1213
6.3673	6.36836	6.21756	6.33325	6.17615	4.97894	5.3994	5.30289	5.08461	5.16859	+	12	12	12	13.5	13.5	13.5	151.08	0	51.728	12716000	50	1.16698e-06	0.000445623	-1.10564	-12.9932	P54276	P54276	DNA mismatch repair protein Msh6	Msh6	1214
5.51314	5.82227	5.67305	5.60175	5.54409	5.47823	5.50835	5.64199	4.65339	5.62165		5	4	4	13.6	11.6	11.6	54.571	0	69.858	5300600	19	0.230185	0.135432	-0.250136	-1.29883	P54285	P54285	Voltage-dependent L-type calcium channel subunit beta-3	Cacnb3	1215
5.82015	5.93415	4.69959	5.71091	5.80655	5.25346	5.47366	5.49152	5.66421	5.45287		6	6	6	13.6	13.6	13.6	83.347	0	51.68	5847000	34	0.604301	0.621161	-0.127129	-0.53939	P54310	P54310	Hormone-sensitive lipase	Lipe	1216
4.73122	6.32652	5.43905	0	5.72446	4.95075	5.54271	5.62325	5.31624	6.26926		4	3	3	25.6	23.4	23.4	39.706	0	10.212	6282200	19	0.37257	0.292807	1.09619	0.944482	P54726	P54726	UV excision repair protein RAD23 homolog A	Rad23a	1217
7.18013	7.2791	7.21415	7.24222	7.1827	7.04462	7.19546	7.27807	7.13716	7.04607		16	16	15	44.2	44.2	44.2	43.512	0	233.46	212100000	184	0.140394	0.0675554	-0.0793845	-1.6364	P54728	P54728	UV excision repair protein RAD23 homolog B	Rad23b	1218
5.74415	6.06062	5.98597	5.94128	5.95237	5.3283	5.36877	5.51768	5.40173	5.35284	+	9	9	9	20.4	20.4	20.4	70.306	0	29.304	7372000	44	2.28975e-05	0.000281609	-0.543013	-8.74409	P54729	P54729	NEDD8 ultimate buster 1	Nub1	1219
6.47035	6.46833	6.3212	6.4795	6.46453	6.27605	6.14734	6.00074	6.02841	6.27807	+	11	11	11	21.1	21.1	21.1	73.862	0	52.669	29732000	79	0.00210959	0.000801124	-0.294666	-4.46053	P54731	P54731	FAS-associated factor 1	Faf1	1220
4.93638	0	5.0959	0	4.97538	0	3.97459	0	4.68368	0		2	2	2	7.4	7.4	7.4	39.072	0.0035943	2.6588	555480	3	0.456921	0.394825	-1.26988	-0.781663	P54751	P54751	CMP-N-acetylneuraminate-beta-galactosamide-alpha-2,3-sialyltransferase 1	St3gal1	1221
5.27692	5.25018	5.5075	5.08332	5.35151	5.87334	5.83923	5.6191	5.684	5.78282	+	11	6	4	16.4	10.4	7.2	109.66	0	49.066	5947100	40	0.000539404	0.000334459	0.465812	5.55248	P54754	P54754	Ephrin type-B receptor 3	Ephb3	1222
7.12675	7.08615	7.18099	7.1498	7.13624	6.6295	6.51016	6.70481	6.66081	6.53213	+	29	29	24	39.7	39.7	33.9	109.9	0	323.31	130400000	283	1.11998e-06	0.000446809	-0.528504	-13.063	P54763;Q03145	P54763	Ephrin type-B receptor 2	Ephb2	1223
7.36648	7.55792	7.41601	7.37074	7.3733	7.19676	7.23782	7.21754	7.24386	7.25278	+	27	27	27	79.2	79.2	79.2	47.408	0	323.31	310710000	356	0.00110971	0.000512037	-0.187137	-4.95798	P54775	P54775	26S protease regulatory subunit 6B	Psmc4	1224
5.42706	5.4246	5.16301	5.24301	5.41108	5.57723	5.80079	5.80824	5.78699	5.75895	+	5	5	5	23.2	23.2	23.2	30.947	0	29.787	5056400	21	0.000357862	0.000304072	0.412685	5.90958	P54797	P54797	Transport and Golgi organization 2 homolog	Tango2	1225
5.81409	5.57241	5.78789	5.79383	5.81012	5.90359	5.81136	5.7122	5.78358	5.63432		6	6	6	13.3	13.3	13.3	77.256	0	18.995	8922400	28	0.841972	0.867986	0.0133429	0.205953	P54818	P54818	Galactocerebrosidase	Galc	1226
7.10188	7.2243	7.02144	7.15357	7.06337	6.82937	6.93337	6.89156	6.78642	6.76069	+	26	26	26	63.6	63.6	63.6	54.866	0	322.7	139560000	245	0.000451146	0.000311304	-0.272631	-5.7062	P54822	P54822	Adenylosuccinate lyase	Adsl	1227
7.36562	7.3985	7.37577	7.34292	7.36933	6.58163	6.92729	6.80795	6.73637	6.70034	+	28	28	28	69.4	69.4	69.4	54.191	0	323.31	208510000	297	5.19699e-06	0.000352713	-0.619709	-10.6763	P54823	P54823	Probable ATP-dependent RNA helicase DDX6	Ddx6	1228
5.80654	5.80627	5.81285	6.07177	5.58296	6.26538	6.31931	6.32067	6.11853	6.07777	+	8	8	8	25.5	25.5	25.5	60.815	0	46.535	18311000	59	0.00243608	0.000975441	0.404252	4.3528	P54830	P54830	Tyrosine-protein phosphatase non-receptor type 5	Ptpn5	1229
6.99078	7.04914	7.01026	6.93796	6.95944	6.5383	6.53305	6.7066	6.58638	6.51955	+	14	14	14	58.3	58.3	58.3	40.068	0	196.84	94995000	118	6.07834e-06	0.00034275	-0.41274	-10.4561	P54923	P54923	[Protein ADP-ribosylarginine] hydrolase	Adprh	1230
4.88292	5.08063	4.96193	4.87616	5.09576	0	0	0	0	0	+	1	1	1	4.1	4.1	4.1	53.758	0	7.4778	488240	3	6.96094e-14	0.000333333	-4.97948	-106.091	P54987	P54987	Cis-aconitate decarboxylase	Irg1	1231
6.188	6.34201	6.27795	6.52511	6.32848	6.24625	6.33401	6.33074	6.35807	6.36342		14	14	14	15.1	15.1	15.1	131.03	0	52.125	31872000	87	0.924128	0.935449	-0.0058116	-0.0982798	P55012	P55012	Solute carrier family 12 member 2	Slc12a2	1232
5.61122	5.77612	5.79311	5.87312	5.48576	5.89654	5.70979	5.85437	6.07225	5.88354	+	11	11	11	13.6	13.6	13.6	137.2	0	31.291	9861500	51	0.089297	0.0387642	0.175432	1.93307	P55066	P55066	Neurocan core protein	Ncan	1233
0	5.09618	3.89031	0	0	6.5129	6.38605	6.4833	6.46589	6.40691	+	5	5	5	17.6	17.6	17.6	34.436	0	12.102	16917000	18	0.00314233	0.00116466	4.65371	4.16529	P55088	P55088	Aquaporin-4	Aqp4	1234
6.9757	6.90653	6.95709	6.90555	6.79953	7.22225	7.22469	7.23032	7.2283	7.13824	+	23	23	23	49.6	49.6	49.6	75.474	0	323.31	206290000	257	2.86724e-05	0.000269601	0.299876	8.47871	P55096	P55096	ATP-binding cassette sub-family D member 3	Abcd3	1235
5.39655	5.45085	5.52056	5.29283	5.313	5.15679	5.23404	5.1997	5.86962	5.24536		3	3	3	16.4	16.4	16.4	34.731	0.0001808	6.7653	3568400	13	0.710809	0.751564	-0.0536554	-0.384245	P55098	P55098	Peroxisome biogenesis factor 2	Pex2	1236
0	0	0	3.18364	0	4.76724	5.06206	4.91085	4.81831	4.97145	+	2	2	2	3.9	3.9	3.9	96.207	0.00097991	3.616	482110	6	0.000155551	0.000260646	4.26925	6.68212	P55144	P55144	Tyrosine-protein kinase receptor TYRO3	Tyro3	1237
4.7349	0	4.91699	4.94095	4.94859	0	3.74979	0	0	0	+	2	2	2	0.9	0.9	0.9	429.64	0.0037436	2.6326	400740	3	0.0334962	0.01135	-3.15833	-2.56289	P55200	P55200	Histone-lysine N-methyltransferase 2A;MLL cleavage product N320;MLL cleavage product C180	Kmt2a	1238
6.47205	6.54843	6.57491	6.58422	6.47907	6.1726	6.26682	6.31048	6.31137	6.30707	+	9	7	6	49.3	40.1	32.9	23.668	0	139.06	35091000	73	8.86073e-05	0.00024263	-0.258067	-7.24355	P55258	P55258	Ras-related protein Rab-8A	Rab8a	1239
6.43385	6.66318	6.38173	6.58696	6.6042	6.01883	6.02432	5.96115	5.9928	5.51514	+	10	10	10	34.1	34.1	34.1	40.148	0	135.06	26232000	70	0.000467476	0.000316746	-0.631536	-5.67539	P55264	P55264	Adenosine kinase	Adk	1240
5.88852	5.96219	5.99761	5.7962	5.56405	6.30662	6.28726	6.30995	6.30561	6.13242	+	11	11	11	20.9	20.9	20.9	88.111	0	88.474	20654000	66	0.00100752	0.00048118	0.426658	5.03529	P55288	P55288	Cadherin-11	Cdh11	1241
6.89155	6.86878	6.893	7.00702	6.81598	6.56825	6.73391	6.82289	6.67612	6.71707	+	16	16	16	42.5	42.5	42.5	42.215	0	323.31	96304000	181	0.0061208	0.00282794	-0.191619	-3.69107	P55302	P55302	Alpha-2-macroglobulin receptor-associated protein	Lrpap1	1242
7.51159	7.49471	7.62208	7.4086	7.38039	7.24893	7.13159	7.17964	7.15703	7.16095	+	14	14	9	61.5	61.5	50.8	20.828	0	323.31	404320000	163	0.000179472	0.000261438	-0.307846	-6.54468	P55821	P55821	Stathmin-2	Stmn2	1243
6.94708	6.88862	6.70638	6.93567	6.80783	6.53682	6.50133	6.89639	6.53333	6.55642	+	43	43	43	40.4	40.4	40.4	167.22	0	323.31	93948000	326	0.0189876	0.00656641	-0.252256	-2.93036	P55937	P55937	Golgin subfamily A member 3	Golga3	1244
7.3069	7.20968	7.27346	7.17371	7.05285	7.27529	7.25708	7.2804	7.22089	7.20216		3	3	3	36.4	36.4	36.4	10.344	0	169.97	251850000	48	0.376832	0.29788	0.0438442	0.935651	P56135	P56135	ATP synthase subunit f, mitochondrial	Atp5j2	1245
5.54144	5.46838	5.55163	5.40507	5.34274	0	0	3.68085	5.05327	0	+	4	4	4	16.6	16.6	16.6	54.776	0	7.3877	1900900	9	0.00934192	0.00391404	-3.71503	-3.40134	P56183	P56183	Ribosomal RNA processing protein 1 homolog A	Rrp1	1246
6.109	6.22996	6.35388	6.22822	6.37123	6.06919	6.06028	6.20464	6.0959	6.02657	+	4	4	4	26.8	26.8	26.8	22.876	0	14.867	20165000	37	0.0185474	0.00645579	-0.167144	-2.94569	P56213	P56213	FAD-linked sulfhydryl oxidase ALR	Gfer	1247
6.14619	6.19318	6.15537	6.15824	6.21825	6.5738	6.64873	6.6866	6.45818	6.18179	+	10	9	9	69.3	62.8	62.8	24.408	0	149.56	43388000	75	0.00644923	0.00295198	0.335575	3.65483	P56371	P56371	Ras-related protein Rab-4A	Rab4a	1248
0	4.98429	4.3285	4.24697	0	6.31023	5.99077	6.36229	5.78769	6.17846	+	5	5	5	41.5	41.5	41.5	11.877	0	21.046	9602700	22	0.0158356	0.00570142	3.41394	3.0494	P56375	P56375	Acylphosphatase-2	Acyp2	1249
6.54254	6.68192	6.48171	6.54033	6.63031	6.5606	6.60279	6.84728	6.65485	6.73398		5	5	5	64.6	64.6	64.6	11.241	0	271.35	60356000	66	0.130945	0.0614714	0.104537	1.68264	P56376	P56376	Acylphosphatase-1	Acyp1	1250
6.72054	6.53779	6.64065	6.57079	6.45673	6.7591	6.79869	6.55677	6.80998	6.62829	+	1	1	1	13.8	13.8	13.8	6.6979	0	11.034	62117000	15	0.100033	0.0441892	0.125266	1.85933	P56379	P56379	6.8 kDa mitochondrial proteolipid	Mp68	1251
6.49582	6.53088	6.53019	6.41547	6.53494	6.65982	6.8076	6.79641	6.77681	6.7815	+	11	11	11	78.9	78.9	78.9	16.989	0	74.495	76991000	124	6.85156e-05	0.000245718	0.262968	7.51169	P56380	P56380	Bis(5-nucleosyl)-tetraphosphatase [asymmetrical]	Nudt2	1252
6.47429	6.49816	6.51708	6.51208	6.2479	6.40391	6.60095	6.66313	6.51995	6.60896		1	1	1	15.4	15.4	15.4	5.8378	0.0093868	2.0859	49449000	15	0.146649	0.0737324	0.109478	1.60733	P56382	P56382	ATP synthase subunit epsilon, mitochondrial	Atp5e	1253
6.38785	6.43891	6.5234	6.24893	6.52653	6.46135	6.60514	6.52183	6.51053	6.40839		1	1	1	22.8	22.8	22.8	14.2	0	111.28	41893000	79	0.245211	0.149708	0.0763263	1.25409	Q9CR84;P56384;P56383	Q9CR84;P56384;P56383	ATP synthase F(0) complex subunit C1, mitochondrial;ATP synthase F(0) complex subunit C3, mitochondrial;ATP synthase F(0) complex subunit C2, mitochondrial	Atp5g1;Atp5g3;Atp5g2	1254
4.54554	3.85813	0	4.31631	4.494	6.08397	6.09191	5.98274	6.35771	5.89035	+	5	5	5	78.4	78.4	78.4	12.957	0	44.356	8431700	23	0.0164735	0.00587243	2.63854	3.02342	P56387	P56387	Dynein light chain Tctex-type 3	Dynlt3	1255
7.33411	7.19896	7.36333	7.16242	7.19145	6.95451	7.01309	6.69807	6.88177	6.83267	+	6	6	6	53.5	53.5	53.5	10.071	0	323.31	176580000	60	0.000566823	0.000350377	-0.374034	-5.51029	P56391	P56391	Cytochrome c oxidase subunit 6B1	Cox6b1	1256
6.672	6.71866	6.63273	6.6489	6.63617	5.96168	6.22175	6.26781	5.95243	6.31454	+	5	5	5	84.1	84.1	84.1	6.784	0	92.096	35948000	52	0.000179913	0.000261307	-0.518048	-6.54234	P56394	P56394	Cytochrome c oxidase copper chaperone	Cox17	1257
6.98415	6.87906	6.81676	7.00766	6.94026	6.58566	6.61607	6.76415	6.49945	6.75529	+	5	5	5	47.8	47.8	47.8	15.241	0	286.6	94274000	81	0.00185679	0.000744353	-0.281455	-4.55717	P56395	P56395	Cytochrome b5	Cyb5a	1258
7.45652	7.54929	7.48126	7.46109	7.48359	7.48466	7.57642	7.56478	7.53833	7.52001	+	37	37	37	59.2	59.2	59.2	95.832	0	323.31	488000000	482	0.0622978	0.0251088	0.0504938	2.16504	P56399	P56399	Ubiquitin carboxyl-terminal hydrolase 5	Usp5	1259
8.74964	8.66676	8.76287	8.74771	8.71145	8.79296	8.76507	8.73116	8.76029	8.73991		32	32	32	82.4	82.4	82.4	56.3	0	323.31	8017600000	1129	0.17942	0.0961636	0.0301905	1.47129	P56480	P56480	ATP synthase subunit beta, mitochondrial	Atp5b	1260
4.51299	4.69561	4.43551	4.55871	4.31114	4.5624	4.09778	3.74502	0	0	+	1	1	1	3.6	3.6	3.6	41.635	0.0073417	2.2767	335630	6	0.083561	0.0356663	-2.02175	-1.97603	P56485	P56485	Atypical chemokine receptor 3	Ackr3	1261
5.07273	0	5.13027	5.1695	5.49297	5.29152	5.15609	5.12051	0	5.38259		2	2	2	9.3	9.3	9.3	38.81	0.00033704	4.3779	2121400	10	0.991096	0.992459	0.017051	0.0115133	P56542	P56542	Deoxyribonuclease-2-alpha	Dnase2	1262
6.55285	6.58107	6.64806	6.68502	6.62746	5.75931	6.18969	5.82134	6.16005	5.97105	+	15	11	11	51.5	45.4	45.4	48.956	0	85.13	36798000	75	0.000101178	0.000236857	-0.638602	-7.10813	P56546	P56546	C-terminal-binding protein 2	Ctbp2	1263
6.7887	6.79051	6.78857	6.80096	6.77036	8.07423	8.05469	8.05595	8.02127	8.02555	+	10	10	8	27.4	27.4	23	59.622	0	323.31	888220000	219	4.24441e-14	0.000444444	1.25852	112.863	P56564	P56564	Excitatory amino acid transporter 1	Slc1a3	1264
6.26705	5.7889	6.18915	6.13824	5.96089	5.18247	4.8289	5.18015	5.37696	5.07806	+	6	6	6	19.2	19.2	19.2	46.879	0	8.4337	8847700	17	6.49468e-05	0.000247914	-0.93954	-7.56842	P56581	P56581	G/T mismatch-specific thymine DNA glycosylase	Tdg	1265
4.26839	4.95238	5.14195	4.95431	4.72698	6.41	6.63467	6.52928	6.37851	6.64576	+	14	14	14	23.6	23.6	23.6	100.58	0	119.75	23065000	67	5.16277e-06	0.000353055	1.71084	10.6856	P56695	P56695	Wolframin	Wfs1	1266
7.03088	6.88316	7.01225	6.99395	6.86253	6.78827	6.83586	6.75664	6.80383	6.60358	+	6	6	6	55.6	55.6	55.6	14.275	0	286.61	109550000	79	0.00586926	0.00277757	-0.198917	-3.72025	P56812	P56812	Programmed cell death protein 5	Pdcd5	1267
6.03918	5.82959	5.96054	5.97963	5.68874	5.68229	5.61105	5.58108	5.71732	5.45968	+	5	5	5	14.8	14.8	14.8	55.747	0	13.607	9406000	43	0.00564331	0.00267849	-0.289249	-3.74764	P56818	P56818	Beta-secretase 1	Bace1	1268
6.53835	6.60479	6.72678	6.55309	6.59554	5.96446	6.10721	6.05896	6.06993	5.89442	+	6	6	6	46.7	46.7	46.7	21.336	0	225.18	35879000	50	3.14335e-06	0.00036246	-0.584716	-11.4109	P56873	P56873	Sjoegren syndrome/scleroderma autoantigen 1 homolog	Sssca1	1269
7.02469	7.19871	7.15008	7.15981	7.08686	6.68639	6.67922	6.75711	6.69526	6.63518	+	9	9	9	17.2	17.2	17.2	52.673	0	121.57	126540000	124	2.25928e-06	0.000387097	-0.433397	-11.9177	P56959	P56959	RNA-binding protein FUS	Fus	1270
6.01607	6.00612	5.79237	5.97275	6.11727	5.00376	0	4.7783	4.79145	4.85328	+	9	9	9	17.5	17.5	17.5	100.94	0	23.138	6170500	22	0.0635401	0.0257045	-2.09556	-2.15237	P56960	P56960	Exosome component 10	Exosc10	1271
6.75251	6.69695	6.61792	6.60762	6.69701	6.58135	6.30728	6.23558	6.36348	6.30099	+	9	9	9	19.2	19.2	19.2	78.491	0	65.77	54048000	103	0.00128257	0.000570787	-0.316667	-4.8434	P57716	P57716	Nicastrin	Ncstn	1272
5.7279	5.92589	5.91394	5.46818	5.97893	6.12149	6.0436	6.07551	6.11046	5.72584		12	8	8	55.5	40.2	40.2	39.294	0	34.097	15904000	48	0.11287	0.0512907	0.21241	1.78047	P57722	P57722	Poly(rC)-binding protein 3	Pcbp3	1273
6.52438	6.50686	6.52679	6.59387	6.61999	5.60565	5.74923	5.5673	5.60621	5.43533	+	8	8	8	39.2	39.2	39.2	41.398	0	78.438	26437000	67	1.13464e-07	0.000635697	-0.961634	-17.5502	P57724	P57724	Poly(rC)-binding protein 4	Pcbp4	1274
6.63801	6.62372	6.70655	6.65328	6.65074	7.37462	7.27404	7.3594	7.38628	7.3602	+	15	15	15	60.7	60.7	60.7	28.369	0	323.31	187210000	146	2.38719e-09	0.000836601	0.696447	28.6431	P57746	P57746	V-type proton ATPase subunit D	Atp6v1d	1275
7.14857	7.23338	7.34268	7.27894	7.26813	7.17035	7.27207	7.0574	7.17748	7.13021	+	13	13	13	56.9	56.9	56.9	28.823	0	315.96	237900000	144	0.0848779	0.0363916	-0.0928381	-1.96592	P57759	P57759	Endoplasmic reticulum resident protein 29	Erp29	1276
7.24157	7.24625	7.2701	7.34854	7.33734	6.90452	6.93199	7.11564	6.99802	7.11123	+	11	11	10	50.5	50.5	46.6	31.293	0	323.31	232520000	128	0.00052066	0.00033107	-0.276479	-5.58269	P57776	P57776	Elongation factor 1-delta	Eef1d	1277
7.59693	7.49689	7.56273	7.56298	7.55609	7.43637	7.32527	7.34345	7.31758	7.18201	+	44	44	32	57.7	57.7	44.4	104.98	0	323.31	393330000	448	0.000691523	0.000377914	-0.234186	-5.34314	P57780	P57780	Alpha-actinin-4	Actn4	1278
6.90933	6.75651	6.79802	6.82815	6.8788	5.63559	6.0924	6.19761	6.0864	6.11484	+	12	12	12	58.4	58.4	58.4	28.357	0	215.33	48592000	66	5.04727e-05	0.000251713	-0.808792	-7.84035	P57784	P57784	U2 small nuclear ribonucleoprotein A	Snrpa1	1279
5.70229	5.64594	5.32775	5.6554	5.5832	4.77292	4.7808	0	0	4.77114	+	2	2	2	8.2	8.2	8.2	35.866	0.00034037	4.6615	2606000	10	0.0489171	0.0190358	-2.71794	-2.32003	P57791	P57791	CAAX prenyl protease 2	Rce1	1280
7.02255	6.84689	7.03003	6.95369	6.92684	6.60135	6.70982	6.72143	6.6142	6.56465	+	17	17	17	26	26	26	75.329	0	228.64	93134000	145	0.000131413	0.000246023	-0.313708	-6.84681	P58021	P58021	Transmembrane 9 superfamily member 2	Tm9sf2	1281
6.87321	6.94789	6.92515	6.89037	6.88816	6.75389	6.87262	6.76739	6.72296	6.74521	+	16	16	16	79.3	79.3	79.3	26.289	0	192.86	117760000	144	0.00200168	0.000781902	-0.132544	-4.50015	P58044	P58044	Isopentenyl-diphosphate Delta-isomerase 1	Idi1	1282
6.0479	6.09688	5.98054	6.09489	6.07372	5.89839	5.98353	6.02975	5.98066	5.95555	+	3	3	3	40.2	40.2	40.2	10.561	0	99.253	16016000	32	0.0187247	0.00650762	-0.0892089	-2.93947	P58059	P58059	28S ribosomal protein S21, mitochondrial	Mrps21	1283
5.79632	5.78621	5.7973	5.73861	5.73165	5.40773	5.60864	5.80718	5.78885	5.77472		3	3	3	25.6	25.6	25.6	14.308	0	8.4214	7410400	29	0.26679	0.17098	-0.0925947	-1.1937	P58064	P58064	28S ribosomal protein S6, mitochondrial	Mrps6	1284
5.10332	4.9328	4.72822	5.15433	5.10274	5.84074	5.77977	5.87853	5.69974	5.35205	+	6	6	6	11	11	11	96.4	0	16.302	4117500	13	0.000431463	0.000298376	0.705881	5.745	P58069	P58069	Ras GTPase-activating protein 2	Rasa2	1285
6.0974	5.94181	6.0454	6.0754	6.10568	6.03036	6.04202	5.88974	5.74731	6.00856		6	6	6	31.6	31.6	31.6	35.827	0	71.394	14196000	53	0.12258	0.0567749	-0.10954	-1.72624	P58137	P58137	Acyl-coenzyme A thioesterase 8	Acot8	1286
6.11187	5.81524	5.97212	6.07419	5.62729	5.88788	6.01195	5.85756	5.30533	6.05557		6	6	6	26	26	26	37.066	0	14.04	13790000	45	0.567281	0.560141	-0.0964851	-0.596582	P58158	P58158	Galactosylgalactosylxylosylprotein 3-beta-glucuronosyltransferase 3	B3gat3	1287
5.77414	5.73341	5.80004	5.76909	5.75257	5.16572	5.19995	5.20322	5.36743	5.30142	+	3	3	3	10.3	10.3	10.3	51.599	0	7.8571	4392500	21	1.0136e-06	0.000457766	-0.518301	-13.2339	P58242	P58242	Acid sphingomyelinase-like phosphodiesterase 3b	Smpdl3b	1288
8.39141	8.45787	8.3892	8.38229	8.40703	8.04372	8.07584	8.11093	8.0558	8.1121	+	53	53	53	68.2	68.2	68.2	95.313	0	323.31	2719100000	906	1.70464e-07	0.000624729	-0.325884	-16.6588	P58252	P58252	Elongation factor 2	Eef2	1289
5.82877	0	0	5.92575	5.86537	0	4.64633	0	0	0		2	1	1	5.8	4	4	43.07	0.0012903	3.3263	3308600	4	0.168252	0.0883461	-2.59471	-1.51494	P58269;Q8BZ21	P58269;Q8BZ21	Zinc finger protein DPF3;Histone acetyltransferase KAT6A	Dpf3;Kat6a	1290
7.58871	7.48564	7.5686	7.49175	7.42146	7.48127	7.60291	7.6254	7.59025	7.59323		57	57	57	61.8	61.8	61.8	111.34	0	323.31	526290000	645	0.125311	0.058347	0.0673818	1.71171	P58281	P58281	Dynamin-like 120 kDa protein, mitochondrial;Dynamin-like 120 kDa protein, form S1	Opa1	1291
6.97612	7.06959	6.95767	6.99683	7.01878	6.96312	6.93511	6.95033	6.99374	6.9505	+	14	14	14	63.5	63.5	63.5	36.71	0	230.3	135320000	169	0.070819	0.0291589	-0.0452401	-2.08268	P58389	P58389	Serine/threonine-protein phosphatase 2A activator	Ppp2r4	1292
0	0	0	4.47508	4.78028	4.94996	4.37343	5.2901	4.94019	5.21833	+	1	1	1	2.4	2.4	2.4	59.329	0.00066589	4.0266	836590	5	0.0267397	0.009002	3.10333	2.70803	Q9EQR3;P58391;P58390	Q9EQR3;P58391;P58390	Small conductance calcium-activated potassium channel protein 1;Small conductance calcium-activated potassium channel protein 3;Small conductance calcium-activated potassium channel protein 2	Kcnn1;Kcnn3;Kcnn2	1293
7.11438	7.20558	7.05865	7.083	7.02845	6.90285	6.98378	7.05683	6.9282	6.90333	+	25	25	22	54.1	54.1	51.4	81.644	0	238.53	169470000	288	0.00960922	0.00397943	-0.143015	-3.38228	P58404	P58404	Striatin-4	Strn4	1294
5.32338	5.58443	5.13688	4.99348	5.56483	0	4.13497	0	0	4.43761	+	3	3	3	6.9	6.9	6.9	104.83	0.0085301	2.1885	1315200	4	0.00921933	0.00388752	-3.60608	-3.41028	P58501	P58501	PAX3- and PAX7-binding protein 1	Paxbp1	1295
5.38915	5.23284	0	0	0	5.24532	0	0	0	5.19512		1	1	1	10.8	10.8	10.8	9.0547	0.0038941	2.6147	1374300	5	0.984608	0.986527	-0.0363105	-0.0199037	P58686	P58686	UPF0184 protein C9orf16 homolog		1296
6.41857	6.3857	6.39552	6.30636	6.24165	4.90051	5.57395	5.46073	5.39271	5.49445	+	13	13	13	39	39	39	59.43	0	38.309	14763000	45	4.60668e-05	0.000256183	-0.985087	-7.94075	P58742	P58742	Aladin	Aaas	1297
5.79292	5.74295	5.78801	5.77502	5.65577	6.08286	6.1972	6.14445	6.04953	6.12982	+	7	7	7	20	20	20	56.202	0	82.177	14256000	55	6.85222e-06	0.000334252	0.369835	10.2904	P58802	P58802	TBC1 domain family member 10A	Tbc1d10a	1299
6.07886	6.16504	6.27655	6.3229	6.22784	5.84247	5.90835	5.71803	5.83301	5.60894	+	13	13	13	20.9	20.9	20.9	103.47	0	38.778	14875000	42	0.000222965	0.000282809	-0.432078	-6.3401	P58854	P58854	Gamma-tubulin complex component 3	Tubgcp3	1300
6.44796	6.45814	6.37103	6.51422	6.48166	6.41268	6.55995	6.4982	6.43886	6.53104		30	30	30	29.1	29.1	29.1	181.82	0	243.56	47885000	211	0.384115	0.306791	0.0335461	0.920732	P58871	P58871	182 kDa tankyrase-1-binding protein	Tnks1bp1	1301
5.21654	5.25988	5.24645	5.19326	5.22978	4.26129	4.36646	4.93611	4.61744	0		2	2	2	10.6	10.6	10.6	56.631	0.00033428	4.1338	1343600	7	0.120418	0.0554844	-1.59292	-1.73796	P58929	P58929	Glucocorticoid modulatory element-binding protein 2	Gmeb2	1302
6.0937	6.17629	6.041	6.08899	6.21561	6.08753	6.10802	5.81176	6.16155	6.09857		10	10	10	21.9	21.9	21.9	70.525	0	35.809	19758000	58	0.345333	0.259454	-0.069631	-1.00277	P59016	P59016	Vacuolar protein sorting-associated protein 33B	Vps33b	1303
7.20132	7.13293	7.2048	7.20518	7.16277	7.01258	7.08561	7.08987	7.02588	7.07298	+	9	9	9	33.4	33.4	33.4	46.719	0	323.31	178220000	160	0.000428621	0.000298901	-0.124013	-5.75076	P59017	P59017	Bcl-2-like protein 13	Bcl2l13	1304
5.34932	5.3264	5.44801	5.49177	5.02193	5.3223	5.54223	5.49885	5.57148	5.63348	+	3	3	3	23.7	23.7	23.7	24.762	0	8.8383	3722600	17	0.0930126	0.0408126	0.186181	1.90663	P59041	P59041	DnaJ homolog subfamily C member 30	Dnajc30	1305
5.18087	5.38502	5.33975	5.24482	5.36226	0	5.05327	4.97423	0	0	+	1	1	1	12.8	12.8	12.8	15.382	0.0014462	3.234	1301700	7	0.027789	0.00932902	-3.29704	-2.68317	P59048	P59048	p53 and DNA damage-regulated protein 1	Pdrg1	1306
4.91229	5.39836	5.23096	5.55188	4.99825	6.77912	6.60771	6.42817	6.59727	6.54137	+	12	12	11	28.6	28.6	27	61.035	0	82.348	28691000	61	6.48957e-06	0.00033829	1.37238	10.3653	P59108	P59108	Copine-2	Cpne2	1307
5.86712	5.56913	4.96914	5.10209	5.1714	0	0	3.35946	0	0	+	5	5	5	13	13	13	72.51	0	9.094	1477500	9	0.00014682	0.000263212	-4.66389	-6.73821	P59110	P59110	Sentrin-specific protease 1	Senp1	1308
6.28729	6.46225	6.39266	6.36194	6.30702	6.23867	6.30769	6.28731	6.31836	6.02808	+	8	8	8	16.9	16.9	16.9	80.504	0	16.416	35718000	19	0.0769783	0.0321833	-0.12621	-2.02899	P59114	P59114	Phosphorylated CTD-interacting factor 1	Pcif1	1309
6.36235	6.30324	6.44539	6.49889	6.42755	0	4.89047	4.45968	4.63734	3.9344	+	6	6	6	32.4	32.4	32.4	41.989	0	46.326	13498000	25	0.0146396	0.00541413	-2.82311	-3.10118	P59235	P59235	Nucleoporin Nup43	Nup43	1310
4.28621	0	0	0	0	0	5.86647	4.63052	5.74195	5.56546	+	3	3	3	3.4	3.4	3.4	136.45	0.0020592	2.9361	3361300	5	0.037182	0.0127254	3.50364	2.49585	P59242	P59242	Cingulin	Cgn	1311
4.9972	0	5.26271	3.96399	5.05523	0	5.17167	5.05865	5.20526	4.55897		1	1	1	6.5	6.5	6.5	30.016	0.0017505	3.0172	1251900	10	0.921762	0.933827	0.143085	0.101356	P59266	P59266	Fat storage-inducing transmembrane protein 2	Fitm2	1312
6.39902	6.37142	6.3483	6.29638	6.40477	5.31105	6.34005	6.30803	6.25979	6.32467		14	6	6	63.4	28.2	28.2	24.198	0	63.936	23017000	51	0.239451	0.143865	-0.255259	-1.27096	P59279	P59279	Ras-related protein Rab-2B	Rab2b	1313
4.8867	4.95446	4.98864	4.76912	4.95464	4.53662	4.65195	4.61916	3.97012	4.49852	+	1	1	1	2.4	2.4	2.4	69.787	0.0041978	2.5726	829280	5	0.00815779	0.00357031	-0.455441	-3.49339	P59280	P59280	Kelch-like protein 8	Klhl8	1314
5.26802	5.30257	5.42356	5.42715	5.54266	5.69447	5.71581	5.93129	5.91616	5.89645	+	12	12	12	18.1	18.1	18.1	125.2	0	45.581	7922300	41	0.000277045	0.000300188	0.438049	6.13991	P59281	P59281	Rho GTPase-activating protein 39	Arhgap39	1315
7.01301	7.03559	7.01017	6.96782	7.02796	6.76283	6.82303	6.72663	6.8152	6.66166	+	14	14	14	38	38	38	48.968	0	104.26	118230000	119	4.80684e-05	0.000253769	-0.25304	-7.89387	P59325	P59325	Eukaryotic translation initiation factor 5	Eif5	1316
5.2897	5.03262	5.43519	5.03326	5.58797	5.08672	5.01632	4.84778	0	4.65395		6	2	2	12.3	6.1	6.1	60.878	0.00017902	6.3724	1736100	2	0.20802	0.117321	-1.3548	-1.3696	P59326	P59326	YTH domain-containing family protein 1	Ythdf1	1317
6.46115	6.27589	6.45621	6.43797	6.26221	6.01456	5.92122	5.99807	5.75996	5.93667	+	10	10	10	38	38	38	39.881	0	29.832	21707000	68	0.000101699	0.000251934	-0.452591	-7.10293	P59481	P59481	VIP36-like protein	Lman2l	1318
0	0	0	0	0	3.98477	0	4.80973	5.11083	5.00445	+	1	1	1	2.7	2.7	2.7	107.54	0.0079474	2.2637	466510	3	0.00444781	0.0020528	3.78195	3.91529	P59644	P59644	Phosphatidylinositol 4,5-bisphosphate 5-phosphatase A	Inpp5j	1319
0	0	0	0	0	5.76276	5.80112	5.84633	5.71574	5.7918	+	2	2	2	20	20	20	8.4867	0	65.588	4335200	11	4.2701e-17	0	5.78355	267.501	P59648	P59648	FXYD domain-containing ion transport regulator 7	Fxyd7	1320
6.31173	6.30112	6.39271	6.24623	6.41744	5.43551	5.55884	5.51989	5.36564	5.57907	+	15	15	15	20.6	20.6	20.6	125.24	0	31.6	15420000	41	1.78076e-07	0.000618026	-0.842055	-16.5657	P59672	P59672	Ankyrin repeat and SAM domain-containing protein 1A	Anks1a	1321
6.31399	6.38815	6.52754	6.50148	6.37743	5.35027	5.39414	5.43367	5.27073	5.22318	+	4	4	4	40.8	40.8	40.8	14.585	0	37.045	18075000	28	5.0232e-08	0.000638554	-1.08732	-19.4737	P59708	P59708	Splicing factor 3B subunit 6	Sf3b6	1322
6.00415	4.47411	5.35046	5.4962	5.40605	5.58604	5.39818	5.73786	5.56399	5.74519		5	5	5	9.7	9.7	9.7	117.55	0	24.346	6259900	17	0.337851	0.250596	0.260059	1.01939	P59759	P59759	MKL/myocardin-like protein 2	Mkl2	1323
6.32021	6.32156	6.23692	6.19301	6.16408	6.40822	6.46935	6.39329	6.42421	6.36739	+	21	20	20	15	14.5	14.5	226.55	0	98.186	31686000	142	0.00191517	0.000750533	0.165339	4.53364	P59764	P59764	Dedicator of cytokinesis protein 4	Dock4	1324
4.77238	5.28201	5.43626	5.30255	5.48074	0	0	0	0	0	+	2	2	2	10.5	10.5	10.5	36.919	0	14.036	1085900	7	1.23748e-10	0.000871795	-5.25479	-41.5606	P59941	P59941	NAD-dependent protein deacetylase sirtuin-6	Sirt6	1325
7.31003	7.35243	7.32568	7.22539	7.18517	7.46391	7.44152	7.44273	7.44284	7.44521	+	11	11	11	67.9	67.9	67.9	19.667	0	264.56	356170000	141	0.000798947	0.000412851	0.167502	5.22373	P59999	P59999	Actin-related protein 2/3 complex subunit 4	Arpc4	1326
5.15311	4.73821	5.16988	5.0235	4.65525	5.80111	5.49129	5.43038	5.61891	5.54448	+	2	2	2	20.7	20.7	20.7	12.745	0	20.818	3140700	12	0.000970194	0.000471875	0.629242	5.06568	P60041	P60041	Somatostatin;Antrin;Somatostatin-28;Somatostatin-14	Sst	1327
5.26647	5.50191	5.11863	5.58721	0	4.65739	4.62835	4.58797	4.72984	3.81153		2	2	2	36.8	36.8	36.8	7.7412	0.00034471	5.0747	1426000	5	0.867247	0.888702	0.188174	0.172608	P60060	P60060	Protein transport protein Sec61 subunit gamma	Sec61g	1328
7.37619	7.44806	7.4408	7.461	7.34116	6.74246	6.79969	6.74862	6.71991	6.70265	+	26	26	26	69.7	69.7	69.7	50.213	0	323.31	202960000	242	1.12473e-08	0.000695652	-0.670778	-23.549	P60122	P60122	RuvB-like 1	Ruvbl1	1329
0	0	0	0	0	3.88464	0	4.6233	5.09068	0	+	1	1	1	6.3	6.3	6.3	29.329	0.0058327	2.3327	484800	5	0.0422726	0.0159329	2.71972	2.41356	P60191	P60191	Regulating synaptic membrane exocytosis protein 4	Rims4	1330
0	0	0	0	4.95469	6.14771	5.99652	6.12258	5.84159	5.86682	+	3	3	3	13.4	13.4	13.4	30.077	0	45.778	5987800	17	0.00100204	0.00048174	5.0041	5.03967	P60202	P60202	Myelin proteolipid protein	Plp1	1331
6.99991	7.17557	7.10826	7.05968	7.11684	6.58583	6.79237	6.7777	6.73324	6.68293	+	20	20	20	60.9	60.9	60.9	52.22	0	319.89	120460000	214	4.65004e-05	0.000255696	-0.377638	-7.93041	P60229	P60229	Eukaryotic translation initiation factor 3 subunit E	Eif3e	1332
7.7667	7.85624	7.78931	7.84729	7.80081	7.30259	7.40504	7.47249	7.42241	7.4203	+	16	16	14	82.6	82.6	73.9	37.497	0	323.31	617910000	274	1.63228e-06	0.000414815	-0.407503	-12.4363	P60335	P60335	Poly(rC)-binding protein 1	Pcbp1	1333
6.76338	6.85189	6.76668	6.78172	6.69982	7.28307	7.32371	7.44487	7.33864	7.39227	+	49	49	47	53.4	53.4	51.5	133.42	0	323.31	232510000	414	2.70724e-07	0.000560311	0.583813	15.6979	P60469	P60469	Liprin-alpha-3	Ppfia3	1334
6.81031	6.90715	6.90611	6.93991	6.90548	7.13729	7.07533	7.13271	7.05111	7.0859	+	14	14	14	70.9	70.9	70.9	31.512	0	323.31	141120000	138	7.90227e-05	0.000244804	0.202674	7.36199	P60487	P60487	Pyridoxal phosphate phosphatase	Pdxp	1335
5.75617	6.11247	6.02653	6.0083	6.12159	6.19507	6.43455	6.48217	6.26392	6.37005	+	7	7	7	59.8	59.8	59.8	13.667	0	180.65	28468000	72	0.00365258	0.00135721	0.344139	4.05621	P60521	P60521	Gamma-aminobutyric acid receptor-associated protein-like 2	Gabarapl2	1336
6.40458	6.23106	6.35147	6.30363	6.2158	6.11491	6.00199	6.01106	6.08575	5.72873	+	4	4	4	89.9	89.9	89.9	8.1828	0	55.689	20271000	52	0.00366039	0.00135677	-0.312815	-4.05467	P60603	P60603	Reactive oxygen species modulator 1	Romo1	1337
6.08892	4.90164	5.98061	4.23927	5.75135	5.61048	5.55394	5.88283	5.8629	5.43048		4	4	4	42.4	42.4	42.4	18.566	0	32.349	8613900	18	0.473418	0.416517	0.275769	0.752307	P60605	P60605	Ubiquitin-conjugating enzyme E2 G2	Ube2g2	1338
6.8251	6.78854	6.78288	6.74285	6.66839	6.98655	6.74371	6.76286	6.73188	6.73018		22	22	22	50	50	50	68.016	0	190.51	90322000	144	0.612819	0.634119	0.0294827	0.526505	P60670	P60670	Nuclear protein localization protein 4 homolog	Nploc4	1339
7.82297	7.11869	7.84018	7.80986	7.76588	7.62059	7.62825	7.61631	7.67525	7.60178		42	2	2	95.5	4.8	4.8	41.736	0	224.98	731010000	103	0.765033	0.802737	-0.0430819	-0.30925	P60710	P60710	Actin, cytoplasmic 1;Actin, cytoplasmic 1, N-terminally processed	Actb	1340
5.28843	4.87834	4.94292	4.92372	5.07813	5.96792	5.98465	5.96174	6.06629	5.98567	+	8	8	8	14.1	14.1	14.1	106.69	0	36.089	8531400	38	1.431e-06	0.000428025	0.970948	12.6521	P60755	P60755	MAM domain-containing glycosylphosphatidylinositol anchor protein 2	Mdga2	1341
4.47621	4.02877	4.2793	3.88975	0	5.62926	5.26677	5.67772	5.56047	5.69368	+	1	1	1	19.2	19.2	19.2	7.4963	0.00082088	3.718	2585900	7	0.02949	0.00988085	2.23077	2.64486	P60761	P60761	Neurogranin;NEUG(55-78)	Nrgn	1342
5.89642	5.71912	5.77123	5.73441	5.86905	4.14832	5.03395	3.81672	4.10319	4.93583	+	5	5	4	19.3	19.3	15.5	41.492	0	11.705	4190600	15	0.000474713	0.000315789	-1.39044	-5.66211	P60762	P60762	Mortality factor 4-like protein 1	Morf4l1	1343
6.00104	6.08146	6.28362	6.25404	6.10127	6.76739	6.92211	6.82336	6.79758	6.92342	+	9	3	3	58.3	15.1	15.1	21.379	0	81.172	91549000	46	3.60553e-06	0.00035	0.702488	11.2061	P60764;Q9ER71	P60764	Ras-related C3 botulinum toxin substrate 3	Rac3	1344
7.70046	7.71251	7.71981	7.68805	7.64822	7.70572	7.69113	7.71234	7.57781	7.6802		11	11	10	63.9	63.9	58.1	21.258	0	323.31	713090000	204	0.481585	0.427828	-0.0203725	-0.738024	P60766	P60766	Cell division control protein 42 homolog	Cdc42	1345
6.19234	6.25739	6.24763	6.31716	6.2907	5.86578	5.89036	6.05668	5.8651	5.64235	+	5	5	5	39.5	39.5	39.5	18.607	0	159.36	18754000	64	0.000437333	0.00030648	-0.396994	-5.73323	P60824	P60824	Cold-inducible RNA-binding protein	Cirbp	1346
5.63929	5.89383	5.76324	5.71564	5.82704	5.88377	5.93499	6.04242	5.87463	5.87406	+	4	4	3	33.9	33.9	24.8	13.335	0.00017899	6.3641	10839000	22	0.0221271	0.00746988	0.154165	2.83068	P60840	P60840	Alpha-endosulfine	Ensa	1347
7.9094	8.02922	7.8987	7.96554	7.93719	7.27749	7.36511	7.38661	7.27655	7.28715	+	27	27	16	67.7	67.7	40.9	46.153	0	323.31	727200000	389	6.34663e-08	0.000666667	-0.629426	-18.9019	P60843	P60843	Eukaryotic initiation factor 4A-I	Eif4a1	1348
5.68424	6.15097	5.74814	5.74597	5.57828	5.0636	5.22134	5.27121	5.23228	4.92153	+	6	6	6	19.2	19.2	19.2	67.289	0	30.888	4964300	25	0.000609697	0.000357886	-0.63953	-5.44863	P60853	P60853	Leucine zipper putative tumor suppressor 1	Lzts1	1349
6.49746	6.70726	6.58344	6.65344	6.6729	5.86398	6.2008	6.45373	6.15706	6.39524	+	4	4	4	23.5	23.5	23.5	13.373	0	132.63	45141000	52	0.0060439	0.00281733	-0.408738	-3.69985	P60867	P60867	40S ribosomal protein S20	Rps20	1350
7.1803	7.18141	7.21659	7.15406	7.11035	7.75209	7.82381	7.85836	7.77178	7.83112	+	24	24	23	75.7	75.7	75.7	23.315	0	323.31	551970000	319	9.13429e-09	0.000688995	0.63889	24.1775	P60879	P60879	Synaptosomal-associated protein 25	Snap25	1351
6.22701	6.11431	6.13351	6.11534	6.05778	5.88983	5.93354	6.02694	5.88969	5.92097	+	17	17	17	11.9	11.9	11.9	297.48	0	59.639	15830000	92	0.00073365	0.000378554	-0.197396	-5.29404	P60882	P60882	Multiple epidermal growth factor-like domains protein 8	Megf8	1352
5.77991	6.10924	5.71945	6.06168	6.08664	4.50694	4.4402	4.71007	4.13729	4.85724	+	4	4	4	52	52	52	14.523	0	43.389	5762300	28	1.17657e-05	0.000296417	-1.42104	-9.57083	P60898	P60898	DNA-directed RNA polymerase II subunit RPB9	Polr2i	1353
6.69672	6.74987	6.67545	6.78628	6.73442	7.12457	7.15381	7.18963	7.03278	7.05694	+	9	9	9	59.1	59.1	59.1	22.101	0	323.31	135960000	136	4.58277e-06	0.000361111	0.383	10.856	P60904	P60904	DnaJ homolog subfamily C member 5	Dnajc5	1354
5.6219	5.58002	5.64571	5.58196	5.71789	5.97376	6.04821	6.06461	5.96378	6.01089	+	2	2	2	5.2	5.2	5.2	53.479	0	15.67	11005000	5	2.29207e-06	0.000385763	0.382753	11.8952	P60954	P60954	Nucleolar protein 4	Nol4	1355
6.84626	6.82119	6.79781	6.71261	6.62083	6.89702	6.93682	6.88366	6.84716	6.92844	+	8	5	5	47.9	33	33	23.707	0	305.99	100250000	78	0.0140809	0.00524529	0.138877	3.12691	P61021	P61021	Ras-related protein Rab-5B	Rab5b	1356
6.51387	6.52839	6.48601	6.58596	6.53898	6.41135	6.54525	6.65755	6.4989	6.57793		10	10	10	67.7	67.7	67.7	22.432	0	131.08	51411000	110	0.868237	0.889236	0.00755653	0.171306	P61022	P61022	Calcineurin B homologous protein 1	Chp1	1357
7.20019	7.05088	7.21344	7.20917	7.20265	7.27651	7.14687	7.28493	7.28335	7.2611	+	11	10	10	55.5	50	50	22.541	0	323.31	254650000	149	0.102002	0.045285	0.0752835	1.84663	P61027	P61027	Ras-related protein Rab-10	Rab10	1358
6.26785	5.61499	5.77724	5.79285	5.91078	5.74132	5.77379	5.63296	5.74477	4.8796		7	4	4	44.9	28.5	28.5	23.603	0	21.434	9245300	34	0.154728	0.0791273	-0.318254	-1.57142	P61028	P61028	Ras-related protein Rab-8B	Rab8b	1359
6.93665	7.02461	6.96056	6.93666	6.9724	6.72715	6.70813	6.78356	6.80492	6.74199	+	4	4	3	42.9	42.9	30.6	16.687	0	137.37	104110000	61	2.14488e-05	0.000285298	-0.213022	-8.82249	P61079;P62838;Q6ZWY6	P61079;P62838	Ubiquitin-conjugating enzyme E2 D3;Ubiquitin-conjugating enzyme E2 D2	Ube2d3;Ube2d2	1360
5.79407	5.80212	5.9215	5.82219	5.78939	5.79489	5.16554	0	5.76373	4.13843		2	1	1	19.7	7.5	7.5	16.602	0.0055325	2.3595	8575800	11	0.166288	0.0870753	-1.65334	-1.52288	P61080	P61080	Ubiquitin-conjugating enzyme E2 D1	Ube2d1	1361
6.75397	6.85089	6.72679	6.73272	6.83593	6.83471	6.9536	6.83914	6.89554	6.81586	+	11	11	11	55.7	55.7	55.7	20.9	0	169.81	96402000	95	0.0429652	0.0163751	0.0877101	2.40315	P61082	P61082	NEDD8-conjugating enzyme Ubc12	Ube2m	1362
7.06085	7.08443	6.98391	7.07929	7.03802	6.77709	6.70941	6.98402	6.77762	6.77476	+	14	14	14	79.5	79.5	79.5	22.406	0	129	131400000	180	0.00122462	0.000543396	-0.244724	-4.87983	P61087	P61087	Ubiquitin-conjugating enzyme E2 K	Ube2k	1363
7.33634	7.33925	7.35911	7.52928	7.47933	7.29061	7.4964	7.52833	7.57691	7.48414		13	13	13	77.6	77.6	77.6	17.138	0	323.31	384910000	159	0.322451	0.232336	0.0666155	1.05452	P61089;Q9CQ37	P61089	Ubiquitin-conjugating enzyme E2 N	Ube2n	1364
0	0	0	0	0	0	0	0	0	5.01853		1	1	1	9	9	9	17.417	0.00097831	3.5856	157050	1	0.346594	0.261716	1.00371	1	P61148	P61148	Fibroblast growth factor 1	Fgf1	1365
7.46031	7.53642	7.55177	7.52284	7.49948	7.57934	7.6261	7.63674	7.63678	7.64477	+	23	23	23	60.7	60.7	60.7	44.76	0	323.31	554490000	386	0.000522013	0.000335878	0.110584	5.58047	P61161	P61161	Actin-related protein 2	Actr2	1366
7.74644	7.75769	7.77713	7.70292	7.75212	7.72054	7.79043	7.77319	7.75036	7.78429		22	22	12	70.5	70.5	39.6	42.613	0	323.31	857790000	390	0.378222	0.299488	0.0165035	0.932789	P61164	P61164	Alpha-centractin	Actr1a	1367
6.92698	6.92327	6.90634	6.80242	6.86305	6.90672	6.8978	6.92377	6.88686	6.792		20	20	20	50.8	50.8	50.8	51.596	0	315.88	108720000	210	0.930068	0.940619	-0.00298367	-0.0905602	P61202	P61202	COP9 signalosome complex subunit 2	Cops2	1368
0	0	0	0	0	5.4411	5.49938	5.47308	5.55432	5.34157	+	17	1	1	84.5	16	16	20.601	0	10.544	2235600	9	3.43862e-15	0	5.46189	154.539	P61205	P61205	ADP-ribosylation factor 3	Arf3	1369
6.4825	6.49904	6.5403	6.36167	6.44838	6.14054	6.09205	6.41497	6.18557	6.20952	+	8	8	8	60.8	60.8	60.8	20.411	0	39.153	40031000	85	0.00347632	0.00127763	-0.25785	-4.09193	P61211	P61211	ADP-ribosylation factor-like protein 1	Arl1	1370
6.85892	7.09996	6.98081	7.01296	6.97966	6.56175	6.7671	6.72067	6.74674	6.72228	+	22	22	22	50.1	50.1	50.1	67.314	0	252.8	109930000	183	0.000714573	0.000380098	-0.282754	-5.31588	P61222	P61222	ATP-binding cassette sub-family E member 1	Abce1	1371
6.47683	6.09555	6.39658	6.36278	6.13688	6.51825	6.57316	6.48603	6.51759	6.54113	+	13	7	7	77	37.7	37.7	20.504	0	82.64	37746000	65	0.0157259	0.00567856	0.233507	3.05397	P61226	P61226	Ras-related protein Rap-2b	Rap2b	1372
5.93341	6.42336	6.15737	6.10894	5.97366	5.89654	6.04415	5.92175	6.06558	5.7798		6	6	6	33.8	33.8	33.8	17.258	0	15.557	18244000	47	0.116596	0.053241	-0.177782	-1.75916	P61255	P61255	60S ribosomal protein L26	Rpl26	1373
7.09426	6.9711	7.19929	7.04159	6.99432	7.75667	7.70918	7.84634	7.76739	7.8019	+	19	19	19	59.7	59.7	59.7	33.244	0	323.31	547580000	281	3.25833e-07	0.000543762	0.716184	15.3279	P61264	P61264	Syntaxin-1B	Stx1b	1374
6.71833	6.81	6.72723	6.58303	6.7255	5.80718	5.90873	5.80394	5.72009	5.74446	+	9	9	9	39	39	39	29.506	0	102.19	35297000	73	6.9136e-08	0.000648045	-0.915935	-18.6968	P61290	P61290	Proteasome activator complex subunit 3	Psme3	1375
7.35478	7.4809	7.57882	7.56133	7.49392	7.5534	7.59828	7.6514	7.63145	7.64774	+	15	15	7	74	74	33.7	23.461	0	323.31	561180000	190	0.0228449	0.00767143	0.122504	2.80995	P61294	P61294	Ras-related protein Rab-6B	Rab6b	1376
5.9286	5.3681	5.87242	5.95743	5.51038	4.60226	4.51884	5.88579	5.85708	4.54357	+	3	3	3	11.1	11.1	11.1	49.276	0.00034002	4.6484	6064300	9	0.0977406	0.0429992	-0.645878	-1.87442	P61315	P61315	Galactose-3-O-sulfotransferase 3	Gal3st3	1377
6.3697	6.47982	6.36975	6.23333	6.30047	5.44621	5.4394	4.72357	0	5.71085	+	9	9	9	73.3	73.3	73.3	17.091	0	23.55	14656000	27	0.0892734	0.0387589	-2.08661	-1.93324	Q9CQL1;P61327	Q9CQL1;P61327	Protein mago nashi homolog 2;Protein mago nashi homolog	Magohb;Magoh	1378
4.51724	5.32687	5.14594	5.25113	4.9915	6.07511	6.15214	5.98597	6.14198	6.27133	+	5	5	4	38.3	38.3	34.2	27.399	0.00033727	4.4089	14363000	9	9.89679e-05	0.00023791	1.07877	7.13054	P61329;P70379	P61329	Fibroblast growth factor 12	Fgf12	1379
6.62474	6.77729	6.75	6.79548	6.74058	6.21267	6.41056	6.51737	6.46568	6.40579	+	5	5	5	42.6	42.6	42.6	15.798	0	41.76	59898000	64	0.000497908	0.000325342	-0.335206	-5.62101	P61358	P61358	60S ribosomal protein L27	Rpl27	1380
6.27275	6.23241	6.22045	6.17205	5.38767	0	0	0	0	4.28276	+	2	2	2	2.5	2.5	2.5	160.49	0.00082454	3.8102	8236800	4	0.000339009	0.00030643	-5.20051	-5.95778	P61406	P61406	Telomerase-binding protein EST1A	Smg6	1381
4.92122	0	4.95046	4.89809	5.28328	5.16265	5.10363	4.41606	4.94987	5.08343		4	4	4	3.9	3.9	3.9	180.38	0.00033529	4.2112	1766400	13	0.384786	0.30758	0.932519	0.919367	P61460	P61460	DEP domain-containing protein 5	Depdc5	1382
6.38789	6.76254	6.45352	6.47865	6.44582	5.88248	6.32662	6.28702	5.92241	6.18991	+	4	4	4	42.4	42.4	42.4	10.275	0	245.44	33128000	52	0.00961056	0.0039783	-0.383994	-3.38218	P61514	P61514	60S ribosomal protein L37a	Rpl37a	1383
6.86507	6.84663	6.9513	6.8837	6.7097	6.66596	6.72081	6.48468	6.6295	6.49959	+	11	11	6	31.1	31.1	19.1	52.264	0	116.45	81397000	101	0.00336657	0.00125363	-0.251171	-4.11516	P61620	P61620	Protein transport protein Sec61 subunit alpha isoform 1	Sec61a1	1384
6.72917	6.87772	6.83934	6.87274	6.80485	6.43919	6.61253	6.59686	6.61517	6.53269	+	11	5	5	81.1	43.3	43.3	20.396	0	131.98	78098000	74	0.00027611	0.000300469	-0.265477	-6.14299	P61750	P61750	ADP-ribosylation factor 4	Arf4	1385
6.86793	7.00013	7.00286	6.95672	6.90088	6.79853	6.81302	6.73896	6.80073	6.69181	+	11	11	11	47.4	47.4	47.4	22.435	0	149.64	113230000	158	0.00105206	0.000489043	-0.177094	-5.00058	P61759	P61759	Prefoldin subunit 3	Vbp1	1386
5.53728	5.19184	5.5212	5.18113	5.43533	0	0	0	0	0	+	2	2	2	8.2	8.2	8.2	41.119	0	7.8894	1277100	7	2.25211e-12	0.000465116	-5.37336	-68.6669	P61793	P61793	Lysophosphatidic acid receptor 1	Lpar1	1387
6.65662	6.4238	6.57067	6.56209	6.34813	5.97399	6.18127	5.91023	6.17438	6.00941	+	2	2	2	19.5	19.5	19.5	12.497	0	52.408	29772000	22	0.000345453	0.000305732	-0.462406	-5.94098	P61804	P61804	Dolichyl-diphosphooligosaccharide--protein glycosyltransferase subunit DAD1	Dad1	1388
5.61125	5.77428	5.82721	5.79484	5.84605	4.69732	4.79392	4.50621	4.7376	4.62275	+	2	2	2	44.3	44.3	44.3	9.501	0	9.9035	4585100	16	1.52459e-07	0.00064574	-1.09917	-16.8989	P61807	P61807	Stannin	Snn	1389
6.9111	6.78694	6.85216	6.76961	6.85587	7.99995	8.02329	8.02938	8.03965	7.94671	+	37	37	37	83.6	83.6	83.6	56.451	0	323.31	713000000	443	2.30777e-10	0.000790698	1.17266	38.4324	P61922	P61922	4-aminobutyrate aminotransferase, mitochondrial	Abat	1390
7.03703	7.02604	7.03511	7.00531	7.03575	6.70842	6.7535	6.72551	6.75036	6.66038	+	8	8	8	62.7	62.7	62.7	20.198	0	83.607	122380000	106	1.36969e-07	0.000663594	-0.308213	-17.1324	P61924	P61924	Coatomer subunit zeta-1	Copz1	1391
7.12516	7.26371	7.15162	7.2536	7.23277	6.51294	6.62521	6.59004	6.45222	6.57961	+	3	3	2	27.4	27.4	14.7	10.871	0	308.71	127980000	41	2.77133e-07	0.000552783	-0.653367	-15.6507	P61957	P61957	Small ubiquitin-related modifier 2	Sumo2	1392
6.37832	6.35727	6.34177	6.34866	6.33129	6.30908	6.31846	6.33169	6.30194	6.22446	+	3	3	3	58.8	58.8	58.8	9.1175	0	20.992	31063000	33	0.0289172	0.00971485	-0.0543363	-2.6575	P61961	P61961	Ubiquitin-fold modifier 1	Ufm1	1393
6.66706	6.52124	6.55079	6.64307	6.75587	6.31059	6.27644	6.26349	6.29791	6.26855	+	13	13	13	60.2	60.2	60.2	38.926	0	65.472	42274000	82	4.38897e-05	0.000257653	-0.34421	-7.99438	P61963	P61963	DDB1- and CUL4-associated factor 7	Dcaf7	1394
6.57778	6.63458	6.67544	6.82054	6.72517	5.67797	5.64391	6.09149	5.8308	5.94457	+	14	14	14	68.9	68.9	68.9	36.588	0	60.621	35451000	67	1.67187e-05	0.000284633	-0.848954	-9.12674	P61965	P61965	WD repeat-containing protein 5	Wdr5	1395
6.37107	6.4298	6.36599	6.18918	6.31788	6.27314	6.35176	6.33439	6.36457	6.3587		6	6	5	39.9	39.9	34.8	18.733	0	239.2	32430000	54	0.969488	0.973306	0.00172777	0.0394632	P61967	P61967	AP-1 complex subunit sigma-1A	Ap1s1	1396
5.15314	5.53291	5.06565	5.38741	5.15427	4.43516	4.33127	4.34217	4.34254	0	+	2	2	2	17	17	17	17.994	0	8.2463	1374500	5	0.0785073	0.0329187	-1.76845	-2.0163	P61969	P61969	LIM domain transcription factor LMO4	Lmo4	1397
6.98432	7.04673	6.99173	7.05335	7.03326	6.93487	6.90448	6.93415	6.91286	6.87759	+	3	3	3	44.9	44.9	44.9	14.478	0	235.04	133120000	79	0.000276393	0.000300328	-0.109088	-6.14206	P61971	P61971	Nuclear transport factor 2	Nutf2	1398
8.01072	8.05546	8.06468	8.09061	8.00419	7.52536	7.56927	7.60652	7.51041	7.51222	+	26	26	26	60	60	60	50.976	0	323.31	1015900000	420	3.98345e-08	0.000681672	-0.500378	-20.0572	P61979	P61979	Heterogeneous nuclear ribonucleoprotein K	Hnrnpk	1399
7.85906	7.85531	7.86222	7.89356	7.87945	8.07584	8.01402	8.09982	8.01708	8.10497	+	19	15	15	72.9	66.4	66.4	28.302	0	323.31	1567100000	295	1.62907e-05	0.000277863	0.192426	9.15892	P61982	P61982	14-3-3 protein gamma;14-3-3 protein gamma, N-terminally processed	Ywhag	1400
5.30933	4.86388	5.43492	5.30899	5.43561	5.23485	5.33945	5.43908	5.15891	5.42693		2	2	2	4.9	4.9	4.9	79.075	0	14.838	2887200	16	0.688839	0.728273	0.0492984	0.415298	P62046	P62046	Leucine-rich repeat and calponin homology domain-containing protein 1	Lrch1	1401
5.64838	5.34959	5.59558	5.76427	5.70505	5.98043	6.25924	6.22425	6.25493	6.19385	+	6	6	3	19.7	19.7	9.6	42.442	0	48.276	14982000	42	0.000198146	0.000278054	0.569965	6.45079	P62069	P62069	Ubiquitin carboxyl-terminal hydrolase 46	Usp46	1402
6.36594	6.336	6.53968	6.34374	6.22201	6.57694	6.72602	6.83848	6.70447	6.74593	+	5	5	4	30.9	30.9	23	23.399	0	323.31	64752000	60	0.000652442	0.000374742	0.356893	5.39171	P62071	P62071	Ras-related protein R-Ras2	Rras2	1403
6.36832	6.37396	6.29121	6.33181	6.52254	6.54688	6.76412	6.81584	6.62726	6.5386	+	7	7	7	61.1	61.1	61.1	10.333	0	110.47	54461000	97	0.0034859	0.00128557	0.280971	4.08994	P62073	P62073	Mitochondrial import inner membrane translocase subunit Tim10	Timm10	1404
7.06333	7.05729	7.15427	7.01077	6.94729	6.88431	6.88497	6.87803	6.85294	6.74075	+	7	7	7	78.9	78.9	78.9	10.458	0	323.31	125190000	98	0.00190782	0.000744484	-0.198389	-4.53656	P62075	P62075	Mitochondrial import inner membrane translocase subunit Tim13	Timm13	1405
6.56317	6.71094	6.62788	6.69481	6.59835	6.14931	6.09426	6.30514	6.23777	6.28443	+	4	4	4	62.7	62.7	62.7	9.2864	0	99.952	40089000	47	2.46357e-05	0.000277228	-0.424848	-8.65701	P62077	P62077	Mitochondrial import inner membrane translocase subunit Tim8 B	Timm8b	1406
4.71379	3.79301	4.73118	4.89202	4.45643	4.46258	0	4.61891	4.1769	0		1	1	1	6	6	6	30.337	0.0037406	2.6237	557150	2	0.128948	0.0603404	-1.86561	-1.69281	P62080	P62080	Tetraspanin-5	Tspan5	1407
7.22999	7.3868	7.2823	7.26834	7.28682	6.96091	7.05751	7.09458	7.02502	6.96935	+	12	12	12	55.7	55.7	55.7	22.127	0	192.34	217190000	146	7.66516e-05	0.000246225	-0.269378	-7.39376	P62082	P62082	40S ribosomal protein S7	Rps7	1408
7.65369	7.61586	7.70206	7.69291	7.64455	7.48067	7.57484	7.59133	7.58297	7.54551	+	26	26	9	74.2	74.2	30	37.54	0	323.31	610860000	378	0.00316845	0.00116039	-0.106749	-4.15926	P62137	P62137	Serine/threonine-protein phosphatase PP1-alpha catalytic subunit	Ppp1ca	1409
6.82329	6.76477	6.755	6.89356	6.86853	6.78504	6.97791	6.95709	6.8556	6.94269	+	22	8	7	68.8	33.6	30.3	37.186	0	211.21	112560000	97	0.10657	0.0477431	0.0826359	1.81805	P62141	P62141	Serine/threonine-protein phosphatase PP1-beta catalytic subunit	Ppp1cb	1410
7.25042	7.33804	7.34506	7.23651	7.30655	7.139	7.21253	7.23759	7.16814	7.16035	+	22	22	22	55.2	55.2	55.2	49.184	0	323.31	250030000	241	0.00453501	0.00210533	-0.111793	-3.90151	P62192	P62192	26S protease regulatory subunit 4	Psmc1	1411
7.50542	7.57573	7.54275	7.52416	7.52207	7.34355	7.30443	7.3601	7.31844	7.27513	+	26	26	26	62.6	62.6	62.6	45.626	0	323.31	386710000	345	3.64578e-06	0.000349636	-0.213698	-11.1897	P62196	P62196	26S protease regulatory subunit 8	Psmc5	1412
7.30094	7.45352	7.31977	7.21442	7.27791	7.05019	7.07081	7.12594	6.91728	7.0454	+	11	11	11	58.2	58.2	58.2	24.205	0	323.31	244030000	146	0.000818501	0.000433947	-0.271388	-5.2039	P62242	P62242	40S ribosomal protein S8	Rps8	1413
6.74377	6.91716	6.79149	6.69401	6.75013	6.33502	6.57691	6.64342	6.59818	6.48223	+	6	6	6	48.5	48.5	48.5	14.839	0	105.31	67937000	82	0.005309	0.00250801	-0.252161	-3.79037	P62245	P62245	40S ribosomal protein S15a	Rps15a	1414
6.24827	6.12584	6.09233	6.10599	6.2512	4.41271	5.91841	5.78811	5.90874	5.87773	+	4	4	4	27.9	27.9	27.9	20.655	0	19.114	15380000	43	0.0833662	0.0355734	-0.583584	-1.97753	P62257	P62257	Ubiquitin-conjugating enzyme E2 H	Ube2h	1415
8.24551	8.23867	8.26364	8.2397	8.27217	8.2977	8.29824	8.30294	8.29563	8.27462	+	27	26	26	82.4	82.4	82.4	29.174	0	323.31	2795600000	610	0.00105041	0.000489419	0.0418879	5.00184	P62259	P62259	14-3-3 protein epsilon	Ywhae	1416
6.71857	7.10731	6.71984	6.9831	6.93614	6.61134	6.70223	6.80973	6.66122	6.7713	+	12	12	12	70.2	70.2	70.2	16.273	0	142.56	100520000	93	0.0631347	0.0255033	-0.181828	-2.15648	P62264	P62264	40S ribosomal protein S14	Rps14	1417
6.68444	6.84006	6.543	6.54029	6.50659	6.4364	6.54639	6.54992	6.50516	6.41165	+	6	6	6	43.4	43.4	43.4	15.807	0	28.018	57760000	57	0.0879785	0.0381049	-0.132969	-1.9427	P62267	P62267	40S ribosomal protein S23	Rps23	1418
6.8696	6.99381	6.85055	6.87059	6.80409	6.59258	6.69834	6.64873	6.73706	6.52388	+	8	8	8	46.7	46.7	46.7	17.718	0	66.751	89420000	54	0.0013033	0.00057997	-0.237612	-4.8308	P62270	P62270	40S ribosomal protein S18	Rps18	1419
5.53122	5.94333	5.61391	5.86209	5.81057	5.19128	5.33163	5.34353	5.38575	5.3375	+	2	2	2	33.9	33.9	33.9	6.6767	0	19.047	6540400	18	0.000866787	0.000444621	-0.434285	-5.15705	P62274	P62274	40S ribosomal protein S29	Rps29	1420
6.96582	7.14154	7.00402	6.98833	6.59524	6.47936	6.75497	6.74568	6.49236	6.73012	+	7	7	7	42.4	42.4	42.4	18.431	0	122.89	102560000	92	0.0275941	0.00928546	-0.298496	-2.68772	P62281	P62281	40S ribosomal protein S11	Rps11	1421
7.06941	7.20295	7.07022	6.96041	7.02292	6.73267	6.92606	6.92865	6.83162	6.82528	+	9	9	9	35.8	35.8	35.8	17.222	0	159.41	141990000	109	0.00394397	0.00150177	-0.216328	-4.00105	P62301	P62301	40S ribosomal protein S13	Rps13	1422
6.82233	6.8378	6.80521	6.73446	6.74399	5.96184	5.90695	5.89444	5.83868	5.79656	+	4	4	4	69.6	69.6	69.6	10.803	0	93.506	41144000	40	5.66441e-09	0.000731183	-0.909065	-25.6834	P62305	P62305	Small nuclear ribonucleoprotein E	Snrpe	1423
5.82602	5.9831	6.01136	5.9842	5.94178	5.17252	5.12694	0	5.21492	4.2282	+	1	1	1	9.3	9.3	9.3	9.7251	0	11.469	5991900	12	0.0815482	0.0346462	-2.00078	-1.99178	P62307	P62307	Small nuclear ribonucleoprotein F	Snrpf	1424
6.32875	6.42883	6.44885	6.45263	6.33997	4.33262	0	5.68777	4.55449	5.80844	+	2	2	2	17.1	17.1	17.1	8.496	0	94.479	17509000	22	0.0599969	0.0240507	-2.32314	-2.18919	P62309	P62309	Small nuclear ribonucleoprotein G	Snrpg	1425
5.61493	5.83991	5.53249	5.33656	5.74319	5.1547	0	0	0	4.4925	+	2	2	2	32.4	32.4	32.4	11.845	0	43.836	2612500	8	0.0147221	0.00543066	-3.68398	-3.09747	P62311	P62311	U6 snRNA-associated Sm-like protein LSm3	Lsm3	1426
6.05477	6.02461	6.15436	6.22108	6.22357	5.57418	5.7452	5.31496	5.60768	5.18355	+	3	3	3	27.5	27.5	27.5	9.1275	0	9.838	9540200	15	0.000369588	0.000302839	-0.650562	-5.88099	P62313	P62313	U6 snRNA-associated Sm-like protein LSm6	Lsm6	1427
6.56064	6.67613	6.68858	6.81801	6.87308	5.47585	5.68282	5.88778	5.52098	5.96162	+	4	4	4	54.6	54.6	54.6	13.281	0	53.39	35186000	43	1.64351e-05	0.000277439	-1.01748	-9.14796	P62315	P62315	Small nuclear ribonucleoprotein Sm D1	Snrpd1	1428
7.00052	6.72649	7.0383	6.96211	6.94795	5.50489	5.9242	6.09999	6.25278	5.71467	+	9	9	9	55.9	55.9	55.9	13.527	0	231.27	57158000	50	9.31896e-05	0.000240855	-1.03577	-7.19186	P62317	P62317	Small nuclear ribonucleoprotein Sm D2	Snrpd2	1429
6.96392	7.1827	7.0325	7.07911	7.08009	6.19187	6.26072	6.36594	6.30854	6.20311	+	5	5	5	49.2	49.2	49.2	13.916	0	113.86	82627000	68	1.77479e-07	0.00062069	-0.801626	-16.5728	P62320	P62320	Small nuclear ribonucleoprotein Sm D3	Snrpd3	1430
6.4339	6.50887	6.44506	6.42835	6.4098	6.08468	6.14891	6.05568	6.01899	6.03933	+	3	3	3	85.7	85.7	85.7	9.9374	0	43.352	26459000	19	9.63867e-07	0.000454294	-0.375672	-13.3207	P62322	P62322	U6 snRNA-associated Sm-like protein LSm5	Lsm5	1431
6.3605	6.41951	6.42398	6.34477	6.33993	6.61906	6.45892	6.47416	6.41764	6.44874	+	8	8	8	54.3	54.3	54.3	20.082	0	127.97	45438000	81	0.0280071	0.00940005	0.105967	2.67813	P62331	P62331	ADP-ribosylation factor 6	Arf6	1432
7.38001	7.50613	7.40274	7.41556	7.44348	7.156	7.31698	7.31668	7.27559	7.25734	+	21	21	21	65.8	65.8	65.8	44.172	0	323.31	327350000	266	0.00198854	0.000777345	-0.165065	-4.50514	P62334	P62334	26S protease regulatory subunit 10B	Psmc6	1433
6.21595	6.474	6.30673	6.38187	6.34211	5.11912	5.12166	5.15412	4.54353	5.26472	+	8	8	8	62.9	62.9	62.9	20.886	0	38.985	13157000	29	1.04204e-05	0.000305882	-1.3035	-9.72854	P62340	P62340	TATA box-binding protein-like protein 1	Tbpl1	1434
6.05296	6.21059	5.94888	5.89638	5.9652	6.06863	4.78786	6.09681	6.35056	6.29859		4	4	4	28.7	28.7	28.7	22.292	0	30.208	20979000	27	0.756294	0.795322	-0.0943136	-0.321194	P62342	P62342	Selenoprotein T	Selt	1435
5.06194	5.64714	5.46787	3.70412	5.27363	6.5418	6.66786	6.64529	6.57573	6.60274	+	10	10	10	45.2	45.2	45.2	41.021	0	66.121	25127000	55	0.00188051	0.000741959	1.57575	4.54751	P62482;P63143	P62482	Voltage-gated potassium channel subunit beta-2	Kcnab2	1436
6.09545	6.19656	6.16602	6.35891	6.33403	6.84644	6.83655	6.87851	6.90961	6.90978	+	16	10	10	32.5	26	26	49.387	0	76.357	90197000	113	1.81249e-06	0.000408262	0.645984	12.2671	P62484	P62484	Abl interactor 2	Abi2	1437
6.04442	6.11697	6.16649	6.17211	6.13548	0	0	0	4.45177	0	+	5	5	5	36.6	36.6	36.6	19.294	0	16.462	6987100	19	0.000370138	0.000302566	-5.23674	-5.87967	P62488	P62488	DNA-directed RNA polymerase II subunit RPB7	Polr2g	1438
6.62001	6.56985	6.61946	6.5942	6.612	6.21804	6.46084	6.70473	6.55765	6.72268		15	15	14	17.5	17.5	17.5	109.81	0	323.31	66879000	103	0.470417	0.412518	-0.0703186	-0.757597	P62500	P62500	TSC22 domain family protein 1	Tsc22d1	1439
7.09621	7.08271	7.16382	7.15452	7.11391	6.92404	6.85721	7.04833	6.99989	7.04155	+	7	7	7	83.3	83.3	83.3	10.99	0	226.62	177890000	85	0.00602185	0.00281868	-0.148032	-3.70239	P62627	P62627	Dynein light chain roadblock-type 1	Dynlrb1	1440
6.00847	6.32535	6.05477	5.8446	6.02399	6.85817	6.87908	6.90633	6.98372	6.84177	+	20	10	10	68	39.7	39.7	50.454	0	172.88	90465000	83	6.63145e-06	0.000336103	0.84238	10.3354	P62631	P62631	Elongation factor 1-alpha 2	Eef1a2	1441
5.29135	4.57323	5.15803	5.44289	4.26074	4.86897	0	5.14811	0	4.85659		2	2	2	23.1	23.1	23.1	13.841	0	26.354	1378800	7	0.149641	0.0757136	-1.97051	-1.59382	P62700	P62700	Protein yippee-like 5	Ypel5	1442
7.0754	7.24462	7.17222	7.18101	7.23333	6.82601	6.90349	6.95288	6.86661	6.9178	+	17	17	17	53.2	53.2	53.2	29.597	0	323.31	165760000	151	5.41051e-05	0.000255371	-0.28796	-7.76464	P62702	P62702	40S ribosomal protein S4, X isoform	Rps4x	1443
7.51552	7.51796	7.54406	7.50333	7.48806	7.58412	7.67406	7.63816	7.6319	7.62305	+	16	16	3	60.5	60.5	9.4	35.575	0	323.31	579550000	259	0.000138238	0.000251969	0.116475	6.79706	P62715	P62715	Serine/threonine-protein phosphatase 2A catalytic subunit beta isoform	Ppp2cb	1444
6.62262	6.82322	6.73262	6.73646	6.72568	6.41819	6.2389	6.59474	6.44606	6.46847	+	9	9	9	38.6	38.6	38.6	20.732	0	97.076	61768000	70	0.00199425	0.00078104	-0.294852	-4.50297	P62717	P62717	60S ribosomal protein L18a	Rpl18a	1445
6.28753	6.50983	6.26316	6.50553	6.43906	6.8572	6.93812	7.01212	6.89564	6.98875	+	4	4	4	33.1	33.1	33.1	17.018	0	109.14	84314000	85	1.96954e-05	0.000276267	0.537343	8.92567	P62743	P62743	AP-2 complex subunit sigma	Ap2s1	1446
6.97736	6.86926	7.04864	6.91043	6.9486	7.30745	7.26418	7.36241	7.30518	7.31693	+	10	8	8	57.7	44.4	44.4	22.123	0	260.37	220950000	96	5.81313e-06	0.000346008	0.360374	10.5184	P62746	P62746	Rho-related GTP-binding protein RhoB	Rhob	1447
5.49574	5.73222	5.78943	5.84047	5.46434	6.66848	6.82093	6.60585	6.7489	6.5907	+	11	11	7	62.7	62.7	37.3	22.338	0	115.18	40032000	74	2.93144e-06	0.000369231	1.02253	11.5164	P62748	P62748	Hippocalcin-like protein 1	Hpcal1	1448
6.78376	7.02469	6.47343	6.87391	6.82281	6.56328	6.5197	6.60275	6.12863	6.55105	+	12	12	12	51.3	51.3	51.3	17.695	0	37.374	70346000	92	0.0331134	0.0111887	-0.32264	-2.57027	P62751	P62751	60S ribosomal protein L23a	Rpl23a	1449
7.02094	7.21072	7.041	7.00385	7.03209	6.7556	6.9039	6.94848	6.81665	6.82847	+	10	10	10	38.6	38.6	38.6	28.68	0	323.31	142430000	123	0.00318373	0.00116511	-0.211103	-4.15575	P62754	P62754	40S ribosomal protein S6	Rps6	1450
6.12642	5.82358	5.74235	5.29846	5.0209	7.69725	7.71485	7.79049	7.74806	7.73891	+	21	21	18	85.9	85.9	81.2	22.142	0	323.31	379550000	170	4.68903e-06	0.000359329	2.13557	10.823	P62761	P62761	Visinin-like protein 1	Vsnl1	1451
7.34181	7.41541	7.37186	7.34147	7.37891	7.55861	7.58654	7.56882	7.62413	7.53691	+	10	10	10	88.1	88.1	88.1	12.861	0	323.31	489790000	191	7.21805e-06	0.000328817	0.205111	10.2192	P62774	P62774	Myotrophin	Mtpn	1452
7.39503	7.64815	7.36745	7.95262	7.71425	7.0083	7.0242	6.98579	6.93774	6.9195	+	11	11	11	57.3	57.3	57.3	11.367	0	323.31	384210000	120	0.000399144	0.000298534	-0.640393	-5.81314	P62806	P62806	Histone H4	Hist1h4a	1453
5.52375	5.1786	5.43273	5.14479	5.32259	6.17644	6.30937	6.24182	6.30468	6.17362	+	6	6	4	16.7	16.7	10.8	51.753	0	50.633	13969000	49	2.48239e-06	0.000382253	0.920696	11.7711	P62812	P62812	Gamma-aminobutyric acid receptor subunit alpha-1	Gabra1	1454
7.77095	7.76637	7.76305	7.76885	7.74271	8.37992	8.39213	8.40166	8.40882	8.33893	+	35	35	35	82.4	82.4	82.4	56.55	0	323.31	2176800000	611	4.95617e-11	0.0008	0.621907	46.6166	P62814	P62814	V-type proton ATPase subunit B, brain isoform	Atp6v1b2	1455
7.66189	7.56643	7.66272	7.60677	7.54335	7.57339	7.5938	7.57777	7.63182	7.61939		16	16	11	75.6	75.6	49.3	22.677	0	323.31	588090000	269	0.746287	0.78655	-0.00899782	-0.334936	P62821	P62821	Ras-related protein Rab-1A	Rab1A	1456
6.71963	6.62223	6.74525	6.80249	6.69464	7.09367	7.17429	7.19271	7.2589	7.15676	+	12	12	11	52.4	52.4	48.9	25.872	0	323.31	138880000	127	3.00357e-06	0.000367615	0.458418	11.4795	P62823	P62823	Ras-related protein Rab-3C	Rab3c	1457
7.92307	7.97137	7.90123	7.85248	7.88946	7.50794	7.52781	7.46547	7.57823	7.46923	+	16	16	16	59.3	59.3	59.3	24.423	0	323.31	735050000	250	6.87035e-07	0.000468798	-0.397787	-13.9194	P62827;Q61820	P62827	GTP-binding nuclear protein Ran	Ran	1458
6.83283	6.98486	6.94548	6.82046	6.7807	6.10911	6.32654	6.17626	5.99484	6.31708	+	7	7	7	58.6	58.6	58.6	14.865	0	214.48	56702000	54	1.48728e-05	0.000282609	-0.688097	-9.27264	P62830	P62830	60S ribosomal protein L23	Rpl23	1459
6.40391	6.41244	6.47797	6.21378	6.19404	6.40485	6.45725	6.49781	6.35017	6.48018		15	4	4	80.4	33.2	33.2	20.987	0	178.44	40870000	46	0.161608	0.0838386	0.0976215	1.54216	P62835	P62835	Ras-related protein Rap-1A	Rap1a	1460
6.51167	6.70561	6.63149	6.65922	6.6575	6.15485	6.41507	6.46106	6.42431	6.17257	+	4	4	4	40.7	40.7	40.7	17.04	0	124.8	46587000	53	0.00321999	0.0011814	-0.307524	-4.14751	P62843	P62843	40S ribosomal protein S15	Rps15	1461
6.78051	6.89013	6.79938	6.80386	6.75799	6.5747	6.67918	6.73482	6.66106	6.66664	+	5	5	5	30.1	30.1	30.1	15.423	0	27.797	84377000	52	0.00303344	0.00114324	-0.143092	-4.19104	P62849	P62849	40S ribosomal protein S24	Rps24	1462
6.71336	6.87216	6.83221	6.74335	6.79785	6.56618	6.55405	6.54949	6.43876	6.4924	+	5	5	5	25.6	25.6	25.6	13.742	0	46.747	66294000	57	8.89493e-05	0.000242493	-0.271609	-7.2396	P62852	P62852	40S ribosomal protein S25	Rps25	1463
6.62929	6.74869	6.64493	6.61968	6.57981	6.39252	6.41943	6.48799	6.49434	6.42372	+	3	3	3	31.3	31.3	31.3	13.015	0	152.31	49390000	38	0.000406884	0.000297345	-0.200881	-5.79628	P62855	P62855	40S ribosomal protein S26	Rps26	1464
6.61643	6.7473	6.54846	6.66488	6.51946	6.16755	6.16962	6.18173	6.15619	6.06629	+	5	5	5	56.5	56.5	56.5	7.8409	0	65.508	38607000	56	7.02603e-06	0.000331512	-0.471033	-10.256	P62858	P62858	40S ribosomal protein S28	Rps28	1465
6.17995	6.19571	6.3282	5.88029	6.11381	4.63646	6.02739	5.54169	5.3547	5.91553	+	3	3	3	20.3	20.3	20.3	6.6478	0.00018008	6.6208	15262000	23	0.0368625	0.0125798	-0.644438	-2.50138	P62862	P62862	40S ribosomal protein S30	Fau	1466
6.85049	6.88462	6.84697	6.84394	6.85778	6.83479	6.93919	6.96943	6.82961	6.83133		12	12	12	93.2	93.2	93.2	13.17	0	149.15	104070000	133	0.462582	0.401976	0.0241075	0.77151	P62869	P62869	Transcription elongation factor B polypeptide 2	Tceb2	1467
8.14286	8.14348	8.14226	8.15311	8.1506	8.34191	8.28172	8.29475	8.318	8.24289	+	18	18	11	71.5	71.5	41.2	37.377	0	323.31	2530000000	438	2.12364e-05	0.000285506	0.149389	8.83448	P62874	P62874	Guanine nucleotide-binding protein G(I)/G(S)/G(T) subunit beta-1	Gnb1	1468
6.35193	6.50447	6.46333	6.6518	6.56906	6.42558	6.46578	6.62602	6.42627	6.60445		4	4	4	30.6	30.6	30.6	12.274	0	88.239	50497000	58	0.982583	0.984634	0.00150452	0.0225225	P62878	P62878	E3 ubiquitin-protein ligase RBX1;E3 ubiquitin-protein ligase RBX1, N-terminally processed	Rbx1	1469
7.84936	7.85466	7.85796	7.82117	7.81279	8.04716	8.03759	8.01355	8.02784	7.99613	+	16	10	8	70.3	49.1	41.2	37.331	0	323.31	1304600000	261	5.45121e-07	0.000488599	0.185266	14.3427	P62880	P62880	Guanine nucleotide-binding protein G(I)/G(S)/G(T) subunit beta-2	Gnb2	1470
5.14541	5.0503	4.98325	5.49452	5.42702	6.72852	6.875	6.92127	6.72997	6.86981	+	13	13	13	43	43	43	43.565	0	112.32	55738000	83	4.68282e-07	0.000507614	1.60481	14.6272	P62881	P62881	Guanine nucleotide-binding protein subunit beta-5	Gnb5	1471
6.82114	7.13691	6.75741	6.94777	6.82427	6.4567	6.67575	6.7805	6.67821	6.5875	+	5	5	5	59.1	59.1	59.1	12.784	0	130.66	94136000	77	0.0163428	0.0058279	-0.261769	-3.02866	P62889	P62889	60S ribosomal protein L30	Rpl30	1472
7.54899	7.4627	7.60802	7.56569	7.54699	7.39326	7.42032	7.45373	7.43095	7.4793	+	11	11	10	61.9	61.9	51.4	11.605	0	323.31	415230000	174	0.00400523	0.00156316	-0.110967	-3.99001	P62897	P62897	Cytochrome c, somatic	Cycs	1473
6.43739	6.52621	6.44184	6.48941	6.35985	6.22745	6.16607	6.17938	6.15521	6.29853	+	4	4	4	25.6	25.6	25.6	14.463	0	24.117	30865000	36	0.000212885	0.000278159	-0.245611	-6.38333	P62900	P62900	60S ribosomal protein L31	Rpl31	1474
7.48633	7.63118	7.46911	7.55141	7.52082	7.14903	7.28623	7.3476	7.25212	7.2443	+	17	17	17	65.4	65.4	65.4	26.674	0	323.31	374340000	191	0.000211151	0.000274914	-0.275913	-6.39099	P62908	P62908	40S ribosomal protein S3	Rps3	1475
6.32746	6.83357	6.46555	6.56827	6.55589	6.00565	6.38575	6.52174	6.13255	6.27453	+	6	6	6	36.3	36.3	36.3	15.86	0	111.77	42657000	65	0.0485295	0.0188824	-0.286105	-2.32513	P62911	P62911	60S ribosomal protein L32	Rpl32	1476
6.50061	6.43452	6.38705	6.38496	6.4182	5.33516	5.49676	4.81922	5.42388	5.08973	+	11	11	11	48.7	48.7	48.7	34.819	0	43.56	16207000	33	1.27488e-05	0.0002912	-1.19212	-9.46782	P62915	P62915	Transcription initiation factor IIB	Gtf2b	1477
6.59349	6.94585	6.7259	6.75225	6.6249	6.29046	6.46739	6.64537	6.13934	6.54466	+	10	10	10	37.7	37.7	37.7	28.024	0	122.82	62940000	111	0.022008	0.00742139	-0.311031	-2.83418	P62918	P62918	60S ribosomal protein L8	Rpl8	1478
7.04646	7.272	7.00625	7.07199	7.06183	5.97485	6.26081	6.26781	6.55586	6.19307	+	11	11	6	34.5	34.5	29.5	35.73	0	323.31	109460000	119	4.01611e-05	0.000261151	-0.841228	-8.09348	P62960	P62960	Nuclease-sensitive element-binding protein 1	Ybx1	1479
7.57399	7.62847	7.60031	7.56296	7.54159	7.40509	7.47073	7.46559	7.43872	7.40567	+	11	11	11	77.1	77.1	77.1	14.957	0	323.31	473130000	160	0.000113178	0.000247289	-0.144303	-6.99521	P62962;CON__P02584	P62962	Profilin-1	Pfn1	1480
7.62938	7.64581	7.62453	7.60799	7.59747	7.52842	7.55692	7.5325	7.55944	7.51634	+	11	11	11	59.6	59.6	59.6	17.951	0	323.31	569350000	176	0.000121696	0.000244898	-0.0823122	-6.92283	P62983;P62984;P0CG49;P0CG50	P62983;P62984;P0CG49;P0CG50	Ubiquitin-40S ribosomal protein S27a;Ubiquitin;40S ribosomal protein S27a;Ubiquitin-60S ribosomal protein L40;Ubiquitin;60S ribosomal protein L40;Polyubiquitin-B;Ubiquitin;Polyubiquitin-C;Ubiquitin;Ubiquitin-related 1;Ubiquitin-related 2	Rps27a;Uba52;Ubb;Ubc	1481
5.61198	6.00728	5.73126	6.01803	5.95817	4.97353	0	0	5.53309	4.80335	+	4	4	4	18.8	18.8	18.8	33.665	0	11.618	5223500	16	0.0565204	0.0223855	-2.80335	-2.22746	P62996	P62996	Transformer-2 protein homolog beta	Tra2b	1482
7.43069	7.47224	7.48263	7.48199	7.47933	7.65239	7.66288	7.68065	7.66421	7.57956	+	10	9	4	64.6	58.9	21.4	21.45	0	207.2	543530000	133	2.14537e-05	0.000285091	0.178562	8.82222	P63001;Q05144	P63001	Ras-related C3 botulinum toxin substrate 1	Rac1	1483
5.2464	5.74152	5.17418	5.58917	5.26968	4.1451	4.05196	4.98488	4.13978	0	+	3	3	3	20.3	20.3	20.3	22	0	11.466	2016100	8	0.0607736	0.0243853	-1.93984	-2.18094	P63002	P63002	Amino-terminal enhancer of split	Aes	1484
7.46367	7.50499	7.49094	7.53509	7.57514	7.54384	7.64057	7.67107	7.47982	7.59538	+	26	26	26	72.7	72.7	72.7	46.67	0	323.31	570250000	362	0.102642	0.0455904	0.0721702	1.84256	P63005	P63005	Platelet-activating factor acetylhydrolase IB subunit alpha	Pafah1b1	1485
7.20815	7.16477	7.24549	7.23386	7.18056	7.5514	7.63145	7.66908	7.69045	7.64039	+	11	10	9	52.3	48.6	40	24.97	0	323.31	407260000	176	3.4232e-07	0.00053578	0.429993	15.2307	P63011	P63011	Ras-related protein Rab-3A	Rab3a	1486
8.687	8.70824	8.69782	8.68637	8.66225	8.49164	8.57463	8.61104	8.55913	8.56089	+	51	51	38	83.3	83.3	60.7	70.87	0	323.31	6173100000	1069	0.000261893	0.000294618	-0.12887	-6.19132	P63017	P63017	Heat shock cognate 71 kDa protein	Hspa8	1487
6.91539	6.90525	6.97296	6.94733	6.86181	7.52988	7.54702	7.49791	7.54194	7.52635	+	7	7	4	64.1	64.1	32	11.48	0	323.31	307660000	71	2.01841e-09	0.000630137	0.608073	29.2555	P63024	P63024	Vesicle-associated membrane protein 3	Vamp3	1488
7.26986	7.41938	7.42098	7.35174	7.39118	7.19374	7.11598	7.26179	7.17849	7.21759	+	6	6	6	31.4	31.4	31.4	19.462	0	196.94	288810000	103	0.00136981	0.000588192	-0.177113	-4.79181	P63028	P63028	Translationally-controlled tumor protein	Tpt1	1489
6.41636	6.40771	6.50379	6.55718	6.47296	6.76641	6.66079	6.72921	6.86142	6.61917	+	6	6	6	71.6	71.6	71.6	12.454	0	271.69	59478000	67	0.00097837	0.000479126	0.255796	5.05891	P63030	P63030	Mitochondrial pyruvate carrier 1	Mpc1	1490
6.14448	6.22843	6.17843	6.12333	6.07173	6.04048	6.19335	6.22417	6.21269	6.25062		9	9	6	33.5	33.5	21.5	46.585	0	24.458	22122000	73	0.463963	0.403651	0.0349819	0.769046	P63034	P63034	Cytohesin-2	Cyth2	1491
6.89133	6.99943	6.99346	6.99864	7.01022	6.32267	6.63505	6.88664	6.74121	6.81311	+	22	22	22	76.1	76.1	76.1	44.868	0	323.31	108340000	203	0.0180722	0.0063402	-0.298878	-2.96268	P63037	P63037	DnaJ homolog subfamily A member 1	Dnaja1	1492
8.58136	8.54965	8.58732	8.55371	8.50725	8.3723	8.34441	8.32243	8.3579	8.3181	+	47	47	47	78.9	78.9	78.9	60.955	0	323.31	3995500000	1195	1.9927e-06	0.000398104	-0.21283	-12.1156	P63038	P63038	60 kDa heat shock protein, mitochondrial	Hspd1	1493
4.92465	5.70024	5.53112	5.59017	4.6966	6.78372	6.5801	6.6814	5.55933	6.53113	+	4	2	2	41.8	32.8	32.8	15.122	0	145.88	27972000	30	0.00512456	0.00241512	1.13858	3.8152	P63040	P63040	Complexin-1	Cplx1	1494
6.07878	5.94803	5.95492	6.09311	6.09799	5.42423	5.85008	5.58377	5.75187	5.77775	+	6	6	6	26.5	26.5	26.5	22.087	0	16.821	14473000	44	0.00282171	0.00107906	-0.357026	-4.2441	P63042	P63042	Stathmin-4	Stmn4	1495
6.76299	6.68195	6.77789	6.69893	6.63167	7.31184	7.29466	7.26257	7.28441	7.27754	+	5	2	2	43.1	14.7	14.7	12.691	0	287.34	172100000	53	3.40827e-08	0.000666667	0.57552	20.459	P63044	P63044	Vesicle-associated membrane protein 2	Vamp2	1496
5.88728	5.68095	5.85257	5.76649	5.58123	6.62027	6.61441	6.69661	6.63325	6.44719	+	7	7	7	39.4	39.4	39.4	33.053	0	123.33	37119000	72	1.92197e-06	0.000402395	0.848641	12.1732	P63046	P63046	Sulfotransferase 4A1	Sult4a1	1497
6.05865	6.21155	6.21767	5.65585	5.56286	6.71254	6.67268	6.64953	6.60593	6.52893	+	3	3	3	43.5	43.5	43.5	6.8073	0	46.935	31710000	31	0.00126944	0.000569929	0.692605	4.8515	P63054	P63054	Purkinje cell protein 4	Pcp4	1498
0	0	4.79566	0	4.95848	0	4.29159	0	0	4.54728		1	1	1	2.6	2.6	2.6	55.022	0	8.5286	710720	4	0.912434	0.926546	-0.183054	-0.113496	P63058	P63058	Thyroid hormone receptor alpha	Thra	1499
6.45966	6.59926	6.24949	6.36354	6.53043	5.97823	6.14907	6.1465	5.91654	6.18201	+	3	3	3	15.2	15.2	15.2	25.053	0	67.512	30531000	41	0.00201486	0.000784175	-0.366007	-4.49519	P63073	P63073	Eukaryotic translation initiation factor 4E	Eif4e	1500
5.97503	5.85178	5.96846	6.02845	5.89173	6.75313	6.76711	6.69981	6.73816	6.73635	+	10	10	5	29	29	16.9	54.165	0	137.82	53452000	84	1.05228e-08	0.000714286	0.795824	23.7483	P63080	P63080	Gamma-aminobutyric acid receptor subunit beta-3	Gabrb3	1501
6.59143	6.55719	6.68798	6.59839	6.54679	7.19357	7.18862	7.1747	7.17702	6.97736	+	3	3	3	51.6	51.6	51.6	15.808	0	138.68	130920000	78	3.37711e-06	0.000355556	0.545897	11.3034	P63082	P63082	V-type proton ATPase 16 kDa proteolipid subunit	Atp6v0c	1502
7.12186	7.22217	7.13897	7.17003	7.15509	7.42292	7.49937	7.50877	7.46786	7.45759	+	19	19	14	60.1	60.1	51.1	41.275	0	323.31	316650000	291	8.96174e-07	0.000464589	0.309681	13.4475	P63085;Q6P5G0;Q61532	P63085	Mitogen-activated protein kinase 1	Mapk1	1503
6.28046	6.70506	6.67974	6.63212	6.66671	6.34586	6.39005	6.41039	6.36209	6.35524	+	21	3	3	59.8	11.1	11.1	36.983	0	118.81	47222000	42	0.0248405	0.00832498	-0.220093	-2.75567	P63087	P63087	Serine/threonine-protein phosphatase PP1-gamma catalytic subunit	Ppp1cc	1504
5.05316	5.44383	5.4951	5.34776	5.17458	5.79013	5.60407	5.78229	5.6407	5.41943	+	2	2	2	23.8	23.8	23.8	18.869	0	20.197	5712900	24	0.0124031	0.00478111	0.34444	3.21114	P63089	P63089	Pleiotrophin	Ptn	1505
8.3092	8.32125	8.34323	8.32952	8.3004	8.45994	8.48811	8.48942	8.4796	8.44562	+	27	27	23	87.3	87.3	75.5	27.771	0	323.31	3832100000	655	9.54163e-07	0.000454924	0.151819	13.3383	P63101	P63101	14-3-3 protein zeta/delta	Ywhaz	1506
0	0	0	0	0	5.74177	5.58487	5.63984	5.3963	5.64768	+	3	2	1	8.4	5	3.2	56.7	0	16.877	2109000	6	1.33695e-13	0.000296296	5.60209	97.7742	P63141	P63141	Potassium voltage-gated channel subfamily A member 2	Kcna2	1507
6.24541	6.28416	6.23244	6.32964	6.191	6.11261	6.30027	6.11294	6.15345	6.23692		4	4	4	6.7	6.7	6.7	83.415	0.00034352	4.9397	19321000	10	0.133364	0.062875	-0.0732957	-1.67052	P63154	P63154	Crooked neck-like protein 1	Crnkl1	1508
7.55281	7.7274	7.56688	7.70878	7.73136	6.95216	7.09079	7.10288	7.03189	7.08131	+	17	17	14	52.1	52.1	40	24.893	0	323.31	389410000	205	1.63653e-06	0.000414303	-0.60564	-12.4321	P63158	P63158	High mobility group protein B1	Hmgb1	1509
6.44306	6.43308	6.35786	6.40805	6.41544	5.34753	4.92041	5.03222	5.1745	3.2058	+	4	4	4	44.6	44.6	44.6	11.557	0	31.487	14357000	21	0.00260985	0.00101063	-1.67541	-4.30167	P63166	P63166	Small ubiquitin-related modifier 1	Sumo1	1510
7.04646	7.03362	7.07766	7.10721	7.04528	6.98208	7.00208	7.15372	6.88798	7.14001		6	6	3	65.2	65.2	39.3	10.366	0	323.31	173690000	79	0.594367	0.604966	-0.0288734	-0.554542	P63168	P63168	Dynein light chain 1, cytoplasmic	Dynll1	1511
7.60782	7.59386	7.62455	7.5799	7.57026	7.67699	7.63103	7.69758	7.74775	7.63337	+	7	7	7	81.7	81.7	81.7	7.8501	0	289.47	672260000	114	0.00871139	0.003756	0.0820642	3.44871	P63213	P63213	Guanine nucleotide-binding protein G(I)/G(S)/G(O) subunit gamma-2	Gng2	1512
5.83556	5.56753	5.75055	5.09982	6.07525	4.81754	5.8837	6.50323	5.65404	6.78844		3	3	3	62.7	62.7	62.7	8.3047	0	47.24	22034000	21	0.509363	0.467888	0.263647	0.690585	P63216	P63216	Guanine nucleotide-binding protein G(I)/G(S)/G(O) subunit gamma-3	Gng3	1513
0	0	0	0	0	4.71185	4.86179	4.67192	4.92405	5.31018	+	3	3	3	5	5	5	84.173	0.00034632	5.1956	479380	6	9.1973e-11	0.000918919	4.89596	43.1376	P63239	P63239	Neuroendocrine convertase 1	Pcsk1	1514
7.28244	7.26387	7.26881	7.3385	7.33953	6.97613	7.16388	7.22183	7.00783	7.17246	+	17	17	17	78.6	78.6	78.6	16.832	0	323.31	247890000	229	0.00617244	0.00285231	-0.190204	-3.68523	P63242;Q8BGY2	P63242	Eukaryotic translation initiation factor 5A-1	Eif5a	1515
5.79768	5.92411	5.81891	5.88706	5.89726	6.22448	5.95032	6.21532	6.02666	6.15266	+	3	3	3	69.7	69.7	69.7	7.9604	0	68.768	21744000	32	0.00297628	0.00112727	0.248884	4.20496	P63248	P63248	cAMP-dependent protein kinase inhibitor alpha	Pkia	1516
9.0404	9.13859	9.13434	9.2257	9.05694	8.85749	8.86644	8.90385	8.85807	8.87561	+	42	42	2	95.5	95.5	4.8	41.792	0	323.31	14824000000	2107	9.21038e-05	0.000241263	-0.246902	-7.20385	P63260	P63260	Actin, cytoplasmic 2;Actin, cytoplasmic 2, N-terminally processed	Actg1	1517
6.30354	6.31473	6.31944	6.13903	6.39534	5.07972	5.28135	4.96529	4.41209	4.03973	+	3	3	3	38.5	38.5	38.5	13.194	0.00035657	6.2295	11791000	15	0.000171645	0.000262494	-1.53878	-6.5873	Q9Z199;P63271	Q9Z199;P63271	Transcription elongation factor SPT4-B;Transcription elongation factor SPT4-A	Supt4h1b;Supt4h1a	1518
6.84317	6.9335	6.83136	6.85727	6.83284	6.08508	6.21611	6.51648	6.46306	6.38568	+	9	9	9	60	60	60	15.524	0	64.092	63486000	88	0.000211565	0.000274779	-0.526348	-6.38915	P63276	P63276	40S ribosomal protein S17	Rps17	1519
6.75667	6.75061	6.77785	6.86273	6.93328	5.73233	5.9035	5.7323	5.78577	5.56329	+	8	8	8	57.6	57.6	57.6	18.007	0	125.37	43931000	59	1.90184e-07	0.000603774	-1.07279	-16.4265	P63280	P63280	SUMO-conjugating enzyme UBC9	Ube2i	1520
5.91297	5.14492	5.28565	4.75646	5.26033	7.54589	7.6002	7.70347	7.60652	7.69646	+	36	36	34	63	63	57.7	78.357	0	323.31	266330000	257	1.5652e-06	0.000420526	2.35844	12.5048	P63318	P63318	Protein kinase C gamma type	Prkcg	1521
7.15939	7.11317	7.22188	7.15567	7.18321	7.22144	7.17289	7.21709	7.24996	7.17889	+	14	14	5	69.9	69.9	31.1	23.553	0	323.31	237480000	162	0.107942	0.0484834	0.0413887	1.80969	P63321	P63321	Ras-related protein Ral-A	Rala	1522
7.15567	7.32558	7.26366	7.21535	7.19816	6.65748	6.86857	6.94411	6.72482	6.8417	+	10	10	10	65.9	65.9	65.9	14.525	0	158.17	164400000	113	9.45314e-05	0.00024018	-0.424348	-7.17725	P63323	P63323	40S ribosomal protein S12	Rps12	1523
6.48515	7.04895	6.45589	6.71695	7.02522	6.62601	6.81663	6.70291	6.71841	6.70273		6	6	6	33.3	33.3	33.3	18.916	0	151.03	95360000	67	0.806404	0.839065	-0.0330943	-0.253327	P63325	P63325	40S ribosomal protein S10	Rps10	1524
7.09954	7.09307	7.1442	7.05843	7.17687	7.71948	7.70494	7.72615	7.80071	7.66668	+	24	24	14	63.7	63.7	45.3	58.643	0	323.31	507920000	282	3.74206e-08	0.000690554	0.609169	20.2174	P63328	P63328	Serine/threonine-protein phosphatase 2B catalytic subunit alpha isoform	Ppp3ca	1525
6.65934	6.69012	6.69283	6.57915	6.63707	6.75156	6.8286	6.79657	6.86026	6.74576	+	14	1	1	55.3	4.2	4.2	35.608	0	184.98	81808000	29	0.00139704	0.000597037	0.144848	4.77644	P63330	P63330	Serine/threonine-protein phosphatase 2A catalytic subunit alpha isoform	Ppp2ca	1526
7.96028	7.80971	7.92886	7.86531	7.75484	7.73591	7.68003	7.72055	7.70017	7.64524	+	18	18	18	76.1	76.1	76.1	29.82	0	323.31	883050000	361	0.00344869	0.00126572	-0.167422	-4.0977	P67778	P67778	Prohibitin	Phb	1527
6.48257	6.6044	6.62603	6.51435	6.5424	6.60101	6.74208	6.74309	6.66585	6.72021	+	7	7	7	45.6	45.6	45.6	24.942	0	130.47	67268000	105	0.00635167	0.00292419	0.140496	3.66538	P67871	P67871	Casein kinase II subunit beta	Csnk2b	1528
6.42187	6.62733	6.5513	6.52674	6.54407	6.36205	6.40971	6.14295	6.43723	6.03467	+	5	5	5	51.6	51.6	51.6	14.759	0	323.31	40001000	58	0.0176723	0.00621387	-0.256939	-2.97733	P67984	P67984	60S ribosomal protein L22	Rpl22	1529
7.89974	7.81114	7.92695	7.81096	7.7875	7.63488	7.69208	7.72363	7.71961	7.47949	+	24	3	3	42.2	8.8	8.8	42.019	0	120.93	867260000	85	0.00597421	0.00281009	-0.197319	-3.70792	P68033;P63268;P62737;P68134	P68033;P63268;P62737;P68134	Actin, alpha cardiac muscle 1;Actin, gamma-enteric smooth muscle;Actin, aortic smooth muscle;Actin, alpha skeletal muscle	Actc1;Actg2;Acta2;Acta1	1530
7.15259	7.3757	7.11896	7.33238	7.17609	7.25322	7.30242	7.28574	7.30886	7.3112		11	11	11	64.9	64.9	64.9	17.861	0	257.59	271160000	167	0.278167	0.182832	0.0611431	1.16346	P68037	P68037	Ubiquitin-conjugating enzyme E2 L3	Ube2l3	1531
7.62918	7.70047	7.68395	7.63808	7.54726	7.2035	7.13245	7.22123	7.16888	7.17263	+	19	19	19	85.8	85.8	85.8	35.076	0	323.31	417020000	266	4.00431e-07	0.000530035	-0.460048	-14.9259	P68040	P68040	Guanine nucleotide-binding protein subunit beta-2-like 1;Guanine nucleotide-binding protein subunit beta-2-like 1, N-terminally processed	Gnb2l1	1532
6.43409	6.56241	6.43188	6.54017	6.48721	6.88404	6.86707	6.87947	6.92541	6.9244	+	22	9	9	51	28.8	28.8	40.707	0	246.47	100030000	106	7.29295e-07	0.000459016	0.404928	13.8121	P68181	P68181	cAMP-dependent protein kinase catalytic subunit beta	Prkacb	1533
7.6545	7.80604	7.72283	7.84392	7.73043	7.7703	7.79889	7.87048	7.80307	7.84005		23	20	19	83.3	79.6	76.7	27.778	0	323.31	951190000	355	0.122101	0.056506	0.0650127	1.72882	P68254	P68254	14-3-3 protein theta	Ywhaq	1534
5.40302	5.85331	5.08282	5.17292	5.06871	7.18549	7.21208	7.25484	7.252	7.24465	+	31	6	6	69.9	19.4	19.4	49.924	0	229.3	98132000	54	1.18834e-06	0.000443272	1.91366	12.9626	P68368	P68368	Tubulin alpha-4A chain	Tuba4a	1535
9.0023	9.05732	8.9483	9.04297	9.04438	9.13014	9.17058	9.16723	9.1248	9.14795	+	42	42	1	86.9	86.9	3.1	50.135	0	323.31	20405000000	2945	0.000378065	0.000301751	0.129087	5.86094	P68369;P05214	P68369;P05214	Tubulin alpha-1A chain;Tubulin alpha-3 chain	Tuba1a;Tuba3a	1536
8.97754	9.04258	8.9377	8.967	9.00178	9.06741	9.09545	9.13532	9.08814	9.10988	+	33	33	1	83.6	83.6	2.7	49.83	0	323.31	18911000000	1961	0.000617839	0.00036409	0.11392	5.43746	P68372	P68372	Tubulin beta-4B chain	Tubb4b	1537
5.7484	5.83406	5.79249	5.77605	5.80952	3.89365	0	0	0	3.92931	+	40	1	1	82.6	5.3	5.3	49.909	0	27.743	3209100	6	0.00225113	0.000873387	-4.22751	-4.41175	P68373;Q9JJZ2	P68373	Tubulin alpha-1C chain	Tuba1c	1538
6.06108	6.09128	6.05084	6.13194	6.03096	7.44322	7.52946	7.57645	7.46216	7.43159	+	33	32	25	55.7	52.6	43.5	76.75	0	323.31	236060000	279	9.322e-11	0.000906667	1.41535	43.0648	P68404	P68404	Protein kinase C beta type	Prkcb	1539
0	5.16729	0	5.53567	5.2318	4.38326	4.32486	0	4.58588	0		5	1	1	50	23.5	23.5	15.404	0	18.667	966670	3	0.763461	0.801496	-0.528153	-0.311394	P68433	P68433	Histone H3.1	Hist1h3a	1540
5.82385	5.80275	5.69097	5.72295	5.72173	5.9861	5.6965	5.79813	5.74391	5.9263		10	10	10	13.8	13.8	13.8	120.74	0	45.821	12738000	32	0.234495	0.139377	0.0777384	1.28575	P68500	P68500	Contactin-5	Cntn5	1541
7.48944	7.55476	7.5718	7.61945	7.59141	7.88463	7.91936	7.94035	7.86733	7.91444	+	22	21	20	68.7	64.6	64.6	28.211	0	323.31	999210000	362	9.30934e-07	0.000459384	0.339851	13.3811	P68510	P68510	14-3-3 protein eta	Ywhah	1542
6.08153	6.07719	6.1088	6.20074	6.24334	6.33991	6.13082	6.4776	6.42797	6.4598	+	12	12	11	28.2	28.2	25.6	71.011	0	119.77	27384000	88	0.0141759	0.00526752	0.224901	3.12246	P69566	P69566	Ran-binding protein 9	Ranbp9	1543
6.34959	6.37921	6.39477	6.40271	6.45565	6.07504	5.97574	6.05934	6.07751	6.03173	+	7	7	7	39.6	39.6	39.6	28.78	0	35.376	25510000	30	7.60653e-07	0.000455621	-0.352514	-13.7368	P70122	P70122	Ribosome maturation protein SBDS	Sbds	1544
7.78781	7.82332	7.81702	7.81501	7.77914	7.58381	7.64373	7.64121	7.59046	7.58328	+	35	35	35	56.7	56.7	56.7	97.183	0	323.31	734540000	579	2.28732e-06	0.000386207	-0.195963	-11.8984	P70168	P70168	Importin subunit beta-1	Kpnb1	1545
6.14977	6.17569	6.23391	6.20919	6.27802	6.85871	6.90618	7.02379	6.90038	6.96523	+	25	25	23	38.8	38.8	37.1	93.481	0	242.26	73384000	202	4.40985e-08	0.000666667	0.721543	19.7993	P70175	P70175	Disks large homolog 3	Dlg3	1546
6.36494	6.44336	6.38392	6.331	6.39226	6.32574	6.34066	6.48866	6.36312	6.36438		22	22	22	31.8	31.8	31.8	91.29	0	177.96	58816000	161	0.852588	0.876785	-0.00658236	-0.191919	P70188	P70188	Kinesin-associated protein 3	Kifap3	1547
4.38728	4.75549	4.87377	4.97488	4.61095	6.16581	6.09635	5.90088	5.95472	5.79623	+	11	11	11	15.6	15.6	15.6	119.15	0	39.315	8012500	42	6.86904e-06	0.000333639	1.26232	10.287	P70193	P70193	Leucine-rich repeats and immunoglobulin-like domains protein 1	Lrig1	1548
6.99418	7.02674	7.05881	6.9764	6.90434	6.81164	6.68867	6.80749	6.78366	6.69698	+	9	9	9	45.1	45.1	45.1	29.891	0	323.31	104260000	103	0.000245272	0.000288031	-0.234406	-6.25165	P70195	P70195	Proteasome subunit beta type-7	Psmb7	1549
4.95091	5.06119	5.08084	4.95532	5.08884	4.73419	4.82586	4.66296	4.84292	4.70815	+	1	1	1	2.6	2.6	2.6	60.069	0.0014384	3.1146	1178400	9	0.000361	0.000303523	-0.272606	-5.90183	P70196	P70196	TNF receptor-associated factor 6	Traf6	1550
5.19631	5.89562	5.38121	5.92648	5.62933	6.7623	6.83918	6.78095	6.77714	6.72064	+	4	4	4	20.3	20.3	20.3	25.492	0	323.31	54737000	60	3.83332e-05	0.000255875	1.17025	8.14587	P70202	P70202	Latexin	Lxn	1551
0	4.72185	4.6504	0	0	5.69973	5.14999	5.15381	4.83411	4.95407	+	3	3	3	8.7	8.7	8.7	56.639	0.0083816	2.1942	2421500	8	0.0219079	0.00737956	3.28389	2.83715	P70205	P70205	Pituitary adenylate cyclase-activating polypeptide type I receptor	Adcyap1r1	1552
7.06967	7.03957	7.06318	7.03961	6.99082	7.53591	7.549	7.62883	7.53557	7.56982	+	67	60	56	47.7	43.9	41.4	211.1	0	323.31	420270000	607	1.13329e-08	0.000744589	0.523256	23.5264	P70206	P70206	Plexin-A1	Plxna1	1553
7.68022	7.61379	7.68622	7.6564	7.60875	7.178	7.22433	7.1756	7.20745	7.17811	+	71	71	59	50.2	50.2	43.7	211.53	0	323.31	402920000	603	9.58579e-09	0.000740741	-0.456381	-24.0303	P70207	P70207	Plexin-A2	Plxna2	1554
6.77519	6.49775	6.84636	6.65552	6.68167	6.35224	6.85238	6.8558	6.76591	6.3079		39	31	31	31.8	26.8	26.8	207.96	0	130.54	81026000	165	0.648127	0.681305	-0.0644505	-0.474058	P70208	P70208	Plexin-A3	Plxna3	1555
7.17216	7.23669	7.25307	7.27107	7.23121	6.67741	6.73321	6.6643	6.75307	6.68584	+	30	30	30	31.7	31.7	31.7	158.34	0	323.31	135260000	274	1.81231e-08	0.00075969	-0.530078	-22.1675	P70211	P70211	Netrin receptor DCC	Dcc	1556
6.02169	6.84489	5.89257	6.81103	6.7783	6.05096	5.92297	6.57096	5.67579	4.98399	+	9	9	9	20	20	20	51.996	0	15.298	39316000	27	0.0965695	0.0424018	-0.628758	-1.88226	P70213	P70213	Friend virus susceptibility protein 1	Fv1	1557
7.31865	7.15951	7.21909	7.28307	7.16915	6.92722	6.98178	7.08286	7.02584	7.06908	+	40	40	40	53.9	53.9	53.9	135.07	0	323.31	303630000	414	0.00103084	0.000488219	-0.212538	-5.01691	P70232	P70232	Neural cell adhesion molecule L1-like protein;Processed neural cell adhesion molecule L1-like protein	Chl1	1558
6.62143	6.6532	6.53324	6.52225	6.57918	5.83927	5.90487	6.08045	5.95612	5.92209	+	15	15	13	57.8	57.8	50.6	37.432	0	60.158	30625000	86	8.07099e-07	0.00045481	-0.641299	-13.6316	P70236	P70236	Dual specificity mitogen-activated protein kinase kinase 6	Map2k6	1559
6.37996	6.12633	6.29539	6.22217	5.91056	6.1113	6.04474	6.08102	5.84198	5.91368	+	2	2	2	10.9	10.9	10.9	26.215	0	8.3307	20046000	20	0.0849641	0.0364153	-0.188338	-1.96526	P70245	P70245	3-beta-hydroxysteroid-Delta(8),Delta(7)-isomerase	Ebp	1560
6.12048	6.13415	6.41345	6.42157	6.46385	4.96776	4.55298	5.33931	4.74838	3.97815	+	10	7	7	33.8	26.8	26.8	53.394	0	29.409	13469000	35	0.000155736	0.000260379	-1.59338	-6.68096	P70257;P70255	P70257	Nuclear factor 1 X-type	Nfix	1561
5.35199	5.15091	5.26314	5.27054	5.17702	5.10711	5.26257	5.56191	5.42648	5.56117		6	6	6	12.1	12.1	12.1	96.739	0	26.346	3921900	25	0.177434	0.0947271	0.14113	1.47888	P70261	P70261	Paladin	Pald1	1562
5.81267	5.90975	5.81329	6.17892	6.16498	5.67099	5.75918	6.21328	6.12251	6.24082		8	8	6	20.8	20.8	17.1	59.925	0	31.417	15559000	44	0.864893	0.886562	0.0254361	0.175703	P70265	P70265	6-phosphofructo-2-kinase/fructose-2,6-bisphosphatase 2;6-phosphofructo-2-kinase;Fructose-2,6-bisphosphatase	Pfkfb2	1563
5.88412	6.26755	6.0447	6.09103	6.03961	5.59852	5.59635	5.61568	5.81351	5.73205	+	10	10	10	11.3	11.3	11.3	104.41	0	22.565	11749000	32	0.000788155	0.000407736	-0.394181	-5.23491	P70268	P70268	Serine/threonine-protein kinase N1	Pkn1	1564
4.85789	0	4.83586	0	4.57714	4.00877	4.36416	5.40418	5.35944	4.7088		2	2	2	8.5	8.5	8.5	35.556	0.0019084	3.0037	871860	2	0.148599	0.075021	1.91489	1.5985	P70271	P70271	PDZ and LIM domain protein 4	Pdlim4	1565
6.66339	6.61703	6.71442	6.69389	6.64894	6.53926	6.59493	6.58099	6.50372	6.40572	+	11	11	11	60.9	60.9	60.9	24.967	0	136.34	58791000	133	0.00551653	0.00260822	-0.142607	-3.76352	P70280	P70280	Vesicle-associated membrane protein 7	Vamp7	1567
7.1284	7.10673	7.17423	7.19204	7.20219	6.28427	6.44748	6.31639	6.30745	6.34801	+	14	14	10	40	40	30.7	55.302	0	273.15	114940000	148	9.40899e-09	0.000747664	-0.819997	-24.087	P70288	P70288	Histone deacetylase 2	Hdac2	1568
5.58227	5.9974	5.83135	5.73618	5.90126	6.37236	6.2651	6.40047	6.23289	6.21854	+	9	9	9	32.6	32.6	32.6	52.227	0	41.169	18263000	62	0.000295463	0.000306977	0.488181	6.08143	P70290	P70290	55 kDa erythrocyte membrane protein	Mpp1	1569
5.44598	5.48727	5.67885	5.53619	5.66543	5.34268	5.70137	5.55825	5.28305	5.77605		5	5	5	26.8	26.8	26.8	46.121	0	9.7894	5178700	20	0.783934	0.820084	-0.0304642	-0.283579	P70295	P70295	Ancient ubiquitous protein 1	Aup1	1570
7.95447	7.99786	7.95353	7.92873	7.94302	8.0244	8.05805	8.05003	8.03838	8.02531	+	17	17	17	92	92	92	20.83	0	323.31	1438800000	303	0.000238646	0.000289411	0.0837113	6.27696	P70296;Q8VIN1	P70296	Phosphatidylethanolamine-binding protein 1;Hippocampal cholinergic neurostimulating peptide	Pebp1	1571
7.04407	6.97612	7.01937	6.97359	6.99039	6.67553	6.48644	6.59947	6.69181	6.57359	+	16	16	14	42.3	42.3	38.9	59.771	0	172.02	92420000	137	8.48839e-06	0.00031846	-0.395336	-9.99997	P70297	P70297	Signal transducing adapter molecule 1	Stam	1572
6.00492	5.65435	5.86522	5.88014	5.6373	5.9476	5.88819	6.16548	5.8278	5.92864		10	10	9	22.6	22.6	20.3	77.566	0	37.658	10419000	36	0.154364	0.0789053	0.143152	1.573	P70302	P70302	Stromal interaction molecule 1	Stim1	1573
6.36342	6.40444	6.40278	6.24005	6.31589	6.05026	5.88162	5.42439	5.9285	5.82596	+	14	12	12	31.1	26.6	26.6	65.514	0	30.788	22366000	64	0.00147383	0.000606105	-0.523168	-4.73478	P70303	P70303	CTP synthase 2	Ctps2	1574
6.29835	6.16149	6.07759	6.32972	6.2466	5.47179	6.18409	5.76475	5.75672	5.45691	+	9	5	5	31.4	22.7	22.7	43.388	0	36.746	17297000	41	0.00759025	0.00333882	-0.495895	-3.54267	P70318	P70318	Nucleolysin TIAR	Tial1	1575
6.44009	6.57684	6.61609	6.48124	6.45691	6.03973	6.21861	6.28162	6.1283	6.21307	+	12	5	5	36.3	18	18	49.279	0	40.069	30307000	61	0.000258348	0.000295175	-0.337966	-6.20383	P70333	P70333	Heterogeneous nuclear ribonucleoprotein H2	Hnrnph2	1576
6.27533	6.14866	5.97353	5.86035	5.76423	5.72716	6.21208	6.22118	5.79353	4.5148		12	9	9	10.6	8.4	8.4	158.17	0	16.325	13202000	19	0.368066	0.287464	-0.310672	-0.953896	P70335	P70335	Rho-associated protein kinase 1	Rock1	1577
6.51601	6.58694	6.5722	6.5671	6.49575	7.09764	7.15485	7.15866	7.14829	7.13139	+	47	47	44	41.6	41.6	39.5	160.58	0	323.31	116630000	310	2.62487e-09	0.000825806	0.59057	28.3023	P70336	P70336	Rho-associated protein kinase 2	Rock2	1578
5.85412	5.91584	5.88439	5.91272	6.00281	5.20962	5.23208	5.41479	4.83112	5.40037	+	6	5	5	20.6	18.3	18.3	52.156	0	32.943	6887600	28	0.000201668	0.000277228	-0.696381	-6.43417	P70340;Q9JIW5;P97454	P70340;Q9JIW5	Mothers against decapentaplegic homolog 1;Mothers against decapentaplegic homolog 9	Smad1;Smad9	1579
7.40768	7.5153	7.42846	7.43104	7.45729	7.57689	7.52499	7.57473	7.6105	7.5326	+	10	10	10	79.4	79.4	79.4	13.777	0	305.97	466590000	184	0.00142208	0.000599334	0.115988	4.76258	P70349	P70349	Histidine triad nucleotide-binding protein 1	Hint1	1580
5.99109	6.02449	6.18139	5.90409	5.94138	4.90837	4.41417	4.27291	4.00762	0	+	3	3	3	11	11	11	37.253	0	11.028	5551400	13	0.023766	0.00801221	-2.48787	-2.78431	P70353	P70353	Nuclear transcription factor Y subunit gamma	Nfyc	1581
6.81775	6.70242	6.74513	6.72027	6.72712	6.65332	6.74789	6.63448	6.59941	6.63741	+	7	7	7	30.6	30.6	30.6	34.481	0	43.971	65532000	73	0.0249565	0.00836419	-0.0880365	-2.75265	P70362	P70362	Ubiquitin fusion degradation protein 1 homolog	Ufd1l	1582
5.35753	5.40126	5.27353	5.33086	5.47945	6.57314	4.84861	4.75305	4.87911	4.56818		4	4	4	4.1	4.1	4.1	157.01	0	12.308	5467800	11	0.525595	0.492397	-0.244112	-0.663615	P70365	P70365	Nuclear receptor coactivator 1	Ncoa1	1583
5.36466	6.11066	5.68248	6.03298	5.9261	5.48042	5.02641	5.45229	5.4177	5.1936	+	6	6	6	21.5	21.5	21.5	36.169	0	11.218	6442800	23	0.0135529	0.00510916	-0.50929	-3.15222	P70372	P70372	ELAV-like protein 1	Elavl1	1584
5.7798	6.05869	5.75718	5.94646	5.87676	4.98339	5.00677	4.48484	5.0086	5.02666	+	8	8	8	8.5	8.5	8.5	153.49	0	29.505	5127100	28	3.35274e-05	0.000262383	-0.981729	-8.29806	P70388	P70388	DNA repair protein RAD50	Rad50	1585
0	4.18373	4.37007	4.98676	0	5.77609	5.83242	5.89953	5.91087	5.91734	+	13	13	11	15.7	15.7	14.3	135.67	0	45.438	7668200	41	0.0219412	0.0074098	3.15914	2.83616	P70392	P70392	Ras-specific guanine nucleotide-releasing factor 2	Rasgrf2	1586
7.29077	7.42784	7.37603	7.36222	7.34897	7.35715	7.46385	7.49989	7.37914	7.4393	+	86	86	86	44.9	44.9	44.9	290.71	0	323.31	388160000	890	0.0890001	0.0386011	0.0667023	1.93522	P70398	P70398	Probable ubiquitin carboxyl-terminal hydrolase FAF-X	Usp9x	1587
7.84127	7.81118	7.86178	7.8632	7.74019	7.24452	6.79502	6.68047	6.69638	6.71824	+	68	68	68	57	57	57	212.73	0	323.31	467190000	533	1.61289e-05	0.0002785	-0.996595	-9.17132	P70399	P70399	Tumor suppressor p53-binding protein 1	Tp53bp1	1588
5.33872	5.36433	5.36107	5.44696	5.1705	4.3309	4.82772	4.84271	5.46088	5.04922	+	15	4	4	27.7	8	8	77.268	0.00066467	3.982	2249100	4	0.0502347	0.0196676	-0.434026	-2.303	P70403	P70403	Protein CASP	Cux1	1589
7.42475	7.40588	7.47195	7.43648	7.44336	7.56714	7.6236	7.64984	7.64648	7.58553	+	13	13	13	46.3	46.3	46.3	42.785	0	323.31	494240000	219	1.84437e-05	0.000279554	0.178036	9.00579	P70404	P70404	Isocitrate dehydrogenase [NAD] subunit gamma 1, mitochondrial	Idh3g	1590
5.65702	4.76622	5.50188	5.38222	5.55368	5.93277	5.57665	6.0593	5.94279	6.06036	+	7	7	5	11.5	11.5	9.9	88.311	0	21.922	8304500	36	0.0172201	0.00609989	0.542171	2.99432	P70408	P70408	Cadherin-10	Cdh10	1591
6.44226	6.49117	6.55397	6.59715	6.3223	7.13213	7.08743	7.11451	7.07335	7.03639	+	21	21	21	25.7	25.7	25.7	108.03	0	229.02	120110000	206	2.12624e-06	0.000390244	0.607394	12.013	P70414	P70414	Sodium/calcium exchanger 1	Slc8a1	1592
6.21445	6.15066	5.8088	5.34363	5.49783	6.0746	6.02837	6.17621	6.00368	5.84573		5	5	5	13.3	13.3	13.3	67.459	0	16.982	12243000	22	0.252629	0.156975	0.222643	1.23285	P70423	P70423	Cationic amino acid transporter 3	Slc7a3	1593
0	0	0	0	0	4.86072	5.05595	5.186	0	5.14916	+	2	2	2	11.1	11.1	11.1	24.802	0.00033875	4.539	1274200	5	0.003984	0.00155534	4.05037	3.99382	P70425	P70425	GTP-binding protein Rit2	Rit2	1594
5.34963	0	5.41332	5.05319	5.3761	4.5334	0	0	4.93765	4.85338		3	3	3	5.7	5.7	5.7	82.063	0.00034376	4.9585	1083700	6	0.410248	0.337909	-1.37356	-0.868828	P70428	P70428	Exostosin-2	Ext2	1595
6.52405	6.45959	6.66079	6.51362	6.66415	6.40598	6.61138	6.58455	6.43064	6.52625		16	15	15	50.5	48.3	48.3	44.337	0	323.31	56220000	118	0.391473	0.315547	-0.0526796	-0.905866	P70429	P70429	Ena/VASP-like protein	Evl	1596
5.95745	6.00449	6.00342	5.97115	5.92934	6.85816	6.77842	6.78571	6.94593	6.89013	+	14	14	14	52.4	52.4	52.4	38.6	0	64.928	68837000	90	6.45936e-09	0.000697436	0.878499	25.2606	P70441	P70441	Na(+)/H(+) exchange regulatory cofactor NHE-RF1	Slc9a3r1	1597
5.75992	5.56441	5.81397	5.84357	5.69394	5.71275	6.11687	5.90658	5.72982	5.69008		4	4	4	36.9	36.9	36.9	21.951	0	26.328	9037400	42	0.342099	0.255551	0.0960612	1.00992	P70444	P70444	BH3-interacting domain death agonist;BH3-interacting domain death agonist p15;BH3-interacting domain death agonist p13;BH3-interacting domain death agonist p11	Bid	1598
5.9222	6.07159	5.99464	5.93427	5.78386	5.44686	5.51844	5.33371	5.58751	5.43674	+	4	4	4	60	60	60	12.898	0	52.471	8185600	27	7.07047e-05	0.000244275	-0.47666	-7.47849	P70445	P70445	Eukaryotic translation initiation factor 4E-binding protein 2	Eif4ebp2	1599
5.68034	5.67719	5.47727	5.26874	5.51042	5.83556	5.77303	5.83471	5.9508	5.83365	+	6	6	6	10.9	10.9	10.9	94.578	0	26.588	8783400	41	0.00411282	0.0017141	0.322758	3.97106	P70451	P70451	Tyrosine-protein kinase Fer	Fer	1600
4.53605	4.83491	5.04466	0	0	5.43332	5.18851	5.15439	4.99337	4.91799	+	3	3	3	13.1	13.1	13.1	34.165	0.00035112	5.6203	1190800	5	0.093193	0.0408725	2.25439	1.90538	P70452	P70452	Syntaxin-4	Stx4	1601
6.09293	6.24991	6.35547	6.09972	6.21232	5.96425	6.08164	6.10456	5.84086	6.05034	+	9	9	9	33.1	33.1	33.1	39.666	0	29.036	22005000	63	0.0226497	0.00762056	-0.19374	-2.81552	P70460	P70460	Vasodilator-stimulated phosphoprotein	Vasp	1602
5.37497	5.4973	5.43135	5.37669	5.27743	4.51435	4.19775	3.58779	3.97762	3.8114	+	3	3	3	8.6	8.6	8.6	40.426	0	17.603	1606700	16	3.05647e-05	0.000266485	-1.37376	-8.40452	P70658	P70658	C-X-C chemokine receptor type 4	Cxcr4	1603
6.3543	6.53381	6.38485	6.30376	6.40002	5.55648	5.60442	5.18761	5.74153	4.95191	+	6	6	5	21.7	21.7	18.2	46.502	0	24.458	16947000	37	0.000183575	0.000272818	-0.986959	-6.52316	P70662	P70662	LIM domain-binding protein 1	Ldb1	1604
4.9549	3.99213	4.60611	4.76202	5.09012	6.34159	6.36275	6.18512	6.28686	6.36639	+	11	11	11	24.6	24.6	24.6	72.286	0	50.247	19891000	62	3.08964e-05	0.000265763	1.62749	8.39204	P70663	P70663	SPARC-like protein 1	Sparcl1	1605
5.53465	0	5.5459	5.62049	5.00869	5.32517	5.48417	5.5349	4.71221	5.20906		4	4	4	11.5	11.5	11.5	60.775	0	14.34	3598300	17	0.431834	0.363435	0.911157	0.827705	P70665	P70665	Sialate O-acetylesterase;Sialate O-acetylesterase small subunit;Sialate O-acetylesterase large subunit	Siae	1606
7.15767	7.04728	7.14148	7.20282	7.22194	6.65926	6.63774	6.67013	6.60182	6.54929	+	7	7	7	34.9	34.9	34.9	23.384	0	323.31	131410000	103	6.1114e-07	0.000488889	-0.530587	-14.1321	Q60817;P70670	Q60817;P70670	Nascent polypeptide-associated complex subunit alpha;Nascent polypeptide-associated complex subunit alpha, muscle-specific form	Naca	1607
5.52244	5.52724	5.78355	5.66922	4.98016	0	4.44426	4.18684	5.00758	4.45459	+	3	3	3	14.6	14.6	14.6	46.852	0	19.867	2479800	5	0.0768062	0.0321068	-1.87787	-2.03043	P70671	P70671	Interferon regulatory factor 3	Irf3	1608
7.40319	7.46175	7.43311	7.45829	7.40905	7.10707	7.02477	7.133	7.11491	7.06183	+	22	22	22	77.3	77.3	77.3	31.474	0	323.31	336970000	324	4.0811e-07	0.000527241	-0.344763	-14.8893	P70677	P70677	Caspase-3;Caspase-3 subunit p17;Caspase-3 subunit p12	Casp3	1609
6.34031	6.48299	6.32689	6.43209	6.39891	5.65583	5.64556	5.1651	5.7977	5.59939	+	10	10	10	44.7	44.7	44.7	40.691	0	45.234	16914000	51	7.48504e-05	0.000246942	-0.823521	-7.41863	P70697	P70697	Uroporphyrinogen decarboxylase	Urod	1610
6.99838	7.11518	6.98694	7.10476	7.06718	6.63007	6.58355	6.6224	6.53687	6.57267	+	26	26	24	64.1	64.1	59.7	66.682	0	135.04	126680000	209	4.38041e-07	0.000517241	-0.465374	-14.7539	P70698	P70698	CTP synthase 1	Ctps1	1611
6.75159	6.85932	6.84629	6.92432	6.98551	7.35243	7.39735	7.46995	7.41191	7.39289	+	29	29	29	37.5	37.5	37.5	106.25	0	323.31	272080000	338	1.92938e-06	0.000401434	0.531501	12.167	P70699	P70699	Lysosomal alpha-glucosidase	Gaa	1612
4.41005	4.64529	4.92848	4.68044	4.51851	0	0	0	3.6637	0	+	2	2	2	3.3	3.3	3.3	128.21	0.0086718	2.1719	262430	2	0.000736998	0.000383272	-3.90382	-5.29027	P70700	P70700	DNA-directed RNA polymerase I subunit RPA2	Polr1b	1613
6.58736	6.47923	6.63044	6.37378	6.49912	7.39811	7.359	7.34881	7.34805	7.33588	+	35	35	34	36.8	36.8	35.7	131.41	0	323.31	240830000	362	8.01133e-08	0.000654155	0.843985	18.3484	P70704;Q148W0	P70704	Phospholipid-transporting ATPase IA	Atp8a1	1614
7.87151	7.99089	7.96329	8.00411	7.94346	7.63835	7.6707	7.72581	7.6797	7.61344	+	36	36	36	71.9	71.9	71.9	59.652	0	323.31	971830000	617	1.16304e-05	0.000297872	-0.289049	-9.58576	P80313	P80313	T-complex protein 1 subunit eta	Cct7	1615
8.0892	8.15966	8.12294	8.13261	8.1232	7.79725	7.86066	7.89869	7.86273	7.88493	+	40	40	40	77	77	77	57.477	0	323.31	1470500000	763	1.34211e-06	0.000435233	-0.264667	-12.7585	P80314	P80314	T-complex protein 1 subunit beta	Cct2	1616
7.89948	7.97211	7.95608	7.91386	7.9547	7.60242	7.60623	7.69979	7.65137	7.61608	+	28	28	28	66	66	66	58.066	0	323.31	916960000	446	1.00728e-06	0.00045839	-0.304068	-13.2446	P80315	P80315	T-complex protein 1 subunit delta	Cct4	1617
7.84296	7.93228	7.89155	7.89839	7.8895	7.58558	7.62069	7.67402	7.61584	7.64733	+	35	35	35	68.2	68.2	68.2	59.623	0	323.31	870950000	528	1.40879e-06	0.000429119	-0.262242	-12.678	P80316	P80316	T-complex protein 1 subunit epsilon	Cct5	1618
7.87573	7.96481	7.92754	7.90604	7.92302	7.63422	7.65406	7.65274	7.67985	7.61198	+	37	37	34	74.8	74.8	68.7	58.004	0	323.31	911170000	633	4.22912e-07	0.000520833	-0.272857	-14.821	P80317	P80317	T-complex protein 1 subunit zeta	Cct6a	1619
7.96975	8.04092	8.02514	7.96632	7.96098	7.72672	7.69446	7.69274	7.65468	7.62984	+	36	36	36	68.6	68.6	68.6	60.629	0	323.31	1042700000	421	1.06101e-06	0.000451613	-0.312936	-13.1554	P80318	P80318	T-complex protein 1 subunit gamma	Cct3	1620
4.6424	4.3091	4.50982	5.52639	4.97528	5.98641	5.90887	5.87366	5.66536	5.8662	+	11	10	10	16.3	14.9	14.9	111.5	0	57.066	5288800	22	0.0012545	0.000551258	1.0675	4.86082	P80560	P80560	Receptor-type tyrosine-protein phosphatase N2	Ptprn2	1621
6.23289	6.33876	6.33258	6.31938	6.43157	6.31948	6.35122	6.4539	6.38743	6.38225		13	13	13	39.5	39.5	39.5	50.304	0	135.56	35929000	91	0.251571	0.155878	0.0478188	1.23585	P81117	P81117	Nucleobindin-2;Nesfatin-1	Nucb2	1622
6.22066	6.11374	6.00415	6.19064	6.18024	5.35624	5.40956	5.26837	5.28771	5.20699	+	7	6	6	15.8	13.7	13.7	83.924	0	75.812	10515000	37	2.33465e-07	0.000576	-0.836113	-15.9996	P83093	P83093	Stromal interaction molecule 2	Stim2	1623
6.7541	6.88684	6.85162	6.88758	6.76741	6.66291	6.9114	6.91532	6.8068	6.81501		37	25	24	37.1	29.3	28.6	150.37	0	205.28	108310000	176	0.897452	0.913377	-0.00722446	-0.133034	P83510	P83510	Traf2 and NCK-interacting protein kinase	Tnik	1624
5.62786	5.81753	5.6243	5.74281	5.75248	5.5287	6.99806	5.81114	6.55382	7.02784	+	16	10	10	9.4	6.6	6.6	250.93	0	25.237	52825000	42	0.0616444	0.0247187	0.670917	2.17181	P83741	P83741	Serine/threonine-protein kinase WNK1	Wnk1	1625
5.62574	6.26609	5.48454	6.25556	5.94195	4.66384	5.22186	5.05411	5.14145	5.25919	+	3	3	3	40	40	40	12.405	0	64.874	7403400	27	0.00226425	0.000881143	-0.846687	-4.4074	P83870	P83870	PHD finger-like domain-containing protein 5A	Phf5a	1626
6.02633	6.239	6.13162	6.13707	5.85537	5.74468	5.67732	6.04399	5.92302	6.04945	+	2	2	2	20.8	20.8	20.8	12.441	0.00035014	5.5192	15151000	17	0.0944319	0.0414523	-0.190185	-1.8968	P83882	P83882	60S ribosomal protein L36a	Rpl36a	1627
6.49121	6.58049	6.58307	6.4662	6.38267	5.86671	6.00475	6.03234	5.71424	5.7432	+	14	14	14	49.7	49.7	49.7	51.1	0	64.198	27546000	68	3.1941e-05	0.000264686	-0.628481	-8.3537	P83887;Q8VCK3	P83887;Q8VCK3	Tubulin gamma-1 chain;Tubulin gamma-2 chain	Tubg1;Tubg2	1628
5.89118	5.86172	5.5127	6.00152	5.78559	3.76788	4.76681	4.86154	3.80066	4.70277	+	4	3	3	29.2	20.5	20.5	21.418	0	12.812	4696300	14	0.000543693	0.000342761	-1.43061	-5.54573	P83917	P83917	Chromobox protein homolog 1	Cbx1	1629
6.84063	6.94627	6.85893	6.85849	6.70514	6.48833	6.65361	6.85312	6.48349	6.68978	+	8	8	8	92.9	92.9	92.9	12.473	0	275.77	86248000	104	0.0302652	0.0101564	-0.208228	-2.62815	P83940	P83940	Transcription elongation factor B polypeptide 1	Tceb1	1630
5.94943	5.89085	6.18324	6.30903	6.38405	7.13634	7.10663	7.1456	7.09226	7.11581	+	8	4	3	51.3	25.9	25.9	22.427	0	25.255	117960000	25	8.43944e-06	0.000318739	0.976009	10.0077	P84075	P84075	Neuron-specific calcium-binding protein hippocalcin	Hpca	1631
7.63724	7.56022	7.58771	7.5907	7.54554	7.8823	7.86611	7.84437	7.86068	7.88354	+	18	18	2	89.5	89.5	21	20.697	0	323.31	848830000	290	1.9726e-07	0.0006	0.283117	16.3496	P84078	P84078	ADP-ribosylation factor 1	Arf1	1632
6.91896	6.87867	6.89431	6.82431	6.8108	6.89458	6.90423	6.91689	6.93484	6.86956		13	7	6	81.1	51.1	43.3	20.529	0	229.65	116470000	122	0.137397	0.065563	0.0386119	1.65075	P84084	P84084	ADP-ribosylation factor 5	Arf5	1633
6.2811	6.43233	6.36607	6.37304	6.4845	7.17586	7.21437	7.19016	7.15957	7.23333	+	6	6	4	38.1	38.1	29.1	15.394	0	114.15	135820000	62	1.91503e-08	0.000748092	0.807249	22.013	P84086	P84086	Complexin-2	Cplx2	1634
6.72172	6.70991	6.76777	6.72072	6.68917	6.14461	6.19551	6.2014	6.12966	6.10772	+	7	7	7	78.8	78.8	78.8	12.259	0	323.31	49840000	74	6.5969e-09	0.000693878	-0.566081	-25.1934	P84089	P84089	Enhancer of rudimentary homolog	Erh	1635
7.20855	7.25288	7.24819	7.23073	7.20055	7.77094	7.81222	7.85246	7.80443	7.6712	+	24	24	24	55.4	55.4	55.4	49.654	0	323.31	571170000	345	1.37664e-07	0.000662069	0.554069	17.1213	P84091	P84091	AP-2 complex subunit mu	Ap2m1	1636
5.53896	5.94545	5.72343	5.79064	5.99058	5.93819	6.09715	6.23671	6.02768	6.05154	+	8	7	7	44	38.2	38.2	21.308	0	28.392	13480000	52	0.0206657	0.00701607	0.27244	2.87512	P84096	P84096	Rho-related GTP-binding protein RhoG	Rhog	1637
6.46565	6.81331	6.70194	6.73304	6.4483	6.39561	6.42841	6.45411	6.37033	6.48855	+	5	5	5	22.4	22.4	22.4	23.466	0	39.091	55721000	54	0.0284405	0.00952258	-0.205047	-2.66822	P84099	P84099	60S ribosomal protein L19	Rpl19	1638
6.5347	6.67533	6.58355	6.50187	6.46085	5.99739	6.06915	5.98755	5.81622	5.02621	+	2	2	2	18.3	18.3	18.3	19.329	0.00034977	5.4967	29782000	23	0.00434289	0.002	-0.771956	-3.93226	P84104	P84104	Serine/arginine-rich splicing factor 3	Srsf3	1639
6.08575	6.67709	6.36384	7.17252	6.93227	5.3309	6.16367	6.25897	5.22495	6.23729	+	6	6	2	50	50	24.3	15.388	0	136.72	55503000	47	0.0289993	0.00973333	-0.803136	-2.65568	P84228	P84228	Histone H3.2	Hist1h3b	1640
4.62906	4.71988	4.91568	4.82166	4.49989	6.02788	6.06089	6.2479	6.00578	5.99873	+	7	7	6	10.1	10.1	8.8	139.12	0	64.333	9643400	32	2.69753e-07	0.000561404	1.351	15.7051	P84309	P84309	Adenylate cyclase type 5	Adcy5	1641
7.14848	7.09847	7.06688	7.07838	7.06867	6.82901	6.70655	6.576	6.74562	6.74273	+	7	7	7	66	66	66	22.417	0	323.31	109030000	139	2.8743e-05	0.000269416	-0.372197	-8.47585	P85094	P85094	Isochorismatase domain-containing protein 2A, mitochondrial	Isoc2a	1642
5.57123	5.2029	5.56364	5.48443	5.40605	5.27316	4.88543	5.25689	4.78157	4.76121	+	3	3	3	16.6	16.6	16.6	35.217	0	11.548	2855100	9	0.00891791	0.00381111	-0.453996	-3.4328	P97287	P97287	Induced myeloid leukemia cell differentiation protein Mcl-1 homolog	Mcl1	1643
5.33045	0	5.40214	5.52002	0	0	0	0	0	0	+	1	1	1	2.8	2.8	2.8	88.214	0.00034335	4.9338	1267500	4	0.0400082	0.0139608	-3.25052	-2.44885	P97291	P97291	Cadherin-8	Cdh8	1644
6.4837	6.47758	6.45338	6.52987	6.5117	7.16221	7.0333	7.14532	7.05281	7.15561	+	13	13	13	33.5	33.5	33.5	44.373	0	323.31	121230000	137	3.79666e-08	0.000688312	0.618604	20.1802	P97300	P97300	Neuroplastin	Nptn	1645
5.43696	5.60988	5.69627	5.32593	5.34684	0	0	4.46447	0	0	+	5	5	5	11.7	11.7	11.7	91.835	0	9.822	1735000	11	0.000903012	0.000457774	-4.59028	-5.12375	P97303	P97303	Transcription regulator protein BACH2	Bach2	1646
5.38975	5.13338	5.23764	5.38894	5.52421	0	0	5.00642	4.71142	4.50432	+	3	3	3	34.6	34.6	34.6	15.072	0	9.3195	1664700	9	0.0651902	0.0264258	-2.49035	-2.13591	P97304	P97304	DNA-directed RNA polymerases I and III subunit RPAC2	Polr1d	1647
6.91657	7.16628	6.96296	7.0379	7.02853	5.50737	5.80234	5.77538	5.64633	5.67498	+	27	27	27	41.2	41.2	41.2	102.08	0	292.97	63966000	141	4.21674e-08	0.000670886	-1.34117	-19.9125	P97310	P97310	DNA replication licensing factor MCM2	Mcm2	1648
6.9901	7.0966	6.95423	7.05599	7.06408	5.60535	5.72645	5.99479	5.76101	5.61632	+	31	31	31	48.5	48.5	48.5	92.866	0	224.04	66224000	162	1.31903e-07	0.00062963	-1.29142	-17.2153	P97311	P97311	DNA replication licensing factor MCM6	Mcm6	1649
6.53221	6.56457	6.70576	6.7096	6.68061	4.99424	5.07015	5.00199	4.71909	4.86233	+	8	8	8	56	56	56	20.926	0	47.209	23802000	48	1.15861e-08	0.000738197	-1.70899	-23.4606	P97314	P97314	Cysteine and glycine-rich protein 2	Csrp2	1650
5.16956	5.91288	5.56366	5.63898	5.74299	6.33646	6.3534	6.69794	6.39041	6.57565	+	8	8	8	64.2	64.2	64.2	20.583	0	70.476	23965000	77	0.00030141	0.000306122	0.865159	6.0634	P97315	P97315	Cysteine and glycine-rich protein 1	Csrp1	1651
5.44835	5.46629	5.26442	5.12571	5.35268	5.68547	5.53527	5.48873	5.4353	5.39361	+	3	3	3	6.6	6.6	6.6	63.577	0.00033767	4.4428	4677700	22	0.0604383	0.0242686	0.176188	2.18449	P97318	P97318	Disabled homolog 1	Dab1	1652
6.58665	6.50678	6.51418	6.46306	6.51533	6.16471	6.24232	6.35776	6.34425	6.30211	+	14	14	14	23.3	23.3	23.3	103	0	85.568	39761000	120	0.000421903	0.000299691	-0.234967	-5.76456	P97333	P97333	Neuropilin-1	Nrp1	1653
0	4.99615	4.16679	0	0	0	0	0	4.66601	5.10219		2	2	2	12	12	12	48.343	0	20.687	652950	7	0.943213	0.951218	0.121054	0.0735	P97346	P97346	Nucleoredoxin	Nxn	1654
7.19501	7.29605	7.18279	7.20006	7.16723	6.8116	6.96079	7.04976	6.90903	7.0327	+	17	17	17	58.3	58.3	58.3	29.885	0	323.31	181990000	176	0.000807271	0.000417001	-0.255452	-5.21522	P97351	P97351	40S ribosomal protein S3a	Rps3a	1655
4.2211	4.81239	4.56534	5.01961	4.30797	5.66307	5.80303	6.04587	5.92867	5.95788	+	3	3	3	33.7	33.7	33.7	11.158	0	90.238	5474200	17	4.84896e-05	0.000253292	1.29442	7.88428	P97352	P97352	Protein S100-A13	S100a13	1656
6.65258	6.75726	6.72211	6.44686	6.55549	6.66401	6.5422	6.56941	6.69068	6.62159		16	16	16	57.4	57.4	57.4	41.313	0	196.51	62023000	164	0.886775	0.905031	-0.00928192	-0.146992	P97355	P97355	Spermine synthase	Sms	1657
0	4.85058	4.82014	0	4.95852	0	0	0	0	0	+	1	1	1	3.5	3.5	3.5	56.405	0.0003427	4.8552	362340	5	0.0399968	0.013923	-2.92585	-2.44904	P97360	P97360	Transcription factor ETV6	Etv6	1658
6.47063	6.42583	6.33276	6.36148	6.24571	5.65494	5.75887	5.70718	5.66341	5.78467	+	12	12	12	31.8	31.8	31.8	62.981	0	41.216	21055000	59	6.36486e-07	0.00048125	-0.65347	-14.0579	P97363	P97363	Serine palmitoyltransferase 2	Sptlc2	1659
6.1867	6.09346	6.15679	6.22313	6.20594	4.45076	4.72066	4.87824	4.80175	4.72494	+	7	7	2	23.7	23.7	6.3	51.727	0	54.006	9402600	35	5.459e-08	0.000664688	-1.45794	-19.2684	P97367;P97368	P97367	Homeobox protein Meis2	Meis2	1660
6.96593	6.96208	6.94259	6.9507	6.96558	6.56227	6.76351	6.58938	6.54255	6.59677	+	8	8	8	33.8	33.8	33.8	31.775	0	144.33	82202000	64	2.29328e-05	0.000281205	-0.346477	-8.74225	P97370	P97370	Sodium/potassium-transporting ATPase subunit beta-3	Atp1b3	1661
7.02111	7.14492	7.01393	7.18568	7.04953	6.65525	6.77703	6.78455	6.6057	6.6962	+	15	15	14	69.1	69.1	64.7	28.673	0	273.41	124930000	154	5.53153e-05	0.000254123	-0.379287	-7.74066	P97371	P97371	Proteasome activator complex subunit 1	Psme1	1662
6.83366	6.97359	6.80693	6.96879	6.93052	6.49848	6.6048	6.6585	6.52888	6.42369	+	13	12	12	64.4	59.8	59.8	27.057	0	323.31	84974000	140	0.000152669	0.000261586	-0.359826	-6.70024	P97372	P97372	Proteasome activator complex subunit 2	Psme2	1663
4.75346	5.16462	5.15791	4.97213	5.43193	5.02473	0	0	0	0	+	3	3	3	14	14	14	29.127	0	7.8919	1051600	5	0.00370699	0.00138482	-4.09106	-4.04556	P97376	P97376	Protein FRG1	Frg1	1664
5.78319	5.8068	5.81211	5.87371	5.53071	5.24296	3.5961	0	4.44188	3.98371	+	8	7	7	35.8	32.7	32.7	38.978	0	14.918	3470100	15	0.0345427	0.0117376	-2.30837	-2.54312	P97377;Q80YP0	P97377	Cyclin-dependent kinase 2	Cdk2	1665
6.46304	6.59874	6.36211	6.53283	6.6035	6.03571	6.23246	6.59434	6.04127	6.44337	+	12	11	11	31.7	29.3	29.3	54.087	0	149.51	48412000	105	0.0766009	0.0320353	-0.242612	-2.03215	P97379	P97379	Ras GTPase-activating protein-binding protein 2	G3bp2	1666
6.11358	6.16575	6.13909	6.22399	6.21458	4.5938	6.32995	6.32662	6.31645	6.32164		5	5	5	6.5	6.5	6.5	113.07	0	12.556	25335000	22	0.591581	0.600873	-0.193705	-0.558817	P97386	P97386	DNA ligase 3	Lig3	1667
6.75352	6.703	6.70668	6.69234	6.71347	6.65579	6.64675	6.6835	6.73263	6.71821		25	25	25	46.7	46.7	46.7	65.052	0	106.85	77689000	190	0.21943	0.126654	-0.0264265	-1.3324	P97390	P97390	Vacuolar protein sorting-associated protein 45	Vps45	1668
5.44965	5.29041	5.51724	5.54015	5.88204	6.30449	6.29141	6.52451	6.5339	6.30737	+	17	17	17	17.8	17.8	17.8	172.11	0	58.237	23015000	83	6.00401e-05	0.000250301	0.856439	7.65233	P97393	P97393	Rho GTPase-activating protein 5	Arhgap5	1669
0	4.90118	4.83603	5.60908	4.98307	5.33013	5.79064	5.11341	5.81698	5.54451		7	7	7	20.1	20.1	20.1	54.324	0	53.554	5473700	24	0.197742	0.109594	1.45326	1.40465	P97411	P97411	Islet cell autoantigen 1	Ica1	1670
8.22282	8.26968	8.29524	8.2714	8.26157	8.46066	8.3594	8.40279	8.3945	8.42073	+	37	34	31	80.2	75.2	69.4	62.167	0	323.31	3633000000	766	0.000106553	0.000250137	0.143476	7.05582	P97427	P97427	Dihydropyrimidinase-related protein 1	Crmp1	1671
4.84914	4.95445	4.3272	3.7473	5.00677	4.56474	4.12975	4.3373	3.89549	3.72289		2	2	2	8.2	8.2	8.2	35.915	0	9.8247	460420	3	0.153259	0.0781858	-0.446936	-1.57782	P97429	P97429	Annexin A4	Anxa4	1672
6.2355	6.29517	6.31288	6.42804	6.25539	5.37601	6.05108	6.14832	5.63352	5.46018	+	22	22	21	31.1	31.1	30.2	116.41	0	92.137	18810000	63	0.00712264	0.00321592	-0.571575	-3.58631	P97434	P97434	Myosin phosphatase Rho-interacting protein	Mprip	1673
0	0	0	0	0	5.43618	0	4.89747	0	0		1	1	1	4.6	4.6	4.6	41.824	0.00035261	5.781	351980	2	0.141896	0.0700313	2.06673	1.62931	P97441	P97441	Zinc transporter 3	Slc30a3	1674
6.80465	6.91769	6.77363	6.87477	6.84568	6.72084	6.80639	6.84372	6.69005	6.82704		15	15	15	62.5	62.5	62.5	31.888	0	139.56	88580000	190	0.136053	0.0646633	-0.0656768	-1.65727	P97447	P97447	Four and a half LIM domains protein 1	Fhl1	1675
7.25619	7.13143	7.31629	7.16988	6.99606	7.32037	7.27614	7.26323	7.26076	7.27586	+	8	8	8	49.1	49.1	49.1	12.496	0	152	237430000	108	0.0970191	0.0426222	0.105308	1.87924	P97450	P97450	ATP synthase-coupling factor 6, mitochondrial	Atp5j	1676
4.79341	5.09625	5.14092	5.25467	5.38739	0	4.19626	0	0	0	+	2	2	2	3.4	3.4	3.4	82.545	0.0011351	3.473	888360	5	0.000949951	0.000468652	-4.29527	-5.0827	P97452	P97452	Ribosome biogenesis protein BOP1	Bop1	1677
7.1351	7.20707	6.97004	6.98969	7.03846	6.66978	6.84905	6.44979	6.83448	6.8091	+	11	11	11	54.9	54.9	54.9	22.889	0	197.61	129930000	115	0.00427592	0.0019204	-0.345632	-3.94332	P97461	P97461	40S ribosomal protein S5;40S ribosomal protein S5, N-terminally processed	Rps5	1678
5.62227	5.09117	5.72441	5.63422	5.58219	6.19967	6.54058	6.45504	6.35478	6.48576	+	14	14	14	25.4	25.4	25.4	108.96	0	46.623	17298000	47	0.000127139	0.000247335	0.876318	6.87946	P97467	P97467	Peptidyl-glycine alpha-amidating monooxygenase;Peptidylglycine alpha-hydroxylating monooxygenase;Peptidyl-alpha-hydroxyglycine alpha-amidating lyase	Pam	1679
6.2672	6.18853	6.30685	5.91717	6.30057	5.92099	5.86819	5.85407	5.99982	5.68862	+	9	7	7	42.3	37.5	37.5	35.08	0	33.825	15650000	31	0.00602277	0.00281904	-0.329728	-3.70229	P97470	P97470	Serine/threonine-protein phosphatase 4 catalytic subunit	Ppp4c	1680
5.83659	6.01296	6.3801	5.55849	5.82831	5.21434	5.09093	3.58503	4.8953	5.47965	+	6	6	6	18	18	18	60.341	0	11.9	6981500	18	0.0172307	0.00610409	-1.07024	-2.99392	P97471	P97471	Mothers against decapentaplegic homolog 4	Smad4	1681
5.57714	5.5576	4.88628	5.28393	5.31998	0	4.76582	0	4.53532	4.58156	+	3	3	3	11.8	11.8	11.8	38.842	0.00018064	6.7139	1547800	7	0.0559933	0.0221898	-2.54845	-2.23347	P97473	P97473	RISC-loading complex subunit TARBP2	Tarbp2	1682
6.31894	6.09601	6.19734	6.14974	6.0454	5.85583	6.95159	7.03655	6.57939	5.94529		7	7	7	52.5	52.5	52.5	24.041	0	26.123	45809000	53	0.248929	0.153528	0.312246	1.24338	P97478	P97478	5-demethoxyubiquinone hydroxylase, mitochondrial	Coq7	1683
4.95499	5.12655	4.88926	4.99121	4.98238	5.87438	5.9902	6.14439	5.87244	5.81663	+	6	6	6	6.5	6.5	6.5	140.09	0	8.3838	8951300	14	8.45221e-07	0.000471942	0.950728	13.5501	P97490	P97490	Adenylate cyclase type 8	Adcy8	1684
4.81451	4.07853	0	0	0	5.78272	5.98135	5.91839	5.84019	5.94005	+	6	6	6	17	17	17	59.846	0	35.216	4655600	20	0.00559415	0.00264338	4.11393	3.75375	P97492	P97492	Regulator of G-protein signaling 14	Rgs14	1685
7.12153	7.09061	7.13248	7.07441	7.07485	6.35077	6.37118	6.20363	6.33486	6.17551	+	5	5	5	41.6	41.6	41.6	18.255	0	75.152	81788000	65	5.59731e-08	0.000660767	-0.811588	-19.2071	P97493	P97493	Thioredoxin, mitochondrial	Txn2	1686
6.11046	6.06974	6.10934	6.32515	6.077	6.04731	6.11284	6.21128	6.2476	5.9585		12	12	12	27.8	27.8	27.8	72.571	0	29.941	21764000	54	0.756137	0.795268	-0.0228308	-0.321409	P97494	P97494	Glutamate--cysteine ligase catalytic subunit	Gclc	1687
6.59556	6.58299	6.62612	6.65527	6.75685	5.10281	5.51886	5.91721	4.4777	5.16513	+	25	14	14	29.2	22.4	22.4	122.89	0	147.89	26398000	59	0.000387309	0.0003	-1.40702	-5.83962	P97496	P97496	SWI/SNF complex subunit SMARCC1	Smarcc1	1688
6.24499	6.2394	6.31488	6.12428	6.33776	6.67264	6.70952	6.74832	6.69813	6.5856	+	13	13	13	23.7	23.7	23.7	88.25	0	45.697	52156000	106	1.42424e-05	0.000285043	0.430581	9.32715	P97742;Q924X2	P97742	Carnitine O-palmitoyltransferase 1, liver isoform	Cpt1a	1689
6.31742	6.53732	6.35093	6.64306	6.37758	5.53015	5.62996	5.67586	5.43699	5.61869	+	11	11	11	49.8	49.8	49.8	31.443	0	33.745	19607000	45	2.95023e-06	0.000368421	-0.86693	-11.5067	P97760	P97760	DNA-directed RNA polymerase II subunit RPB3	Polr2c	1690
6.38014	6.61931	6.52576	6.4577	6.49622	6.6094	6.82571	6.74491	6.75533	6.65552	+	11	11	11	55.9	55.9	55.9	28.032	0	97.287	59866000	102	0.00370401	0.00138267	0.222348	4.04614	P97765	P97765	WW domain-binding protein 2	Wbp2	1691
6.04238	6.2085	6.24334	6.27152	6.21614	5.71215	5.57905	5.7997	5.65686	5.65604	+	11	11	11	29.7	29.7	29.7	56.431	0	32.376	14148000	51	1.23132e-05	0.000293312	-0.515613	-9.51233	P97770	P97770	THUMP domain-containing protein 3	Thumpd3	1692
0	0	0	0	4.09314	0	5.14408	5.21315	4.76	5.32089	+	2	2	2	1.8	1.8	1.8	133.21	0.00098055	3.6309	818700	3	0.0375142	0.0128328	3.26899	2.49014	P97772	P97772	Metabotropic glutamate receptor 1	Grm1	1693
6.66407	6.60459	6.69466	6.41167	6.56901	5.50467	5.64359	5.64859	5.52813	5.54362	+	5	5	5	80	80	80	10.029	0	200.21	26645000	38	1.14936e-07	0.000631068	-1.01508	-17.5213	P97783	P97783	Protein AF1q	Mllt11	1694
4.28664	4.25537	3.7506	4.09854	4.49286	5.94851	6.04988	6.03949	6.02086	5.93704	+	5	5	5	15.6	15.6	15.6	51.752	0	19.109	5947200	21	5.07733e-07	0.000499168	1.82236	14.4751	P97785	P97785	GDNF family receptor alpha-1	Gfra1	1695
5.95359	6.08221	6.13088	5.91947	5.98887	5.37482	5.46142	5.54579	5.66857	5.50061	+	13	13	13	14.2	14.2	14.2	194.31	0	27.314	10125000	60	4.183e-05	0.000259307	-0.504759	-8.04791	P97789	P97789	5-3 exoribonuclease 1	Xrn1	1696
7.49301	7.4791	7.5313	7.47848	7.4071	7.49319	7.47506	7.47849	7.42393	7.44367		18	18	18	51.5	51.5	51.5	39.947	0	323.31	514750000	264	0.547327	0.527069	-0.0149283	-0.628291	P97792	P97792	Coxsackievirus and adenovirus receptor homolog	Cxadr	1697
5.67273	5.92457	5.98871	6.23383	6.22053	7.00484	7.12392	7.11032	6.94948	7.13767	+	12	12	12	33.5	33.5	33.5	56.424	0	254.95	91920000	90	1.17053e-05	0.000297386	1.05717	9.57748	P97797	P97797	Tyrosine-protein phosphatase non-receptor type substrate 1	Sirpa	1698
7.14408	7.14551	7.23358	7.10799	7.16661	7.37486	7.35576	7.38151	7.41007	7.29361	+	41	41	41	41.3	41.3	41.3	163.16	0	323.31	336160000	470	9.65358e-05	0.000238839	0.203608	7.15585	P97798	P97798	Neogenin	Neo1	1699
7.7049	7.69374	7.70621	7.69923	7.72354	7.72871	7.77303	7.7846	7.74385	7.76032	+	21	21	21	58.2	58.2	58.2	54.356	0	323.31	759640000	383	0.00153791	0.000625183	0.0525773	4.70178	P97807	P97807	Fumarate hydratase, mitochondrial	Fh	1700
4.30477	0	4.41149	0	0	0	4.91324	5.05423	5.01271	5.04167		1	1	1	1.5	1.5	1.5	89.559	0.0019069	2.9868	669140	7	0.160998	0.0834501	2.26112	1.5447	P97819	P97819	85/88 kDa calcium-independent phospholipase A2	Pla2g6	1701
7.04829	7.07496	7.01682	7.11697	7.03957	6.76488	6.74203	6.87349	6.75035	6.83131	+	37	37	23	37.5	37.5	28.5	140.6	0	319.25	133040000	324	2.47558e-05	0.000276836	-0.266912	-8.65125	P97820	P97820	Mitogen-activated protein kinase kinase kinase kinase 4	Map4k4	1702
6.00143	5.6113	5.76729	5.89982	5.98669	6.43775	6.35359	6.31917	6.36534	6.42203	+	6	6	6	22.7	22.7	22.7	52.376	0	86.441	29983000	52	0.000129167	0.000246285	0.52627	6.86382	P97821	P97821	Dipeptidyl peptidase 1;Dipeptidyl peptidase 1 exclusion domain chain;Dipeptidyl peptidase 1 heavy chain;Dipeptidyl peptidase 1 light chain	Ctsc	1703
6.69743	6.87837	6.77747	6.84376	6.87606	5.87129	5.96519	6.18401	6.03173	6.02444	+	5	5	5	24.2	24.2	24.2	29.622	0	85.115	46384000	70	1.17802e-06	0.000444444	-0.799285	-12.9773	P97822	P97822	Acidic leucine-rich nuclear phosphoprotein 32 family member E	Anp32e	1704
6.54737	6.61555	6.64578	6.60844	6.69073	6.50229	6.56585	6.55834	6.46135	6.4544	+	8	8	8	57.4	57.4	57.4	24.687	0	131.62	51693000	98	0.00925716	0.00389791	-0.113127	-3.40751	P97823	P97823	Acyl-protein thioesterase 1	Lypla1	1705
7.16806	7.24623	7.25787	7.21903	7.23358	6.43364	6.15549	6.39601	6.16823	6.3889	+	5	5	5	37.7	37.7	37.7	16.08	0	198.67	119460000	73	4.50864e-07	0.000512821	-0.9165	-14.699	P97825	P97825	Hematological and neurological expressed 1 protein;Hematological and neurological expressed 1 protein, N-terminally processed	Hn1	1706
6.87949	7.02202	7.03491	6.91455	6.97162	6.28587	6.30812	6.52025	6.3898	6.28069	+	15	15	14	47.3	47.3	44.7	51.828	0	206.89	72393000	115	3.66271e-06	0.000349272	-0.60757	-11.1828	P97855	P97855	Ras GTPase-activating protein-binding protein 1	G3bp1	1707
5.95547	5.03145	6.13944	5.82171	6.00247	4.65589	5.43954	4.97591	4.81411	5.24917	+	2	2	2	8.1	8.1	8.1	35.882	0.00033664	4.3516	6141800	17	0.0136604	0.00513941	-0.763182	-3.14699	P97858	P97858	Solute carrier family 35 member B1	Slc35b1	1708
6.66504	6.60055	6.6626	6.77192	6.71977	4.41246	0	4.95906	5.01376	5.28176	+	14	14	12	34.4	34.4	30.7	63.506	0	43.535	27234000	49	0.0243885	0.00819792	-2.75057	-2.76756	P97863	P97863	Nuclear factor 1 B-type	Nfib	1709
4.39986	5.08027	4.78362	4.67043	4.86751	5.24998	5.44945	5.6482	5.33327	5.58123	+	6	6	6	26.4	26.4	26.4	34.06	0	13.123	4709000	33	0.000884506	0.000443213	0.692088	5.14058	P97864	P97864	Caspase-7;Caspase-7 subunit p20;Caspase-7 subunit p11	Casp7	1710
5.65836	6.15397	6.0515	6.08365	5.92718	4.20591	4.65232	4.71342	4.16074	4.80288	+	5	5	5	5.9	5.9	5.9	199.59	0	40.882	6648800	29	1.63302e-05	0.000277651	-1.46788	-9.15591	P97868	P97868	E3 ubiquitin-protein ligase RBBP6	Rbbp6	1711
6.4889	6.34234	6.32754	6.44518	6.41744	5.73911	5.65477	5.97331	5.87884	6.08927	+	10	10	10	52.4	52.4	52.4	23.914	0	202.29	20658000	46	0.000209403	0.000275591	-0.537223	-6.39879	P97930	P97930	Thymidylate kinase	Dtymk	1712
6.23679	5.86506	6.23548	6.0385	5.91921	5.90629	5.827	5.9869	6.04352	5.45005		9	9	7	43.9	43.9	39.2	26.54	0	92.683	17345000	74	0.135739	0.0644617	-0.216255	-1.65881	P97950	P97950	Ras-related protein Rab-33A	Rab33a	1713
0	0	0	0	4.10585	5.65892	5.91265	5.64053	5.88695	5.79239	+	2	2	2	14.2	14.2	14.2	24.65	0	20.79	3527600	10	0.000315382	0.000304007	4.95712	6.02254	P97952	P97952	Sodium channel subunit beta-1	Scn1b	1714
5.2861	5.4555	4.54681	5.27878	5.4687	4.11494	0	0	0	0	+	2	2	2	4	4	4	79.967	0.00034043	4.665	1121600	5	0.000805418	0.000417168	-4.38419	-5.21711	P98064	P98064	Mannan-binding lectin serine protease 1;Mannan-binding lectin serine protease 1 heavy chain;Mannan-binding lectin serine protease 1 light chain	Masp1	1715
5.7246	5.88173	5.88203	5.68595	5.32572	5.48758	6.07726	5.77968	5.79898	5.74315		9	6	6	20.3	14.4	14.4	82.757	0	16.546	9324000	44	0.591437	0.60067	0.0773221	0.559038	P98084	P98084	Amyloid beta A4 precursor protein-binding family A member 2	Apba2	1716
5.18729	5.03794	5.38869	5.23119	5.18227	4.60585	0	4.55295	0	4.00436	+	3	3	3	7.5	7.5	7.5	60.696	0.00082864	3.9362	1248300	5	0.0445993	0.0171268	-2.57284	-2.37923	P98154	P98154	Integral membrane protein DGCR2/IDD	Dgcr2	1717
5.11896	5.08433	5.35384	5.17234	5.47727	6.02914	6.01653	6.06262	6.13777	5.72812	+	9	9	9	15.7	15.7	15.7	96.372	0	28.239	10703000	53	8.03824e-05	0.00024424	0.753489	7.34425	P98156	P98156	Very low-density lipoprotein receptor	Vldlr	1718
3.72749	0	0	4.3825	0	5.46718	5.66007	5.4776	5.38995	5.47273	+	3	2	2	10.8	7.2	7.2	52.875	0.00035461	6.0049	2158500	10	0.00472219	0.00222486	3.8715	3.87286	P98191	P98191	Phosphatidate cytidylyltransferase 1	Cds1	1719
6.78711	6.50581	6.70643	6.76722	6.67687	6.38104	6.37322	6.497	6.36335	6.38187	+	16	16	16	31.7	31.7	31.7	76.869	0	96.588	52319000	142	0.000820863	0.000433774	-0.289392	-5.20153	P98192	P98192	Dihydroxyacetone phosphate acyltransferase	Gnpat	1720
5.01712	5.06412	4.85435	4.8407	4.96709	4.50965	5.24443	5.2891	4.9135	4.85109		3	3	3	3.5	3.5	3.5	135.5	0	7.4167	1626100	9	0.933344	0.942947	0.0128729	0.0863058	P98197	P98197	Probable phospholipid-transporting ATPase IH	Atp11a	1721
5.86606	6.05208	6.03798	6.08714	5.91862	6.23376	6.31137	6.4607	6.37333	6.25032	+	21	20	20	24.7	23.6	23.6	129.42	0	80.979	28613000	116	0.000508223	0.000328931	0.33352	5.60341	P98200	P98200	Phospholipid-transporting ATPase IB	Atp8a2	1722
6.87801	6.89547	6.91458	6.84382	6.89436	6.51324	6.42053	6.45951	6.31643	6.49101	+	32	32	32	50.9	50.9	50.9	105.06	0	217.2	67484000	223	1.94207e-06	0.000400955	-0.445103	-12.1566	P98203	P98203	Armadillo repeat protein deleted in velo-cardio-facial syndrome homolog	Arvcf	1723
8.1989	8.24267	8.18047	8.21389	8.22655	8.04988	8.11654	8.10887	8.05994	8.05077	+	31	6	6	80.4	17.1	17.1	49.67	0	323.31	2375000000	241	7.3339e-05	0.000243133	-0.135296	-7.44002	P99024	P99024	Tubulin beta-5 chain	Tubb5	1724
7.41266	7.50678	7.45731	7.46914	7.46811	7.32027	7.31561	7.35189	7.40785	7.25428	+	9	9	9	50.4	50.4	50.4	29.116	0	323.31	338560000	168	0.00190047	0.00074528	-0.132818	-4.53949	P99026	P99026	Proteasome subunit beta type-4	Psmb4	1725
7.39138	7.45097	7.38385	7.3704	7.37188	7.14622	7.10588	7.17748	7.04696	7.08019	+	9	9	9	88.7	88.7	88.7	11.651	0	323.31	266560000	163	6.9892e-06	0.000331814	-0.282348	-10.2632	P99027	P99027	60S acidic ribosomal protein P2	Rplp2	1726
6.95563	6.9435	7.08558	7.00958	6.88081	6.95464	6.95563	7.01	7.02694	6.93296		3	3	3	57.3	57.3	57.3	10.435	0	323.31	136330000	39	0.979756	0.9826	0.00101624	0.0261791	P99028	P99028	Cytochrome b-c1 complex subunit 6, mitochondrial	Uqcrh	1727
7.6204	7.53329	7.63679	7.59261	7.53162	7.80795	7.90055	7.86668	7.85153	7.83322	+	14	14	14	67.6	67.6	67.6	21.897	0	323.31	812950000	234	8.23701e-06	0.000320988	0.269046	10.0403	P99029	P99029	Peroxiredoxin-5, mitochondrial	Prdx5	1728
0	0	0	0	0	4.93543	5.38862	5.46997	5.28083	5.41115	+	1	1	1	5.2	5.2	5.2	33.177	0.0082418	2.244	1126200	4	1.23646e-11	0.000888889	5.2972	55.4782	Q00262	Q00262	Syntaxin-2	Stx2	1729
5.41976	5.70877	5.55566	5.63759	5.90532	0	0	4.05937	0	0	+	3	3	3	13.1	13.1	13.1	41.357	0	8.9694	2441400	11	0.000351991	0.000304486	-4.83355	-5.92429	Q00420	Q00420	GA-binding protein subunit beta-1	Gabpb1	1730
6.30218	7.03015	6.31368	6.32025	6.394	5.19995	5.21429	4.78372	5.2796	4.86124	+	10	10	10	30.8	30.8	30.8	51.344	0	74.928	21571000	42	4.00633e-05	0.00026132	-1.40429	-8.09622	Q00422	Q00422	GA-binding protein alpha chain	Gabpa	1731
6.62292	6.50178	6.57921	6.56694	6.53527	7.378	7.41707	7.44606	7.40678	7.39312	+	17	17	17	52.9	52.9	52.9	53.255	0	323.31	224710000	221	3.81646e-10	0.000865979	0.846979	36.0784	Q00493	Q00493	Carboxypeptidase E	Cpe	1732
4.56003	5.25385	5.20055	4.51925	4.7664	4.87937	5.04782	4.87298	4.62913	5.64273		4	4	4	21.8	21.8	21.8	40.489	0	13.716	1548200	11	0.522956	0.488762	0.154394	0.667964	Q00558	Q00558	Factor VIII intron 22 protein	F8a1	1733
4.84048	5.09625	5.07343	5.13293	4.72065	4.99678	4.91285	4.8334	4.89736	4.836		2	2	2	3.5	3.5	3.5	102.45	0	8.13	2006900	14	0.397251	0.322544	-0.0774663	-0.894333	Q00560	Q00560	Interleukin-6 receptor subunit beta	Il6st	1734
7.20672	7.2717	7.191	7.26271	7.26937	6.59942	6.91892	6.96785	6.81615	6.79051	+	24	24	24	60.8	60.8	60.8	59.262	0	323.31	168280000	244	0.000210956	0.000275049	-0.421729	-6.39186	Q00612;P97324	Q00612	Glucose-6-phosphate 1-dehydrogenase X	G6pdx	1735
5.37951	5.41767	5.13539	5.49723	5.56213	4.19072	0	0	4.0162	3.87253	+	4	4	4	11.8	11.8	11.8	44.716	0	25.563	1507800	8	0.0167669	0.00595686	-2.98249	-3.01183	Q00899;P22227;Q3TTC2	Q00899	Transcriptional repressor protein YY1	Yy1	1736
6.43054	6.49823	6.44573	6.40853	6.37747	5.66111	5.71018	5.87796	5.84359	5.64372	+	8	8	8	79.3	79.3	79.3	15.846	0	122.27	17505000	50	1.04522e-06	0.000453441	-0.684788	-13.1811	Q00915	Q00915	Retinol-binding protein 1	Rbp1	1737
6.1359	6.42193	6.45611	6.26269	6.36875	5.39037	5.67696	5.20071	5.3448	5.21553	+	13	13	13	25	25	25	84.939	0	63.336	15330000	43	1.48387e-05	0.000283048	-0.963399	-9.27552	Q00PI9	Q00PI9	Heterogeneous nuclear ribonucleoprotein U-like protein 2	Hnrnpul2	1738
5.61169	5.54643	5.6541	5.41649	5.74648	6.36346	6.41626	6.38308	6.27309	6.13754	+	12	12	10	25	25	23.7	84.562	0	54.381	17465000	55	1.11401e-05	0.000302075	0.719649	9.64153	Q01063	Q01063	cAMP-specific 3,5-cyclic phosphodiesterase 4D	Pde4d	1739
5.92493	6.04724	6.06937	5.9964	6.08838	6.19731	6.16283	6.33238	6.17348	6.186	+	13	12	12	37.6	35	35	61.225	0	34.128	18506000	92	0.00251645	0.000984509	0.185133	4.32868	Q01065	Q01065	Calcium/calmodulin-dependent 3,5-cyclic nucleotide phosphodiesterase 1B	Pde1b	1740
5.89023	5.63955	5.8429	5.69234	5.76822	5.47417	5.96742	6.2008	5.73026	6.14783		9	9	9	8	8	8	165.96	0	19.928	14471000	35	0.364768	0.283752	0.137449	0.960843	Q01097	Q01097	Glutamate receptor ionotropic, NMDA 2B	Grin2b	1741
5.89296	5.93757	6.02156	6.01887	5.77163	4.21426	5.12238	4.84872	4.37114	4.75899	+	3	3	3	15.2	15.2	15.2	36.674	0	20.026	5493100	14	7.58379e-05	0.000246655	-1.26542	-7.40492	Q01147;P81269	Q01147	Cyclic AMP-responsive element-binding protein 1	Creb1	1742
6.89689	6.74345	6.80008	6.84529	6.80933	5.01557	5.45773	5.48497	4.79027	5.28192	+	21	21	21	30.9	30.9	30.9	97.039	0	188.95	46934000	117	2.32192e-06	0.000384	-1.61292	-11.875	Q01237	Q01237	3-hydroxy-3-methylglutaryl-coenzyme A reductase	Hmgcr	1743
5.89576	5.75859	5.98786	5.78398	5.90298	6.85937	6.81721	6.77045	6.77572	6.82219	+	26	26	24	32.6	32.6	30.2	134.85	0	166.24	78307000	204	2.88473e-08	0.000692042	0.943152	20.8973	Q01279	Q01279	Epidermal growth factor receptor	Egfr	1744
4.14373	3.9304	0	3.88372	0	5.37794	4.95919	5.32921	5.21777	5.17797	+	2	2	2	6.9	6.9	6.9	48.865	0	43.53	1465000	14	0.0205666	0.00699299	2.82085	2.87825	Q01338	Q01338	Alpha-2A adrenergic receptor	Adra2a	1745
4.88713	4.88335	5.11052	4.90739	5.15152	4.81838	5.15262	5.30722	5.28463	5.07635		4	3	3	4.7	3.3	3.3	130.32	0	7.0855	1785300	13	0.223956	0.130478	0.139857	1.31811	Q01341	Q01341	Adenylate cyclase type 6	Adcy6	1746
[truncated: 4,881 more rows]

## Sheet: NMRI_mRNA_normalized_counts
	DIV20_replicate1	DIV20_replicate 2	DIV20_replicate 3	DIV20_replicate 4	DIV1_replicate 1	DIV1_replicate 2	DIV1_replicate 3	DIV1_replicate 4
ENSMUSG00000051951	2335.4	2378.46	2669.82	2799.63	485.572	704.322	902.961	1339.89
[truncated: 17,913 more rows]

## Sheet: NMRI_mRNA_TPM_values
	DIV20_replicate1	DIV20_replicate 2	DIV20_replicate 3	DIV20_replicate 4	DIV1_replicate 1	DIV1_replicate 2	DIV1_replicate 3	DIV1_replicate 4
[truncated: 49,315 more rows]

[truncated: 1 more sheets: NMRI_mRNA_Differential_expressi]
