# Supplementary material for: DDHD2 provides a flux of saturated fatty acids for neuronal energy and function
Source: Nat Metab. 2025 Sep 30;7(10):2117–41. doi: 10.1038/s42255-025-01367-x (PMC12552131; doi:10.1038/s42255-025-01367-x)
Supplement: Supplementary file 6 — Human DDHD2 mutations causing HSP54. The table shows the reported human mutations of DDHD2 and associated symptoms of individuals with HSP54, and whether the DDHD2 mRNA and protein product levels were reported6,11,13–15,37–48. See also Extended Data Fig. 5. [file 42255_2025_1367_MOESM6_ESM.xlsx]

## Sheet: DDHD2 mutations
Patient	Reference	Family/ Idividual ID	Relationship	Ethnicity	Inheritance	Mutation (cDNA)	Amino acid change	Mutation type	Gender	Age of onset (yr)	Age of examination (yr)	mRNA/Protein levels assessed?	Symptoms
1	45	Family 1 (W10-1338)/ II-1	Siblings	Dutch Filipino	Heterozygous	c.1804_1805insT; c.2057delA	p.Thr602Ilefs∗18; p.Glu686Glyfs∗35	Frame shift; Frame shift	F	~2	5	Yes: (Cultured fibroblast cell-line of patients): 84% of control (one allele likely escapes non-sense mediated degradation (NMD) (c.2057delA located in last exon which may not trigger NMD)	Intellectual disability; developmental delay; Optic-nerve hypoplasia; Constipation; Urinary and fecal incontinence; Spastic paraplegia; Hyperreflexia; Foot contractures; Thin corpus callosum; periventricular white-matter hyperintensities
2		Family 1 (W10-1338)/ II-2							M	~2	3
3		Family 2/ II-1	Siblings	Canadian	Heterozygous	c.1386dupC; c.1978G>C	p.Ile463Hisfs∗6; p.Asp660His	Frameshift; Missense	F	~2	10	-	Intellectual disability; developmental delay; Optic-nerve hypoplasia; Constipation; Urinary and fecal incontinence; Spastic paraplegia; Hyperreflexia; Foot contractures; Thin corpus callosum; periventricular white-matter hyperintensities
4		Family 2/ II-2							M	~2	7
5	6 and 45	Family 3/ IV-3	4 siblings; 1 daughter, niece	Omanian	Homozygous	c.1546C>T	p.Arg516∗	Nonsense	-	-	-	Yes: Cultured fibroblast cell-line of patient IV-10 (Schuurs-Hoeijmakers et al, 2012) ~12.5% of control (8-fold reduction; Significant reduction in mRNA levels, suggesting that both mutations lead to NMD; levels increased with cycloheximide (+CH))	Developmental delay, delayed walking, abnormal gait, and mild to severe mental retardation; spasticity of the lower limbs with exaggerated tendon reflexes and extensor plantar reflexes
6		Family 3/ IV-4							M	~2	10
7		Family 3/ IV-10							F	~2	21
8		Family 3/ IV-11							F	~2	15
9		Family 3/ IV-12							F	~2	11
10		Family 3/ IV-13							M	~2	10
11		Family 3/ IV-30							F	~2	8
12	45	Family 4 (W12-0041)/ II-1	-	Iranian	Homozygous	c.859C>T	p.Arg287*	Nonsense (Premature stop codon)	M	~2	30	Yes: Cultured fibroblast cell-cell of patients - 46% of control (both alleles likely subject to NMD; levels increased with cycloheximide (+CH))	Intellectual disability; developmental delay; Hypominia; Stabismus; Optic-nerve hypoplasia; Dysartria; Distal weakness; Rigidity lower limbs; Spastic paraplegia; Hyperreflexia; distal weakness; Foot contractures
13	39	THI26003/ II-1	Siblings	Azerbaijan (Iranian)	Homozygous	c.859C>T	p.Arg287*	Nonsense (Premature stop codon)	M	~3	25	Yes: significantly decreased (Schuurs-Hoeijmakers et al, 2012)	Lower limb spasticity: able to walk unsupported at time of examination; short stature; high arched palate; intellectual disability; hypoplastic corpus callosum with possible agenesis of the splenium
14		THI26003/ II-2							F	6	19		Lower limb spasticity: able to walk unsupported at time of examination; short stature; high arched palate; intellectual disability; hypoplastic corpus callosum with possible agenesis of the splenium; SEP/MEP: normal
15		IHG25194/ II-1	Siblings	Indian	Homozygous	c.1982_1983delAT	p.Tyr661Cysfs*8	Frameshift	M	0	2	-	Mild facial dysmorphism, short stature; intellectual disability; corpus callosum abnormalities.
16		IHG25194/ II-2							M	0	9	-	Intellectual disability; corpus callosum abnormalities.
17	14	Family P1242/ II-1	Siblings	Iranian	Homozygous	c.1978G>C	p.Asp660His	Missense	-	<1	15	-	Moderate-severe lower limb spasticity; Dysarthria; mental retardation; ataxia/other cerebellar abnormalities; periventricular white-matter hyperintensities; behavioural disturbances
18		Family P1242/ II-2							-	~1	21	-	Severe lower limb spasticity; severe lower limb weakness; Sphinteric control never acquired; Mental retardation; Mild cerebellar atrophy- mild brainstem atrophy; Mild reduction of motor nerve velocity; Cognitive decline
19	41	Family 1/ II-2	Siblings	Iranian	Heterozygous	c.307T>C c.1978G>C	p.Trp103Arg; p.Asp660His	Missense; Missense	M	~4	40	-	Initial signs of intellectual disability; gait disturbances with progressive worsening; pyramidal tract signs with spastic paraplegia; hyperreflexia; weakness of the right upper limb; bilateral Hoffman and Babinski signs and bilateral palmomental reflex. Hypopallesthesia in the upper and lower limbs and sensorimotor polyneuropathy; interlectual disability; microcephaly and bilateral pes cavus; th…
20		Family 1/ II-2							M	~4	39	-	Initial signs of intellectual disability; gait disturbances with progressive worsening; bilateral nystagmus in lateral gaze, spastic paraplegia, hyperreflexia, weakness of the right upper limb, bilateral Hoffman and Babinski signs and bilateral palmomental reflex; intellectual disability; severe thinning of the corpus callosum; Moderate leukoencephalopathy with cortical, cerebellar and brainstem …
21	37	Family 1/ II-2	Siblings	Japanese	Homozygous	c.658G > T	p.Val220Phe	Missense	F	∼45	69	No: Identified a significant reduction in phospholipase A₁ activity The conclusions regarding the pathogenicity of the mutation were primarily based on the observed enzymatic activity reduction rather than mRNA or protein expression analyses	Late-onset spastic ataxia phenotype, characterized by progressive lower limb spasticity, ataxia, and cognitive impairment; thin corpus callosum and periventricular white matter hyperintensity; (1H-MRS) revealed an abnormal lipid peak in the basal ganglia and thalamus area suggesting lipid accumulation in the brain
22		Family 1/ II-6							F	∼38	65 (died)		Developed gait unsteadiness (38); could not walk independently (55); saccadic eye pursuit; dysarthria, dysphagia, limb muscle weakness, extensor plantar reflexes, limb and truncal ataxia, and urinary incontinence. She died at 65, most likely because of hepatic encephalopathy with hyperammonemia; high serum lactate, pyruvate and ketonuria levels
23	43	Family #1675/ WMD-1675-3-3	Siblings	-	Homozygous	c.1057+5C>G	-	Canonical-splice	M	<1	11	-	Spasticity; dysarthria; Can walk unsupported with abnormal gait; abnormal cerebellar signs; ophthalmological defects (squint (all), astigmatism (M11)); reflexes in lower limbs; vibration sense at ankles (M11 (+); F9 (-); F7 (N/A)); partial sphincter disturbances; high lipid peak (MRI); moderate intellectual disability
24		Family #1675/ WMD-1675-3-4							F	<1	9	-
25		Family #1675/ WMD-1675-3-5							F	<1	7	-
26		Family #1314/ 1314-I-V-1	Cousin	-	Homozygous	c.859C>T	p. Arg287*	Nonsense (Premature stop codon)	F	∼2	20	Yes: significantly decreased (Schuurs-Hoeijmakers et al, 2012)	Tip-toe walking (onset); spasticity; dysarthria; can walk unsupported (F20; F7; F2) or unambulatory (F23); laterally deviated feet (F20; F7); planar and reflexes of lower limbs; plantar reflex; mild-moderate intellectual disability; abnormal cerebellar (F7); Hypoplastic corpus callosum with possible agenesis of the splenium (F2)
27		Family #1314/ 1314-I-V-3	Siblings						F	∼2	23 (died)
28		Family #1314/ 1314-I-V-4							F	∼1	7 (died)
29		Family #1314/ 1314-I-V-5							F	∼1	2
30	11	Family 1/ IV-1	Siblings	Indian	Homozygous	c.859C>T	p. Arg287*	Nonsense (Premature stop codon)	F	∼1	-	Yes: significantly decreased (Schuurs-Hoeijmakers et al, 2012)	Tip-toe walking (onset); increased muscle tone and gait impairment due to progressive bilateral lower limb spasticity; dependent on wheelchairs; severe upper limbs spasticity and rigidity; mild-moderate mental retardation; brisk tendon reflexes and an up going extensor planter response; urinary incontinence (on diapers)
31		Family 1/ IV-3							F	∼1	-
32		Family 1/ IV-7	Siblings						F	∼2	-		Tip-toe walking (onset); increased muscle tone and gait impairment due to progressive bilateral lower limb spasticity; can walk unsupported; mild-moderate mental retardation; brisk tendon reflexes and an up going extensor planter response; no sensory deficiencies; MRI (IV-7): hypoplastic corpus callosum with possible agenesis of the splenium
33		Family 1/ IV-8							F	∼2	-
34	40	Family 12/ II-1	Siblings	-	Homozygous	c.1125+1G>T	-	Canonical-splice	M	< 1	12	-	Infantile-onset spastic paraplegia; delayed speech; intellectual impairment; behaviour abnormalities; MRI brain: thin corpus callosum with paucity of white matter; optic atrophy (M12 only)
35		Family 12/ II-2							F	< 1	9	-
36	38	F1-DDHD2	-	Chinese	Heterozygous	c.297C>A; c.335G>A	p.Tyr99*; p.Arg112Gln	Nonsense; Missense	M	-	-	-	Presented with weakness and spasticity restricted to the lower limbs (considered as a pure form of HSP)
37	47	Patient HSP-4	-	-	Homozygous	c.400C > T	p.Gln134*	Nonsense	M	1	26	-	Delayed development and pyschomotor milestones; moderate disease progression; successively walking difficulties with ataxic-spastic features; loss of ambulation (25); Ataxia; dysarthria; microcephaly and vertical ophtalmoplegia; abnormal MRI (dysgenetic corpus callosum, posterior white matter hyperintensities); Clinical similarities with Niemann-Pick type C, a neuronal lipid storage disease
38	15	Patient 14	-	-	Homozygous	c.1978G>C	p.Asp660His	Missense	-	-	-	-	Main clinical features for individual patients undefined
39		Patient 16	-	-	Homozygous	c.759delT	p. Phe253Terfs*13	Frameshift (Premature stop codon)	-	-	-	-
40		Patient 52	-	-	Heterozygous	c.38delA; c.864A>C	p.Gln13Terfs*16; p.Ile288Ile	Frameshift (Premature stop codon); Synonymous	-	-	-	-
41	46	Patient 1	-	Saudi Arabian	Homozygous	c.1057+5C>G	-	Canonical-splice	F	-	4	-	Global developmental delay, mainly motor with non-progressive spastic gait; initially diagnosed Cerebral palsy (started rehabilitation); microcephaly; spastic paraplegia; exaggerated reflexes and strabismus; no regression, seizure or vision impairment observed; MRI: thin corpus callosum, subtle white matter changes with mild volume loss, mild dilatation of the posterior bodies of the lateral vent…
42	42	Patient 1	-	Iranian	Homozygous	c.1978G>C	p.Asp660His	Missense	F	< 1	14	-	Early-onset psychomotor and language delay, progressive spastic paraplegia, moderate intellectual disability, mood disorder, visual impairment, dysphagia, obesity, and neurogenic findings. EEG showed paroxysmal anomalies; MRI revealed callosal agenesis and optic nerve hypoplasia
43		Patient 2	-	-	Homozygous	c.759delT;	p.Phe253Leufs*13	Frameshift	M	< 1	19	-	early neurodevelopmental delay, progressive spastic paraparesis, loss of independent walking (7), wheelchair bound (16); Dysphagia; severe cognitive delay; severely aggressive behaviour requiring antipsychotics; MRI showed white matter changes and corpus callosum thinning (An older sister, said to have had a similar disorder, had died at age 21 due to cardiorespiratory arrest)
44		Patient 3	-	Italian and Iranian	Heterozygous	c.38delA; c.334C>T	p.Gln13Argfs*16; p.Arg112*	Frameshift; Nonsense	M	< 1	23	-	Global delay (6mon) and diagnosed cerebral palsy (1). Motor and speech impairment progressed slowly; lost the ability to walk autonomously (16)
45		Patient 4	-	-	Homozygous	c.589G>A	p.Gly197Arg	Missense	M	∼1	14	-	The patient showed early psychomotor delay, never achieved independent walking, and developed progressive spasticity with axial hypotonia; Psychomotor delay (severe motor impairment (wheelchair bound) and pseudobulbar dysarthria); abnormal eye movement (Nystagmus); severe cognitive delay; Postural kyphosis with hypotonic trunk and neck hypostenia; white matter loss and thin corpus callosum
46		Patient 5	-	Italian	Homozygous	c.1978G>C	p.Asp660His	Missense	F	∼2	16	-	early-onset psychomotor delay; progressive spastic paraplegia; severe intellectual disability; never achieved independent walking. By age 14, exhibited spasticity, dysarthria, strabismus, bradykinesia, and contractures. MRI showed thin corpus callosum
47		Patient 6	-	Italian	Heterozygous	c.339_340insACG; c.2096A>G	p.Cys113_Trp114insThr; p.Tyr699Cys	Insertion; Missense	M	40	46	-	No problems during neonatal period, developmental milestones were reported as normal and diagnosed with celiac disease in infancy. At 40, exhibited gait issues and right leg spasticity; spastic tetraparesis, sensory deficits, dysarthria, frontal signs, and mixed motor polyneuropathy. MRI was normal, but evoked potentials showed motor pathway impairment. remains ambulatory despite progressive spas…
48		Patient 7	-	Polish	Homozygous	c.340-341insA	p.Thr114Asnfs*11	Frame shift	M	∼1	8	-	Initially diagnosed with cerebral palsy, showed delayed psychomotor development, toe-walking, ADHD, and thin corpus callosum on MRI. Slow development but lacked significant spasticity. Sister had developmental delay, autistic traits, dysmorphic features, and a de novo MEF2C mutation.
49		Patient 8	-	Italian	Heterozygous	c.942delC; c.806C>T	p.Thr314*; p.Pro269Leu	Nonsense; Missense	M	45	56	-	Normal early developmental milestones. Presented with lower limb spasticity, ptosis, and mild motor symptoms (51 y.o). Over five years, symptoms progressed to spastic paraplegia, ataxia, and cognitive deficits. MRI showed corpus callosum thinning; electrophysiology revealed sensory neuropathy and delayed central conduction.
50	44	Patient 62	-	-	Heterozygous	c.292C>T; c.1978G>C	p.Arg98Trp; p.Asp660His*	Missense; Missense	M	-	-	-	No symptoms provided, however, p.D660H inaccurately labelled as p.N660H (*), corrected.
51	48	Patient 1	-	Chinese	Heterozygous	c.168G>C; c.1505T>C	Trp56Cys; Phe502Ser	Missense; Missense	F	4	9	-	Tip-toe walking (onset); Progressive spasm of the lower limbs; muscle weakness; intellectual disability; MRI: periventricular leukomalacia and thinning of the corpus callosum
52	13	Family A/ A-II-2	-	Taiwanese	Heterozygous	c.335G>A; c.1978G>C	p.Arg112Gln; p. Asp660His	Missense; Missense	F	35	61	Yes: mRNA and protein expression using HEK293T cells transfected with FLAG‐tagged WT or DDHD2 mutated constructs (in vitro) No change in mRNA expression of DDHD2 (RT-PCR: p.R112Q, p.Y606*, and p.D660H); Significantly reduced relative protein level (Western Blot: R112Q/Y606*, R112Q/D660H and R112Q 24h post-transfection) (Decreased protein stability and truncated protein due to nonsense mutation (Y…	Motor developmental milestones in childhood were normal; following onset (35), insidious motor function regression and unsteady gait (indicated pyramidal and cerebellar manifestations); able to stand and walk independently until age 55. At age 61, lower limb spasticity; mild weakness of hip flexor; increased deep tendon reflexes (DTRs) of biceps/knee; decreased DTRs ankle; bilateral extensor plan…
53		Family B/ A-II-3	-	Taiwanese	Heterozygous	c.335G>A; c.1818C>A	p.Arg112Gln; p.Tyr606*	Missense; -	F	45	68		Initial symptoms included lower extremity stiffness and frequent falls beginning at age 45. Her motor function deteriorated gradually, and from age 60 onward, she only could walk fewer than 10 steps at a time. Also experienced urinary urgency and occasional incontinence; lower limb spasticity, mild weakness of hip flexors and knee flexors, general hyperreflexia and bilateral extensor plantar resp…
54		Family C A-II-6	-	Taiwanese	Homozygous	c.335G>A	p.Arg112Gln	Missense	F	50	62		Normal early motor development and began to have gait disturbance at age 50. Mobility worsened, require two assistive canes for walking at age 59. Lower limb spasticity, mild weakness of hip flexors, increased DTRs of knee but decreased in ankle jerks, and bilateral extensor plantar responses; Impaired sensation of all modalities over the distal lower limbs (ength‐dependent peripheral neuropathy)…
