# Supplementary material for: DDHD2 provides a flux of saturated fatty acids for neuronal energy and function
Source: Nat Metab. 2025 Sep 30;7(10):2117–41. doi: 10.1038/s42255-025-01367-x (PMC12552131; doi:10.1038/s42255-025-01367-x)
Supplement: Supplementary file 7 — Proteomic analysis of hippocampal neuronal cultures. The table shows proteomic analysis of hippocampal neurons (+Ara-C) from C57BL/6J, Ddhd2−/− and Ddhd2−/− supplemented with 1 µM S-CoA or M:P:S-CoA for 48 h and analysed at DIV 21–22. [file 42255_2025_1367_MOESM7_ESM.xlsx]

## Sheet: Summary
Tab	Output
Protein_intensities	Protein Intensities (normalised, transformed, imputed, and sva + batch corrected)
DE_limma	Differential expression statistics, KO = DDHD2KO vs WT, STER = DDHD2KO + stearic CoA vs WT, TRIPLE = DDHD2KO + MyrPalmStear- CoA vs WT
GSEA	Gene Set Enrichment Analyses table
Pathway_enrichR	EnrichR pathway analyses using multiple databases (KEGG, Reactome, Wikipathway)

## Sheet: Protein_intensities
Protein	ENTREZID	SYMBOL	CTRL_1	CTRL_2	CTRL_3	CTRL_4	CTRL_5	KO_MyrPalmSterieCoA_1	KO_MyrPalmSterieCoA_2	KO_MyrPalmSterieCoA_3	KO_MyrPalmSterieCoA_4	KO_MyrPalmSterieCoA_5	KO_1	KO_2	KO_3	KO_4	KO_5	KO_Sterie_1	KO_Sterie_2	KO_Sterie_3	KO_Sterie_4	KO_Sterie_5
A0A023T778	66441	Magohb	-2.85371	-2.52127	-3.786	-2.7077	-3.66943	-2.89586	-2.69557	-3.24576	-3.61563	-3.20082	-7.46637	-7.94572	-7.50385	-7.63242	-7.93742	-7.41729	-7.60967	-7.22337	-6.8492	-6.95895
A0A067XG46	19893	Rpgr	-2.43824	-2.5222	-2.40515	-2.59666	-2.56476	-2.27246	-2.38151	-2.44518	-2.3599	-2.28686	-2.86541	-2.95733	-2.89307	-2.85045	-3.03651	-2.86703	-2.81181	-2.81292	-2.64406	-2.77894
A0A076FR46	57138	Slc12a5	-5.99299	-4.5451	-4.86171	-5.79729	-5.38368	-5.71411	-4.87151	-5.14442	-5.12298	-5.30036	1.4362	1.45355	2.17318	1.80461	1.60484	2.04998	1.34187	1.47807	1.64986	1.56699
A0A087WNL7	100043597	Srcap	-2.98736	-2.71663	-2.7699	-2.47063	-2.80119	-2.69466	-2.75477	-2.68392	-2.82268	-2.36248	-7.42242	-5.12933	-6.764	-6.66537	-4.86103	-5.44971	-5.64178	-6.45772	-7.96759	-6.50617
A0A087WNL7	100043597	Srcap	-4.06743	-5.15514	-5.06288	-5.59863	-5.1505	-4.8959	-6.91613	-6.71932	-7.06918	-5.2193	-3.43329	-3.14387	-3.86922	-3.4203	-3.89672	-3.64623	-2.63776	-2.90483	-2.83121	-2.89355
A0A087WNM2			-3.44945	-3.21177	-4.11895	-3.08851	-2.35362	-1.85858	-3.67419	-2.82986	-3.02975	-2.2647	-5.2717	-6.86306	-7.11608	-6.79746	-7.4729	-8.36192	-6.79421	-6.05536	-6.11099	-6.66074
A0A087WNM9	67703	Kirrel3	-1.32163	-1.35504	-1.46869	-1.42459	-1.12753	-1.39002	-1.60183	-1.55224	-1.40197	-1.35173	-1.39087	-1.34768	-1.49447	-1.47732	-1.40958	-0.545937	-0.401344	-0.395714	-0.618708	-0.523303
A0A087WNN3			-3.61435	-3.84181	-3.00595	-2.97182	-3.62791	-4.34647	-3.61363	-3.40494	-4.01838	-3.55535	-7.36112	-6.61582	-7.07474	-7.12394	-6.32114	-6.04453	-6.23124	-6.66829	-7.08968	-6.53061
A0A087WNP0			-4.91855	-3.92878	-5.81826	-7.02391	-5.27935	-5.18938	-6.25038	-6.72015	-7.42516	-4.12748	-0.38051	0.13312	0.340697	-0.0814399	-0.623556	-1.08832	-0.921629	-0.83054	-1.50732	-0.91581
A0A087WNP6	321022	Cdv3	-1.08929	-1.21279	-1.34046	-0.886451	-0.78044	-1.28564	-1.78476	-1.52902	-1.38922	-1.6034	-0.163247	-0.457845	-0.695238	-0.540574	-0.547646	0.277759	0.688629	0.823095	0.731353	0.631953
A0A087WNT1	67923	Eloc	1.5737	1.28239	0.306848	1.40313	1.05763	1.41372	1.57314	1.08419	1.33426	1.2035	1.16207	1.07772	1.14975	1.04182	1.15191	1.2329	1.09337	1.28533	1.07021	1.294
A0A087WNU5			-0.547506	-0.740318	-0.594793	-0.683748	-0.502311	-0.847135	-0.959577	-0.976527	-0.804175	-0.693896	-2.7471	-2.8425	-2.87537	-2.84095	-2.92422	-2.38602	-2.23224	-2.2384	-2.26384	-2.30016
A0A087WNV1	15463	Agfg1	0.587928	0.62454	1.04005	0.628558	0.631489	0.329168	0.511447	0.36118	0.70337	0.413328	-0.560265	-0.77284	-0.54908	-0.516262	-0.786096	-0.721416	-0.781916	-0.777087	-0.434452	-0.721009
A0A087WNW2			-5.46535	-5.9889	-6.12981	-4.81686	-6.46112	-6.01002	-4.20076	-6.09631	-4.61582	-4.64915	1.8252	1.54647	1.89628	1.72256	1.81495	2.11232	1.63806	1.69384	1.83952	2.03481
A0A087WNW3	16709	Ktn1	-0.965345	-0.643398	-1.19309	-0.413716	-0.910078	-1.10635	-0.29248	-0.592463	-0.942576	-0.403701	-6.80631	-8.68993	-7.45906	-7.76009	-8.73066	-8.72764	-8.60904	-7.82855	-7.07514	-7.76203
A0A087WNW8	76707	Clasp1	0.62612	0.535939	0.688548	0.545637	0.602112	0.470152	0.606005	0.554009	0.634585	0.563351	0.425218	0.288807	0.449763	0.420646	0.292045	0.686777	0.641711	0.661097	0.777531	0.677338
A0A087WNY2			-2.32661	-1.85013	-2.58345	-2.30648	-2.29836	-2.16291	-1.64292	-2.01316	-2.09589	-1.60463	-6.46378	-5.83131	-5.93977	-6.21565	-5.68268	-5.23735	-5.62742	-5.70923	-6.3606	-5.70375
A0A087WNZ7	14897	Trip12	-8.01314	-4.71139	-6.59063	-5.70011	-5.73364	-5.71572	-5.91203	-4.2395	-5.4103	-8.88029	-1.89477	-1.81825	-1.67381	-1.78141	-1.03657	-1.34627	-2.22852	-1.57347	-1.58247	-1.82723
A0A087WNZ7	14897	Trip12	-0.524024	-0.847128	-0.970257	-0.180016	0.14586	-1.01873	-0.872666	-0.596855	-0.696904	-0.10479	-7.04975	-6.32837	-7.1954	-7.29792	-6.18597	-7.60165	-7.33287	-7.57626	-8.95849	-7.94526
A0A087WNZ9	50779	Rgs6	-1.94564	-1.24011	-2.99007	0.191971	-0.343527	-0.780318	-0.922669	-0.145607	-0.957022	-0.183528	-8.34183	-7.121	-9.13495	-9.19657	-6.70055	-6.75354	-6.12225	-6.18129	-8.84098	-6.86785
A0A087WNZ9	50779	Rgs6	-5.30947	-5.33116	-4.7287	-8.27017	-5.76749	-5.41178	-4.91848	-5.61735	-4.66822	-5.17361	-0.102918	0.0914001	1.74988	1.22792	-0.133723	-0.411032	-1.60648	-1.77135	-1.0215	-1.60538
A0A087WP01	216150	Cdc34	0.557182	0.161415	0.470013	0.050466	0.38594	-0.539222	-0.259007	-0.468699	-0.155434	-0.266149	-6.80311	-6.79601	-6.55333	-6.64769	-6.79113	-5.95672	-6.1323	-6.20628	-6.16874	-6.19366
A0A087WP24			-2.89078	-3.19565	-1.7073	-4.24269	-4.77221	-3.1538	-1.40084	-2.91261	-2.61573	-2.00446	-5.75583	-7.38493	-4.79302	-5.16646	-7.59621	-7.51503	-8.50183	-8.27783	-5.63246	-7.31132
A0A087WP32			-4.88961	-5.56185	-5.58454	-8.08664	-6.28924	-4.22888	-5.79356	-6.77143	-5.0041	-5.49678	-5.45767	-4.55847	-4.34845	-4.10147	-5.22623	-4.6227	-4.93077	-5.32321	-4.68213	-5.17219
A0A087WP33	245860	Atg9a	-0.407298	-0.523872	-1.6405	-0.404598	-0.293335	-0.179654	-0.361565	-0.324095	-0.421562	-0.347496	-0.954816	-1.13947	-1.26911	-1.38477	-1.11142	-1.12442	-0.954594	-0.677515	-1.2608	-0.91234
A0A087WP36			-5.91099	-6.54821	-8.63831	-8.31509	-6.64647	-3.60025	-6.75737	-5.78991	-6.72901	-6.07367	-5.9391	-7.01826	-6.77895	-6.53464	-7.90232	-5.44504	-4.38103	-3.65771	-3.29166	-4.01184
A0A087WP41			-1.38256	-1.5845	-1.31915	0.326457	-0.684234	0.372373	-1.22095	-0.435466	-0.836497	0.486854	-5.23212	-7.0451	-7.81555	-7.10722	-7.63149	-9.55448	-7.48001	-6.94434	-6.51812	-7.26495
A0A087WP54	68187	Fam135a	-4.52645	-4.35284	-5.36627	-4.85629	-4.19039	-5.00511	-3.19794	-3.6631	-4.23138	-2.74858	-7.97181	-6.81361	-6.78835	-7.69312	-6.36249	-6.88466	-7.73941	-7.96351	-9.8697	-8.14444
A0A087WP55	353287	Clec18a	-6.54079	-4.96975	-7.33127	-6.61437	-4.65194	-6.71051	-4.52268	-4.20541	-4.4128	-6.86744	-6.13495	-5.04449	-4.23437	-5.51268	-3.89903	-3.02502	-5.07297	-4.76465	-6.8565	-5.34307
A0A087WP69	213452	Dstyk	-2.75482	-3.00593	-2.6451	-3.33299	-2.99043	-3.13245	-3.10802	-3.17361	-3.05345	-3.13195	-3.03717	-2.85133	-2.6932	-2.72119	-2.88665	-2.61352	-2.79554	-2.94035	-2.79953	-2.87329
A0A087WP80	268890	Lsamp	3.92675	3.57105	1.47298	3.33381	3.78197	4.08995	4.04982	3.86984	3.80748	3.70755	3.77759	3.28947	3.58473	3.21566	3.36111	4.09496	4.04896	4.61954	3.84082	4.29582
A0A087WP85	16709	Ktn1	-4.44091	-4.304	-5.34775	-4.43082	-5.98145	-7.11079	-4.90008	-6.90521	-7.05318	-4.5885	-0.539992	-0.65319	0.219916	-0.462087	-0.519444	-1.0742	-1.84843	-1.72941	-1.79027	-1.13639
A0A087WP98			-4.51239	-6.76684	-4.61757	-4.89599	-4.92613	-8.54781	-8.35375	-10.5899	-6.05535	-6.82945	-2.13079	-2.67384	-3.2207	-2.55981	-3.17347	-4.36404	-3.42035	-3.78742	-3.47449	-3.99229
A0A087WPA4			-3.82153	-3.99588	-4.21184	-5.02486	-3.87741	-4.44094	-4.56705	-4.94427	-4.23735	-4.09423	-9.56265	-7.33446	-8.30743	-8.43906	-7.26087	-5.58816	-6.11228	-6.8849	-8.34279	-7.04559
A0A087WPF7	319974	Auts2	-4.03548	-5.48286	-2.99588	-4.75995	-3.69271	-6.06202	-6.47783	-6.52269	-4.73231	-5.60937	-6.9214	-7.64552	-7.55117	-7.10532	-8.03099	-7.53792	-6.85448	-7.10605	-6.3559	-7.31886
A0A087WPG3			-5.35412	-5.65987	-5.31231	-4.45919	-5.72001	-7.03627	-4.70298	-5.87495	-4.39465	-7.12601	-3.60763	-4.00026	-3.06095	-3.33143	-3.21276	-3.20472	-4.46685	-4.32329	-3.74618	-4.01619
A0A087WPG3			-3.58488	-4.77675	-3.77968	-3.78462	-4.88393	-4.34618	-4.20506	-4.7524	-4.41368	-4.16151	-7.3152	-6.18165	-6.9548	-6.66459	-6.10893	-7.43074	-7.54286	-8.23736	-8.26949	-7.86613
A0A087WPK3	16978	Lrrfip1	-6.44966	-4.26472	-4.43442	-6.17646	-4.59737	-5.47619	-5.66273	-3.92584	-4.62304	-8.46452	-0.115048	-0.0451193	0.90802	0.721202	0.519609	1.05138	-0.173502	0.133231	0.816308	-0.0367579
A0A087WPL5	13211	Dhx9	0.818196	1.09263	0.395117	1.38968	1.22572	1.18937	0.986092	1.35749	0.803854	1.20342	-6.89432	-6.67852	-7.18582	-7.21427	-6.59705	-5.95185	-5.71362	-5.64606	-6.33784	-5.83214
A0A087WPM2	68507	Ppfia4	-6.07413	-6.72767	-5.60177	-6.72181	-5.78709	-6.02674	-7.2395	-4.43291	-7.77573	-7.2926	-1.19201	-1.18525	-1.19565	-1.16362	-1.16437	-1.70084	-1.36948	-1.54824	-1.38741	-1.61918
A0A087WPP1	12288	Cacna1c	-2.20109	-2.26235	-2.21388	-2.08022	-2.27261	-2.01263	-2.33811	-2.19564	-2.29449	-2.30174	-2.14674	-2.16013	-2.34521	-2.20711	-2.21244	-2.45637	-2.27593	-2.28757	-2.19302	-2.27484
A0A087WPP8	329165	Abi2	-0.777733	-1.05975	-0.372861	-0.637358	-0.728265	-1.2213	-1.34447	-1.16402	-1.118	-1.16818	1.17686	1.12406	0.973547	1.13092	1.08212	0.888072	1.09473	0.973242	1.14643	0.982844
A0A087WPR9	227298	Retreg2	-5.22636	-7.58933	-4.26192	-6.30287	-5.14321	-5.82667	-6.29139	-5.49989	-4.88847	-5.1918	-3.28337	-2.82917	-3.45192	-3.01786	-3.01979	-2.40077	-1.78778	-2.6525	-2.63427	-2.84417
A0A087WPT9			-5.71382	-5.53479	-4.95786	-4.22052	-4.67249	-7.16778	-4.99362	-6.67445	-3.9781	-4.89861	-1.02475	-1.72083	-1.42287	-1.62842	-1.41133	0.15551	-0.0246759	0.142455	-0.179491	-0.0736633
A0A087WPV1			-3.78132	-3.90479	-4.39654	-4.10129	-5.19524	-2.30577	-3.27917	-3.22489	-4.28075	-3.17718	-7.47959	-5.5101	-6.81611	-6.51531	-5.53998	-4.95768	-5.06762	-5.76126	-6.22275	-5.35121
A0A087WQ06			-2.93867	-2.72957	-2.49993	-0.712407	-6.58746	0.284123	-0.072219	-1.68575	-2.35688	-0.946071	-6.24203	-6.02952	-6.84866	-5.78265	-6.18578	-8.96152	-8.7268	-9.04318	-6.55739	-7.40922
A0A087WQ16	17686	Msh3	-7.57982	-5.94133	-5.31422	-4.30724	-3.82127	-6.79354	-7.25698	-6.78188	-5.44283	-3.92458	-5.32144	-4.5199	-7.17262	-6.73234	-4.70337	-7.74753	-5.88499	-6.23459	-8.76722	-7.35449
A0A087WQ32	27392	Pign	-5.48447	-4.85611	-5.25332	-4.11323	-5.10014	-7.83381	-4.47643	-5.68101	-5.23323	-6.00455	-5.68881	-7.60071	-5.52443	-6.40427	-6.91331	-7.37245	-8.47441	-7.6366	-7.06936	-7.44301
A0A087WQ50			-7.05786	-7.56455	-5.1196	-6.3813	-7.7162	-7.98675	-5.27938	-5.59193	-7.01115	-4.84739	-3.27581	-3.29058	-2.47755	-2.97193	-2.90956	-2.07581	-2.73978	-3.27185	-2.77986	-2.59098
A0A087WQ84			-2.54087	-2.07784	-1.24548	-2.78571	-2.47016	-2.98396	-2.59759	-2.67196	-2.58175	-2.89517	-6.29808	-7.1327	-6.06542	-6.14313	-7.2368	-6.61965	-6.90138	-6.72736	-5.55105	-6.50564
A0A087WQ86	210293	Dock10	-1.094	-1.37625	-1.84078	-2.81638	-1.45551	-2.24373	-2.31776	-2.67622	-2.21496	-2.41482	-7.19952	-7.37203	-6.55492	-6.84636	-7.54863	-7.24186	-7.65073	-7.50659	-7.35723	-7.56043
A0A087WQ86	210293	Dock10	-5.71233	-4.32022	-4.39771	-7.08285	-4.41587	-4.36564	-5.5372	-4.83575	-5.02069	-4.29976	-2.45918	-2.25163	-1.92421	-2.07649	-2.77815	-2.1009	-1.97154	-1.9629	-2.07753	-2.32242
A0A087WQ98			-4.42589	-2.79519	-2.5564	-4.6624	-2.67148	-4.19291	-3.72738	-3.02661	-3.37388	-3.91985	-5.64056	-8.16013	-5.82608	-6.32793	-8.37856	-7.36888	-7.51223	-6.50428	-5.0909	-6.74439
A0A087WQB0			-2.81585	-2.45332	-3.02656	-2.04672	-1.65091	-1.65211	-2.28742	-1.5005	-1.95771	-1.5584	-5.70774	-6.22831	-6.67057	-6.61834	-6.32883	-6.36253	-5.58425	-5.25609	-5.90781	-5.72951
A0A087WQC2			-5.11966	-5.37739	-6.20013	-5.45806	-5.84086	-5.31431	-5.62439	-6.04746	-6.36045	-4.93387	-3.48501	-4.57701	-4.10825	-4.14949	-4.95053	-6.69714	-6.198	-5.73427	-5.30803	-5.64571
A0A087WQE9			-6.74372	-7.4309	-6.61616	-8.67111	-6.17695	-5.01092	-5.95711	-5.42792	-4.3209	-6.02918	-3.55122	-3.00617	-2.95126	-2.87162	-3.17489	-4.64389	-4.80438	-5.10257	-5.26155	-5.50891
A0A087WQF0	235044	Plppr2	-2.86512	-3.26022	-4.44608	-2.99867	-2.89834	-2.79853	-3.09591	-2.70312	-3.09416	-3.7471	-1.21888	-1.3161	-1.42334	-1.52686	-1.13749	-0.752082	-0.758069	-0.477495	-1.02241	-0.705341
A0A087WQH8			-1.67935	-1.94384	-5.26347	-1.99665	-1.37855	-1.81932	-1.85453	-2.07591	-2.02563	-2.05583	-3.19426	-3.34114	-3.5583	-4.08417	-3.1311	-4.47172	-4.42491	-3.73195	-5.64137	-4.39197
A0A087WQK5	66967	Edem3	-2.97874	-2.6574	-2.65068	-2.70518	-3.70694	-2.25105	-2.41009	-2.56183	-3.09383	-2.50721	-3.98063	-3.29093	-3.6745	-3.51163	-3.28943	-2.63302	-2.77315	-3.05379	-2.81736	-2.68114
A0A087WQL2			-5.92293	-6.26095	-6.20119	-6.18536	-4.86283	-7.03273	-6.49953	-6.81113	-5.52006	-5.99448	-4.74572	-6.40623	-5.46527	-5.73052	-6.55846	-4.76331	-4.4115	-3.80213	-3.78562	-4.30595
A0A087WQL2			-4.35773	-3.89646	-5.46755	-5.12791	-4.21646	-4.23371	-4.06262	-4.16561	-4.4135	-4.19008	-8.8418	-7.00951	-7.61917	-8.06618	-6.72385	-5.93052	-6.67902	-7.00699	-8.71422	-7.21902
A0A087WQN7	24127	Xrn1	-1.643	-1.72563	-1.32697	-1.92136	-1.71649	-1.51717	-1.70986	-1.57504	-1.73742	-1.42419	-2.30307	-2.22649	-2.22231	-2.1756	-2.33606	-1.8907	-1.81816	-1.935	-1.78884	-1.89029
A0A087WQS2			1.43326	1.6871	2.02876	1.8193	1.43528	1.40686	1.69621	1.60821	1.62602	1.49556	-0.938943	-0.830011	-0.820331	-0.785277	-0.743606	-0.529789	-0.679845	-0.772174	-0.561158	-0.637299
A0A087WQT0			-3.1828	-3.31586	-2.33168	-3.15849	-2.41512	-2.55165	-3.58308	-2.62805	-3.10166	-2.04229	-7.90109	-5.74789	-7.66839	-7.35555	-5.83027	-6.93212	-6.41305	-7.39087	-8.92025	-7.69748
A0A087WQV4	68235	Mturn	-1.7751	-5.51058	-2.28939	-1.3928	-2.30964	-2.47091	-1.89978	-0.335197	-1.57929	-2.00058	-7.67118	-8.82813	-8.97032	-8.67706	-8.49144	-7.97651	-7.13481	-7.42648	-7.09025	-7.47402
A0A087WQV8	107831	Adgrb1	-6.21116	-5.81797	-4.53022	-5.61134	-6.43096	-5.804	-4.85001	-4.57531	-4.49225	-7.5917	-0.480574	-0.154795	0.503117	0.594406	0.50224	0.593233	-0.686972	-0.919549	0.379481	-0.413617
A0A087WR00			-1.70062	-1.83061	-1.02733	-1.73133	-2.10674	-1.76161	-1.7397	-1.65119	-1.94848	-1.79609	-2.04991	-1.55799	-1.7228	-1.59466	-1.53409	-3.04314	-3.18634	-3.53347	-3.2338	-3.28086
A0A087WR39			-2.95685	-3.36313	-3.49656	-2.74119	-3.1173	-3.14808	-3.68472	-3.68185	-3.46083	-3.59518	-6.17806	-7.63347	-7.25819	-7.02653	-7.89896	-7.77016	-7.10175	-6.58275	-5.81093	-6.63471
A0A087WR50	14268	Fn1	-4.3301	-5.81681	-4.96058	-7.77342	-6.14152	-4.97135	-6.53999	-6.59806	-6.10794	-6.74944	-3.26822	-2.37172	-2.01859	-1.7595	-2.87287	-3.58137	-3.99481	-4.55762	-3.59616	-4.24813
A0A087WR50	14268	Fn1	-1.71463	-1.86562	-1.63248	-0.846179	-2.99539	-4.79834	-3.823	-5.70804	-4.24673	-3.75754	-7.26657	-6.09723	-6.92446	-6.68702	-5.95896	-5.78266	-6.09958	-6.66423	-6.75202	-6.14244
A0A087WRB7	240753	Plekha6	-1.86078	-2.35293	-1.63766	-3.05532	-2.65001	-2.55521	-2.19973	-2.64982	-2.56825	-2.01126	-6.37443	-6.93931	-5.94137	-6.10016	-7.1699	-7.64554	-7.8968	-7.88248	-6.9804	-7.59729
A0A087WRE3	226518	Nmnat2	-3.74217	-6.37039	-3.55213	-4.14839	-4.99295	-4.11776	-5.16748	-5.13909	-4.1593	-4.28999	-3.37474	-2.61653	-4.01641	-3.08097	-2.90636	-3.53701	-2.6162	-3.57869	-3.15843	-3.38433
A0A087WRE5	75686	Nudt16	-4.98365	-4.786	-6.74968	-5.02879	-5.48024	-5.36021	-4.83609	-4.65132	-6.18248	-5.74692	-1.36575	-1.69973	-1.12209	-1.64329	-1.39147	-1.38559	-1.86929	-1.36279	-1.75749	-1.30006
A0A087WRE7	76187	Adhfe1	-1.09767	-7.31821	-2.74397	-1.84313	-1.81085	-2.24676	-3.08154	-3.69302	0.243702	-0.2793	-0.0289412	0.311276	-2.28775	-1.03262	-0.120805	-9.02583	-6.70319	-7.98945	-9.13569	-8.69315
A0A087WRF2	347722	Agap1	0.900526	0.759845	1.21234	1.5171	0.699621	1.38679	0.758237	0.793291	1.1242	0.74211	-6.45704	-6.28898	-6.94084	-6.47767	-6.36702	-5.82006	-5.42362	-5.58833	-5.28081	-5.49515
A0A087WRG0	18640	Pfkfb2	0.15374	-0.237004	0.960388	0.635653	-0.663272	0.0996922	-0.300392	-0.50579	-0.0269119	-0.734915	-7.09134	-6.61644	-7.19122	-6.61289	-6.63316	-7.51869	-7.42973	-7.86312	-7.02656	-7.46141
A0A087WRG0	18640	Pfkfb2	-6.25637	-5.47075	-4.25616	-6.28149	-5.28313	-4.63637	-6.81256	-5.42501	-5.95924	-5.54478	-1.02774	-0.421538	-1.42188	-0.771387	-0.960663	-1.48698	-0.56255	-0.9808	-0.709267	-1.15756
A0A087WRH2	23873	Faim	-1.31554	-1.37988	-0.881676	-1.36947	-1.52793	-1.29933	-1.23294	-1.17986	-1.41279	-1.15775	-1.35467	-1.02875	-1.12033	-1.07894	-1.02088	-0.552903	-0.642311	-0.867389	-0.751762	-0.723948
A0A087WRI5			-6.71396	-5.54525	-4.90371	-4.58202	-6.22866	-6.36724	-5.70189	-6.42577	-5.59837	-5.44637	-5.48915	-4.86627	-5.73086	-5.4156	-4.70867	-2.73129	-2.6466	-2.97795	-3.00041	-2.76265
A0A087WRM2			-7.27085	-7.21027	-6.10629	-8.1121	-5.69427	-4.88461	-6.70229	-5.73085	-4.88844	-5.04852	1.62123	1.77829	1.11022	1.51349	1.19363	1.75398	2.73804	2.50593	2.16847	1.85562
A0A087WRN5			-2.22452	-2.01436	-1.05031	-3.18493	-3.74792	-2.67045	-2.80715	-3.00386	-2.9315	-4.69018	-10.2516	-6.63862	-7.70083	-7.40888	-6.15078	-3.58303	-5.26861	-6.71647	-6.67666	-5.95464
A0A087WRT4	14107	Fat1	-0.669867	-0.659894	-0.453954	-1.36169	-0.848591	-0.665531	-0.826801	-0.857417	-0.827459	-0.731735	-2.47918	-2.30184	-2.09213	-2.12678	-2.41735	-0.331507	-0.493117	-0.600827	-0.404406	-0.534865
A0A087WRX8			-0.741238	-0.717485	-0.597481	-0.377074	-0.679307	-2.31509	-0.0108277	-0.397454	-0.677078	-1.30963	-6.59674	-7.98555	-6.22081	-6.91569	-7.47897	-6.2016	-7.12737	-6.59653	-5.98724	-6.40839
A0A087WRY3	98415	Nucks1	-4.07407	-4.16771	-2.87231	-4.03996	-4.00395	-4.30186	-4.20935	-3.68033	-3.6982	-5.26173	-3.09757	-2.93916	-2.71328	-2.54482	-2.72612	-2.66723	-3.07805	-3.31947	-2.5778	-3.14356
A0A087WS46	55949	Eef1b2	-7.40257	-6.14691	-4.52002	-5.65439	-6.92469	-5.00167	-5.76197	-4.10303	-6.12084	-6.19659	2.04237	2.41251	1.83594	2.38691	2.50841	1.81976	2.05664	1.69032	2.75591	2.10221
A0A087WS50			-3.61313	-3.30269	-3.33014	-3.03914	-2.89261	-2.46295	-3.13589	-2.66238	-3.13116	-1.89177	-6.15059	-7.77085	-7.4943	-7.36584	-8.223	-8.65408	-7.56105	-6.99333	-6.55922	-7.23229
A0A087WS76	22625	Map3k19	-5.73841	-5.93355	-4.52454	-4.76099	-7.4334	-6.82566	-4.88089	-5.68851	-7.09861	-4.8297	0.637315	0.957616	1.28046	1.11785	1.22322	1.40273	0.831641	0.333098	1.16978	1.32768
A0A087WS83	12290	Cacna1e	0.535696	0.341951	0.611482	0.642067	0.37672	0.207234	0.218305	0.210519	0.224585	0.172198	-1.14871	-1.10132	-1.20029	-1.11828	-1.08373	-1.61578	-1.58108	-1.66071	-1.55799	-1.59676
A0A087WS96	212531	Sh3bgrl2	-1.81266	-1.9857	-2.44383	-1.40215	-1.76185	-1.56804	-2.05616	-1.74923	-1.94579	-2.21654	-5.20738	-5.85586	-5.93433	-5.77983	-5.90009	-7.05683	-6.6293	-6.30848	-6.18173	-6.42163
A0A087WSE3	11790	Speg	-7.27574	-5.23335	-5.35437	-5.86573	-5.45522	-5.49963	-7.47533	-5.9155	-6.25212	-7.7788	-4.29685	-3.80468	-4.87736	-4.24597	-3.89781	-5.36043	-4.80383	-4.79645	-4.70923	-5.12272
A0A087WSE3	11790	Speg	-1.86362	-1.80033	-2.40215	-1.84837	-1.57036	-1.92091	-1.07915	-1.12933	-1.6157	-0.823931	-6.95086	-6.48097	-6.53867	-6.98683	-6.23609	-7.82168	-8.13122	-8.18237	-9.23539	-8.33177
A0A087WSG5			-6.91448	-5.42889	-3.39346	-3.16345	-5.26713	-3.35126	-6.1008	-5.17395	-4.19354	-4.47078	-7.32506	-7.01092	-9.86	-8.08383	-7.57577	-9.62048	-7.32859	-7.80763	-7.12988	-7.93665
A0A087WSJ7			-0.587257	0.145427	-0.117006	0.347962	0.195817	0.188335	-0.241118	0.29813	-0.345419	0.532747	-6.66152	-5.97821	-6.94432	-6.83978	-5.97641	-5.55722	-5.13832	-5.31663	-6.16231	-5.50952
A0A087WSK5			-4.17659	-6.64428	-4.41123	-4.94611	-5.77368	-6.20253	-5.07703	-4.27146	-6.60326	-4.86203	-6.28143	-5.38025	-5.51067	-5.73352	-5.0239	-3.36065	-3.69234	-4.57237	-4.78355	-4.0788
A0A087WSM1	70375	Ica1l	-2.40401	-2.33687	-2.88967	-2.63659	-2.35969	-2.74975	-1.90376	-2.18336	-2.25971	-2.216	-4.50917	-4.90586	-4.21726	-4.63129	-4.74664	-4.11962	-4.53151	-4.26789	-4.41616	-4.30025
A0A087WSP5	20846	Stat1	-3.51279	-3.42917	-3.39018	-2.45624	-3.94555	-4.59907	-3.43802	-3.78935	-4.02127	-4.59385	-6.4922	-7.18882	-6.59133	-6.69676	-6.82591	-5.60194	-6.01482	-5.75659	-5.07915	-5.41651
A0A087WSP5	20846	Stat1	-4.08903	-6.27739	-9.11958	-7.79009	-5.56739	-6.34243	-5.57651	-8.27896	-5.33403	-5.04383	-3.8495	-5.0501	-3.45785	-4.34306	-5.44973	-4.64015	-5.04095	-4.21894	-5.1282	-4.69636
A0A087WSS1	227446	Relch	-1.55569	-1.87647	-1.55623	-1.87035	-1.01167	-1.44062	-3.09019	-2.46087	-1.9368	-2.31786	0.169798	0.263442	-0.537551	-0.0492516	-0.115275	-0.464448	0.39485	0.29761	0.139433	-0.0734997
A0A087WSU3			-0.379893	-0.888652	-0.298037	-1.50646	-0.00085754	-1.16229	-1.13686	-0.68241	-0.860077	-0.694262	-5.48929	-5.86625	-5.27169	-5.51669	-5.99402	-6.89547	-6.90068	-6.87078	-6.90343	-7.08832
A0A0A0MQ68	270076	Gcdh	-0.242518	-0.0997226	0.485656	-0.0721276	-0.159574	-0.145032	-0.237954	-0.137655	-0.16427	-0.0318863	-0.769334	-0.582937	-0.741027	-0.615876	-0.632808	-1.19722	-1.12628	-1.30494	-1.12712	-1.22968
A0A0A0MQ69	12915	Atf6b	-3.22399	-4.21083	-0.693382	-2.90469	-2.04159	-7.03112	-2.25744	-2.28644	-2.45715	-3.28215	-5.81962	-9.16053	-5.43126	-6.6657	-8.43815	-6.07343	-7.27274	-6.64968	-5.02484	-6.5117
A0A0A0MQ73	381022	Kmt2d	-7.79937	-5.87214	-6.58028	-6.06119	-6.32685	-5.62695	-4.90389	-5.00905	-4.80824	-5.05213	-6.90771	-6.9034	-7.00927	-7.18496	-6.64335	-6.15985	-6.3358	-6.0933	-6.55362	-6.26792
A0A0A0MQ79	226562	Prrc2c	-0.185072	-0.515116	0.258502	-0.877208	1.06939	-1.65102	-1.47889	-0.788136	-0.307654	-1.46465	-7.20735	-6.75171	-6.76494	-6.97434	-6.57384	-6.79581	-7.02711	-7.25758	-8.05488	-7.75428
A0A0A0MQ79	226562	Prrc2c	-4.54851	-5.30664	-7.28874	-9.58129	-5.6922	-5.00473	-6.33171	-4.60055	-6.92523	-8.65088	-2.40496	-2.09634	-0.00773699	-0.888492	-2.06172	-1.02314	-2.68515	-2.32134	-2.05636	-2.40439
A0A0A0MQ80	57815	Afg2a	-1.90177	-2.65446	-1.84866	-1.36168	-2.10439	-1.35106	-2.17544	-1.68941	-2.02435	-1.54542	-2.93306	-3.57551	-4.03487	-3.56723	-3.82925	-5.44238	-4.50216	-4.48457	-4.02106	-4.47556
A0A0A0MQ87	20663	Sos2	-3.38741	-3.4905	-3.1349	-3.25833	-3.81048	-3.43645	-3.13727	-3.33481	-3.45647	-3.25998	-3.40517	-3.30455	-3.25552	-3.22883	-3.25637	-3.275	-3.41414	-3.5398	-3.26579	-3.31833
A0A0A0MQ90	20196	S100a13	-4.15125	-5.34739	-6.00986	-0.384104	-6.46097	-6.18615	-4.3154	-6.67092	-5.67843	-5.19544	-3.95079	-3.51888	-5.2562	-4.71433	-2.83236	-7.36799	-7.11675	-7.32772	-7.65289	-6.56123
A0A0A0MQ92	23964	Tenm2	0.77275	0.443025	0.844914	0.601404	0.581445	0.644801	0.665331	0.643655	0.714999	0.707883	-0.382823	-0.403575	-0.368661	-0.320729	-0.430148	0.0509891	0.0705189	-0.0154057	0.142101	0.038142
A0A0A0MQ95	75415	Arhgap12	-3.26892	-3.22806	-3.0866	-2.67572	-3.53423	-3.34902	-2.9676	-3.25744	-3.10176	-3.39513	-2.74464	-2.8105	-2.8158	-2.73729	-2.67669	-3.41776	-3.53644	-3.54229	-3.25731	-3.35973
A0A0A0MQA2	26390	Mapkbp1	-1.70837	-1.77302	-1.06218	-2.02211	-2.2033	-2.071	-1.27616	-1.58338	-1.9952	-1.10305	-5.48299	-5.8693	-5.09848	-5.31614	-5.91238	-4.91887	-5.20928	-5.24064	-4.59929	-4.91656
A0A0A0MQA5	53857	Tuba8	0.892553	1.01405	0.848125	1.23383	1.02422	0.913059	0.553415	0.146699	1.11127	0.717078	5.23149	5.28482	4.86505	5.11161	5.17887	4.32488	4.59942	4.60674	4.55549	4.51619
A0A0A0MQA8			-3.53351	-3.6675	-2.47556	-5.86232	-3.27263	-3.78891	-4.25542	-3.98493	-3.36958	-4.3175	-8.1173	-10.513	-8.03349	-8.20459	-11.1391	-7.26674	-7.31944	-6.6413	-4.44111	-6.68563
A0A0A0MQC2	269608	Plekhg5	-4.40724	-4.90532	-5.47739	-4.21651	-3.91726	-5.3561	-4.66067	-3.65281	-6.0505	-3.64043	-5.56295	-8.027	-6.71119	-7.35606	-8.13501	-8.14334	-7.42016	-6.46346	-6.50378	-6.73729
A0A0A0MQC6	229722	Elapor1	-5.10532	-7.8945	-4.34671	-6.29639	-5.84034	-6.33087	-5.93168	-5.60528	-5.15361	-5.38367	-2.88809	-2.80761	-2.78692	-2.52232	-2.85546	-1.39553	-1.19297	-1.99745	-1.43379	-1.86063
A0A0A0MQC6	229722	Elapor1	-2.20052	-1.84473	-3.14843	-2.87214	-2.57734	-2.50065	-1.25206	-1.74852	-2.27794	-2.06257	-7.34289	-7.75287	-6.50818	-7.22669	-7.49726	-5.84152	-6.76814	-6.34968	-6.41181	-6.22447
A0A0A0MQC7	17762	Mapt	5.47665	5.16016	5.62683	5.20877	5.5265	4.97733	4.63498	4.78381	5.11026	4.65238	-3.31806	-3.27634	-3.38103	-3.22936	-3.34688	-1.64065	-1.52454	-1.62694	-1.49641	-1.68516
A0A0A0MQC9			-1.05495	-0.30621	-4.863	-0.851739	-1.35377	-1.21409	-1.2008	-4.32876	-0.512293	-1.3489	-5.20883	-6.23101	-6.17361	-6.31652	-6.47815	-7.81261	-7.62218	-6.42764	-7.3089	-6.889
A0A0A0MQD1	100121	Tdrd7	-4.83076	-4.92196	-6.31184	-3.51232	-3.72708	-3.21469	-4.46663	-3.41208	-4.54836	-2.85621	-4.91118	-6.44212	-7.16069	-6.99528	-6.787	-8.76521	-6.99452	-6.21485	-7.0944	-6.8857
A0A0A0MQD4			-2.08986	-2.76862	-4.44191	-2.28374	-1.39086	-3.05552	-2.06714	-2.28172	-2.23632	-1.76696	-5.76849	-8.82725	-7.08974	-7.81482	-8.8981	-8.59263	-8.09779	-6.68608	-6.86107	-7.28253
A0A0A0MQD7	241694	Ralgapa2	-6.10955	-5.1671	-5.22553	-7.3662	-6.22578	-4.52907	-6.21175	-6.40544	-5.10469	-6.61384	-2.62769	-1.66011	-1.88205	-1.42669	-2.05154	-1.27094	-1.53663	-1.82108	-1.10157	-1.73676
A0A0A0MQD7	241694	Ralgapa2	-2.84256	-3.0544	-1.86005	-2.4694	-2.44566	-2.69719	-3.06134	-2.55193	-2.57717	-2.39733	-8.01285	-5.74119	-7.51004	-7.19306	-5.56554	-6.15764	-6.09323	-7.1408	-8.37053	-7.23073
A0A0A0MQE4	241308	Ralgps1	-6.27816	-4.61611	-5.13878	-5.51703	-6.96574	-5.69864	-5.12793	-4.33723	-8.26144	-4.66293	-1.93438	-1.84132	-1.30344	-1.75684	-1.81505	-1.96187	-2.28277	-2.24575	-1.78437	-1.52767
A0A0A0MQE5	227634	Camsap1	0.930119	0.836943	1.00426	0.875396	0.992362	0.783861	0.619445	0.623581	0.879474	0.652196	-1.88346	-2.05215	-2.0275	-1.94578	-2.11647	-1.82078	-1.70824	-1.67859	-1.52861	-1.71579
A0A0A0MQF5	72201	Otud6b	0.0323209	1.14148	-0.174944	-0.317536	1.13462	0.319465	0.746376	1.59659	-0.0214282	0.864401	-1.80445	-2.4476	-1.4689	-2.20789	-2.35944	-2.39248	-2.69517	-2.12854	-2.70418	-2.4503
A0A0A0MQF6	14433	Gapdh	3.50503	3.83588	2.81884	4.6925	5.04689	3.8336	4.24749	4.71598	4.49669	4.93707	-7.83455	-6.65428	-8.03294	-8.30107	-6.2405	-7.09885	-6.88918	-7.07088	-9.49565	-7.73153
A0A0A0MQG1			-4.81859	-5.22937	-4.87204	-7.19431	-6.06884	-5.16013	-5.39393	-6.79451	-5.45725	-4.32937	-6.29636	-5.0975	-4.98504	-5.04284	-5.5884	-6.94305	-7.38333	-7.99018	-7.89816	-7.71312
A0A0A0MQH6			-7.54125	-5.39109	-4.75929	-6.58899	-6.02693	-5.08135	-5.22257	-4.63894	-5.15772	-4.45675	-3.07588	-2.68126	-2.82866	-2.80615	-2.80376	-3.39637	-3.35208	-3.51953	-3.42125	-3.5492
A0A0A0MQI4			0.0486755	-0.00817528	-0.209018	0.277258	-0.412757	0.0998875	0.159268	0.0782673	-0.236403	-0.233032	-0.458112	-1.25857	-0.792556	-0.761704	-1.2873	-1.45903	-1.39571	-1.08468	-0.404638	-0.89856
A0A0A0MQJ8	20523	Slc25a14	-1.68938	-1.52331	-6.60652	-1.17834	-0.936668	-0.406874	-1.07039	-1.27149	-1.3035	-1.01095	-5.73126	-8.0173	-7.73722	-8.23288	-8.10181	-5.75568	-4.76971	-2.97224	-4.55719	-3.94944
A0A0A0MQK0	217370	Cybc1	-5.27332	-5.13891	-4.95444	-4.23839	-7.09811	-5.74979	-4.70896	-5.9028	-6.41857	-5.05498	-1.85556	-1.63774	-1.61134	-1.5085	-1.51402	-1.23152	-1.59618	-1.8137	-0.907507	-0.924441
A0A0A0MQK1			-3.10403	-2.59765	-2.67649	-3.54077	-2.79441	-2.36557	-2.99938	-2.41223	-3.1954	-2.46705	-4.19751	-4.01734	-4.0285	-4.0634	-4.21814	-2.39839	-2.26486	-2.30093	-2.35728	-2.3646
A0A0A0MQK2			-3.72135	-3.63837	-3.35291	-3.27026	-4.22191	-2.27304	-3.1542	-3.27118	-3.05791	-2.97296	-6.76883	-6.45917	-7.14803	-6.63479	-6.66835	-6.8745	-6.45789	-6.66227	-6.19509	-6.44691
A0A0A0MQL0	230157	Tmeff1	0.177242	-0.335793	0.0683814	-0.148908	-2.09267	-0.136805	0.481364	-0.800343	-0.779937	-0.052131	-3.18099	-2.54427	-2.40266	-2.2752	-2.52639	-1.72181	-2.33623	-2.75876	-1.77476	-1.8838
A0A0A0MQM0	276770	Eif5a	3.21161	3.11092	2.70392	3.0895	3.0679	3.1541	3.54063	3.35383	3.22462	3.47935	1.24234	1.19456	1.37675	1.17781	1.27615	1.93188	1.76674	1.85185	1.623	1.84911
A0A0A0MQM2			-5.57164	-5.60706	-5.52891	-6.70157	-4.92424	-4.92842	-5.69878	-5.18321	-5.05062	-5.05385	-0.954395	-0.87557	-0.807991	-0.867611	-1.13843	-1.04705	-0.858089	-0.878012	-1.18914	-1.23192
A0A0A0MQM7			-3.77947	-4.33207	-3.06623	-3.60211	-3.10449	-5.49358	-6.61421	-5.05488	-6.25424	-5.6015	-7.226	-6.8771	-7.80176	-7.46133	-7.0314	-6.32371	-5.47733	-5.85072	-6.23502	-6.10681
A0A0A0MQM7			-5.13373	-5.47736	-6.03194	-7.75789	-6.62963	-4.46087	-5.39783	-5.45674	-6.81882	-4.1076	-4.57434	-3.49652	-3.36033	-3.61942	-4.0301	-5.43353	-5.62885	-6.03272	-6.21168	-5.7391
A0A0A0MQN1	66059	Krtcap2	-1.5204	-1.53227	-1.16507	-2.92567	-2.51258	-1.64171	-1.90391	-2.57611	-2.04676	-1.88292	-7.95393	-7.34069	-7.0119	-6.96545	-7.59993	-6.87949	-7.34923	-7.68125	-7.02143	-7.32036
A0A0A0MQN4	74244	Atg7	0.772601	0.380178	0.671652	-0.964696	-0.370422	-0.665327	0.856865	0.149179	0.025272	-0.440087	-7.17965	-8.68621	-6.1158	-6.77776	-8.62563	-6.62551	-7.81214	-7.32512	-5.65486	-6.83361
A0A0A0MQN9	209683	Ttc28	-0.622201	-1.65592	-0.344616	-1.30742	-1.7983	-1.29567	-1.43362	-2.31584	-1.05555	-1.24803	-1.81974	-1.24817	-1.54799	-1.15717	-1.4413	-2.71664	-2.73971	-3.28483	-2.66359	-2.93665
A0A0A6YVR9	20930	Surf1	-5.84154	-6.29066	-5.00371	-5.40228	-4.88021	-5.66705	-7.01903	-5.6353	-6.08326	-5.99497	-0.39777	-0.233041	-1.30252	-0.792667	-0.453324	-0.833202	0.214687	-0.0832088	-0.383787	-0.45033
A0A0A6YVS2	68944	Tmco1	0.409741	0.431469	-1.28109	0.408588	-0.081203	0.237842	0.502864	-0.0161093	-0.0486307	-0.0430303	1.45114	1.36073	1.46936	1.23067	1.51351	2.20341	1.9602	2.30623	1.85854	2.29266
A0A0A6YVS6	240057	Syngap1	-9.86735	-4.98704	-5.04679	-6.17101	-6.70048	-5.38675	-5.70008	-5.66468	-4.73585	-5.11937	2.56477	2.8374	2.01426	2.46411	2.74017	1.35555	1.70358	1.83624	2.13458	1.69531
A0A0A6YVT1			-2.6489	-2.27202	-2.45922	-2.03218	-2.66458	-2.07169	-1.9448	-2.19359	-1.93049	-2.31228	-1.47526	-1.47654	-1.57835	-1.4825	-1.38958	-1.77871	-1.84584	-1.79442	-1.63313	-1.70198
A0A0A6YVU8	56436	Adrm1	0.471228	-0.0819119	1.06511	-0.587017	1.74774	-1.32926	-2.18948	-1.47362	-0.0389999	-2.15447	-0.3521	0.122286	-0.203691	0.00282383	0.0514569	-3.04353	-2.9356	-3.24167	-3.65439	-3.83293
A0A0A6YVV2	14775	Gpx1	-5.87778	-5.84416	-5.74898	-4.91758	-5.39554	-5.93639	-5.70008	-6.32275	-5.34441	-4.6643	-1.19812	-1.34393	-1.93542	-1.79472	-1.45217	-3.59618	-3.00757	-3.01179	-3.50558	-3.20127
A0A0A6YVV3	98258	Txndc9	-6.95908	-5.41554	-6.03086	-6.13639	-6.26984	-5.35668	-6.24278	-7.30096	-5.50599	-4.90445	-4.10139	-3.58622	-4.57527	-4.1456	-4.05308	-3.66136	-3.03701	-3.11359	-3.37608	-3.25723
A0A0A6YVW5	98388	Chst10	-1.8892	-1.91255	-1.05109	-3.12089	-2.87087	-2.4275	-2.25099	-2.62591	-2.6311	-2.72713	-6.77079	-7.42153	-6.08987	-6.14987	-7.65402	-6.29314	-6.81499	-6.76404	-5.12454	-6.26246
A0A0A6YVY7			-6.81042	-4.75865	-4.42662	-4.69191	-4.0465	-7.22827	-5.13667	-4.63356	-4.83337	-5.36699	-1.4482	-2.08604	-1.39331	-2.03394	-1.5016	-1.19809	-1.68384	-1.32724	-1.96387	-1.73836
A0A0A6YVY9	100039795	Ildr2	-0.0519561	-0.596157	-0.309158	-0.0486712	-0.0119875	-0.695664	-1.06716	-0.81853	-0.751631	-0.809227	-0.728384	-0.688722	-1.07038	-0.906569	-0.737798	-1.97688	-1.63612	-1.72434	-1.91128	-1.84676
A0A0A6YW07	55980	Impa1	-0.092781	-0.0946332	-0.181182	0.517488	0.421354	-0.149353	0.413333	0.554266	0.252677	0.795206	-5.83204	-5.23241	-5.7931	-5.96881	-4.98961	-6.84236	-6.84127	-7.03534	-8.07686	-7.21781
A0A0A6YW22	68481	Mpzl1	-0.53684	-0.955927	0.116496	-1.22368	-0.310333	-0.477781	-1.32273	-0.886782	-0.57925	-0.670437	-1.62304	-1.27263	-1.63044	-1.35608	-1.53678	-1.50637	-1.16052	-1.50121	-1.41931	-1.62707
A0A0A6YW27	93709	Pcdhga1	-3.45215	-3.27491	-2.92607	-1.80261	-2.55595	-1.64304	-3.92426	-3.02684	-2.90969	-2.37695	-7.23838	-7.46127	-9.27276	-8.28815	-7.97805	-9.03932	-7.15808	-7.17533	-7.31521	-7.54628
A0A0A6YW28	22258	Usp4	-1.65377	-1.18693	-1.47879	-1.04956	-1.63423	-1.35585	-0.869476	-1.07793	-1.10598	-1.14162	-8.58925	-6.07145	-7.51066	-7.55332	-5.58365	-5.95478	-6.63277	-7.46077	-8.96848	-7.39042
A0A0A6YW36	24012	Rgs7	-1.59741	-1.48158	-0.596096	-1.00934	-1.05049	-1.38048	-1.96649	-1.28326	-1.65098	-1.2852	-6.96627	-6.27158	-7.2026	-6.89318	-6.32407	-8.19903	-7.74789	-8.1615	-8.50564	-8.25516
A0A0A6YW53	26921	Map4k4	0.197034	0.0525217	0.144588	-0.0402955	0.160726	0.240249	0.214931	0.248131	0.197641	0.368572	1.25829	1.25449	1.30464	1.2735	1.21243	1.36411	1.38422	1.35878	1.33139	1.34227
A0A0A6YW67			-0.829109	-0.338066	-2.09138	-1.16033	-0.312025	-0.710265	0.624555	0.214625	-0.156627	0.819892	-7.39894	-6.33	-6.37227	-7.22233	-5.91683	-7.15341	-7.94265	-7.96663	-9.94405	-8.27495
A0A0A6YW80			-6.44492	-5.77698	-4.7993	-7.06389	-5.9558	-4.76335	-5.84172	-4.47268	-6.40552	-4.36285	0.230918	0.75911	0.536096	0.582484	0.349548	0.0552823	0.470575	0.0901742	0.153797	0.114721
A0A0A6YW89			-2.67968	-3.04158	-3.43838	-3.6173	-3.34798	-5.38038	-2.52098	-4.04798	-3.34256	-3.85766	-6.81733	-9.20481	-6.17923	-7.19908	-8.92152	-6.73918	-7.99004	-7.04809	-5.81655	-6.76019
A0A0A6YW92			-5.30834	-4.98625	-4.70842	-4.92146	-4.11471	-5.34561	-4.70957	-3.68967	-4.9573	-4.3397	-8.07296	-7.93537	-7.90437	-8.30883	-7.6714	-6.99888	-7.07699	-7.1185	-7.99302	-7.41569
A0A0A6YWA9			-1.87982	-2.14507	-3.70243	-0.628777	-2.10308	-0.334755	-1.60431	-1.47559	-1.76076	-0.745937	-7.99376	-5.01809	-8.28713	-7.79161	-4.80116	-7.31369	-6.66796	-7.51314	-10.1839	-7.78516
A0A0A6YWB3			-6.00548	-4.45412	-4.34605	-4.79957	-6.58486	-4.82126	-4.92862	-5.77546	-5.75401	-4.52363	-3.49284	-2.98773	-3.40814	-3.04877	-3.20401	-3.13896	-3.10147	-3.33917	-2.50943	-2.73854
A0A0A6YWC8			1.43383	1.76236	1.25561	4.23108	1.3549	-0.36384	1.68245	1.16016	0.44995	0.788871	-7.25262	-8.86161	-8.30331	-8.53646	-8.31293	-7.122	-7.12646	-6.45147	-6.06324	-6.15906
A0A0A6YWE6	11899	Astn1	-5.93153	-7.66607	-6.05072	-6.45265	-12.0006	-3.78312	-4.57636	-6.78826	-6.82087	-6.30755	-7.12321	-6.03565	-6.37927	-5.09151	-6.37059	-6.34791	-6.88475	-7.88173	-4.17561	-5.6271
A0A0A6YWF5			-9.49948	-1.1184	-2.22822	-1.14323	-4.95497	-6.08696	-4.36857	-6.3864	-3.82589	-3.66236	-6.30151	-5.63811	-7.42523	-6.88059	-5.29968	-6.33548	-6.1212	-5.85353	-6.00202	-5.73472
A0A0A6YWF9	18213	Ntrk3	-5.83051	-5.39462	-5.21377	-4.79099	-6.23076	-6.24808	-4.09095	-5.24291	-4.93451	-4.87354	-4.18883	-4.25146	-3.62179	-3.99339	-3.7878	-2.91951	-3.78624	-3.79508	-3.54051	-3.36147
A0A0A6YWG7	76089	Rapgef2	0.612076	0.427659	0.245223	0.529453	0.48664	0.413776	0.535935	0.346449	0.587644	0.374817	-0.277671	-0.327388	-0.274662	-0.307717	-0.286609	-0.182236	-0.249292	-0.201635	-0.258321	-0.216807
A0A0A6YWH7			-2.31841	-2.56241	-1.20727	-3.01484	-2.5151	-2.95395	-3.7231	-3.56559	-2.82111	-3.96739	-5.0465	-4.48831	-4.67346	-4.25924	-4.65158	-3.40479	-3.48603	-3.93194	-3.20754	-3.79398
A0A0A6YWH8			-2.21251	-0.823257	-0.954812	-3.30707	-1.49632	-1.1385	-1.66133	-3.65726	-0.388682	0.435747	-7.1667	-7.07169	-6.94155	-6.83592	-7.92859	-7.01482	-6.71475	-6.75399	-6.63424	-6.98287
A0A0A6YWI6	70762	Dclk2	-5.76843	-6.99667	-6.95001	-4.32476	-6.36154	-7.53693	-5.04411	-5.58102	-6.46244	-5.29618	1.76293	0.857102	1.28575	0.763859	1.45955	2.14415	1.97761	2.21892	1.72803	2.40442
A0A0A6YWK0	245578	Pcdh11x	-1.22683	-1.63813	-0.376395	-4.18017	-0.342634	-0.502874	-2.77164	-2.222	-0.862412	-0.589545	-8.00915	-6.79489	-7.4104	-7.11643	-7.65911	-6.57574	-5.99	-6.68111	-7.21834	-7.27554
A0A0A6YWM5	98732	Rab3gap2	0.661613	0.0995858	1.00385	1.77602	0.980586	1.8747	-0.456277	0.12789	0.683578	1.11887	-6.11228	-7.54452	-8.57905	-7.49747	-8.31582	-8.22466	-6.10082	-5.83679	-4.94046	-6.07796
A0A0A6YWN9	71472	Usp19	-1.69794	-1.10932	-2.09731	-0.549245	-1.00669	-0.494209	-1.03659	-0.907367	-0.781205	-0.594721	-7.45291	-6.39634	-7.85195	-7.65225	-6.28476	-7.38044	-6.97641	-7.15082	-8.47804	-7.45905
A0A0A6YWP6	108664	Atp6v1h	-4.43446	-9.10778	-6.45312	-6.26736	-6.88026	-5.22803	-5.3053	-3.77361	-6.27603	-5.28706	2.27901	2.17557	2.1072	2.23524	2.30819	2.20555	2.60772	1.93755	2.23339	2.27928
A0A0A6YWP7	214742	Rcor3	-2.19982	-1.91167	-1.79752	-3.51087	-2.67319	-2.14681	-2.37632	-2.39765	-2.59947	-2.51387	-8.36707	-6.5408	-6.8474	-6.95734	-6.5051	-4.90116	-5.69204	-6.36215	-6.74179	-6.16303
A0A0A6YWP7	214742	Rcor3	-5.73852	-6.36544	-7.93619	-6.24061	-5.89598	-5.86215	-4.69948	-5.12526	-4.98725	-5.69515	-3.5887	-3.83281	-3.21642	-3.84711	-3.38749	-3.54049	-4.21895	-3.81272	-4.71984	-4.04384
A0A0A6YWT4			-2.77993	-1.82228	-2.37443	-2.10308	-2.1845	-2.12006	-2.23925	-2.01255	-2.30285	-2.03583	-9.68798	-6.99729	-8.76443	-8.75001	-6.63808	-5.71303	-6.10722	-6.92483	-8.75657	-7.0493
A0A0A6YWT4			-5.79495	-4.82372	-4.6394	-5.51179	-4.66361	-7.91607	-5.80843	-6.57131	-6.05256	-5.29378	-1.79024	-2.08057	-1.12231	-1.86709	-1.85627	-1.6047	-2.26121	-2.14121	-2.65336	-2.27206
A0A0A6YWV6	226527	Cryzl2	-5.43137	-5.01565	-6.29425	-5.13288	-5.67853	-6.18633	-5.49886	-5.28405	-6.37881	-6.88075	-1.18411	-1.28141	-0.765505	-1.15346	-0.843281	-5.54817	-6.24438	-5.91194	-6.0327	-5.78426
A0A0A6YWX1	71472	Usp19	-4.82767	-5.19102	-6.59939	-4.18994	-4.91655	-6.02662	-4.75678	-5.87556	-4.80891	-5.33589	-3.53254	-3.98357	-3.82202	-4.15871	-3.6242	-3.36352	-3.61923	-3.19865	-3.958	-3.37204
A0A0A6YWY5			-3.85797	-4.57109	-8.00024	-4.20676	-5.09242	-5.50071	-5.38838	-7.04697	-5.4232	-6.76243	-3.05966	-3.48362	-3.41557	-3.59973	-3.28871	-4.08609	-4.37205	-3.61054	-4.31708	-3.77362
A0A0A6YWY8	211712	Pcdh9	0.134582	0.574617	-0.704611	0.841818	0.879787	1.32879	1.2494	1.30832	1.30213	1.93272	-9.33469	-5.98864	-8.53383	-8.61045	-5.52166	-6.55331	-6.76868	-7.71307	-10.8346	-8.1458
A0A0A6YWY8	211712	Pcdh9	-5.10602	-6.41442	-5.20426	-4.61709	-5.01534	-7.3686	-4.72194	-5.88448	-4.69133	-4.50719	-0.364486	-1.10311	-0.406597	-0.905382	-0.697139	0.429883	0.0946399	0.081004	-0.306811	0.0390203
A0A0A6YX02	66508	Lamtor1	-6.72233	-5.88939	-5.20838	-7.82242	-5.6297	-7.40166	-5.85194	-5.26148	-6.41621	-5.75313	-1.87686	-2.2668	-0.545254	-1.48677	-2.09412	-2.1254	-3.10574	-3.00068	-2.99778	-3.08124
A0A0A6YX05			-3.36995	-6.43214	-3.40338	-3.25768	-4.17154	-3.60388	-6.09336	-4.32482	-3.01478	-8.8235	-8.71223	-8.02803	-9.69404	-8.07519	-7.7264	-7.69835	-7.13738	-7.91516	-6.59079	-7.90618
A0A0A6YX18	108664	Atp6v1h	2.90544	2.62263	2.22555	2.55494	2.93892	2.07726	3.31534	3.05359	2.85558	2.97946	-5.91905	-6.88288	-5.74805	-6.31001	-6.695	-5.97338	-6.38952	-5.95885	-5.96662	-6.01449
A0A0A6YX21			-4.82384	-4.53385	-7.11276	-3.48075	-4.88558	-5.66885	-4.6497	-4.78875	-5.25205	-6.78219	-6.76591	-6.67779	-6.79242	-7.18164	-5.85926	-6.04536	-6.75825	-6.2217	-7.25623	-6.32943
A0A0A6YX26			-6.28618	-6.20372	-4.80227	-5.02314	-5.94056	-6.80262	-7.08006	-6.44737	-7.74991	-5.03477	3.3339	3.71354	2.60709	2.9116	3.46484	2.90323	3.9184	3.43419	3.0978	3.51258
A0A0A6YX26			-0.734664	-0.199009	-3.29979	-0.0423457	-0.901127	-0.253646	0.454786	-0.139288	-0.169852	-1.15326	-6.20224	-6.75848	-6.36081	-6.81719	-6.28702	-7.2406	-7.77531	-6.93262	-7.62435	-7.07722
A0A0A6YX37			-2.46597	-7.03064	-0.449942	-6.21571	-4.82212	-3.46271	-3.71516	-3.47976	-2.65512	-2.34302	-8.28957	-6.19277	-6.66011	-6.01286	-6.59312	-5.86782	-6.01887	-8.2482	-7.11655	-7.60152
A0A0A6YX71	70762	Dclk2	0.247802	0.243256	-1.46797	-0.214775	0.361088	-0.0312462	0.398484	0.189931	-0.101438	0.517595	-6.47904	-5.91528	-6.05849	-6.56572	-5.71635	-5.88918	-6.2076	-6.08599	-7.51491	-6.37607
A0A0A6YX73			1.41347	1.34147	1.61221	1.07194	1.04135	1.73367	1.56427	1.55968	1.45441	1.46833	1.45726	1.64564	1.70319	1.77095	1.58731	1.63765	1.52445	1.39309	1.70385	1.54875
A0A0A6YXD3			-4.74231	-6.52029	-4.14683	-5.8697	-4.50444	-5.31334	-7.35349	-5.7712	-6.27775	-5.47403	-1.56367	-1.03515	-2.23138	-1.58065	-1.59003	-1.41166	-0.104482	-0.826081	-1.01431	-1.15615
A0A0A6YXF6			-0.83346	-0.488405	-2.34976	-0.751101	-0.372461	-0.362309	0.127809	-0.187642	0.0395432	-0.248939	-5.60958	-5.8571	-5.63462	-6.06503	-5.63879	-7.10869	-7.35224	-6.8691	-7.801	-7.20984
A0A0A6YXG0			0.0532401	-0.0943949	0.167025	-0.0733636	-0.113101	-0.381433	-0.133179	-0.268605	-0.0735466	-0.448192	-2.63546	-2.68488	-2.46571	-2.48611	-2.62336	-2.61072	-2.81163	-2.83985	-2.60487	-2.75598
A0A0A6YXG1	328329	Mast4	-3.49691	-4.43811	-4.00404	-3.12904	-5.00849	-2.92284	-3.77091	-3.73658	-4.21921	-4.03308	-7.07642	-6.43513	-7.41396	-6.81407	-6.47769	-7.32349	-6.97025	-7.37776	-6.91933	-6.93368
A0A0A6YXG6			-6.22779	-5.87149	-4.98779	-9.06343	-5.80373	-4.226	-6.34959	-5.27287	-5.52645	-5.20923	-4.92217	-4.10257	-3.91728	-3.7926	-4.82903	-6.21102	-6.12729	-6.56293	-6.21032	-6.76088
A0A0A6YXH3	100273	Osbpl9	-5.11334	-5.24792	-5.32223	-6.04606	-5.19841	-6.1662	-6.04849	-5.02425	-6.53705	-7.00928	-3.04671	-2.92672	-2.2445	-2.60649	-2.67784	-2.31819	-2.96858	-2.94021	-2.87307	-2.89628
A0A0A6YXH3	100273	Osbpl9	-1.75782	-1.67346	-1.3545	-1.25233	-1.67055	-1.59101	-1.71732	-1.53736	-1.83698	-1.32575	-7.91208	-7.4585	-8.02631	-7.88609	-7.45014	-6.8458	-6.63674	-6.87467	-7.12361	-6.84419
A0A0A6YXK1	16526	Kcnk2	-5.40061	-6.65822	-5.24279	-5.00382	-7.03769	-4.70552	-5.71815	-4.67325	-7.28608	-4.67002	-3.92539	-3.124	-4.3673	-3.81321	-3.32469	-5.82976	-4.99464	-5.71244	-5.39622	-5.13381
A0A0A6YXL6	80877	Lrba	1.30401	1.2189	2.06954	2.14158	0.914587	1.90042	1.26481	1.16876	1.42872	1.45128	-5.99793	-7.43069	-7.20211	-6.64835	-7.79719	-8.53903	-7.73445	-7.42508	-5.87225	-7.16269
A0A0A6YXL6	80877	Lrba	-4.28685	-4.50875	-4.64181	-4.5623	-4.5371	-4.79312	-5.08589	-5.57455	-4.81948	-4.73135	1.18451	1.35911	1.09453	1.22724	1.19739	0.975631	1.1432	1.06928	0.976692	1.04124
A0A0A6YXR0			-4.76223	-5.97335	-5.82117	-5.02054	-5.30904	-5.15752	-5.17608	-4.61965	-5.39106	-5.5249	-2.94398	-1.49582	-2.49192	-2.48027	-1.12804	0.289663	0.0745063	-0.505036	-1.585	-0.526083
A0A0A6YXR4			-5.822	-4.84741	-4.48632	-5.83046	-6.25261	-5.86263	-7.64434	-6.03771	-8.53847	-7.75185	0.303196	1.08093	0.582737	1.01436	0.850476	-0.74563	-0.562017	-0.890046	-0.047546	-0.468008
A0A0A6YXT1			-5.61791	-8.6801	-5.4236	-5.60455	-9.24787	-5.18393	-4.99064	-6.01694	-6.15924	-4.59617	-3.88405	-3.25347	-4.10086	-3.20504	-3.43099	-2.79269	-2.37838	-3.51183	-1.82517	-2.27907
A0A0A6YXT1			-3.64568	-3.73531	-3.22417	-2.46391	-2.43496	-1.58857	-4.70918	-3.63781	-3.38274	-1.90499	-5.70479	-7.60437	-8.83429	-7.73009	-8.72068	-12.259	-9.39223	-8.88317	-8.36348	-9.49134
A0A0A6YY22			-5.85144	-5.5187	-5.04772	-4.55017	-6.24379	-6.13615	-6.36229	-4.11845	-8.8267	-6.12922	-3.59566	-3.24511	-3.72288	-3.76649	-3.01391	-3.19925	-2.89981	-3.13753	-3.10987	-2.67754
A0A0A6YY66			-5.89347	-4.72297	-5.18096	-4.38776	-4.97419	-5.48642	-5.12807	-4.10203	-5.49863	-6.13465	-3.42177	-3.03973	-3.31952	-3.44509	-2.53032	-2.66737	-3.00626	-2.94082	-3.36107	-2.9789
A0A0A6YY67	67886	Camsap2	-1.32845	-1.33148	-0.878344	-1.04325	-1.15967	-1.3188	-1.38532	-1.28221	-1.196	-1.24004	-0.827847	-0.971908	-1.05284	-0.931519	-1.01106	-1.74204	-1.56036	-1.59351	-1.41766	-1.59524
A0A0A6YY83	54216	Pcdh7	-7.73793	-7.37388	-6.12021	-7.04896	-8.09854	-4.82601	-6.85943	-6.97373	-5.72603	-6.44383	-0.572109	0.368371	-1.15619	0.00601951	-0.100783	-0.400217	0.402853	-0.205593	0.734432	0.0609172
A0A0A6YY83	54216	Pcdh7	-0.275139	-0.324375	1.10947	1.0912	-0.976539	0.807799	-0.823573	-0.553967	-0.332586	-0.593845	-9.13881	-6.62714	-9.28295	-8.11862	-6.65849	-6.4589	-5.90633	-7.13427	-7.24579	-6.74021
A0A0A6YY90			-2.39845	-2.49996	-1.77802	-2.11884	-2.11564	-1.91042	-2.82979	-2.32841	-2.28057	-2.31269	-3.07976	-2.77606	-3.51437	-3.09839	-2.95538	-2.54552	-1.9895	-2.24252	-2.2177	-2.32999
A0A0A6YY91			0.130929	-0.0183023	-2.26785	-0.358979	0.334991	-0.0274319	-0.259436	-0.757446	0.00206815	-0.234762	3.41468	3.30109	3.15762	2.8853	3.30465	3.58664	3.67453	4.143	2.95679	3.65626
A0A0B4J1E2	66354	Snw1	-0.72322	-0.804449	-0.586641	-0.832464	-0.586945	-0.871154	-1.34427	-1.10409	-1.03819	-1.13347	-1.94603	-1.67936	-2.01462	-1.86436	-1.75938	-2.65884	-2.47552	-2.61206	-2.71779	-2.69121
A0A0B4J1E3	20589	Ighmbp2	-4.47171	-4.36952	-5.00752	-4.75197	-6.29669	-5.77525	-3.26876	-5.16831	-4.4828	-6.02599	-5.27916	-7.80826	-4.67303	-5.28486	-7.4702	-7.62003	-9.13984	-8.09895	-5.51029	-7.2294
A0A0B4J1E5	80914	Uck2	-2.25598	-1.86795	-1.94365	-1.87999	-2.49768	-1.77226	-1.93974	-1.86333	-2.3448	-2.01847	-2.36827	-2.04163	-2.29297	-2.18553	-2.02985	-1.94934	-1.97181	-2.07904	-1.94373	-1.8913
A0A0B4J1E6	14130	Fcgr2b	-5.61974	-3.96748	-8.20968	-6.46934	-3.97846	-5.52324	-5.83406	-5.72633	-5.84621	-5.77209	-6.70757	-7.03642	-6.52235	-7.42674	-7.01622	-6.19818	-6.45501	-5.40921	-7.39871	-6.34604
A0A0B4J1E7			-0.66987	-0.848332	-0.951909	-0.76475	-0.715361	-0.492874	-0.679954	-0.760269	-0.522189	-0.577915	-0.0924569	-0.200265	-0.264317	-0.206374	-0.266951	-0.287139	-0.144472	-0.09765	-0.119126	-0.154593
A0A0B4J1F7	50540	Igbp1b	-3.66788	-5.17839	-3.55523	-4.97645	-5.09131	-4.94454	-3.49936	-4.32269	-3.93135	-3.82186	-8.63192	-7.05849	-7.01642	-7.26089	-6.72882	-4.42329	-5.5009	-6.45498	-6.64436	-5.9855
A0A0B4J1P7			-4.26863	-6.18538	-4.98272	-4.92123	-2.69961	-6.38993	-8.41415	-5.82236	-4.45118	-11.6185	-3.14409	-2.435	-3.43395	-2.69304	-1.77622	-6.91558	-7.03097	-7.27956	-7.676	-8.2153
A0A0D2X7Z2	68043	Eef1akmt1	-1.42512	-1.43396	-1.36431	-2.04258	-1.0636	-1.76684	-1.89495	-1.50436	-1.51919	-2.16997	-5.13367	-5.05452	-4.80198	-4.92125	-5.01519	-3.55929	-3.78305	-3.78022	-3.86674	-3.93415
A0A0F6AIX5	68832	Ldah	-0.63694	-0.821649	-0.756955	-0.526124	-0.405345	0.118511	-1.17093	-0.671206	-0.747687	-0.423804	-6.57462	-7.83052	-7.82611	-7.44379	-8.3047	-8.51155	-7.45911	-7.04717	-6.41369	-7.23202
A0A0F6AIX5	68832	Ldah	-5.15756	-7.08909	-4.85874	-6.61938	-5.91704	-4.66997	-5.53208	-4.48693	-5.39365	-4.74845	-2.94451	-2.59547	-2.84655	-2.55003	-2.8665	-1.76747	-1.33541	-1.97405	-1.58347	-1.86689
A0A0G2JDE3	99633	Adgrl2	0.231414	-0.0850011	0.737182	-0.697562	-0.549445	-0.344148	-0.0871705	-0.348935	-0.332958	-0.309014	-7.19772	-6.28383	-6.18075	-6.21599	-6.24826	-5.20231	-5.80187	-6.3123	-6.0406	-5.97747
A0A0G2JDF4	99633	Adgrl2	-7.9656	-5.34736	-4.39188	-5.38586	-5.00235	-6.03829	-5.57201	-5.23032	-4.50821	-4.44482	-1.15404	-1.4262	-1.84203	-1.73394	-1.4304	-0.646258	-0.139688	-0.0763986	-0.346148	-0.491265
A0A0G2JDF7			-1.96778	-1.61908	-1.72558	-1.88887	-1.05485	-2.30331	-2.15901	-2.01599	-1.88907	-1.46163	-6.40651	-6.47109	-6.51234	-6.69423	-6.51454	-6.75577	-6.582	-6.51327	-7.12106	-6.83169
A0A0G2JDH8			-5.98304	-4.73149	-6.47016	-5.94719	-4.6785	-5.5988	-4.24539	-4.6275	-4.26957	-4.80447	-3.60787	-4.72115	-3.33965	-4.17042	-4.4622	-3.05283	-3.70517	-2.85927	-3.35977	-3.26615
A0A0G2JDK0			-5.77603	-5.40168	-4.72653	-4.34051	-8.14521	-4.11157	-4.10608	-4.6033	-6.22079	-4.57745	-2.32938	-1.61101	-2.18768	-1.62835	-1.59816	-2.1313	-2.23798	-2.74349	-1.22697	-1.51906
A0A0G2JDK3			-0.68209	-1.04583	-0.743838	-0.675872	0.124309	-0.554255	-1.27436	-0.906146	-0.426769	-0.366283	-5.95908	-7.80444	-7.3354	-7.16238	-8.24671	-9.72333	-8.67918	-8.08069	-7.56553	-8.49019
A0A0G2JDL3			1.43326	1.0535	2.08704	0.509442	0.31661	1.53045	1.31874	0.772644	0.955691	1.74388	-7.85028	-8.6466	-7.80943	-7.63717	-9.10868	-7.21611	-7.10121	-7.09449	-5.55742	-6.63381
A0A0G2JDM2			-4.9976	-7.28398	-4.37369	-6.60264	-5.37971	-5.45272	-6.11179	-4.22866	-5.22468	-6.85809	-1.03739	0.229632	-0.206675	0.0797303	0.481785	-4.21589	-4.50034	-5.49803	-5.37977	-5.4765
A0A0G2JDM6			-3.11709	-2.96181	-3.72029	-3.81674	-2.64008	-2.68331	-3.18332	-2.84509	-2.88671	-3.04462	-2.68788	-2.62724	-2.57556	-2.73113	-2.70975	-2.42728	-2.40843	-2.25371	-2.7578	-2.56922
A0A0G2JDM7	59008	Anapc5	-1.09976	-0.73037	-0.494397	-0.95027	-0.494165	-0.967025	-1.14722	-0.711227	-0.872685	-1.0345	-3.71621	-3.69629	-3.74601	-3.73217	-3.70357	-2.86151	-2.78599	-2.7982	-2.86391	-2.92675
A0A0G2JDP0	23897	Hax1	0.0660294	-0.944199	1.07142	-1.34184	-1.85141	-1.46239	-0.835661	-1.5006	-1.36743	-1.55051	-6.59128	-6.16422	-5.33989	-5.2535	-6.19499	-6.38523	-7.24958	-7.86221	-6.26426	-7.03503
A0A0G2JDP0	23897	Hax1	-6.20912	-5.12341	-5.95176	-4.56711	-7.68314	-5.49395	-5.81122	-8.21353	-6.02714	-5.78947	-0.744621	0.167964	-1.07833	-0.308888	-0.0587224	-0.730135	-0.562248	-0.830359	-0.180021	-0.164857
A0A0G2JDT9	242274	Lrrc7	-6.10219	-4.88258	-5.77548	-6.64232	-4.93297	-6.07728	-6.10932	-5.31438	-5.66797	-7.28507	-0.0753343	-0.29353	0.598631	0.19203	-0.0835627	-0.735371	-1.44534	-1.03789	-1.06505	-1.33109
A0A0G2JDT9	242274	Lrrc7	-0.507746	-0.810956	-0.176334	0.3974	0.19421	0.421259	-1.71111	-0.826015	-0.66523	-0.106697	-6.15796	-6.06936	-7.77043	-6.91067	-6.56943	-7.76227	-6.09914	-6.29661	-6.61159	-6.67982
A0A0G2JDU2	17165	Mapkapk5	-3.60435	-3.80652	-4.40689	-4.14218	-4.01846	-4.51783	-3.12564	-3.6632	-3.77475	-4.05552	-5.54689	-6.77889	-5.18785	-5.78479	-6.56487	-6.06831	-6.77341	-6.20383	-5.68667	-6.07137
A0A0G2JDV6	74383	Ubap2l	-6.99104	-6.0417	-4.28129	-6.93549	-4.35115	-6.98768	-5.93793	-5.33329	-4.93909	-4.3281	-2.43471	-2.90051	-2.24927	-2.73438	-2.97793	-2.58164	-2.48787	-2.55311	-3.11537	-3.14923
A0A0G2JDW7	57294	Rps27	-2.24734	-1.77181	-0.720051	0.246279	-2.29015	-0.918613	-2.23736	-1.9963	-1.63147	-2.38164	-7.54054	-8.96695	-9.58808	-8.4738	-9.28899	-9.81925	-8.50204	-8.20103	-6.32475	-7.89428
A0A0G2JDX4			-1.93926	-2.18224	-1.26792	-2.57596	-1.89967	-1.48427	-2.3456	-1.78165	-1.98083	-1.82278	-3.83412	-3.32038	-3.68848	-3.44371	-3.54599	-3.94877	-3.70903	-4.07847	-3.9599	-4.09577
A0A0G2JDZ9	81702	Ankrd17	-1.13834	-1.0349	-1.0024	-0.92958	-1.06421	-0.930493	-0.940545	-0.983898	-0.838973	-0.982211	-2.55817	-2.47849	-2.60314	-2.54618	-2.45748	-2.50679	-2.49037	-2.5191	-2.5313	-2.51893
A0A0G2JE00	50791	Magi2	0.280445	-0.0156765	1.07878	0.77459	-0.644425	0.570764	-0.186213	-0.481714	0.104691	-0.482535	-6.41776	-6.91169	-7.05111	-6.35838	-7.17662	-7.70181	-7.26734	-7.34715	-5.80469	-6.90721
A0A0G2JE00	50791	Magi2	-4.25383	-6.05561	-5.53524	-4.96949	-5.66053	-5.55154	-5.871	-4.85685	-6.67596	-6.70268	1.28684	1.17868	1.28399	1.35481	1.34856	1.22858	1.20683	1.08421	1.49961	1.36859
A0A0G2JE09			-5.86983	-4.49647	-5.24912	-5.94814	-4.5078	-4.56849	-5.00521	-4.63664	-4.18404	-5.28235	-5.30747	-5.41891	-5.14161	-5.26524	-5.45189	-5.46779	-5.63475	-5.32894	-5.50368	-5.70396
A0A0G2JE25			-4.48149	-7.27069	-5.94979	-5.6507	-4.99464	-4.82655	-6.26951	-4.11913	-5.56604	-6.94581	3.60136	3.42393	3.00279	3.38083	3.51438	2.84738	3.43326	3.22139	3.26239	2.96537
A0A0G2JE32			2.07708	2.50498	0.226093	1.08337	0.919338	1.98513	3.02189	2.2779	1.53744	1.69011	-8.08733	-6.13379	-6.11955	-6.83213	-5.57029	-6.74145	-8.33686	-8.59498	-9.85416	-8.31333
A0A0G2JE52			-4.49933	-6.49096	-6.81058	-4.448	-7.16621	-5.73729	-4.45715	-6.60672	-5.36051	-5.17101	2.62523	2.63232	2.56309	2.65234	2.8458	2.57023	2.24998	2.12746	2.44345	2.75275
A0A0G2JE57			1.14503	1.42435	0.684526	1.03843	1.12921	0.673015	1.55351	1.13961	0.918909	1.43291	0.506961	-0.705214	0.45005	-0.000595228	-0.698172	0.882576	0.664394	1.24335	1.56648	1.26985
A0A0G2JE69			-2.41497	-2.01731	-2.31829	-2.53566	-3.37192	-2.49874	-1.83033	-2.2175	-2.97972	-2.5776	-6.95083	-6.98977	-6.28718	-6.50762	-6.86345	-5.99542	-6.65873	-6.59953	-5.90835	-6.09923
A0A0G2JE93	76205	Stard3nl	-0.57081	-0.516648	-1.81595	-0.989074	-0.269627	-0.222909	-0.249951	-0.164879	-0.276247	-0.376611	-1.17207	-1.19265	-1.09255	-1.39429	-1.11112	-0.965244	-1.08254	-0.803312	-1.56454	-1.10537
A0A0G2JEA5			-0.331952	-0.545535	-0.120608	0.925942	0.535958	0.932769	-0.450448	0.0260655	0.470187	1.13657	-8.16738	-8.40674	-9.8377	-9.17879	-8.78834	-8.98544	-7.44542	-7.48249	-7.95076	-7.89887
A0A0G2JEA9			-0.0843541	-0.459024	-1.04998	-0.113914	-0.450694	-0.163948	-0.49352	-0.380937	-0.907176	-0.209777	-0.218121	-0.103871	-0.468821	-0.451022	-0.144778	-0.350434	-0.0841125	-0.0565355	-0.45254	-0.0892235
A0A0G2JEC4	54673	Sh3glb1	0.236811	0.436474	0.0647704	0.815347	0.388041	0.164667	0.373422	0.318945	0.353296	0.0549102	0.415174	0.264074	0.210674	0.198384	0.398844	-0.566852	-0.580268	-0.436274	-0.535022	-0.465659
A0A0G2JED4	23921	Sh2b2	-4.50637	-0.215055	-1.53166	-2.46946	-2.4343	-3.18287	-2.39768	-3.83486	-0.466373	-5.34559	-6.53352	-7.38978	-6.06867	-5.99893	-7.04581	-6.64206	-7.97799	-7.10501	-5.45654	-7.06693
A0A0G2JEG1			-1.71692	-3.26744	-4.69639	-0.239378	-1.60396	-2.34985	-2.35333	-2.56831	-1.58129	-2.70205	-7.9834	-6.98639	-9.06606	-8.81755	-6.43375	-6.88582	-6.33094	-6.45271	-8.73875	-7.02707
A0A0G2JEG8	218038	Amph	2.58828	2.42288	1.81297	2.58677	2.64016	2.4955	2.4159	2.45677	2.4189	2.34383	3.46575	3.17548	3.20391	3.13727	3.1949	3.13181	3.25016	3.47016	3.23071	3.32929
A0A0G2JEH1			-2.68356	-2.63597	-2.03735	-2.5541	-1.61709	-0.96516	-3.42792	-2.13582	-2.77078	-0.841599	-5.34657	-6.72498	-7.31203	-6.69447	-7.69048	-8.30999	-6.22521	-5.89885	-5.54684	-6.38398
A0A0G2JEH3			-5.51501	-7.392	-5.24395	-4.81635	-4.95814	-7.69571	-7.71278	-6.96142	-7.32167	-5.33406	-5.01457	-3.16803	-5.52622	-5.2179	-3.08889	-7.95311	-6.90712	-8.09522	-10.2214	-8.49003
A0A0G2JEH5			-3.32961	-2.9774	-3.87215	-3.19951	-4.15295	-3.45146	-4.05844	-4.15313	-4.97983	-3.92758	-6.49378	-6.09364	-6.50136	-6.36877	-6.22359	-7.62022	-7.49633	-7.51915	-7.46644	-7.25167
A0A0G2JEM3			-3.55678	-2.96442	-2.51054	-2.89018	-3.81417	-2.87081	-2.39284	-2.41941	-2.95063	-2.92561	-5.23928	-5.44497	-5.06953	-5.04618	-5.3319	-5.54829	-5.83767	-5.83259	-5.03478	-5.45401
A0A0G2JEN9			-4.8879	-5.71074	-5.03105	-5.48139	-3.70808	-4.11055	-6.42527	-4.48249	-4.96922	-5.599	-4.93796	-6.8954	-6.70833	-6.22986	-7.50849	-7.24445	-5.68559	-5.08282	-4.41029	-5.74848
A0A0G2JEP4	71268	Lrrfip2	-3.05706	-3.27964	-3.31102	-3.22127	-3.43584	-3.2296	-3.57909	-3.9822	-3.43966	-3.25896	-7.00063	-6.50739	-6.99754	-6.80879	-6.62817	-6.78329	-6.6455	-6.85829	-7.00992	-6.81654
A0A0G2JEP5			-4.27004	-5.75994	-5.46588	-5.4744	-5.85572	-5.51856	-4.53802	-5.87671	-5.01535	-4.63738	-6.36266	-7.2819	-6.18635	-6.40227	-7.39978	-2.69156	-2.98299	-2.82486	-2.02716	-2.48265
A0A0G2JER4			-2.96261	-2.14337	-2.3857	-2.63038	-2.69836	-2.00329	-2.80676	-2.39191	-2.54396	-3.21311	-2.67509	-2.1134	-2.57758	-2.31945	-2.11761	-3.04548	-3.06599	-3.16817	-3.0635	-3.14495
A0A0G2JES3			0.657171	0.00386549	-0.399686	0.044521	-0.626742	-0.327095	0.405745	-0.340923	-0.0238632	-0.972618	-7.71343	-7.66289	-7.06004	-7.22671	-7.3932	-6.0265	-6.83122	-6.79368	-6.34226	-6.43541
A0A0G2JES3			-5.24097	-5.87942	-7.81542	-4.64452	-4.9574	-5.53894	-6.19814	-6.86364	-4.35534	-7.73852	2.08621	1.88282	1.10436	1.46034	2.15954	1.98198	2.18868	2.68565	1.93083	2.12008
A0A0G2JES4			2.71171	0.0498004	3.52201	3.84973	2.02062	1.14052	2.57698	2.39447	3.08039	2.59545	-6.42292	-7.38309	-7.43896	-7.02909	-7.1199	-7.93435	-7.43062	-7.85176	-6.95409	-7.56493
A0A0G2JES6			-8.74604	-3.85676	-6.24556	-4.69312	-5.85757	-5.40664	-5.13949	-4.12501	-6.81912	-3.9027	-5.01122	-4.77458	-5.65637	-5.99849	-4.59751	-7.45754	-7.0045	-6.47059	-7.79493	-6.70531
A0A0G2JEU1	11669	Aldh2	3.63801	3.22021	4.18231	3.26508	2.24321	2.96208	3.12092	2.759	2.48925	2.63751	-5.99722	-5.45149	-5.35802	-5.16968	-5.44273	-6.42078	-6.84635	-7.28333	-6.36478	-6.67016
A0A0G2JEW0			-3.70839	-6.70213	-5.55728	-4.6099	-5.77225	-5.55751	-4.34614	-5.00703	-4.45521	-5.89419	-6.89878	-7.81617	-6.91224	-6.93857	-7.46833	-5.55489	-6.01365	-6.00496	-5.04846	-5.60271
A0A0G2JEX1	68810	Nexn	-10.4749	-5.56848	-7.16751	-6.71862	-5.9072	-5.9892	-8.70454	-5.87552	-7.83984	-7.07186	-2.06153	-1.86018	-3.81882	-3.29698	-2.15739	-3.63107	-1.95326	-1.45828	-2.70046	-2.42831
A0A0G2JEX2	27784	Commd8	-5.79098	-3.99703	-5.07471	-5.24007	-5.71152	-6.33439	-2.86017	-3.69122	-4.25841	-5.92042	-9.63762	-10.2462	-7.75871	-8.95852	-9.22692	-5.32707	-7.75391	-7.15799	-6.48657	-6.64398
A0A0G2JEY4			-2.43099	-3.26303	-1.55093	-2.52285	-3.757	-3.61244	-3.51157	-3.6096	-3.56908	-4.50327	-3.46274	-2.36563	-2.76196	-2.34659	-2.15594	-5.43502	-5.9436	-6.69929	-5.85366	-6.09052
A0A0G2JEY6			1.67908	0.695811	-5.49086	0.874534	0.869419	1.21968	1.53401	0.253601	0.618951	0.586303	2.33284	1.34626	1.62626	0.705584	1.66736	1.66804	1.55795	3.03852	0.584159	2.27724
A0A0G2JEZ4			-4.92441	-4.16059	-5.18431	-4.71066	-4.46217	-3.36438	-4.67587	-4.05493	-4.6421	-4.3474	-5.09217	-6.14207	-6.00431	-5.82214	-6.51445	-8.44269	-7.72116	-7.12541	-6.71365	-7.32161
A0A0G2JF67	242202	Pde5a	-4.99928	-5.56971	-5.7049	-5.4112	-5.578	-5.45317	-5.09077	-5.38485	-5.48248	-5.26176	-1.10784	-2.47506	-1.45821	-1.61977	-2.59071	-1.79743	-1.73721	-1.25939	-0.488404	-1.14284
A0A0G2JF79	382253	Cdkl5	-0.945366	-1.03917	-0.0935423	1.42018	-0.297171	0.698439	-1.92294	-1.06035	-0.469473	-0.757098	-6.7638	-6.9813	-9.2619	-7.83913	-7.4726	-8.06255	-5.92549	-6.06622	-5.74202	-6.30644
A0A0G2JFB0	231760	Rimbp2	-7.02291	-7.30839	-5.49657	-5.29838	-5.5498	-6.54961	-6.24239	-3.59242	-7.09881	-5.16199	-1.05691	-1.77206	-2.0884	-2.20259	-1.53213	-2.53647	-1.61846	-1.67789	-2.14168	-1.91359
A0A0G2JFB0	231760	Rimbp2	-0.52603	-1.04981	-0.355899	-0.904615	-0.931078	-0.898884	-1.50895	-1.54484	-1.11415	-1.24679	-8.71844	-7.87457	-8.56616	-8.23701	-7.98831	-5.81075	-5.67604	-6.14895	-6.19754	-6.0775
A0A0G2JFB2			-5.1552	-5.14102	-4.72287	-5.03396	-6.58226	-4.50687	-4.6623	-5.22112	-5.41647	-5.00828	-3.52399	-3.24763	-3.29628	-2.97462	-3.35626	-2.46833	-2.62167	-2.8671	-1.80189	-2.22585
A0A0G2JFB2			-0.173386	-0.34512	-0.349805	-0.186923	0.0433548	1.05677	-0.257809	0.178451	-0.282495	1.28217	-4.1306	-7.20138	-6.18819	-5.91839	-8.07386	-10.2365	-8.61017	-7.57582	-6.09255	-7.75617
A0A0G2JFD4	229665	Ampd1	-4.81687	-6.04859	-3.58758	-4.16134	-6.12462	-4.5696	-6.01949	-4.36797	-7.00219	-5.37614	-2.49913	-2.9349	-3.5578	-2.72165	-3.28353	-6.98658	-5.82753	-6.25817	-4.65175	-5.63552
A0A0G2JFF1	19047	Ppp1cc	-1.71504	-1.98557	-1.64635	-2.4291	-1.89691	-2.79175	-1.8729	-2.04229	-2.14832	-2.11021	-7.93857	-6.90218	-6.8088	-7.17686	-6.61364	-4.94359	-5.72922	-6.16028	-6.74962	-6.0825
A0A0G2JFH6			-3.51405	-3.51166	-3.68188	-3.06665	-3.85726	-4.10623	-3.35479	-3.54065	-4.13831	-3.26028	-8.30604	-5.86059	-7.23564	-7.39742	-5.38252	-3.9961	-4.60295	-5.47485	-7.1027	-5.33102
A0A0G2JFH9	231855	Ap5z1	-0.741124	-0.99462	-0.233899	-1.352	-0.8063	-1.1445	-1.34162	-1.32942	-1.00905	-1.145	-3.85256	-4.10495	-3.77487	-3.69752	-4.29152	-4.46202	-4.41388	-4.47674	-3.95899	-4.43923
A0A0G2JFJ6	229543	Ints3	-2.37688	-2.35277	-2.14747	-2.37968	-2.53299	-2.36049	-2.38483	-2.24089	-2.59987	-2.41612	-2.5354	-2.34641	-2.39266	-2.37111	-2.33077	-3.03543	-3.09705	-3.20831	-3.1121	-3.1033
A0A0G2JFN1	75137	Rprd2	-6.64975	-5.1705	-7.43664	-6.42412	-5.55628	-5.96904	-4.51262	-5.5903	-4.67931	-4.5005	-5.03302	-3.48625	-3.84992	-4.63736	-3.00987	-3.16145	-4.15916	-4.20572	-6.47126	-4.61571
A0A0G2JFQ2	16536	Kcnq2	-0.936273	-1.57216	-0.712101	-1.10315	-0.277214	-1.88817	-1.96715	-1.46656	-1.1791	-1.68096	-6.89333	-7.325	-7.26695	-7.22737	-7.35331	-7.64927	-7.3315	-7.32302	-7.41533	-7.62255
A0A0G2JFQ2	16536	Kcnq2	-5.53906	-4.90998	-5.19261	-4.56759	-5.10331	-7.25263	-7.33287	-6.588	-6.08743	-10.9118	-2.21249	-2.291	-1.97447	-1.70648	-1.56565	-2.25489	-3.21531	-2.92879	-2.02187	-2.87365
A0A0G2JFS7	16826	Ldb2	-0.436935	-1.56148	0.378595	-0.467048	-2.4431	-1.52696	-0.732773	-1.46129	-1.61406	-1.20194	-4.14448	-3.71949	-3.60755	-3.32452	-3.63321	-4.56195	-4.98078	-5.61553	-4.31238	-4.7348
A0A0G2JFW6	75137	Rprd2	-4.29225	-4.60203	-4.20693	-3.86321	-3.274	-3.86884	-5.69658	-4.60485	-4.29075	-4.81444	-6.64136	-5.15483	-7.25837	-6.61807	-5.263	-6.11841	-5.19093	-5.7827	-7.0955	-6.32963
A0A0G2JFY6			-7.9055	-6.70173	-5.55621	-8.20639	-6.06693	-4.95531	-7.38667	-4.62321	-7.27866	-5.1223	-4.9298	-4.77468	-5.42114	-5.1351	-5.45166	-5.66634	-4.4035	-4.62403	-4.74709	-5.0462
A0A0G2JFZ4	72033	Tsc22d2	-0.749371	-0.840368	-0.343	-1.01473	-0.51792	-0.997183	-1.62788	-1.44411	-0.590625	-2.13582	-2.66081	-2.37824	-2.59996	-2.30306	-2.39832	-2.44117	-2.47374	-2.62643	-2.36271	-2.71867
A0A0G2JG13			-2.19338	-2.44932	-2.152	-3.76782	-2.63579	-2.22081	-2.31684	-1.96235	-2.98282	-1.81628	-3.54931	-3.10564	-2.64803	-2.95332	-3.26958	-1.97359	-2.3042	-2.55103	-2.57369	-2.43654
A0A0G2JG21	207686	Cfap69	-4.09057	-5.6042	-7.61517	-4.20027	-4.27367	-6.55329	-4.66561	-5.63883	-4.88459	-5.52033	0.0972636	-1.37249	-0.397911	-1.18717	-0.870318	-0.688017	-1.01152	-0.124263	-1.22767	-0.562395
A0A0G2JG23	56747	Sez6l	-1.76446	-1.75078	-2.80388	-1.68088	-1.86557	-1.97971	-1.64313	-1.79233	-2.00385	-2.03497	-2.65197	-2.75665	-2.6311	-2.86514	-2.58384	-0.826162	-1.01892	-0.774474	-1.1941	-0.843382
A0A0G2JG32			-3.62361	-3.04917	-5.92735	-3.92433	-4.84263	-6.91707	-3.77866	-9.02329	-3.57781	-4.65912	-5.55983	-6.75415	-4.96966	-5.70765	-6.66032	-6.52278	-7.87784	-6.96663	-6.78438	-6.75208
A0A0G2JG60	66993	Smarcd3	-1.48522	-1.4704	-1.17802	-1.27039	-1.42681	-1.57635	-1.64177	-1.35784	-1.68897	-1.6803	-2.78253	-2.72751	-2.83075	-2.7673	-2.69364	-2.72227	-2.67135	-2.74036	-2.6634	-2.70372
A0A0G2JG64			-2.12737	-3.03364	-6.13363	-3.47171	-2.11718	-2.55676	-2.93409	-3.29615	-3.01616	-2.56998	-5.46856	-7.73173	-6.59826	-7.1672	-8.04484	-6.69217	-6.09215	-4.73203	-5.40512	-5.43181
A0A0G2JG85	211556	Ap1ar	-5.2679	-5.48728	-5.55555	-6.19152	-5.34101	-2.7983	-6.66351	-6.26065	-6.11063	-3.15293	-0.906516	-4.59622	-4.09979	-3.13872	-6.51985	-7.40857	-4.32033	-3.15336	-0.962619	-3.46205
A0A0G2JG95			1.19804	1.54681	-0.410548	2.07629	1.08166	1.68682	1.54978	1.20535	1.19028	1.03604	-5.2128	-6.79293	-6.34198	-6.37455	-6.8292	-7.4209	-7.01231	-6.07135	-5.78717	-6.16802
A0A0G2JGB7	56839	Lgi1	-5.28148	-4.88376	-4.81569	-4.89418	-6.66635	-5.61164	-5.17886	-6.90598	-4.58591	-7.49765	-1.01412	-0.399644	-0.27694	0.171702	-0.12503	0.0575705	-0.993331	-1.19983	0.206835	-0.52186
A0A0G2JGE2	78784	Celf3	-1.21585	-1.06985	-0.953346	-2.10843	-1.81414	-1.36526	-0.917756	-1.45349	-1.4133	-1.00514	-6.07618	-6.44051	-5.47907	-5.71405	-6.57693	-5.72395	-6.1767	-6.08806	-5.35114	-5.80305
A0A0G2JGE8			1.14129	0.96504	0.394944	0.914316	2.01799	2.39223	0.403181	0.994484	1.18305	2.46951	-6.24765	-7.16782	-7.82678	-7.45862	-7.90741	-8.76419	-7.13264	-6.74417	-7.18077	-7.37491
A0A0G2JGG7			-5.09066	-6.06076	-2.54137	-3.15652	-4.96159	-5.2562	-5.10317	-4.15494	-3.95002	-6.22954	-4.40545	-4.35665	-5.09015	-4.22558	-3.96761	-4.60826	-4.33164	-4.98115	-3.69165	-4.63845
A0A0G2JGI3	269629	Lhfpl3	-2.02364	-1.68499	-2.58502	-1.71033	-1.33692	-1.96378	-1.3443	-1.03446	-1.84436	-1.29155	-5.79376	-7.84781	-6.5438	-7.01961	-7.87268	-7.38708	-7.15292	-6.21079	-5.93492	-6.44827
A0A0G2JGJ1	110391	Qdpr	-1.27961	-1.81267	-1.9042	-1.69221	-1.19989	-2.32465	-1.22754	-1.39733	-1.42326	-1.57399	-6.60407	-8.19268	-6.77607	-7.25735	-8.10244	-6.28477	-6.49469	-5.89911	-5.49037	-5.98905
A0A0G2JGJ1	110391	Qdpr	-5.60373	-4.7795	-4.58512	-7.37094	-7.1185	-4.84675	-5.74842	-5.93892	-7.69599	-4.085	0.884922	1.78068	2.06237	2.00258	1.05859	1.18704	1.08628	0.604329	1.40647	1.30184
A0A0G2JGK0			-4.81357	-5.60893	-7.18289	-4.72391	-5.90488	-5.33055	-5.97248	-7.93883	-5.09127	-6.03453	-2.68124	-2.36605	-3.40077	-2.91055	-2.54924	-2.97413	-2.56458	-2.47615	-2.90608	-2.55871
A0A0G2JGL8	72831	Dhx30	0.372112	0.432494	0.487199	0.348624	0.251624	0.442822	0.431435	0.439116	0.344653	0.312786	-0.418438	-0.354429	-0.319244	-0.303127	-0.346824	0.400525	0.324121	0.291782	0.422568	0.36539
A0A0G2JGN6			-5.60497	-5.2532	-6.50733	-6.13851	-6.57328	-4.25222	-4.0672	-4.93045	-4.94777	-4.25221	-2.80872	-2.22915	-2.1383	-2.336	-2.24241	-1.22262	-1.71357	-1.72461	-1.87085	-1.4528
A0A0G2JGN7			-5.1431	-5.36211	-5.89005	-5.89704	-4.81748	-5.61697	-7.58932	-5.39245	-7.73531	-7.53254	-0.420959	-0.195398	-0.680484	-0.543864	-0.34024	-2.11912	-1.58268	-1.52748	-1.90907	-1.83229
A0A0G2JGQ3			-7.18908	-4.1394	-6.6426	-5.38665	-6.02898	-7.28618	-7.78601	-7.22002	-7.97338	-9.63968	-0.68736	-0.513505	-0.591768	-0.613494	-0.145535	-0.184857	-0.723056	-0.11128	-0.0978895	-0.146162
A0A0G2JGQ4	53312	Nub1	-6.47763	-2.77855	-3.95482	-5.03437	-5.09323	-4.85357	-5.16534	-6.47828	-4.78049	-4.38768	-3.10557	-2.59958	-2.9153	-2.74021	-2.96646	-3.07647	-3.13151	-2.99427	-2.78823	-2.9532
A0A0G2JGS4	108058	Camk2d	3.37996	3.50861	2.30509	3.08688	2.59788	2.87257	3.66165	2.97101	3.09206	2.18337	-5.57975	-6.47477	-5.2656	-5.60206	-6.26673	-8.91729	-9.64449	-9.07317	-8.36746	-8.82239
A0A0G2JGS4	108058	Camk2d	-4.55938	-5.0357	-5.75229	-4.91255	-4.48049	-6.65727	-5.46975	-4.55933	-7.47003	-4.57001	5.1	4.48038	5.23979	4.33224	4.66691	4.10443	4.06305	4.37738	3.34968	4.25014
A0A0G2JGT5			1.1428	1.00917	1.4116	1.51084	0.975736	1.01919	1.56311	1.40734	1.34353	1.42785	1.29128	1.3358	1.35951	1.33161	1.47272	1.45091	1.3154	1.21261	1.29371	1.35105
A0A0G2JGV7			-5.91983	-4.6496	-5.16893	-4.98669	-8.47666	-5.22736	-5.89356	-7.8123	-6.58639	-7.64682	-1.62711	-0.505415	-1.06324	-0.188832	-0.594505	-1.79234	-2.44077	-2.7996	-0.774078	-1.57389
A0A0G2JGW6	382253	Cdkl5	-4.31868	-5.61668	-5.379	-7.0829	-5.467	-4.7071	-6.40214	-4.95675	-7.81255	-4.54371	-3.2701	-2.97154	-2.86446	-3.01731	-3.642	-3.40524	-2.82458	-3.11441	-3.23843	-3.05724
A0A0G2JGW9	51886	Fubp1	-4.72557	-6.64668	-4.81943	-5.25384	-6.47322	-6.14093	-6.27091	-8.73655	-4.39816	-6.5031	-0.108732	0.37135	-0.304549	0.61104	0.0988048	-0.892283	-0.775918	-1.43043	-0.326446	-1.04849
A0A0G2JGW9	51886	Fubp1	1.17645	1.68554	1.29367	1.84311	2.03155	2.00036	1.54534	1.87439	1.86058	2.06277	-6.16097	-7.15124	-7.09069	-7.00826	-7.34652	-6.59194	-5.93743	-5.48163	-5.42366	-5.7685
A0A0G2JGX4	232975	Atp1a3	6.00277	5.70098	5.50995	5.61232	5.84082	5.75069	5.63679	5.75479	5.61742	5.4898	4.6263	4.64154	4.70927	4.65629	4.65595	5.68668	5.63012	5.65694	5.56554	5.61817
A0A0G2JGY9	229791	Plppr4	0.716111	0.501387	-2.04927e-05	0.0379864	0.695216	0.678419	0.203454	0.3207	0.398411	0.239503	0.152787	0.101741	0.160893	0.122895	-0.00586854	1.05698	1.12073	1.23386	1.05907	1.0754
A0A0G2JH17	68510	Ints1	-1.64758	-1.55574	-1.14117	-0.991188	-1.73452	-1.59735	-1.44355	-1.42398	-1.63195	-1.44636	-2.83672	-2.75231	-2.98159	-2.85125	-2.68981	-3.12521	-3.04606	-3.16394	-2.99668	-3.0154
A0A0H2UH13	72341	Elp6	-2.75052	-2.77244	-3.92078	-2.11932	-1.22286	-3.74826	-1.60881	-1.35105	-2.22488	-1.11297	-7.02023	-7.00015	-6.82999	-7.87601	-6.36993	-6.32183	-6.68631	-6.42543	-8.77969	-7.07189
A0A0H2UH19	77683	Ehmt1	-3.38512	-3.34047	-2.77904	-2.84828	-3.53858	-3.5924	-3.57194	-3.29178	-4.04665	-3.37207	-4.71484	-5.64178	-5.25424	-5.15313	-5.76766	-4.86294	-4.51242	-4.30808	-3.49094	-4.10848
A0A0H2UKB8	170822	Usp33	-3.28117	-2.87141	-2.4441	-2.85785	-2.67219	-2.94695	-3.55832	-3.28002	-3.25112	-2.42157	-5.53782	-4.00913	-5.42241	-5.16981	-4.08874	-3.55137	-3.19789	-3.83642	-4.86441	-4.00127
A0A0J9YMZ5			-6.54178	-5.95297	-4.97385	-6.2242	-4.64755	-5.9167	-7.12414	-5.03504	-5.95593	-6.98013	-5.81647	-5.28839	-5.99038	-5.75813	-5.24016	-5.38276	-4.98668	-5.23115	-5.72227	-5.74516
A0A0J9YTQ5			-3.0109	-2.41901	-3.26666	-2.126	-2.39993	-3.00247	-2.54128	-2.65753	-2.69995	-2.2662	-8.23706	-6.2622	-7.69365	-7.85092	-5.85024	-5.16086	-5.45137	-5.9752	-7.91402	-6.19443
A0A0J9YTR2	106264	Ncbp2as2	0.797257	0.933148	-5.00324	-7.58434	1.0903	0.94404	0.360677	0.263286	-0.132905	0.494519	-3.5338	-3.73687	-0.170332	-2.59362	-4.27067	-1.88263	-3.91811	-2.62608	-4.92658	-3.86067
A0A0J9YTT1			-2.22215	-1.02216	-0.53416	-0.861666	-1.82724	-1.5745	-1.78257	-1.73416	-1.26417	-2.70147	-1.22858	-0.837182	-1.24574	-0.820121	-0.678787	-1.77608	-1.94666	-2.09871	-1.42326	-1.87676
A0A0J9YTU3	432572	Specc1	-4.39222	-4.18653	-5.67293	-4.32936	-6.80164	-6.48775	-6.10666	-5.62901	-10.4198	-5.51616	-2.49283	-2.39034	-2.04009	-2.5427	-2.42043	-3.38478	-3.52021	-3.43783	-3.23587	-2.50263
A0A0J9YTU3	432572	Specc1	-1.94914	-2.81257	-1.93054	-3.40911	-2.47031	-3.11449	-3.7346	-3.41759	-3.4622	-3.58947	-6.21364	-6.10381	-5.84762	-5.75161	-6.33746	-7.46906	-7.48408	-7.72313	-7.26038	-7.6608
A0A0J9YTU9	269639	Zfp512	0.505832	0.342406	-0.140709	0.0535561	1.08766	0.786416	0.254645	0.602105	0.40335	1.52673	-6.54238	-5.16027	-6.32463	-6.41982	-5.21942	-6.61511	-6.32171	-6.74874	-8.47711	-7.18019
A0A0J9YTV5	19664	Rbpj	-4.91148	-5.34512	-4.70241	-4.08103	-5.92516	-5.7009	-5.45529	-4.36422	-7.62038	-5.03957	-4.57022	-4.47295	-4.73049	-4.76368	-4.34658	-5.08057	-4.81724	-5.06125	-4.86336	-4.53757
A0A0J9YTX9	17690	Msi1	-5.40648	-5.8296	-6.16962	-4.91673	-7.48426	-6.13748	-4.96984	-6.62654	-6.10948	-6.09608	-1.82724	-1.4533	-1.35967	-1.30727	-1.17428	-3.44086	-4.15046	-4.31231	-3.64337	-3.54035
A0A0J9YTY0	52398	Septin11	-0.13089	-0.173149	-0.858282	0.00324961	-0.203978	-0.40837	-0.193144	-0.449083	-0.32536	-0.362472	4.86984	4.64966	4.72766	4.61807	4.72059	4.35	4.32244	4.52786	4.31061	4.46855
A0A0J9YTZ0			-5.06097	-5.84003	-7.10817	-4.87228	-5.05009	-5.95922	-4.3823	-4.72665	-4.78631	-5.349	-2.4489	-3.58421	-2.66532	-3.30564	-3.09867	-2.51987	-2.93696	-2.27269	-2.86094	-2.50095
A0A0J9YTZ4			0.313651	0.211916	0.648484	-0.1248	-0.0055513	0.466206	0.313926	0.368687	0.151599	0.44122	-3.3436	-3.30587	-3.13301	-3.09574	-3.42429	-1.06109	-1.10366	-1.21903	-0.843626	-1.07132
A0A0J9YU07	53323	Ube2k	-5.25622	-5.66356	-5.14935	-5.19567	-6.20246	-6.04404	-5.34877	-4.39546	-7.61559	-4.9821	0.336981	0.3931	0.716608	0.353136	0.545618	0.770469	0.631205	0.440595	0.542636	0.921406
A0A0J9YU26			-0.915564	-0.280544	-0.792755	-0.0175077	-1.53691	0.264345	-0.733288	-0.79853	-1.30565	-0.575651	-6.5077	-7.16915	-7.38044	-6.92228	-7.49916	-7.63948	-6.99421	-6.70176	-5.73135	-6.38634
A0A0J9YU67			-1.76174	-1.92179	-1.62453	-1.56657	-1.20199	-2.94203	-2.4529	-2.20723	-2.25638	-2.39387	-6.70811	-6.83499	-6.75309	-6.91884	-6.67993	-7.83753	-7.86537	-7.85129	-8.21731	-8.03571
A0A0J9YUB6			-1.65931	-5.24163	-1.98401	-3.7446	-2.79786	-2.97494	-2.91102	-2.48753	-2.20897	-2.10367	-7.1046	-6.85755	-6.92619	-6.73167	-6.99138	-7.04705	-6.75457	-7.60623	-7.42212	-7.57548
A0A0J9YUB6			-4.62402	-3.99513	-4.78581	-5.23906	-5.28062	-5.29734	-6.04644	-6.66902	-7.04735	-4.33935	-0.703463	-0.205032	-0.567568	-0.547287	-0.765747	-0.436946	-0.0339205	-0.166289	-0.350217	0.012739
A0A0J9YUD5			-0.218083	-0.326952	-0.554306	-0.23066	-0.454128	-0.320026	-0.411834	-0.408407	-0.66469	-0.347729	-0.554437	-0.491693	-0.597965	-0.594476	-0.504131	-0.696679	-0.639408	-0.63819	-0.721734	-0.600728
A0A0J9YUD8			0.156587	0.583667	-0.650146	-0.401609	0.768283	-0.0979225	-0.0821673	-0.0861036	0.414848	-0.933063	-5.61836	-7.56419	-6.02091	-6.3483	-7.65343	-8.65237	-8.76319	-7.74725	-7.0609	-8.05248
A0A0J9YUE9	13429	Dnm1	-5.57972	-3.95771	-4.25827	-5.42583	-4.75692	-4.73377	-5.68794	-6.74793	-3.9146	-5.81574	4.86965	5.34125	4.95191	5.43617	5.02454	5.04738	5.02039	4.98926	5.41637	4.84649
A0A0J9YUI0			-6.78427	-5.07462	-4.29395	-4.81896	-4.96192	-5.92909	-5.8088	-5.16918	-4.53695	-6.87709	-1.46176	-1.45581	-1.69635	-1.40321	-1.11478	-1.55406	-1.70724	-1.67989	-1.30308	-1.83134
A0A0J9YUM2	240057	Syngap1	-5.13454	-6.01259	-5.64461	-5.68094	-6.33068	-5.68987	-4.84743	-5.74513	-4.48899	-6.85502	-3.15255	-3.38236	-2.55476	-2.53846	-3.05118	-3.42791	-4.35715	-4.33494	-3.29379	-3.9468
A0A0J9YUN4	13429	Dnm1	4.90295	4.81661	4.76687	3.41476	4.15985	3.50486	4.76219	4.24135	4.27224	3.38474	-7.89611	-7.84027	-6.37566	-6.96197	-7.55503	-5.31424	-6.6976	-6.67229	-6.12015	-6.34973
A0A0J9YUS5	208643	Eif4g1	1.1702	1.32629	1.4355	1.86601	1.73124	1.30274	1.52428	1.6821	1.55271	1.86323	-5.70784	-7.01004	-6.53878	-6.57433	-7.10359	-6.55429	-6.08788	-5.6323	-5.26873	-5.76123
A0A0J9YUT8	74111	Rbm19	-4.80871	-4.35491	-5.02229	-4.18388	-5.2222	-5.4882	-5.03549	-4.82426	-6.13603	-5.74856	-3.4813	-3.69949	-3.38107	-3.56228	-3.46571	-2.72433	-3.02923	-2.81209	-2.57616	-2.53577
A0A0J9YUW5	20273	Scn8a	-2.21076	-2.58361	-1.50231	-2.67984	-2.01668	-2.19391	-2.83865	-2.49299	-2.20475	-2.30208	-3.80143	-4.07929	-4.05889	-3.80859	-4.36396	-4.02561	-3.62097	-3.73787	-3.26491	-3.80971
A0A0J9YUZ4			-4.65805	-4.72219	-5.99789	-6.70104	-5.10649	-4.80387	-6.18236	-4.322	-7.26613	-6.72327	-1.79309	-1.5508	-0.985053	-1.35392	-1.63393	-1.29172	-1.61678	-1.42692	-1.54991	-1.47447
A0A0J9YV20	231452	Sdad1	-2.61986	-2.57563	-3.11816	-3.10488	-2.31274	-3.50551	-2.38042	-2.4481	-2.67391	-3.05323	-5.58962	-7.33952	-5.56409	-6.18319	-7.22107	-6.10659	-6.54197	-5.76141	-5.23033	-5.86208
A0A0J9YV85	100972	Rab28	-3.18928	-2.95968	-3.61568	-3.57066	-4.29814	-3.67611	-2.0163	-3.15441	-3.11238	-3.34443	-7.38061	-7.41191	-6.25141	-6.77709	-7.05129	-6.88746	-8.13658	-8.0015	-7.50977	-7.49639
A0A0J9YV90	81004	Tbl1xr1	-5.1782	-4.94053	-5.41006	-4.62661	-6.04152	-4.69532	-5.56097	-4.73571	-6.20653	-6.98473	-1.34848	-0.72576	-1.23324	-0.888605	-0.497345	-1.40227	-1.60715	-1.71636	-1.22122	-1.32794
A0A0J9YVB8			-5.94176	-4.23107	-4.19699	-5.2391	-5.65179	-5.61476	-5.13221	-4.81423	-6.59598	-4.55092	-2.65756	-3.0834	-2.40038	-2.68159	-3.19925	-4.26806	-4.38701	-4.22042	-3.59611	-3.86843
A0A0J9YVC1			-3.49762	-4.07873	-3.91933	-3.80629	-3.23006	-3.99507	-3.59242	-3.88995	-3.14613	-3.22514	-6.11096	-6.07189	-6.11977	-6.25557	-6.03577	-6.51225	-6.48469	-6.54303	-7.10265	-6.78062
A0A0J9YVC7			-7.42618	-4.74018	-5.18125	-5.86213	-8.15425	-4.82422	-4.86477	-6.59313	-4.89867	-6.31757	-4.77082	-3.40159	-3.90322	-3.31962	-3.33185	-4.32318	-5.21703	-5.56406	-4.23061	-4.72135
A0A0J9YVF0			-6.58619	-6.55449	-4.4152	-5.19693	-6.48996	-6.95879	-6.01029	-6.04562	-6.33703	-5.38863	1.24348	1.2569	1.03312	1.2312	1.34051	1.59025	1.78217	1.33752	1.8786	1.69258
A0A0J9YVG0	14208	Ppm1g	-3.24035	-2.88708	-2.15848	-2.21399	-2.74786	-2.90301	-1.97228	-2.15058	-1.63024	-2.68994	-5.03353	-6.04963	-5.35879	-5.37006	-5.84742	-6.64397	-6.80436	-6.52134	-5.72049	-6.43569
A0A0J9YVH9			-6.36369	-5.19763	-6.7259	-4.99499	-6.90534	-5.35014	-4.32345	-5.54108	-5.6233	-4.52449	0.120311	0.182719	0.154744	-0.0469198	0.368815	-0.439201	-0.757513	-0.515876	-0.66304	-0.162374
A0A0J9YVJ6			-5.51471	-4.53148	-5.71785	-4.44696	-5.20704	-7.22037	-6.20546	-7.45473	-6.02226	-6.91363	-4.13533	-4.04792	-4.04014	-4.19548	-3.7527	-4.65532	-5.13564	-4.89474	-5.2475	-4.91057
A0A0M3HEP3	79464	Lias	-5.67987	-6.59067	-5.88807	-5.6423	-8.2299	-6.84365	-4.94622	-6.42879	-7.38746	-4.74796	-2.18433	-1.55974	-1.28589	-1.54599	-1.38168	-1.47086	-2.15435	-2.69539	-2.20355	-1.67525
A0A0M3HEP7	11980	Atp8a1	-7.19866	-5.94366	-4.76577	-5.68929	-3.91561	-10.397	-6.4165	-6.05388	-6.88904	-5.09211	1.44041	0.0599494	1.72268	0.263169	0.677736	2.19441	1.65557	2.06038	0.668644	1.43667
A0A0M3HEP7	11980	Atp8a1	1.51125	1.35151	1.53182	1.99821	1.43841	0.827741	1.97257	2.0457	1.12706	1.88098	-6.64563	-6.99092	-6.56641	-6.90809	-6.72745	-7.29558	-7.52807	-7.44812	-7.55086	-7.32275
A0A0M3HEP8	69568	Vkorc1l1	-6.11292	-5.49642	-7.33047	-6.29762	-5.91288	-5.65954	-4.72761	-5.74628	-5.06927	-4.81294	-0.0664688	-0.288297	0.253084	-0.301878	-0.169179	0.487093	0.0208551	0.464907	-0.276135	0.279869
A0A0M3HEP9			-1.55943	-1.43569	-1.57906	-2.0639	-1.45133	-1.08376	-1.61182	-1.50772	-1.54937	-1.02973	-0.868304	-0.69874	-0.820384	-0.803061	-0.915758	-0.579032	-0.392457	-0.438137	-0.597766	-0.536171
A0A0N4SUH4	52874	Pum3	-5.8938	-4.59527	-5.57438	-6.96463	-7.08192	-4.05883	-5.95654	-6.5849	-5.58434	-7.19467	-3.72771	-2.61423	-2.81603	-2.23767	-2.97037	-2.11212	-2.65686	-2.83928	-1.57566	-2.35213
A0A0N4SUH4	52874	Pum3	-2.21898	-2.57031	-2.32261	-1.43397	-2.02098	-1.95535	-2.92889	-2.5688	-2.4311	-2.02195	-8.10763	-5.10723	-7.94186	-7.41358	-4.92445	-6.46479	-6.05897	-7.22218	-9.28577	-7.4376
A0A0N4SUH8	56748	Nfu1	2.10886	1.83387	2.24146	1.8455	2.18256	1.96194	1.66045	1.87263	1.92596	1.92031	0.872365	1.04999	0.857324	0.951352	0.973736	1.44435	1.58902	1.44009	1.37327	1.37356
A0A0N4SUJ0			-1.46061	-1.48874	-2.2565	-0.357164	-0.67663	-1.64011	-1.12088	-0.795419	-1.00455	-1.53477	-6.72203	-7.78762	-7.59098	-7.77116	-7.51654	-7.00199	-6.7442	-6.16905	-6.5695	-6.50201
A0A0N4SUJ2	26903	Dysf	-5.39239	-5.13645	-7.78588	-5.27704	-4.03024	-6.68178	-5.07259	-5.80305	-4.90371	-4.95699	-3.00145	-1.31693	-2.17181	-3.10765	-0.611118	-5.75718	-6.52609	-6.56469	-10.0468	-7.40662
A0A0N4SUM7			-2.93541	-4.76634	-2.37967	-4.43746	-4.88546	-5.61453	-6.8876	-5.93632	-7.56573	-6.35669	2.47341	3.96246	3.14171	3.69634	3.68861	0.715914	0.896968	-0.230028	0.484776	0.389259
A0A0N4SUN5			-5.09265	-5.18379	-7.59261	-4.97649	-3.74526	-2.083	-2.13856	-1.59975	-2.04745	-1.55231	-5.35124	-6.71248	-6.46363	-7.00962	-6.68851	-8.22083	-7.57324	-6.59125	-8.12645	-7.4791
A0A0N4SUT6	122526781	Gm57849	-2.38182	-3.16343	-1.26796	-1.93258	-2.89393	-2.19527	-3.5117	-3.38495	-2.79564	-2.75245	-8.18541	-9.29768	-9.56575	-8.67809	-9.87394	-8.84103	-7.63326	-7.67638	-6.02209	-7.4458
A0A0N4SUU2			-4.55876	-3.91133	-4.43401	-2.93266	-3.63335	-3.80498	-3.67298	-3.21621	-4.06189	-3.11769	-6.61525	-8.88747	-8.26113	-8.31072	-9.04017	-9.24559	-8.30803	-7.37654	-6.87546	-7.57866
A0A0N4SUV3	22317	Vamp1	-1.40717	-0.347553	-2.19222	-0.440438	-0.670569	-1.01955	0.0581099	-0.100208	-0.43237	-0.910102	-5.60966	-7.04158	-5.96469	-6.51185	-6.7196	-6.69332	-7.0288	-6.07576	-6.14891	-6.25733
A0A0N4SUV6	65967	Eefsec	-0.632981	-0.487128	-0.809754	-0.328157	-0.0205585	-0.139821	-0.160556	-0.276762	0.181566	0.495561	-8.6833	-8.04712	-8.77116	-8.79011	-8.01883	-7.51465	-7.31516	-7.48035	-8.49693	-7.77348
A0A0N4SUX1			-6.0003	-5.70268	-7.45338	-5.07342	-9.32819	-3.77442	-5.46525	-5.45121	-6.478	-10.0646	-1.71972	-0.643658	-1.29372	-0.292043	-0.134972	-0.931842	-1.93125	-1.95799	0.214765	-0.702191
A0A0N4SUX9			-0.699965	-0.0876582	-0.426862	-0.462717	-0.64197	-0.636983	-0.0610088	-0.313817	-0.431013	-0.376131	-2.10094	-1.90956	-1.68754	-1.89101	-1.75336	-0.431138	-0.851688	-0.829409	-0.889615	-0.720785
A0A0N4SUZ0	14924	Magi1	-0.293207	-0.307565	0.0705198	-0.232189	-0.297101	-0.375844	-0.365847	-0.537724	-0.153896	-0.273696	-1.83489	-1.74003	-1.83012	-1.73007	-1.77701	-1.6333	-1.60813	-1.71933	-1.58843	-1.68008
A0A0N4SUZ6	58807	Slco1c1	-4.47647	-6.30482	-7.0699	-5.28212	-5.39085	-5.64939	-5.55754	-7.01752	-4.76102	-5.43273	-1.11249	-1.21956	-1.56449	-1.47991	-1.28974	-2.48209	-2.24706	-2.16729	-2.81581	-2.40823
A0A0N4SV00			1.13636	1.31079	-0.636224	0.231568	1.31491	0.526013	2.0891	1.57918	1.28504	1.47448	-6.74628	-7.58419	-6.08097	-7.09828	-7.27895	-6.00555	-6.88401	-6.17298	-6.8623	-6.40164
A0A0N4SV10	75320	Etnk1	-0.629703	-0.680198	-0.116206	-0.975453	-0.895944	-0.500697	-0.418885	-0.488452	-0.476478	-0.46637	-2.29152	-2.07534	-1.92413	-1.90459	-2.10605	-0.802936	-1.00723	-1.19954	-0.870084	-1.03303
A0A0N4SV15	74287	Kcmf1	-1.61884	-0.479623	-2.06294	-1.5499	-1.22517	-1.79429	-0.441425	-0.933459	-0.809989	-1.9459	-6.55285	-6.81801	-5.721	-6.38454	-6.35198	-6.97599	-8.11328	-7.60835	-7.79654	-7.62778
A0A0N4SV30			-0.750298	-1.18511	0.690295	1.19079	-0.99087	0.648872	-1.31448	-0.899262	-0.207209	-0.516904	-7.82655	-5.76284	-8.83092	-7.40944	-5.91326	-7.59607	-6.3707	-7.53699	-7.7478	-7.37064
A0A0N4SV57	11746	Anxa4	-6.11138	-5.04922	-6.79612	-6.62183	-4.39907	-6.18564	-5.92922	-4.70259	-4.78696	-8.64362	-3.82435	-2.68719	-2.43246	-3.02665	-1.81892	-4.2748	-5.76195	-5.57496	-6.94357	-6.20387
A0A0N4SV66	15270	H2ax	-5.2798	-6.13906	-6.00155	-4.71016	-5.75147	-5.79678	-4.86549	-5.39276	-5.09331	-5.24195	-4.91922	-6.53328	-5.73382	-5.81124	-6.44741	-5.1453	-4.95731	-4.44697	-3.75935	-4.33995
A0A0N4SV66	15270	H2ax	-4.97983	-3.7606	-6.64885	-4.65421	-4.51169	-4.93904	-5.36389	-5.10455	-6.8572	-4.19584	-6.096	-7.44251	-6.98126	-7.47377	-7.76753	-8.09896	-7.41767	-6.40373	-7.06402	-6.71289
A0A0N4SV78	110058	Syt17	-2.33278	-2.5309	-1.66114	-3.19492	-2.38412	-3.83418	-2.7855	-2.83206	-2.53283	-3.93122	-9.37836	-8.51064	-7.97587	-8.30137	-8.09509	-5.82619	-6.99007	-7.40409	-7.40201	-7.26523
A0A0N4SV80	18139	Zfp638	-2.1866	-2.33433	-2.10593	-2.23091	-2.49283	-2.3102	-2.29709	-2.18429	-2.59699	-2.33799	-2.63362	-2.62279	-2.57103	-2.55251	-2.62194	-2.10946	-2.1338	-2.19754	-1.99374	-2.06239
A0A0N4SVA7	214899	Kdm5a	-7.7716	-5.61557	-7.35589	-5.59105	-5.10312	-5.06515	-5.8928	-4.42034	-6.05195	-4.46391	-3.36396	-6.17368	-5.69468	-5.84806	-6.55593	-8.81975	-7.22783	-5.78562	-5.93067	-6.54914
A0A0N4SVB5	210673	Prrt3	-0.876683	-0.98477	-0.643183	-0.909373	-1.01077	-1.342	-1.22246	-1.22893	-1.30007	-1.22875	-2.56476	-2.57402	-2.49273	-2.48118	-2.57133	-2.18139	-2.22661	-2.29637	-2.11831	-2.21061
A0A0N4SVB8			-5.9333	-5.24044	-5.75127	-6.91779	-5.66349	-5.23321	-5.18214	-5.31473	-5.40118	-4.8005	-1.66977	-1.67389	-1.04079	-1.39461	-1.84986	-1.63085	-1.95309	-1.83285	-1.90203	-1.90156
A0A0N4SVC2	101214	Tra2a	-7.42352	-5.29251	-6.79512	-5.21472	-4.90975	-5.28065	-5.95312	-4.80553	-5.05828	-6.24446	0.666859	0.271908	-0.385149	-0.304397	0.481254	-0.261932	0.264569	0.872298	-0.0019607	0.187957
A0A0N4SVC2	101214	Tra2a	-1.06178	-1.24366	-2.48583	-0.828125	-0.16316	-1.01528	-1.45261	-1.01818	-1.16426	-0.571154	-6.71713	-5.68585	-7.00387	-7.12214	-5.56673	-7.99398	-7.55559	-7.68766	-9.79057	-8.31517
A0A0N4SVE5			-4.52123	-7.23107	-5.73876	-6.21767	-5.59672	-6.6374	-5.32019	-4.58893	-6.18526	-5.56281	-4.4717	-4.75537	-3.80996	-4.38284	-4.42312	-6.65797	-7.1471	-7.41005	-7.56065	-7.29634
A0A0N4SVE9			-2.9879	-3.4854	-3.97537	-3.39992	-3.10367	-3.16381	-2.86637	-3.10717	-2.92368	-2.99539	-6.76792	-8.95597	-7.54987	-7.78522	-9.15196	-7.12489	-6.85239	-5.98953	-5.13744	-6.09376
A0A0N4SVF0			-2.12715	-0.918337	-2.87031	-1.60794	-1.49448	-2.78137	-0.601887	-0.913153	-2.0002	-1.44049	-6.0563	-7.28345	-5.61685	-6.70324	-6.79258	-5.05874	-5.98294	-5.08821	-5.50288	-5.15837
A0A0N4SVG2	110058	Syt17	-4.41893	-5.40328	-5.89862	-6.07701	-4.24953	-5.12014	-5.66264	-5.1745	-4.40369	-7.04876	-3.87906	-4.53777	-3.71319	-3.84556	-4.4537	-4.31483	-4.66581	-4.26053	-4.10441	-4.6646
A0A0N4SVK2			-5.04301	-4.67259	-4.09485	-4.74988	-4.29607	-8.1861	-6.45452	-6.03356	-8.0151	-4.93799	-3.78541	-4.25741	-3.49488	-4.29451	-4.16292	-4.44706	-4.51815	-4.48174	-5.13346	-4.50643
A0A0N4SVL0	230861	Eif4g3	-0.354023	0.261869	-0.147777	0.470859	0.19295	0.00219878	0.251611	0.322771	0.340533	-0.234196	-6.4421	-7.91561	-7.14571	-7.20175	-7.90069	-8.29093	-8.12855	-7.46788	-6.78891	-7.53446
A0A0N4SVL0	230861	Eif4g3	-5.62053	-5.3287	-4.05469	-4.037	-4.7708	-6.88196	-4.44619	-5.35909	-4.3692	-4.32709	-0.925644	-1.40309	-0.9401	-1.27407	-0.98778	-0.543691	-0.908083	-0.953715	-1.05031	-0.90532
A0A0N4SVL4	330323	Mindy4	-3.61445	-4.11026	-2.82897	-4.00985	-5.07184	-5.09059	-5.48362	-8.93779	-4.01106	-4.00136	-5.64398	-6.70933	-6.56096	-5.6662	-7.72597	-10.1115	-9.29776	-9.34183	-7.31788	-8.90136
A0A0N4SVL9			0.269504	0.0121139	0.502827	0.13643	0.195318	0.00874853	0.155059	0.27974	0.13705	0.153808	-0.0146586	0.062948	0.116292	0.105157	0.0977565	-0.0131386	-0.0800905	-0.206712	-0.130293	-0.157391
A0A0N4SVS6	12785	Cnbp	-0.994893	-2.42242	4.6145	-2.61221	-1.2663	-2.41414	-2.77249	-1.47632	-2.13397	-0.675811	-5.91877	-5.81492	-5.23518	-4.58273	-6.54166	-4.91419	-4.45969	-5.92615	-3.31102	-5.24022
A0A0N4SVT3	14701	Gng12	-5.6662	-4.74024	-5.90555	-2.29396	-4.1878	-5.57989	-5.47932	-4.80657	-5.47792	-5.36892	-6.10626	-5.63103	-7.4836	-7.25709	-5.12431	-6.83751	-6.06819	-5.95757	-7.64625	-6.38356
A0A0N4SVW9			-3.83014	-3.19029	-4.69481	-4.4116	-4.35057	-4.64206	-2.92926	-4.01254	-3.84736	-4.43656	-6.96569	-8.44745	-6.26855	-7.05568	-8.20176	-6.97438	-8.1296	-7.26512	-6.42148	-7.008
A0A0N4SVY3			-2.45277	-2.31295	-1.47661	-1.0616	-1.53408	-2.7658	-5.30752	-6.02567	-2.69929	-2.99482	-6.98205	-3.76955	-7.90835	-6.45902	-4.23717	-7.07378	-5.53372	-6.9121	-8.7877	-7.42112
A0A0N4SVZ5			-2.10658	-1.86914	-2.20166	-3.39809	-3.13817	-2.59847	-1.6445	-2.17734	-2.57001	-2.74111	-8.76031	-7.42752	-6.85077	-7.33177	-7.10162	-4.38273	-5.83494	-6.23717	-6.28005	-5.79113
A0A0N4SW06			-5.97289	-5.51089	-6.31568	-4.38554	-9.06677	-4.62914	-4.68313	-7.43402	-5.56881	-6.25584	-5.11718	-4.6341	-5.2838	-4.37626	-4.67794	-4.23163	-4.55014	-4.70034	-2.77956	-3.4454
A0A0N4SW09			-7.32377	-7.23153	-5.96033	-5.65392	-7.95471	-6.06005	-4.91382	-5.05794	-6.34821	-4.43379	-5.87536	-5.57623	-5.96752	-5.89066	-5.37465	-5.91161	-5.85026	-6.27254	-5.97213	-5.69001
A0A0N4SW50			-2.51233	-2.54847	-1.93934	-2.65218	-2.56689	-1.95439	-2.35254	-2.44013	-2.03596	-1.88613	-7.37032	-6.49009	-7.14345	-6.90837	-6.5956	-6.34164	-6.25341	-6.70581	-6.88737	-6.66751
A0A0N4SW71			-3.76728	-5.41883	-5.68316	-5.0196	-5.63757	-5.43219	-6.0258	-4.47451	-8.50604	-5.6316	-3.57144	-3.34459	-3.34093	-3.59491	-3.37866	-3.06136	-2.86735	-3.03484	-3.22187	-2.65385
A0A0N4SW73	52055	Rab11fip5	-0.734474	-0.78765	-0.962764	-0.704942	-0.906726	-0.803316	-0.890629	-1.12329	-0.836982	-0.924383	-1.96306	-2.0156	-2.07098	-2.00433	-2.05331	-1.91392	-1.85972	-1.81972	-1.75543	-1.798
A0A0N4SW80			-5.75523	-6.31998	-5.25322	-6.08461	-5.12476	-4.94763	-7.32224	-5.20427	-6.47158	-6.6097	-1.31035	-1.0008	-2.06626	-1.43621	-1.34771	-2.05112	-0.971085	-1.27042	-1.29325	-1.60328
A0A0N4SW93	74741	C2cd5	-0.2484	-0.366331	-0.674075	-0.939225	-0.0693678	-1.11374	-0.175948	-0.202612	-0.272404	-0.791518	-7.7167	-7.14905	-6.75783	-7.25823	-6.78928	-5.09023	-5.91295	-6.01349	-6.70461	-6.11942
A0A0N4SW94			-5.07247	-6.08968	-5.59912	-4.8828	-5.34841	-5.11197	-6.69452	-5.1432	-5.15961	-9.58079	-0.818075	-0.678386	-1.19207	-0.437421	-0.264475	-1.66527	-1.77915	-1.80936	-0.919619	-1.82749
A0A0N4SW95			-4.82014	-6.75152	-3.53797	-5.56934	-8.91658	-4.42654	-5.78227	-5.33092	-4.85782	-11.8835	-2.03612	-0.0194554	-0.261323	1.28953	0.711043	-1.12153	-3.03274	-4.31735	-0.331401	-2.58079
A0A0N4SWB9	330401	Tmcc1	-4.67378	-6.13468	-6.18245	-4.78815	-5.10451	-5.66336	-5.45385	-3.93076	-6.87481	-5.21489	-1.91945	-2.2394	-2.25705	-2.60199	-1.99433	-2.64751	-2.33592	-2.27009	-2.98618	-2.33404
A0A0R3P9C8	66108	Ndufa9	0.938525	0.767352	1.29117	0.441011	0.94926	0.912629	0.502816	0.71546	0.657533	1.00212	1.66019	1.92909	1.78028	1.86777	1.75924	2.76001	2.9054	2.69249	2.70704	2.67197
A0A0R3P9D0	216152	Plppr3	-4.16805	-4.72988	-5.09051	-5.72654	-5.68815	-4.58579	-5.60584	-4.94155	-7.1031	-5.26013	0.125863	0.413781	0.618545	0.568021	0.0974338	0.567578	0.591538	0.464993	0.873315	0.84572
A0A0R3P9D0	216152	Plppr3	0.913113	0.987318	0.523022	0.245789	1.12062	1.64366	0.716153	0.647038	1.25097	1.37755	-8.2579	-7.72325	-8.24522	-8.11374	-7.99133	-7.11458	-6.83629	-6.95081	-7.45532	-7.19681
A0A0R4IZW4	18591	Pdgfb	-5.97203	-4.94764	-5.97302	-8.18817	-4.69609	-5.57546	-5.5252	-7.04814	-3.80686	-4.69886	-1.93254	-1.79189	-0.936951	-1.41374	-2.22112	-0.621567	-1.15886	-0.946682	-1.59317	-1.57548
A0A0R4IZW4	18591	Pdgfb	0.0400802	-0.265329	-1.45836	-1.87993	-1.03897	-0.543812	-0.718817	-1.50009	-1.0972	-0.984661	-7.65876	-7.58216	-6.85029	-7.14493	-7.78038	-7.44736	-7.98758	-7.83029	-7.69395	-7.71584
A0A0R4IZW6	23854	Def8	-1.2758	-1.64858	-0.938749	-3.33486	-2.00833	-2.5863	-2.07287	-2.71165	-2.11025	-2.25264	-6.58201	-6.51244	-5.31899	-5.64504	-6.66627	-3.01731	-3.84306	-4.02123	-3.2982	-3.76699
A0A0R4IZW7	212528	Trmt1	-1.08896	-0.731623	-0.443116	-1.1446	-1.49037	-1.02501	-0.747737	-1.07162	-0.846707	-1.52609	-6.39292	-6.90314	-6.14913	-6.12585	-6.9023	-8.48076	-8.86561	-8.71603	-7.6384	-8.39956
A0A0R4IZW7	212528	Trmt1	-4.78411	-7.34762	-4.96962	-4.38821	-5.02615	-8.59635	-5.82055	-5.6508	-6.63704	-5.31092	-1.51669	-2.47302	-1.75547	-2.3413	-1.94527	-1.53321	-1.58717	-1.79164	-2.20328	-1.74621
A0A0R4IZW8	12336	Capns1	-4.84187	-5.95479	-4.74863	-5.46827	-4.66603	-5.99045	-7.11761	-5.01471	-7.86577	-5.41717	0.798757	0.720503	0.271661	0.316408	0.410781	-0.0945746	0.912946	0.642407	0.247316	0.460147
A0A0R4IZW8	12336	Capns1	0.0796658	0.0866792	0.158019	1.16639	-0.0840794	0.587153	0.477891	0.423426	0.286853	0.593947	-6.03637	-6.34522	-6.74842	-6.47727	-6.35699	-7.33373	-6.88801	-6.81938	-6.59826	-6.70691
A0A0R4IZW9	20316	Sdf2	-1.09672	-0.685705	0.230533	-0.14079	-1.0888	-0.781231	-0.398408	-0.390313	-0.754088	-0.195313	-0.41034	-0.194442	-0.434741	-0.288426	-0.133907	0.175936	0.213344	-0.0459367	0.284609	0.223877
A0A0R4IZX1	23853	Def6	-7.58284	-7.44766	-4.72392	-3.48738	-6.57515	-2.24057	-7.64166	-6.36572	-4.80707	-4.79678	-5.5029	-8.41513	-11.1286	-8.22464	-10.059	-11.6729	-6.98883	-6.57073	-3.64431	-6.76807
A0A0R4IZX2	65962	Nherf2	-0.55763	-0.634114	-0.717588	-0.544176	-0.369153	-0.740211	-0.734115	-0.805772	-0.525149	-0.575715	-2.37941	-2.36936	-2.47953	-2.48923	-2.37498	-3.33273	-3.2481	-3.23562	-3.47352	-3.35252
A0A0R4IZX5	13004	Ncan	2.75319	2.44943	3.00048	2.39294	2.7181	1.94415	1.58542	1.77309	1.9304	1.70597	0.422019	0.807717	0.552594	0.697674	0.746533	0.893542	0.945031	0.696169	0.69826	0.679841
A0A0R4IZY0	50492	Thop1	2.71262	2.35879	3.15378	2.28548	2.62332	2.10566	2.40865	2.37692	2.58473	2.31756	-6.15736	-6.35771	-5.93791	-5.98238	-6.3646	-6.10829	-6.27762	-6.35813	-5.96463	-6.28648
A0A0R4IZY0	50492	Thop1	-7.65443	-8.64525	-5.85947	-5.12944	-7.86523	-7.5628	-5.82959	-5.37702	-5.44682	-8.12748	1.48982	1.24204	1.13625	1.54761	2.14832	0.840238	0.376876	-0.00544121	1.13634	0.506907
A0A0R4IZY9	224907	Dus3l	-1.91668	-1.88925	-1.43165	-1.76981	-2.10198	-2.02595	-2.04702	-1.85114	-2.34774	-1.93028	-0.374592	-0.0411128	-0.235361	-0.162733	-0.0297938	0.0967341	0.088147	-0.13177	-0.0318857	0.0242999
A0A0R4IZZ1	11803	Aplp1	0.143745	0.0587353	0.332897	-0.340129	0.242545	-0.00741449	-0.416345	-0.217471	-0.0925946	-0.276041	-3.01068	-2.90039	-2.91044	-2.84036	-3.01842	-1.6649	-1.6106	-1.69643	-1.61712	-1.76011
A0A0R4IZZ6	55935	Fnbp4	-3.72454	-3.58869	-2.71338	-2.92541	-2.66456	-2.76083	-4.44934	-3.81539	-3.46633	-2.43526	-5.71735	-6.42464	-7.36601	-6.70007	-7.08029	-7.46185	-5.80016	-5.74889	-5.62389	-6.13435
A0A0R4J004	69572	Mfsd3	-3.56366	-2.9407	-4.50894	-3.80556	-3.60714	-2.11944	-3.14145	-2.98706	-3.60613	-2.68897	-7.94452	-8.77254	-8.52204	-8.53419	-9.14962	-7.32557	-6.82331	-6.24132	-6.0781	-6.35311
A0A0R4J005	110829	Lims1	-1.25335	-3.58942	-7.88098	-2.7455	-4.32598	-2.44088	-1.71242	-3.12143	-3.21712	-4.43135	-7.86716	-7.44083	-7.24283	-7.84286	-6.74279	-4.45584	-5.61492	-5.05719	-6.32258	-4.89356
A0A0R4J007	27355	Pald1	-2.79489	-2.26064	-2.40162	-2.17938	-3.58564	-2.59805	-1.45941	-2.24888	-2.34226	-2.57553	-2.63429	-3.83019	-2.56666	-2.72954	-3.69045	-5.72652	-6.26759	-5.80738	-4.39612	-5.26604
A0A0R4J008	15182	Hdac2	1.05584	1.06749	0.862021	1.11789	0.7884	1.08369	1.10042	1.06715	0.787403	0.994004	0.347964	0.275703	0.332946	0.321812	0.283727	0.426181	0.403852	0.457137	0.566529	0.552409
A0A0R4J009	67019	Actr6	-4.37256	-3.84958	-5.71177	-4.26521	-4.2055	-3.66916	-3.08093	-3.18398	-3.72798	-3.77779	-5.88738	-6.83937	-5.97694	-6.47983	-6.65201	-7.10776	-7.41729	-6.67859	-6.89483	-6.81432
A0A0R4J018	22017	Tpmt	-2.79644	-3.36127	-3.64022	-2.8827	-1.71569	-3.4358	-2.87058	-2.31327	-2.78954	-1.71088	-6.69529	-4.44255	-6.0268	-6.45972	-4.01711	-6.6244	-6.73002	-7.48495	-10.4606	-8.11011
A0A0R4J022	83924	Gpr137b	-5.91692	-5.56258	-5.38353	-6.31561	-6.75593	-5.46721	-4.44949	-5.25257	-5.14497	-5.19512	-4.52517	-4.07321	-3.42189	-3.66792	-3.89526	-5.01335	-5.96732	-6.16686	-5.6166	-5.68013
A0A0R4J023	11992	Auh	2.09478	2.31452	2.26373	1.46928	2.18496	2.40596	1.98296	2.16203	2.02733	2.26648	-0.31557	-0.0362505	-0.0140839	-0.0433764	-0.184786	1.2589	1.22394	1.13947	1.08747	1.09492
A0A0R4J024	108138	Xrcc4	-2.38352	-3.018	-1.68232	-2.26978	-1.83938	-2.09327	-3.96825	-3.22786	-2.66775	-2.66023	-6.16248	-7.54508	-7.87375	-7.11467	-8.24223	-8.30803	-6.73148	-6.52846	-5.56956	-6.81698
A0A0R4J025	71330	Rcbtb1	-1.11942	-1.15719	-1.28211	-1.7283	-0.447291	-1.51768	-1.22171	-1.07486	-0.778167	-1.1886	-5.0003	-4.95307	-4.66388	-4.9656	-4.87084	-5.51255	-5.75455	-5.70437	-6.24942	-6.01513
A0A0R4J030	72125	Amer2	-0.351711	-0.661888	-0.193107	-0.603841	-0.383642	-0.373899	-0.875664	-0.729364	-0.453514	-0.71179	0.237462	0.306261	0.103446	0.313768	0.175702	0.449146	0.666608	0.542512	0.707669	0.507947
A0A0R4J031	66854	Trim35	-1.4973	-1.73402	-1.1678	-1.7232	-1.76399	-1.70542	-1.33767	-1.39216	-1.52223	-1.41048	-2.83809	-2.67451	-2.50071	-2.5634	-2.61612	-2.76613	-2.99849	-3.17713	-3.00496	-3.02774
A0A0R4J034	94184	Pdxdc1	-0.233493	-0.148437	0.14142	0.057082	-0.211028	-0.00660888	0.269124	0.0392227	0.336325	0.244447	-0.265298	-0.252602	-0.261966	-0.22619	-0.213782	-0.777447	-0.82793	-0.887406	-0.771956	-0.821853
A0A0R4J036	18040	Nefm	1.35112	1.32626	1.50068	1.7858	1.38926	1.03577	1.10665	1.04261	1.21353	1.06598	2.19099	2.2473	2.02084	2.12565	2.30148	1.82917	1.91202	1.85721	1.84452	1.87472
A0A0R4J040	67118	Bfar	-2.08511	-1.28628	-2.1318	-1.81522	-0.482997	-1.70567	-1.22621	-0.713351	-1.10784	-0.693938	-3.40217	-3.83897	-3.53817	-4.04692	-3.73097	-2.84587	-2.78797	-2.39155	-3.42838	-2.94322
A0A0R4J041	56335	Mettl3	-4.46781	-3.88283	-2.88453	-2.08289	-3.54963	-2.8741	-4.18664	-3.29398	-3.32167	-3.48859	-8.89895	-6.13721	-9.35568	-8.41081	-5.92248	-5.07462	-4.30528	-5.46597	-6.91656	-5.60233
A0A0R4J046	12607	Cebpz	-3.13857	-3.32857	-3.40125	-3.29068	-2.07383	-3.25454	-3.90147	-3.22658	-3.63568	-2.09382	-7.11651	-7.43732	-7.87117	-7.93883	-7.76934	-8.1873	-7.24623	-7.14261	-8.10664	-7.69598
A0A0R4J047	66978	Luc7l	-0.542225	-0.706503	-0.119591	-1.87749	-1.24713	-1.47382	-1.16611	-1.34285	-1.10754	-2.1965	-7.69352	-5.99467	-5.97213	-6.09615	-5.72822	-5.0383	-6.2161	-6.9103	-6.94052	-6.60836
A0A0R4J049	27374	Prmt5	0.565441	0.617849	0.56602	0.67862	0.47886	0.713108	0.757396	0.68124	0.65619	0.740905	1.39462	1.47559	1.41007	1.42222	1.49233	1.42643	1.40709	1.383	1.3739	1.42751
A0A0R4J050	109652	Acy1	-2.04833	-2.245	-1.70875	-2.61166	-2.24235	-1.93019	-1.95308	-2.05775	-1.8925	-1.6932	-2.68884	-2.35862	-2.33117	-2.3241	-2.44961	-3.52287	-3.63215	-3.87166	-3.78184	-3.79835
A0A0R4J052	14651	Hagh	-1.07837	-1.00589	-0.977379	-1.36048	-0.486111	-0.00150868	-1.16993	-0.525831	-0.958293	0.385186	-7.15374	-6.42011	-7.41601	-7.24327	-6.7576	-7.19637	-6.46967	-6.76766	-7.65998	-7.0953
A0A0R4J052	14651	Hagh	-6.46029	-5.60168	-5.06558	-4.68056	-6.45971	-5.08619	-5.17141	-5.49984	-5.56998	-4.38263	0.060342	0.48104	-0.485037	-0.0498588	0.382085	0.168441	0.685611	0.39343	0.570198	0.684212
A0A0R4J058	68038	Chid1	-1.17004	-0.632054	-1.50439	-1.16604	-0.359195	-0.517142	-1.0261	-0.777257	-0.537664	-0.869326	-0.51568	-0.558676	-0.731144	-0.776272	-0.619515	-1.07609	-0.889129	-0.658673	-1.19371	-1.02421
A0A0R4J066	67876	Coq10b	-6.31099	-6.08805	-4.80331	-4.5884	-5.10755	-6.37475	-5.80591	-5.58218	-5.8135	-3.9813	-3.58601	-4.36861	-4.76658	-4.6799	-4.51278	-4.52889	-3.52094	-3.51573	-3.78518	-3.71896
A0A0R4J069	50880	Scly	-6.69099	-5.50437	-4.49584	-4.72391	-6.29535	-5.0707	-5.62909	-5.82215	-5.00976	-5.51559	-3.46929	-2.39738	-3.81265	-3.05727	-2.40225	-3.14534	-2.80258	-3.35329	-3.03903	-3.10964
A0A0R4J069	50880	Scly	-2.78033	-3.19006	-1.40893	-2.98824	-3.66899	-3.13494	-3.16755	-3.18146	-2.98216	-4.03079	-8.18575	-8.01861	-7.75929	-7.38021	-8.00392	-7.3952	-7.74745	-8.15391	-6.72509	-7.62279
A0A0R4J078	67812	Ubxn4	-0.989729	-1.17627	-2.00335	-0.662187	-1.05405	-1.43311	-0.267444	-0.542485	-0.877838	-0.679458	-6.33581	-5.68561	-5.86595	-6.29788	-5.21587	-6.5833	-7.12454	-7.19749	-8.31486	-7.25159
A0A0R4J079	170760	Acbd3	-1.24935	-1.02704	-0.915082	-0.873032	-1.31452	-1.27389	-1.10701	-1.25104	-1.21128	-1.22721	-0.249745	-0.167507	-0.230613	-0.178156	-0.118032	-0.494656	-0.559249	-0.607934	-0.467273	-0.495245
A0A0R4J081	69702	Ndufaf1	0.466012	0.429918	0.803134	0.0677665	0.412277	0.658568	0.493173	0.719264	0.356668	0.813861	-0.608603	-0.383274	-0.376356	-0.390193	-0.475251	0.473117	0.470721	0.308166	0.346739	0.351752
A0A0R4J083	11363	Acadl	-4.96845	-5.22853	-5.69124	-6.78077	-4.62194	-5.83274	-7.00264	-5.6351	-7.46455	-5.7616	3.25474	3.35989	3.51828	3.19842	2.9874	0.551709	0.905256	0.940415	0.249052	0.577652
A0A0R4J083	11363	Acadl	-1.3564	-1.0396	-2.78057	0.086097	-1.56641	-1.59468	-1.34449	-1.62154	-1.96513	-1.7519	-8.44234	-6.02227	-8.07187	-8.05359	-5.41815	-7.22427	-7.53325	-8.0772	-10.2343	-8.12469
A0A0R4J085	107652	Uap1	-0.620229	-0.673432	-0.812561	-0.944784	-0.715184	-0.388949	-0.435534	-0.557882	-0.461199	-0.309361	-1.50155	-1.49211	-1.40649	-1.45593	-1.55568	-1.03732	-1.06233	-1.04941	-1.08654	-1.06342
A0A0R4J087	229706	Slc6a17	0.467709	0.648897	0.531014	0.466436	0.67854	0.772698	0.394273	0.60398	0.541923	0.523348	1.25039	1.28745	1.14373	1.21206	1.21555	2.22578	2.37105	2.39146	2.33211	2.30974
A0A0R4J088	14066	F3	-5.94144	-5.55806	-4.188	-1.8252	-6.41592	-5.97079	-4.73292	-5.10365	-5.92751	-4.77262	-1.35284	-2.27253	-2.98982	-2.40331	-1.96577	-8.43101	-7.67785	-7.67464	-6.58593	-6.97123
A0A0R4J090	12479	Cd1d1	-2.7505	-3.13252	-3.69179	-2.60224	-1.49898	-3.6545	-3.11845	-2.5251	-2.90305	-2.44105	-6.5727	-6.50943	-6.81868	-7.26502	-6.26783	-7.22116	-7.01241	-6.89962	-8.58867	-7.54336
A0A0R4J092	110173	Manba	-1.95908	-1.87527	-1.67044	-1.30595	-1.9831	-1.85348	-1.93896	-1.95155	-1.97184	-1.7971	-0.819891	-0.478356	-1.01749	-0.825426	-0.44254	-2.89674	-2.7177	-2.8919	-3.00103	-2.82564
A0A0R4J093	66588	Cmpk1	-6.03535	-5.80258	-5.82882	-6.16311	-4.84415	-9.01545	-8.02989	-10.8265	-6.38668	-5.34026	1.2664	0.90121	0.733198	0.604938	0.341608	0.691646	1.30426	1.3623	0.322264	0.759918
A0A0R4J094	68126	Fahd2a	-0.983581	-0.973782	-1.21718	-0.960742	-1.01796	-1.17708	-1.09213	-1.1927	-1.11514	-1.21577	0.147354	0.270545	0.213571	0.175682	0.32896	-0.0305196	-0.116031	-0.111502	-0.27067	-0.125948
A0A0R4J098	54367	Zfp326	1.70374	1.53657	1.75491	1.78875	1.67611	1.48099	1.09187	1.26606	1.20476	1.36272	-1.11161	-0.835267	-1.26626	-1.0947	-0.898504	-1.21783	-0.9796	-1.13676	-1.25667	-1.15732
A0A0R4J0A6	140919	Slc17a6	-0.85714	-0.878446	-0.821274	-1.48557	-0.690853	-1.07841	-0.991164	-0.98	-0.865845	-0.884062	2.84799	2.64641	3.07882	2.91116	2.57591	3.37429	3.24285	3.31552	3.36318	3.232
A0A0R4J0B1	13728	Mark2	-6.13944	-5.6352	-7.2112	-5.18146	-4.62984	-4.78783	-6.58272	-5.19318	-4.95406	-7.77365	1.60491	1.2817	0.423616	0.842567	1.43924	0.498008	1.11501	1.67799	1.06594	0.944996
A0A0R4J0B3	22241	Ulk1	-2.68077	-2.99494	-3.24218	-3.09938	-2.19159	-3.50816	-2.67102	-2.71193	-2.75542	-2.18841	-4.506	-3.45567	-3.82125	-4.28355	-3.1799	-3.33248	-3.70977	-4.03718	-5.58389	-4.33996
A0A0R4J0B4	12764	Cmas	0.613159	0.66117	1.02033	0.549656	0.451419	1.06208	0.88093	0.943441	0.814728	0.967413	0.267582	0.29662	0.307267	0.408099	0.210814	1.23069	1.27263	1.1846	1.50318	1.30121
A0A0R4J0B5	233913	Rusf1	-1.11485	-1.36134	-0.332991	-1.34112	-1.96996	-1.16584	-1.72998	-1.78752	-1.6127	-1.94333	-8.1874	-6.03453	-7.28808	-6.83505	-5.95047	-6.78842	-7.13143	-8.13156	-8.26257	-7.75975
A0A0R4J0B5	233913	Rusf1	-7.27903	-4.40601	-6.05481	-4.60531	-6.44261	-5.44798	-4.5178	-5.31799	-4.88709	-5.88488	-1.74164	-1.795	-1.77519	-1.81906	-1.36738	-2.42146	-3.01193	-2.54573	-2.31215	-2.32054
A0A0R4J0B6	26357	Abcg2	-3.59145	-3.26499	-3.805	-4.36671	-2.76877	-3.55321	-2.9279	-3.19828	-2.68861	-2.15058	-7.49289	-4.33462	-5.76665	-6.24447	-3.95352	-5.52232	-6.35316	-7.35579	-10.119	-7.7702
A0A0R4J0B6	26357	Abcg2	-5.88701	-6.50343	-7.04259	-6.15707	-6.65379	-5.30963	-5.1906	-5.83834	-5.25313	-5.56522	-2.83095	-2.84489	-2.85061	-2.83229	-2.80537	-1.81901	-1.9289	-1.86458	-1.87931	-1.78096
A0A0R4J0B8	20408	Sh3gl3	-2.57421	-2.78939	-2.52415	-2.31428	-2.41896	-3.51268	-3.10038	-3.30266	-2.76211	-3.31303	1.51204	1.65378	1.53136	1.53034	1.81209	0.429937	0.313793	0.223028	0.0274617	0.168636
A0A0R4J0C9	68797	Pdgfrl	-4.23978	-4.94838	-5.57689	-5.93087	-8.03571	-6.54579	-4.66003	-6.80765	-7.90917	-5.32563	-4.45127	-4.12053	-2.60388	-3.22212	-4.07928	-5.92998	-7.41573	-7.61207	-6.3712	-6.26427
A0A0R4J0D1	67887	Saraf	-0.865074	-0.940255	-0.686475	-0.637664	-1.10829	-0.960173	-1.06478	-1.20146	-1.05407	-1.04412	-0.984942	-0.753605	-1.0408	-0.872361	-0.767654	-1.02765	-0.95663	-1.10653	-0.992106	-0.995504
A0A0R4J0D3	68292	Stt3b	1.57595	1.6496	1.4291	1.50649	1.51952	1.73036	1.77689	1.72582	1.58314	1.8754	1.14891	1.26328	1.24549	1.17718	1.26282	1.26233	1.21884	1.21325	1.06527	1.21959
A0A0R4J0D5	72825	Mon1a	-3.39042	-1.95492	-3.01915	-1.7582	-3.53112	-2.00473	-1.36774	-1.71105	-2.65266	-1.76974	-6.76792	-7.79782	-7.23948	-7.35634	-7.71847	-7.71698	-7.73966	-7.15267	-6.4315	-6.79459
A0A0R4J0E4	77065	Ints7	-0.910714	-0.870725	-1.34174	-1.22739	-1.01732	-0.724949	-0.824865	-0.740739	-1.06255	-0.865132	-2.98266	-2.88874	-2.81983	-2.93255	-2.89018	-3.41045	-3.50398	-3.44845	-3.62272	-3.47034
A0A0R4J0F6	231580	Gak	0.227987	0.0573373	0.0318479	0.0635249	0.199928	0.0796741	0.0796983	0.123206	0.0607905	0.146989	-0.0101055	-0.0167358	0.000874068	-0.0390708	-0.0211228	0.403549	0.417295	0.417954	0.319636	0.382347
A0A0R4J0G0	74551	Pck2	-6.46802	-4.84677	-8.14876	-5.72415	-5.5783	-5.14317	-6.21081	-8.08519	-4.88819	-5.57898	1.23952	1.35464	0.326033	0.574543	0.991719	-1.42793	-0.831604	-0.223192	-1.40598	-0.840882
A0A0R4J0G0	74551	Pck2	-0.25122	-0.576513	-0.272615	0.313357	-0.805029	-0.295009	-0.349589	-0.345341	-0.753099	-0.136218	-7.64232	-5.61646	-7.18358	-6.94731	-5.36468	-5.26154	-5.35465	-6.18971	-7.20702	-6.00359
A0A0R4J0G4	74334	Ranbp10	-1.4901	-1.37179	-1.31617	-1.18625	-1.39872	-1.59451	-1.25724	-1.39211	-1.29522	-1.31289	-1.61815	-1.33586	-1.48927	-1.52877	-1.21519	-2.01665	-2.14962	-2.25502	-2.47068	-2.23659
A0A0R4J0G6	70536	Qpct	-2.02214	-1.96021	-1.13865	-2.7501	-2.15377	-2.67903	-2.94031	-2.92251	-2.62806	-2.96961	-3.8592	-3.53121	-3.34014	-3.24088	-3.66554	-1.3946	-1.62199	-1.88722	-1.37784	-1.75207
A0A0R4J0H0	78798	Eml4	-5.99501	-5.40184	-5.51091	-6.4713	-4.7643	-5.05223	-5.67252	-5.31514	-4.72531	-5.03928	-0.759367	-0.891031	-0.844432	-0.88592	-1.12418	-1.30376	-1.0527	-0.923932	-1.26903	-1.38082
A0A0R4J0H5	214505	Gnptg	-3.11897	-3.49224	-2.56035	-1.417	-4.10639	-0.164616	-3.42522	-3.30406	-2.93842	-1.51041	-5.9381	-5.82932	-8.30518	-6.61954	-6.75502	-9.09359	-6.73833	-7.12485	-6.13884	-6.85158
A0A0R4J0H7	68298	Ncapd2	-4.70973	-4.22031	-5.63867	-4.13868	-4.71921	-4.34621	-4.26624	-5.0423	-4.37902	-4.08869	-6.88299	-5.70824	-6.72895	-6.74817	-5.5619	-5.59832	-5.69495	-5.86063	-7.0942	-5.97291
A0A0R4J0H8	72007	Fndc3b	-0.802185	-0.813333	-1.22073	-0.321315	-2.16049	-1.52724	-2.48786	-6.36819	-0.892985	-0.945093	-2.70042	-2.80861	-3.95637	-2.86671	-3.7364	-5.99137	-4.9275	-4.99829	-4.13811	-4.76315
A0A0R4J0I0	13875	Erf	-2.19496	-3.01341	-1.69582	-3.95026	-4.06529	-2.90855	-2.26802	-2.55438	-2.54003	-4.60311	-5.81264	-5.15463	-3.98605	-4.04468	-4.83867	-4.33259	-5.90814	-6.38081	-4.75928	-5.5882
A0A0R4J0I6	102632	Acad11	-2.13011	-2.31827	-1.55283	-1.60217	-2.11423	-2.41548	-2.16895	-2.21649	-2.07399	-1.97395	-1.83057	-1.2536	-1.8058	-1.65768	-1.144	-3.03198	-2.98825	-3.35631	-3.56579	-3.28355
A0A0R4J0I8	56175	Bace2	-3.97828	-3.83252	-5.43787	-4.58737	-4.44048	-3.75469	-3.56916	-3.57099	-4.25684	-4.5417	-6.23498	-6.31539	-5.75155	-6.13899	-6.11925	-7.05585	-7.63134	-7.27244	-7.47602	-7.24504
A0A0R4J0I9	16971	Lrp1	2.31415	2.22514	2.21985	2.19847	1.97906	2.296	2.29123	2.24429	2.02751	2.2463	1.69339	1.85296	1.83089	1.83572	1.85355	2.20836	2.13385	2.06017	2.12894	2.17501
A0A0R4J0J0	114301	Palmd	-3.40975	-3.99029	-2.49704	-2.23523	-2.33945	-5.22885	-5.11304	-4.34401	-4.46763	-4.38903	-2.51669	-4.88099	-4.28373	-4.08705	-5.07373	-6.24802	-5.11119	-4.54237	-3.67647	-4.8238
A0A0R4J0J5	210925	Ints9	-2.75868	-3.29525	-1.5817	-2.09913	-3.84528	-2.82497	-3.82103	-3.8306	-3.38154	-3.98327	-8.94318	-5.49606	-8.17032	-7.21792	-5.28516	-5.80304	-5.91069	-7.53229	-8.0693	-7.05242
A0A0R4J0J6	107829	Thoc5	-1.10255	-1.39033	-1.03136	-1.25361	-1.54664	-1.68515	-1.4726	-1.56324	-1.79793	-1.48177	-3.24565	-3.1934	-3.08209	-3.09479	-3.18439	-3.22659	-3.32835	-3.44406	-3.22544	-3.26722
A0A0R4J0J8	74392	Specc1l	-1.98787	-2.06063	-1.58981	-1.95695	-1.84293	-2.31143	-2.37616	-2.33073	-2.11658	-2.18567	-3.02405	-2.8536	-3.02904	-2.93752	-2.88178	-3.15945	-3.08197	-3.23305	-3.24334	-3.25613
A0A0R4J0K1	93684	Selenof	-5.16892	-6.38573	-5.1579	-7.90373	-5.66009	-4.74057	-7.04011	-6.46487	-6.12457	-5.36926	0.540531	1.30853	0.807108	1.25096	0.482344	0.181987	0.876341	0.276691	0.44175	0.107584
A0A0R4J0K2	75786	Ckap5	1.54972	1.45041	1.55656	1.46219	1.43384	1.47946	1.58792	1.50729	1.5042	1.63979	1.54323	1.51594	1.59198	1.5673	1.50614	1.39501	1.3664	1.34543	1.40069	1.38597
A0A0R4J0K4	67623	Tm7sf3	-2.62715	-2.71527	-3.01582	-1.54301	-2.82441	-2.94356	-2.54815	-2.79531	-2.96572	-2.56181	-0.42173	-0.618611	-0.948246	-0.886765	-0.476641	-2.64573	-2.42321	-2.32492	-2.49032	-2.24615
A0A0R4J0K8	75841	Rnf139	-3.30037	-3.80208	-3.86523	-3.47144	-3.44491	-4.53478	-3.24755	-2.66643	-3.65444	-5.27786	-6.90388	-8.02613	-6.52913	-7.03999	-7.46379	-5.11196	-5.99746	-5.5016	-4.88597	-5.39669
A0A0R4J0K9	74385	Ap5m1	-4.03919	-3.46416	-3.80971	-3.86044	-4.58081	-4.12837	-3.24631	-3.53156	-4.32299	-3.87278	-6.93168	-6.67812	-6.21625	-6.51296	-6.43897	-5.76801	-6.46209	-6.48027	-6.25866	-6.09991
A0A0R4J0L5	67542	Cog6	-1.63374	-1.76183	-0.920764	-1.54863	-2.06394	-1.48397	-1.58148	-1.78846	-1.62481	-1.48847	-7.45805	-8.58046	-7.9424	-7.72072	-8.85025	-8.38211	-8.0836	-7.87399	-6.55771	-7.60419
A0A0R4J0L5	67542	Cog6	-8.20503	-9.18628	-8.06251	-7.48231	-7.93873	-5.28098	-6.65926	-5.2532	-5.80809	-6.71599	-2.8903	-2.93681	-3.9855	-3.31331	-2.96111	-4.03653	-3.11256	-3.30729	-3.17666	-3.48846
A0A0R4J0L6	232536	Mrps35	-1.00722	-0.797533	-1.10232	-1.4099	-0.792479	-0.806317	-0.946769	-0.763096	-1.02258	-0.720656	-2.07571	-1.80939	-1.81163	-1.95106	-1.84499	-1.53809	-1.61663	-1.64253	-1.98578	-1.74889
A0A0R4J0L7			-4.99917	-4.46245	-4.57898	-4.92314	-4.94094	-5.43298	-4.09216	-4.35539	-4.61097	-4.97515	-6.53629	-6.44634	-5.68714	-6.14753	-6.06635	-5.93484	-6.84648	-6.80242	-6.75769	-6.62379
A0A0R4J0M1	72726	Tbcc	-0.870213	-0.992431	-0.715837	-1.00774	-0.782842	-0.89171	-0.878576	-0.85454	-0.738512	-0.726209	-1.30474	-1.3867	-1.31873	-1.31815	-1.4291	-0.576842	-0.529412	-0.555045	-0.509263	-0.588182
A0A0R4J0M9	70675	Vcpip1	0.432374	0.222515	0.0270515	0.520751	0.448352	0.192557	0.692389	0.586711	0.558657	0.5749	-7.25346	-6.87547	-7.03626	-7.20332	-6.66777	-5.90202	-6.11895	-6.2179	-6.77831	-6.2726
A0A0R4J0M9	70675	Vcpip1	-9.01921	-5.34414	-6.49381	-6.83928	-6.37633	-4.78747	-6.24063	-5.20483	-5.4262	-5.96578	-0.16955	0.0893442	-0.74972	-0.408888	-0.0629187	-1.12107	-0.618053	-0.293595	-0.519996	-0.705768
A0A0R4J0N5	18567	Pdcd2	-2.29134	-3.22725	-2.9552	-3.71226	-4.2008	-1.81998	-1.29995	-1.6063	-2.50159	-2.28141	-4.93576	-5.02165	-3.97347	-4.19817	-4.95785	-1.09254	-1.89602	-1.98336	-0.931922	-1.35202
A0A0R4J0P1	66948	Acad8	1.4793	1.42269	1.6857	1.37514	1.32345	1.66994	1.3958	1.54936	1.24302	1.72119	-0.544871	-0.224611	-0.481638	-0.391735	-0.307864	-1.00041	-0.88799	-1.0744	-1.09532	-1.00907
A0A0R4J0P6	74108	Parn	-2.1774	-1.81867	-2.2905	-2.15092	-2.15903	-1.72118	-1.91084	-1.69885	-2.2382	-1.94609	-2.20833	-2.26831	-2.1972	-2.25597	-2.29105	-3.09626	-3.09689	-2.97533	-2.97675	-2.96137
A0A0R4J0Q5	16907	Lmnb2	0.589971	0.542984	0.541603	0.529828	0.743354	0.723983	0.122833	0.398818	0.377955	0.414116	1.97982	2.10983	1.76103	1.91853	1.99023	1.70368	1.99929	1.94989	1.81899	1.83747
A0A0R4J0Q6	384309	Trim56	-3.95678	-4.36286	-7.13871	-4.92321	-6.35458	-5.6	-6.1975	-6.70006	-7.55748	-8.283	-6.647	-5.43192	-5.71013	-5.76436	-5.12163	-6.37197	-7.30076	-7.25315	-7.44931	-6.76985
A0A0R4J0Q9	233824	Cog7	-0.674839	-0.659344	0.0285281	-0.724479	-0.619504	-0.705921	-0.599415	-0.578692	-0.469675	-0.507517	-2.16926	-2.01649	-1.98894	-1.93933	-2.03215	-2.35024	-2.42175	-2.60451	-2.3979	-2.52934
A0A0R4J0R3	229504	Isg20l2	-5.07589	-4.94009	-4.42579	-3.30779	-4.82044	-5.69176	-6.97591	-9.31349	-4.82697	-4.97261	-6.73113	-8.45415	-9.40226	-8.18163	-9.43167	-8.45092	-6.42835	-6.02646	-4.86678	-6.20388
A0A0R4J0R4	269642	Nat8l	-1.83598	-1.2752	-1.43955	-1.37578	-1.33147	-1.58461	-1.65579	-1.52513	-1.54831	-1.54356	-3.14245	-3.28895	-3.33654	-3.32383	-3.30309	-2.99416	-2.87301	-2.75877	-2.80485	-2.8491
A0A0R4J0S3	170728	Rtn4ip1	-1.76828	-1.60463	-1.15937	-1.55354	-1.55861	-1.77296	-1.92331	-1.85211	-1.73301	-1.64673	-0.0997783	-0.0584392	-0.214798	-0.086396	-0.136414	-0.504984	-0.341926	-0.439249	-0.314358	-0.435927
A0A0R4J0S4	16897	Llgl1	-1.34948	-1.33405	-1.30885	-0.857615	-1.63953	-1.60095	-1.32798	-1.61596	-1.50642	-1.58591	-0.706567	-0.606469	-0.747146	-0.67247	-0.502435	-2.43958	-2.51625	-2.56852	-2.45676	-2.41329
A0A0R4J0T0	100900	Hscb	-1.89033	-1.52097	-1.24258	-1.3964	-1.52344	-1.55866	-1.87215	-1.57564	-1.88732	-1.29649	-1.66886	-1.43616	-1.89159	-1.74876	-1.52516	-2.18815	-1.86363	-2.00062	-2.15289	-2.03644
A0A0R4J0T4	16150	Ikbkb	-2.30232	-2.10908	-1.64146	-2.4947	-2.39083	-2.49957	-2.43406	-2.43748	-2.47729	-2.50368	-3.56008	-3.34242	-3.20496	-3.19359	-3.35957	-3.20542	-3.41387	-3.57343	-3.27367	-3.43142
A0A0R4J0T5	13046	Celf1	-1.36908	-1.40632	-1.34844	-1.15399	-1.55621	-1.35388	-1.40161	-1.50958	-1.54334	-1.25591	1.05373	1.01347	0.891566	0.977924	0.968126	0.940989	1.07637	1.0581	1.16063	1.13444
A0A0R4J0T8	66251	Arfgap3	-1.7502	-1.86386	-1.56308	-1.94058	-1.49667	-1.6788	-2.0617	-1.85786	-1.64463	-1.81911	-2.34273	-2.50834	-2.53918	-2.43172	-2.63783	-1.82437	-1.59258	-1.58538	-1.4932	-1.70435
A0A0R4J0T9	241134	Nyap2	-5.78137	-5.23187	-4.50964	-5.04595	-3.79295	-7.93659	-5.85932	-5.50204	-4.89788	-7.12641	-3.38869	-4.70669	-3.20909	-3.85079	-4.09738	-2.88225	-3.659	-3.14488	-3.09309	-3.54866
A0A0R4J0U5	26874	Abcd2	-2.07689	-2.6343	-1.43271	-1.70112	-3.2398	-2.87539	-2.50001	-2.90506	-3.03929	-2.71157	-3.60251	-3.25949	-3.45021	-3.17261	-3.20335	-5.05239	-5.17119	-5.59329	-4.83384	-5.04385
A0A0R4J0U7	66398	Commd5	-2.08271	-1.4492	-2.17046	-2.98134	-2.01179	-2.44657	-1.59186	-2.04328	-1.83003	-2.44661	-5.7224	-7.14469	-5.23763	-5.7953	-7.15197	-6.27571	-6.99283	-6.28441	-5.37458	-6.22577
A0A0R4J0U8	98685	Trmt1l	-4.31972	-4.18839	-3.92838	-3.95465	-4.47775	-4.01465	-4.15692	-4.13843	-4.07102	-4.53436	-4.36615	-4.27567	-4.41489	-4.21905	-4.23632	-4.63754	-4.6622	-4.7347	-4.36946	-4.59117
A0A0R4J0V1	70885	Ints10	-3.69923	-2.57187	-4.19275	-3.13065	-3.98505	-3.53251	-1.81008	-2.31322	-3.17319	-3.6389	-1.57021	-3.38136	-1.31671	-2.02797	-2.98718	-4.05788	-5.03721	-4.00332	-2.97781	-3.66453
A0A0R4J0V4	57748	Jmy	-2.29556	-2.19761	-1.99648	-1.92644	-2.37031	-2.59958	-2.09537	-2.35254	-2.37274	-2.03597	-4.05262	-4.28077	-4.09538	-4.15676	-4.23806	-3.75245	-3.80107	-3.76873	-3.5932	-3.65085
A0A0R4J0V5			-0.2081	-0.253473	-0.20633	-0.239001	-0.335702	-0.389937	-0.410953	-0.37492	-0.483601	-0.514289	0.253183	0.290545	0.301485	0.31824	0.30332	0.317154	0.276963	0.252262	0.336299	0.304008
A0A0R4J0W0	71765	Klhdc3	-3.44024	-3.9258	-2.40189	-4.86232	-4.10683	-4.67903	-3.83366	-4.51446	-3.96729	-3.59911	-6.6859	-6.93166	-5.7834	-6.00786	-7.11187	-6.9452	-7.50363	-7.74803	-6.76302	-7.3986
A0A0R4J0W6	67144	Lrrc40	-0.240431	0.0243807	0.365029	-0.206914	-0.128545	-0.0179611	0.0918545	0.141566	0.0567109	0.128594	1.20711	1.32253	1.4014	1.39034	1.32215	1.34479	1.2356	1.14157	1.28938	1.21017
A0A0R4J0W7	381983	Lmtk3	0.194017	0.0739937	0.365963	0.194698	0.179099	-0.0192949	-0.0194203	0.0784039	0.0126478	-0.00487142	-0.644037	-0.681567	-0.667452	-0.632747	-0.68518	-0.278603	-0.247469	-0.292008	-0.18418	-0.268386
A0A0R4J0X2	11655	Alas1	-4.92123	-5.824	-5.06244	-4.70787	-4.18818	-4.91653	-6.04392	-4.88443	-4.20358	-7.21688	-4.90318	-5.64444	-5.84996	-5.32947	-5.54634	-9.60629	-9.13031	-8.92344	-8.44836	-9.32178
A0A0R4J0Z0	107999	Gtpbp6	-2.75507	-2.94642	-3.21257	-3.64186	-2.31167	-3.02003	-2.45884	-2.2034	-2.8599	-1.64313	-7.78703	-6.78405	-6.95783	-7.49798	-6.65188	-6.61072	-6.94371	-7.25851	-8.71053	-7.53886
A0A0R4J0Z1	12304	Pdia4	0.360306	0.260692	-0.610154	0.547919	0.278447	0.248357	0.415777	0.254418	0.234112	0.191102	1.24313	1.27182	1.13645	1.02069	1.40738	-0.165565	-0.209409	-0.0572701	-0.537921	-0.150117
A0A0R4J0Z3	11829	Aqp4	-3.24748	-6.34496	-6.96754	-1.12048	-5.63222	-4.87121	-4.23196	-4.56377	-4.87056	-6.32357	-6.80712	-5.28063	-7.64101	-7.08259	-4.2351	-5.47709	-5.43169	-5.99414	-7.33648	-5.65764
A0A0R4J0Z3	11829	Aqp4	-5.37366	-4.44607	-4.32739	-7.10012	-7.54225	-7.65753	-4.94796	-6.99622	-7.32668	-6.03343	-2.44357	-1.63927	0.496253	-0.447761	-1.39049	-6.65978	-9.0161	-9.36988	-8.12763	-8.18199
A0A0R4J0Z4	238384	Slc24a4	-0.908508	-0.704982	-0.33119	-1.21434	-0.8722	-0.326474	-0.829388	-0.408158	-0.92892	-0.463247	-1.85811	-1.52852	-1.67282	-1.58775	-1.67528	0.312247	0.40332	0.212445	0.320918	0.261979
A0A0R4J102	208922	Cpeb3	-6.16109	-5.15429	-4.70833	-5.80201	-5.57796	-4.49117	-5.94505	-5.21257	-5.18869	-5.9875	-2.27821	-1.59694	-2.34406	-1.80926	-1.78952	-1.08687	-0.805426	-1.07106	-0.69748	-1.08315
A0A0R4J102	208922	Cpeb3	-0.379667	-0.696262	-0.392818	0.322343	-0.24913	0.14076	-1.25141	-0.702875	-0.557128	-0.772872	-7.04445	-5.7011	-7.55975	-6.90565	-5.75476	-6.84432	-6.14224	-6.70435	-7.45862	-6.86293
A0A0R4J104	13132	Dab2	-5.33814	-4.1098	-5.86636	-5.23302	-6.62068	-4.58708	-5.45639	-4.09631	-8.71218	-5.21404	-5.29473	-4.61619	-4.78096	-5.02982	-4.69043	-5.03366	-5.09589	-5.05769	-5.05878	-4.44453
A0A0R4J107	235606	Apeh	-1.05671	-1.11116	-1.29569	-1.41985	-1.16116	-0.805069	-0.799951	-0.793154	-0.917568	-0.834617	-0.180202	-0.188823	-0.0133485	-0.112081	-0.203327	0.455219	0.347865	0.384261	0.357483	0.380597
A0A0R4J113	17921	Myo7a	-4.85513	-5.2276	-3.76889	-5.77885	-6.49149	-4.3187	-4.86908	-4.30673	-5.72298	-5.7612	-4.66385	-4.31286	-3.838	-3.54391	-4.40904	-6.83528	-7.30667	-7.74539	-6.02238	-6.95539
A0A0R4J117	140559	Igsf8	1.61549	1.49294	1.76367	1.51503	1.67362	1.47143	1.30188	1.37353	1.49696	1.46275	0.979898	1.04833	0.940091	1.01473	0.992781	0.434239	0.533942	0.453726	0.463408	0.421378
A0A0R4J119	20430	Cyfip1	0.159939	-0.272638	0.0886913	0.0268284	-1.5079	-0.379637	0.215677	-0.551756	-0.737536	-0.669383	-5.81316	-6.52141	-5.62853	-5.57549	-6.52229	-9.19071	-9.59187	-9.47237	-7.96798	-8.78377
A0A0R4J124	20817	Srpk2	0.174227	0.05858	0.539092	-0.217765	-1.05959	-0.300116	0.661174	-0.158746	0.0544534	-0.444088	-7.39949	-7.05091	-6.40916	-6.51545	-6.83541	-6.42015	-7.36249	-7.59714	-6.73368	-7.00559
A0A0R4J124	20817	Srpk2	-5.02226	-5.94871	-5.67379	-4.97783	-5.87132	-5.45332	-5.65494	-5.96113	-5.32391	-6.38621	0.171255	0.354846	0.000998967	0.331772	0.453356	0.0726999	0.0688151	-0.0843999	0.231657	0.0836266
A0A0R4J133	72144	Slc37a3	-6.41304	-7.0572	-7.71681	-7.17248	-5.75155	-4.59546	-5.14259	-4.31686	-4.07218	-6.09908	-2.28827	-2.49798	-2.37827	-2.47784	-2.305	-1.40142	-1.49253	-1.21045	-1.75134	-1.73402
A0A0R4J138	11881	Arsb	-0.711824	-0.823999	-0.589972	0.104551	-0.298559	-0.736475	-0.987313	-0.728376	-0.665674	-0.616835	2.58219	2.71409	2.00712	2.23327	2.7387	0.198694	0.669118	0.57353	0.188014	0.41753
A0A0R4J140	74148	Cluh	-5.20978	-5.73911	-5.36203	-5.31558	-6.44325	-5.32445	-5.46596	-6.24143	-5.3402	-6.22525	-1.82827	-1.46495	-1.65648	-1.2835	-1.46178	-1.81032	-2.0342	-2.28341	-1.52555	-1.87232
A0A0R4J140	74148	Cluh	-0.824901	-0.807012	-1.51379	-1.13703	0.194314	-1.02507	-0.1816	-0.007452	-0.243411	0.638664	-7.99815	-5.43436	-6.7716	-7.36004	-4.94959	-6.34847	-6.92136	-7.68155	-10.6342	-8.21079
A0A0R4J146	68106	Nt5c3b	-1.96192	-3.02724	-1.57955	-2.01319	-2.38845	-2.38491	-2.16325	-1.08469	-3.19431	-1.51245	-6.08311	-7.14352	-6.57395	-6.64914	-7.24271	-6.81574	-6.33354	-6.29645	-5.61367	-6.08614
A0A0R4J147	102103	Mtus1	-4.552	-6.05597	-7.36325	-4.90651	-6.77492	-5.55874	-6.28422	-5.97056	-8.76218	-5.3119	-2.3007	-2.89931	-3.14389	-3.15588	-3.2011	-4.48067	-3.62848	-3.3719	-3.41918	-2.98965
A0A0R4J161	74123	Foxp4	-4.45848	-3.98065	-4.35199	-4.14997	-3.85716	-4.7777	-3.55093	-3.42278	-3.82233	-4.44962	-5.98262	-7.22845	-5.9137	-6.43064	-6.92849	-6.88258	-7.3896	-6.79146	-6.45323	-6.85272
A0A0R4J170	20586	Smarca4	-0.711402	-0.56556	-0.508026	-0.487236	-0.786883	-0.736399	-0.561809	-0.677721	-0.789218	-0.450048	-1.25614	-1.08895	-1.18758	-1.19496	-1.06516	-0.991981	-1.02745	-1.10782	-1.14522	-1.02446
A0A0R4J172	229541	Dennd4b	-1.0121	-0.546262	-0.581508	-0.617179	-1.11865	-0.639618	-0.477374	-0.698024	-0.418533	-1.2758	-6.1229	-6.79094	-6.23502	-6.16161	-6.75361	-6.15473	-6.34326	-6.06166	-5.18503	-5.87454
A0A0R4J172	229541	Dennd4b	-5.39404	-6.90206	-5.09191	-6.44071	-5.83471	-5.18656	-6.39359	-4.9306	-6.11332	-6.11591	-2.80986	-2.59264	-2.90927	-2.53592	-2.78352	-3.43096	-2.96752	-3.43045	-2.97572	-3.3933
A0A0R4J174	26940	Ecsit	0.801285	0.875512	1.13285	0.480333	0.871923	1.05534	0.773336	0.865332	0.856838	1.1496	-0.0833633	0.0421408	0.00893702	0.0503372	-0.101561	0.654156	0.743346	0.643009	0.697357	0.630557
A0A0R4J175	105246	Brd9	-3.59309	-3.6754	-4.31335	-3.36363	-2.69755	-4.37262	-3.67432	-3.26836	-3.65252	-3.78045	-5.6453	-6.56447	-5.99995	-6.44228	-6.35001	-6.8634	-6.84532	-6.34528	-6.92743	-6.74318
A0A0R4J187	14375	Xrcc6	-4.02609	-3.6979	-4.52024	-3.57627	-4.97636	-4.66228	-5.30487	-6.37959	-3.98568	-8.05437	-4.35663	-2.94397	-3.80394	-3.13397	-2.54967	-4.40762	-5.27211	-5.54897	-5.03076	-5.23485
A0A0R4J194			-5.42754	-4.40047	-5.46377	-4.1311	-5.07631	-5.73964	-5.29001	-6.16082	-4.5346	-6.91127	-0.935754	-1.06193	-1.06876	-0.938562	-0.708954	-0.495707	-0.965512	-0.623262	-0.412832	-0.621175
A0A0R4J195	70470	Rprd1b	-3.33282	-3.05172	-4.28035	-2.65549	-2.24077	-2.30958	-3.48983	-2.74313	-3.00555	-2.83023	-5.88799	-7.93717	-7.72236	-7.58465	-8.31425	-9.12535	-7.86371	-6.86978	-6.77866	-7.43731
A0A0R4J198	353371	Oxct2b	-2.60432	-3.82955	-3.66873	-3.63347	-3.2319	-3.137	-3.20666	-3.76145	-2.70757	-3.25482	-6.48481	-7.3382	-6.7704	-6.73629	-7.53448	-6.30427	-6.16087	-5.93922	-5.46293	-5.99124
A0A0R4J199	320664	Cass4	-5.69994	-5.49445	-5.93978	-6.37828	-5.1769	-6.1836	-5.7507	-3.88693	-8.33183	-3.95178	-3.90935	-7.08582	-4.73806	-5.72033	-7.53572	-7.93687	-7.17727	-5.99258	-5.36229	-6.10133
A0A0R4J1A1	12663	Chml	-2.50704	-2.39523	-3.06801	-2.90127	-2.6569	-3.50123	-1.58901	-2.09595	-2.48507	-2.57165	-5.08412	-6.22767	-4.457	-5.273	-5.87708	-4.36092	-5.31715	-4.74286	-4.44494	-4.61897
A0A0R4J1B6	19347	Dennd5a	-3.51751	-3.33141	-3.5601	-2.55726	-3.13294	-4.85634	-2.71114	-3.21619	-3.61269	-2.76783	-5.26949	-6.33348	-5.35358	-6.00589	-5.96258	-4.38867	-4.74939	-4.31564	-4.54556	-4.29961
A0A0R4J1B9	65111	Dap3	-4.38307	-6.61908	-5.41617	-4.63337	-6.40703	-5.52247	-5.6473	-6.3326	-5.5674	-6.18654	-0.98811	-0.758557	-1.2871	-0.731343	-0.737025	-1.08962	-0.92025	-1.36763	-0.643479	-0.903039
A0A0R4J1C5	246782	Atpaf2	-1.74078	-1.57444	-1.5046	-0.292616	-0.657513	0.538699	-1.84734	-0.78469	-1.1761	0.465345	-4.81254	-5.92305	-7.29961	-6.47175	-6.67894	-8.20456	-5.91077	-5.58247	-5.65594	-6.07914
A0A0R4J1C8	12514	Cd68	-0.448326	-0.516044	-0.824908	0.144005	-0.369212	-0.728813	-0.693915	-0.758961	-0.602822	-0.820801	-0.447084	-0.401827	-0.771034	-0.690634	-0.291225	-0.0452984	0.0958587	0.138512	-0.155925	0.0677899
A0A0R4J1D0	234577	Cpne2	-0.225057	-0.113307	0.484468	-0.0366789	-0.0357535	0.0637359	-0.267525	-0.0159897	-0.158568	0.220342	0.957748	1.07944	0.800621	0.974986	0.950106	0.485931	0.766396	0.601251	0.712676	0.613791
A0A0R4J1E1	58208	Bcl11b	-1.06877	-1.27819	-1.54204	-1.45461	-1.34191	-1.75967	-1.12932	-1.30084	-1.47183	-1.72933	-2.62189	-4.09289	-2.75082	-3.05742	-4.08639	-2.30139	-2.52436	-1.93888	-1.11499	-1.85208
A0A0R4J1E2	66656	Eef1d	0.233494	0.402353	0.775127	0.371358	0.325869	0.253256	0.39623	0.46927	0.461235	0.198446	-0.781289	-0.648996	-0.612452	-0.59016	-0.582197	-0.599538	-0.748691	-0.847813	-0.685963	-0.777791
A0A0R4J1E8	69694	Tatdn1	-2.30049	-2.47612	-2.00356	-2.49402	-2.352	-2.58682	-2.59552	-2.64839	-2.37346	-2.57065	-2.90754	-2.8186	-2.8057	-2.74088	-2.85033	-2.45261	-2.48463	-2.61045	-2.45253	-2.57779
A0A0R4J1F2	19165	Psen2	-0.207286	-0.165754	0.241237	0.257941	0.644801	-0.0875966	-1.04432	-0.856486	0.0954521	-0.171346	-6.50374	-6.54881	-7.34261	-6.91672	-6.8197	-8.8771	-8.05533	-8.11162	-8.35727	-8.46937
A0A0R4J1F4	228355	Madd	1.01074	1.12853	1.85145	1.68362	0.740192	1.5784	0.594641	0.674821	1.27456	0.256173	-8.19461	-6.69094	-8.12532	-7.4344	-6.64928	-6.31246	-6.19602	-6.8699	-6.84355	-6.68438
A0A0R4J1F4	228355	Madd	-7.46987	-5.67682	-5.43869	-4.75454	-5.82164	-5.55969	-5.26775	-4.93719	-5.08258	-4.79491	1.33346	1.12337	0.437851	0.654205	1.25657	0.4443	0.972038	1.08337	0.891776	0.950757
A0A0R4J1G9	68428	Steap3	-4.77438	-6.36892	-6.5605	-7.11969	-6.32858	-5.57324	-6.29862	-4.3899	-8.31637	-6.20684	-5.82054	-3.61949	-4.22232	-4.64622	-3.41128	-5.30001	-5.85668	-6.69202	-7.97706	-6.47696
A0A0R4J1H0	69104	Marchf5	-7.53809	-5.045	-4.64938	-6.03123	-5.88101	-6.94694	-5.04595	-6.68824	-4.68505	-4.16006	-0.171994	-0.130729	0.290282	-0.0437055	-0.0955508	0.95356	0.473698	0.461733	0.359047	0.455076
A0A0R4J1H6	269682	Golga3	-0.399603	-0.36166	-0.134622	-0.11715	-0.323113	-0.4826	-0.592181	-0.637117	-0.396189	-0.518932	-2.46875	-2.5507	-2.68378	-2.54744	-2.59107	-3.14141	-2.98546	-3.0005	-2.85877	-2.99434
A0A0R4J1H8	27428	Shroom3	-1.41543	-3.89485	-0.946959	-3.91822	-1.92509	-2.82307	-4.12587	-3.64596	-2.74626	-2.55978	-8.22918	-8.16465	-8.28102	-7.81953	-8.82523	-6.70642	-5.95645	-6.65457	-6.07359	-6.79557
A0A0R4J1H8	27428	Shroom3	-5.43071	-4.69393	-6.18962	-8.80164	-4.87497	-4.56115	-5.05549	-4.30401	-4.55839	-6.47035	-3.19881	-2.7705	-1.14056	-1.94367	-2.73427	-5.19334	-6.66279	-6.37349	-6.57037	-6.7348
A0A0R4J1H9	108655	Foxp1	-3.07061	-3.32486	-2.02207	-3.02214	-3.35457	-3.68707	-3.87312	-3.44375	-4.22225	-3.33722	-7.0005	-7.29145	-7.18393	-6.99737	-7.48301	-8.20786	-7.89075	-8.0745	-7.33779	-7.82695
A0A0R4J1I3	17283	Men1	-3.04921	-2.6555	-5.49161	-2.69	-2.29944	-3.08902	-2.09638	-2.22931	-2.95606	-2.06388	-5.13812	-6.38871	-5.65112	-6.48708	-6.14803	-7.55251	-7.56228	-6.54479	-7.86185	-7.06758
A0A0R4J1I3	17283	Men1	-8.07104	-8.48696	-5.16888	-6.59596	-5.82666	-6.6527	-7.4067	-4.73356	-6.9541	-4.44777	-7.82928	-6.72739	-8.7598	-8.36603	-6.83789	-5.04824	-3.49353	-4.52756	-5.98051	-5.06596
A0A0R4J1I6	54563	Nup210	0.708788	0.763769	0.813452	0.637727	0.535473	0.519629	0.66498	0.626391	0.396645	0.661242	-0.979371	-0.812328	-0.767151	-0.821891	-0.788784	-0.031456	-0.165371	-0.242079	-0.219272	-0.144647
A0A0R4J1J3	20454	St3gal5	-5.33801	-6.98621	-5.23412	-7.23695	-7.1063	-6.6656	-6.53469	-5.99073	-7.77532	-6.36571	-2.86331	-2.41896	-1.83975	-1.96535	-2.51954	-1.99848	-2.39876	-3.00232	-2.22195	-2.42273
A0A0R4J1K1	53621	Cnot4	-6.19284	-5.77976	-6.43965	-6.16531	-5.62547	-4.67088	-6.08566	-5.71836	-5.77999	-4.77628	3.86778	3.95399	3.16168	3.42402	3.52179	2.82721	3.72292	3.79666	3.26651	3.45917
A0A0R4J1M3	77974	Rdh12	-3.71336	-3.25271	-3.20293	-4.35642	-3.50176	-2.75693	-3.44944	-3.18251	-3.23653	-3.21776	-5.52625	-5.85022	-5.46652	-5.41547	-6.1432	-8.2052	-8.09898	-7.971	-7.45892	-8.00215
A0A0R4J1N0			1.27331	1.12734	1.44575	1.20566	1.26114	1.16874	1.07885	1.15004	1.16762	1.21195	2.18577	2.14921	2.1303	2.18974	2.0989	2.01428	2.10444	2.04917	2.15559	2.05691
A0A0R4J1N2	77041	Arsk	-4.56363	-3.81024	-7.04108	-1.3546	-5.54448	-5.22419	-4.44768	-4.5985	-7.21385	-5.25783	-5.49033	-7.09769	-7.18801	-7.36365	-6.68698	-7.34706	-6.82361	-5.68892	-5.80815	-5.32668
A0A0R4J1N6	17179	Matk	-1.30324	-1.40319	-1.40808	-1.37198	-1.43565	-1.1283	-1.03933	-1.19012	-1.03196	-1.12597	-1.97931	-2.02446	-1.9512	-1.95754	-2.01753	-1.75344	-1.80659	-1.79551	-1.72694	-1.76491
A0A0R4J1N7	11733	Ank1	-4.32698	-5.01076	-7.04015	-4.41118	-5.16108	-5.23172	-5.19427	-7.15768	-4.32592	-6.01132	-3.1578	-3.25243	-3.59236	-3.44806	-3.19936	-2.63911	-2.70778	-2.3332	-2.80368	-2.50218
A0A0R4J1N7	11733	Ank1	-1.20331	-1.74496	-1.32684	-1.86057	-2.09494	-2.94443	-1.33798	-1.75038	-2.14077	-2.62555	-6.15069	-7.1567	-5.44756	-5.95118	-6.86279	-5.53531	-6.489	-6.20483	-5.14862	-5.78734
A0A0R4J1N8	108841	Rdh13	-5.99258	-4.34501	-4.57965	-6.14299	-4.65212	-5.23871	-5.12161	-5.33516	-4.71025	-4.34868	-2.29466	-2.32998	-1.90688	-2.16819	-2.54521	-1.06541	-1.20687	-1.07411	-1.24348	-1.32288
A0A0R4J1N9	21780	Tfam	0.419428	0.668176	0.850242	0.310108	0.459449	0.409651	0.397626	0.441632	0.207451	0.707826	-1.16614	-1.01209	-0.986843	-1.02064	-1.0855	-0.43896	-0.459467	-0.553643	-0.517733	-0.498132
A0A0R4J1P1	22141	Tub	-1.25168	-1.06367	-2.3429	-1.3465	-0.795947	-1.79705	0.0300346	-0.28752	-0.848547	-0.281428	-7.13496	-8.41486	-6.94623	-7.87537	-8.09787	-8.59239	-9.15918	-8.42209	-8.8943	-8.61852
A0A0R4J1Q0	234699	Edc4	0.478515	0.665949	1.32897	0.855128	0.645422	0.522729	0.656485	0.820856	0.696348	0.650192	-0.909053	-0.838148	-0.884994	-0.800391	-0.798444	-0.458661	-0.469813	-0.607897	-0.370011	-0.51612
A0A0R4J1Q7	18605	Enpp1	-14.1443	-6.78414	-3.67583	-6.11052	-11.1589	-7.63956	-5.53611	-7.63306	-4.83708	-5.53903	-6.80736	-5.05864	-6.84967	-5.65002	-4.6704	-6.16516	-6.5683	-7.54685	-5.59497	-6.41701
A0A0R4J1R1	74126	Syvn1	-0.367951	-0.305225	-0.0863957	-0.393732	-0.45288	-0.31854	-0.532794	-0.640461	-0.501188	-0.196019	-0.627689	-0.346537	-0.598231	-0.48265	-0.4512	0.264473	0.371557	0.210606	0.221042	0.259595
A0A0R4J1R7			-0.865815	-1.35953	-0.82086	-1.32449	-1.13293	-1.07873	-1.63564	-1.67196	-1.55614	-0.839738	-6.21046	-7.70508	-7.04182	-6.86802	-8.20251	-7.61465	-6.90108	-6.52741	-5.49243	-6.50211
A0A0R4J1R7			-4.24257	-4.39269	-4.35321	-5.23715	-5.4843	-4.9097	-6.72495	-8.11937	-6.01757	-5.55668	-1.3769	-0.349785	-1.43823	-0.65805	-1.10344	-1.66774	-1.08381	-1.58434	-1.12469	-1.35182
A0A0R4J1S2	54614	Prpf40b	0.000530955	0.53575	0.324709	-0.308092	1.72485	-1.1551	-0.625992	-0.139444	0.529834	-1.06151	-9.20137	-8.1867	-8.35874	-8.77365	-7.768	-8.71307	-9.37446	-9.55933	-10.9933	-10.164
A0A0R4J1S7			-5.71386	-5.48481	-5.84097	-4.24528	-5.22654	-3.85221	-5.10209	-4.80271	-4.6531	-4.20034	-6.27743	-6.01619	-7.55495	-6.95939	-6.20878	-6.61474	-5.4887	-5.54114	-6.11534	-5.78359
A0A0R4J1T1			-2.28403	-2.47424	-0.557942	0.0876272	-2.26687	-1.12098	-4.45932	-3.20792	-3.0714	-3.59543	-7.01165	-7.12335	-9.52602	-7.686	-7.75024	-9.821	-7.57137	-7.95039	-6.61637	-7.83235
A0A0R4J1T4	243499	Lrrtm4	-2.64573	-3.0409	-2.10493	-2.71338	-2.58598	-2.80571	-3.10287	-2.65798	-2.93611	-2.67932	-3.37174	-3.08571	-3.4326	-3.26363	-3.15324	-3.26459	-3.02206	-3.32012	-3.31911	-3.32161
A0A0R4J1U3			-5.26891	-5.45952	-5.43679	-5.52077	-5.34716	-5.29806	-5.49082	-5.4912	-5.37884	-5.39138	-5.30648	-5.35065	-5.35294	-5.31648	-5.42316	-5.40701	-5.32536	-5.32423	-5.29679	-5.35509
A0A0R4J1W7	52563	Cdc23	-0.209137	0.148327	0.582926	-0.00775941	-0.0361192	-0.193867	-0.11163	0.0354276	-0.126568	-0.140942	-1.77613	-1.45799	-1.53866	-1.50647	-1.41207	-1.61266	-1.74549	-1.92183	-1.82699	-1.83777
A0A0R4J1Y3	66246	Osgep	-0.692163	-0.423869	-1.35268	-1.62139	-1.47709	-1.73513	0.537489	-0.766677	-0.715554	-0.396059	-7.13804	-6.67889	-5.41835	-6.344	-6.22072	-7.07825	-8.66965	-8.65365	-8.98548	-8.31753
A0A0R4J1Y3	66246	Osgep	-7.87584	-4.89019	-6.69902	-6.43871	-5.87234	-5.78222	-5.42111	-5.88122	-5.17328	-5.16658	-1.21106	-1.54467	-1.31904	-1.63207	-1.5457	-1.60531	-1.72692	-1.12284	-1.63983	-1.48549
A0A0R4J1Y4	93742	Pard3	-6.01794	-6.23226	-3.61397	-4.9646	-7.3589	-7.63341	-5.19552	-5.67346	-7.44766	-4.78932	-3.9023	-3.25593	-2.92361	-3.16452	-2.90989	-4.00441	-4.70082	-5.53716	-4.73821	-4.49325
A0A0R4J1Y6			-0.914865	-0.953837	-0.271498	-0.381002	-0.743873	-1.28242	-1.2628	-1.29384	-0.953846	-1.06946	-1.30742	-1.10283	-1.50044	-1.29479	-1.08888	-1.61661	-1.43868	-1.64594	-1.61846	-1.62534
A0A0R4J1Z3	67878	Tmem33	0.22799	0.411548	0.858588	0.8585	0.321806	0.582109	0.654206	0.862382	0.464657	0.812209	-0.252955	0.0264195	-0.329098	-0.220459	0.0892732	-0.222751	-0.122498	-0.30965	-0.336925	-0.215119
A0A0R4J1Z9	170772	Glcci1	-2.40224	-2.79646	-2.40597	-2.89925	-2.66939	-2.81835	-2.48018	-2.57616	-2.57409	-2.59438	-4.33107	-4.76382	-4.18549	-4.30939	-4.78553	-4.16027	-4.31696	-4.24882	-3.85094	-4.16383
A0A0R4J202	15258	Hipk2	-1.44994	-1.13771	-0.961376	0.660409	-0.320189	0.275534	-1.46515	-0.835431	-0.35587	-0.112218	-8.29271	-7.93656	-10.1056	-9.20934	-8.20548	-8.13175	-6.5034	-6.67738	-7.41847	-7.10852
A0A0R4J205	108943	Trmt10a	-14.5479	-2.38319	-5.59219	-4.93045	-5.28959	-4.82266	-5.63146	-2.73884	-5.22498	-3.74279	-6.39302	-5.45034	-8.0713	-7.97052	-5.11264	-8.27589	-7.11325	-6.23566	-8.60042	-7.42989
A0A0R4J217	71723	Dhx34	-4.50909	-4.46759	-4.26057	-4.45765	-5.57564	-4.71267	-3.63594	-4.50989	-4.53884	-3.93989	-8.25966	-5.19651	-6.4711	-6.59293	-4.6839	-5.26743	-6.40497	-7.58857	-8.80952	-7.10477
A0A0R4J225	14705	Bscl2	-5.58062	-4.55142	-6.83407	-6.43416	-5.1369	-4.90451	-5.95287	-5.29103	-6.88367	-4.99678	-4.11425	-4.65579	-4.26837	-4.67833	-5.04763	-2.09484	-1.72195	-1.0855	-1.68379	-1.41703
A0A0R4J225	14705	Bscl2	-0.549084	-0.920988	-0.577268	-0.377357	-1.30647	-0.69151	-0.267805	-0.583312	-0.650276	-0.667325	-7.09937	-6.02203	-6.5549	-6.48546	-5.77224	-6.80152	-7.2031	-7.68811	-7.9085	-7.39324
A0A0R4J233	103080	Septin10	-7.26941	-4.08883	-4.77579	-5.39188	-5.96913	-5.09035	-4.50806	-5.06522	-4.57276	-4.96196	-1.86843	-1.94769	-1.62312	-1.67449	-1.85624	-4.58616	-5.05276	-4.75539	-4.198	-4.58303
A0A0R4J243	71954	Suds3	-1.56879	-0.400993	-1.35706	-1.68542	-0.502042	-0.977502	-1.017	-0.441039	-1.0136	-1.05991	-7.64174	-6.38664	-6.80399	-7.14585	-6.15719	-6.161	-6.64692	-6.82177	-8.0834	-7.13174
A0A0R4J250	13663	Ei24	-0.554008	-0.978872	-1.05252	-1.54535	-0.942948	-1.26688	-0.537394	-0.906111	-0.79555	-0.556324	-9.51511	-6.76117	-7.75767	-8.103	-6.33736	-6.1537	-7.16606	-8.15668	-9.9267	-8.14533
A0A0R4J250	13663	Ei24	-5.54331	-5.38822	-4.23998	-4.14977	-6.37491	-6.75967	-4.28599	-5.34988	-5.70933	-4.72741	0.143777	0.0292066	0.64533	0.353702	0.476236	-0.233022	-0.980069	-1.20164	-0.541769	-0.482488
A0A0R4J254	57258	Xpo4	-2.64009	-2.79704	-2.1354	-2.42027	-2.75791	-2.91391	-2.74489	-2.6529	-2.79801	-2.77231	-4.92269	-4.61258	-4.80622	-4.72048	-4.53425	-5.06121	-5.11607	-5.36087	-5.27803	-5.23711
A0A0R4J256	16912	Psmb9	-5.04734	-6.43898	-4.44281	-4.66356	-6.5754	-5.30711	-5.41326	-5.55644	-5.59355	-5.67872	-4.5378	-4.17527	-4.74048	-4.12341	-4.16793	-6.62701	-6.42375	-7.03569	-5.98564	-6.43361
A0A0R4J259	56403	Syncrip	-5.12381	-4.23766	-4.63761	-4.71909	-4.42091	-4.37724	-4.94706	-5.0309	-4.42155	-4.53277	2.90573	3.0788	2.66313	2.83017	2.91598	2.68257	2.95956	3.00724	2.79763	2.81676
A0A0R4J260	73945	Otud4	-5.14676	-4.80914	-4.49418	-5.5243	-4.49817	-6.51456	-5.48422	-4.30597	-4.82521	-8.95082	-2.8283	-2.99659	-1.53242	-1.96958	-2.12897	-2.16529	-3.83734	-3.61135	-2.88904	-3.583
A0A0R4J263	55979	Agpat1	-4.74372	-7.63843	-5.23394	-7.91535	-4.92305	-4.57708	-7.98207	-5.86157	-5.77877	-6.93794	0.679864	1.16017	0.285132	1.12335	0.417804	-0.0946249	1.10812	0.418973	0.663317	-0.107428
A0A0R4J263	55979	Agpat1	0.38282	0.365675	-0.62466	-0.00104327	-0.34309	-0.00486048	0.533274	0.036296	0.0215973	-0.449279	-7.00082	-6.04572	-6.0974	-6.34807	-5.70825	-4.60715	-5.42961	-5.5793	-6.06434	-5.40475
A0A0R4J272	70397	Tmem70	-7.16904	-4.09594	-8.60779	-4.55295	-5.28561	-5.70101	-4.75539	-4.52681	-6.26692	-5.18182	0.222407	-0.480987	-0.391455	-1.24523	0.0393745	-0.268984	-0.404766	0.852492	-0.974151	0.336509
A0A0R4J275	66414	Ndufa12	0.229143	-0.541485	-1.21014	-0.853216	-0.23895	-0.760511	-0.410393	-0.32392	-0.631256	-1.10329	-2.07788	-0.948174	-1.10359	-1.45635	-0.5985	0.356116	-0.36369	-0.639369	-1.64854	-0.721503
A0A0R4J291	380601	Fastkd5	-4.65412	-4.58374	-5.38523	-4.79599	-4.56904	-4.7537	-5.36513	-5.01744	-4.71597	-6.73629	0.773589	0.573467	0.705154	0.823723	0.72316	0.361118	0.148261	0.446279	0.676184	0.317647
A0A0R4J291	380601	Fastkd5	-3.12942	-2.33079	-2.23801	-2.51646	-3.89862	-2.3877	-2.15187	-2.43496	-2.97625	-2.91921	-7.36044	-7.3284	-7.03955	-6.91859	-7.25989	-7.54736	-7.94652	-7.97292	-6.94221	-7.40577
A0A0R4J293	21816	Tgm1	-6.22777	-4.99378	-10.0292	-5.84976	-4.98034	-6.04223	-5.31213	-5.52211	-5.01784	-8.14003	-3.69758	-6.04916	-4.29328	-5.22066	-5.45116	-6.92297	-7.65847	-5.65382	-6.3889	-6.44681
A0A0R4J298	16865	Eif2d	-4.43874	-4.31431	-4.40779	-3.9144	-3.3965	-4.10523	-5.05652	-3.71313	-4.25372	-5.43786	-5.69179	-5.26429	-6.0707	-5.84691	-5.09058	-7.0574	-6.74336	-6.79403	-7.43638	-7.19924
A0A0R4J299			-4.92187	-5.45216	-5.39251	-4.94327	-5.8931	-7.74301	-4.91748	-7.81683	-5.11056	-5.2224	-2.39414	-2.46397	-1.61391	-2.10963	-2.15494	-2.7297	-3.75889	-3.82062	-3.85332	-3.48143
A0A0R4J2A6	77531	Anks1b	0.0302538	-5.13011	-1.01964	-5.12809	1.03789	-0.845174	-3.20069	0.20646	-0.184178	-1.51453	-6.36719	-7.61187	-6.85966	-6.78061	-8.29846	-7.22448	-5.92311	-6.2977	-6.45869	-7.54772
A0A0R4J2B0	14007	Celf2	-5.55312	-5.72582	-4.72499	-5.01934	-5.91603	-6.37361	-6.23166	-6.09209	-7.2789	-4.73193	2.36095	2.45064	2.05357	2.13868	2.23245	1.88222	2.44312	2.12227	2.16244	2.38287
A0A0R4J2B1			-2.302	-2.65016	-2.39831	-3.30284	-4.51298	-4.40425	-2.77312	-6.77792	-2.5339	-2.8239	-8.53378	-5.92457	-6.57766	-6.49144	-5.87159	-6.00207	-7.38326	-8.50973	-8.75117	-7.79026
A0A0R4J2B2	239217	Kctd12	0.0174657	-0.0250385	-0.708426	-0.32554	0.0268954	0.169068	0.180065	0.274915	-0.00835916	0.057814	0.782435	0.558598	0.821208	0.624731	0.58026	0.825208	0.747222	0.964542	0.748485	0.858089
A0A0R4J2B6	213464	Rbbp5	-1.72953	-1.67407	-1.36971	-1.77162	-1.72049	-1.74588	-1.82975	-1.78325	-1.80651	-1.69731	-2.01493	-2.14749	-2.04786	-1.9981	-2.22823	-1.94095	-1.87418	-1.88723	-1.63379	-1.84201
A0A0R4J2C1	11785	Apbb1	0.203232	-0.162397	-0.615218	-1.25994	0.492719	0.0774448	0.459335	0.223005	0.59399	1.03745	-7.73975	-7.39448	-7.04658	-7.5424	-7.43304	-6.13811	-6.47146	-6.51458	-7.44572	-6.84062
A0A0R4J2C1	11785	Apbb1	-7.74718	-4.70521	-5.43473	-4.97278	-4.94015	-6.84684	-5.51639	-5.83645	-4.89472	-5.40308	-1.99254	-2.50413	-2.40934	-2.70818	-2.18918	-1.52658	-1.63216	-1.12789	-1.73931	-1.55307
A0A0R4J2C2	20980	Syt2	-5.60703	-3.55279	-4.65339	-2.88484	-4.45709	-4.47224	-3.82255	-3.91226	-4.26404	-4.05025	-1.32314	-1.32443	-1.87967	-1.89325	-0.98946	-3.21223	-3.1377	-2.84349	-3.31656	-2.86965
A0A0U1RNE7	68634	Tm2d3	-5.85483	-4.88645	-4.47606	-4.37798	-5.39761	-4.73461	-5.10007	-5.04153	-5.14889	-4.35946	-3.31238	-2.79856	-3.76436	-3.3818	-2.89392	-2.30538	-1.80933	-2.07392	-2.13875	-1.9806
A0A0U1RNI7	259277	Klk8	-3.65572	-4.4245	-5.29211	-6.56706	-3.22009	-3.32856	-4.54525	-3.75398	-4.03819	-3.52838	-6.77515	-6.33899	-6.1305	-6.54775	-6.71473	-5.48928	-5.4216	-5.41579	-6.59489	-6.06671
A0A0U1RNJ1			3.39987	3.16819	3.13437	1.83872	3.28085	3.27467	3.08052	2.91914	3.17831	3.49802	-6.68503	-7.54722	-6.48097	-6.72101	-7.90962	-6.79478	-6.82546	-6.5259	-5.99457	-6.6046
A0A0U1RNK6	232087	Mat2a	-0.0845596	-0.62144	0.910272	-1.13189	-2.3687	-0.839108	-0.601361	-1.31921	-1.41722	-1.54351	-8.95824	-6.59112	-7.04503	-6.7656	-6.42277	-5.50098	-6.67871	-7.8966	-7.10751	-6.90795
A0A0U1RNL1	17188	Maz	-5.10033	-4.45158	-7.22939	-5.29728	-6.10521	-5.87049	-4.54333	-5.06084	-6.77146	-5.743	-6.05476	-6.95429	-5.49234	-6.37376	-6.62095	-8.12694	-9.05219	-8.20079	-8.22051	-7.89843
A0A0U1RNL7			-2.89653	-2.43726	-2.36684	-2.70185	-2.43397	-2.61314	-2.5454	-2.56676	-2.20836	-2.5186	-7.27298	-6.07208	-6.75037	-6.73812	-5.90856	-5.45436	-5.72831	-6.1369	-6.8617	-6.22887
A0A0U1RNL7			-7.78014	-6.38023	-6.64904	-5.97576	-5.7768	-7.30968	-5.91102	-5.41588	-5.77264	-6.26309	-1.12872	-1.95703	-1.45768	-1.91721	-1.4974	-1.04501	-1.23362	-0.745104	-1.26644	-1.11452
A0A0U1RNS1			-5.25063	-4.94504	-4.99526	-4.87133	-5.14004	-5.2157	-4.89989	-4.92173	-5.06329	-5.10318	-5.18889	-5.13844	-5.10252	-5.16313	-5.02076	-5.05029	-5.2012	-5.19175	-5.2066	-5.13829
A0A0U1RNS3			-6.88547	-6.26613	-4.59518	-6.63481	-4.85254	-6.90014	-5.1493	-4.68739	-4.16938	-5.42172	-6.71637	-7.16294	-6.10662	-6.64418	-6.76888	-5.26375	-5.94226	-5.95254	-6.06066	-6.29565
A0A0U1RNT0			-3.6093	-3.88546	-2.6795	-4.22584	-2.68507	-4.72781	-4.75918	-3.99381	-4.10253	-4.36893	-6.11991	-8.15138	-6.73873	-6.87082	-8.45283	-6.65689	-6.23691	-5.69655	-4.63225	-5.95474
A0A0U1RNT4			-6.36695	-4.02998	-6.58571	-4.94617	-5.39586	-4.66083	-5.02821	-4.90951	-5.56321	-5.33674	-2.85327	-2.79301	-3.10377	-3.252	-2.69153	-1.56822	-1.57548	-1.01399	-1.65497	-1.19594
A0A0U1RNV1			-4.45881	-5.00237	-4.46973	-1.6764	-5.25865	-5.82168	-4.9614	-6.34963	-5.02748	-4.95176	-1.26844	-0.597849	-2.27513	-1.64569	-0.26794	-6.41195	-5.94063	-6.38186	-6.67637	-6.0236
A0A0U1RNW0	214897	Csnk1g1	-1.7413	-1.64716	-3.16135	-1.69072	-0.544327	-1.19771	-0.607532	-0.284225	-0.919157	0.557299	-7.27786	-5.43046	-6.73389	-7.35822	-5.0515	-5.60998	-5.72503	-6.08747	-9.19286	-6.77582
A0A0U1RP06			-7.62626	-5.58691	-4.76897	-4.27302	-5.24835	-6.99919	-5.50235	-5.43653	-4.56805	-6.09852	-5.16473	-5.4764	-5.75529	-5.6978	-4.90832	-6.71946	-6.81303	-6.68537	-6.8192	-6.88781
A0A0U1RP13	52858	Cdipt	-0.148333	-0.394359	-0.431513	-0.0221685	-0.303105	-0.113488	-0.14877	-0.00576383	-0.337231	-0.122569	2.87348	2.96256	2.7684	2.7911	3.00694	3.74406	3.83334	3.79234	3.64178	3.80509
A0A0U1RP47			-6.20087	-5.98563	-5.03971	-4.49798	-7.52206	-6.82185	-4.50525	-6.13827	-5.25372	-6.40765	-2.63258	-2.59111	-2.06119	-2.02421	-1.9707	-1.67863	-2.79832	-3.00133	-1.7138	-2.09264
A0A0U1RP62	109815	Selenos	-2.63305	-2.20178	-1.49756	-1.07384	-1.83564	-2.70252	-3.51824	-2.90792	-2.89145	-2.9108	-6.55844	-5.34186	-7.10231	-6.52836	-5.28949	-6.48333	-5.8373	-6.39053	-7.10175	-6.53582
A0A0U1RP81			-2.06473	-2.05589	-2.92867	-2.11583	-1.91425	-2.13451	-2.33559	-2.30009	-2.19236	-2.56281	-0.26553	-0.256214	-0.379803	-0.443493	-0.196192	0.0937838	0.106869	0.286674	-0.147415	0.0961606
A0A0U1RP90			-3.91476	-4.70804	-4.66532	-4.63765	-3.00732	-3.80715	-4.65579	-3.63593	-3.97975	-3.96044	-5.19421	-8.98669	-7.13001	-7.21838	-9.60547	-9.08048	-7.79925	-6.43816	-5.1086	-6.9906
A0A0U1RP94	214897	Csnk1g1	-5.6233	-5.19965	-5.39971	-5.39943	-5.53265	-7.07512	-7.17807	-5.92066	-9.00216	-6.001	-3.92548	-4.6178	-4.2442	-4.57605	-4.79821	-4.28965	-3.80149	-3.55284	-3.57636	-3.45725
A0A0U1RPA0	233765	Plekha7	-3.86004	-4.44375	-3.7245	-2.56996	-3.57872	-3.50787	-6.56036	-3.97635	-7.09715	-4.03077	-7.20362	-5.91891	-8.87478	-7.91348	-6.39337	-7.07206	-4.87939	-5.58576	-6.75785	-5.82846
A0A0U1RPB1			-5.07478	-4.88105	-6.15261	-4.92547	-5.35934	-5.16595	-6.11292	-7.01347	-5.37252	-6.22804	-1.43409	-1.01745	-1.8317	-1.43693	-1.18858	-0.364573	-0.084171	-0.00992342	-0.278556	-0.128314
A0A0U1RPB2			-2.5152	-2.57913	-4.42184	-3.32872	-2.07058	-3.32815	-2.32963	-2.74374	-2.51809	-2.75811	-5.73937	-7.82126	-5.9977	-6.79705	-7.78063	-6.07059	-6.33837	-5.20246	-5.28006	-5.60239
A0A0U1RPD8			-1.5833	-1.6544	-1.3831	-1.29539	-1.95971	-1.88226	-1.69787	-1.75281	-2.03441	-1.885	-3.45577	-3.56618	-3.49371	-3.43258	-3.52524	-3.67795	-3.7137	-3.74272	-3.37751	-3.53515
A0A0U1RPI1			-4.97633	-4.43246	-7.43194	-5.58602	-3.96644	-5.74088	-4.297	-3.88668	-4.80622	-5.73824	-0.285576	1.8981	1.56318	0.385565	2.93172	-5.86713	-7.49687	-7.56904	-10.7575	-8.19051
A0A0U1RPL0	233871	Atxn2l	-0.57394	-0.588415	-0.434887	-0.280206	-0.0745791	-0.515535	-0.966668	-0.735834	-0.338614	-0.764704	0.467295	0.390606	0.0300746	0.227344	0.325282	0.0598245	0.423495	0.438876	0.300583	0.23001
A0A0U1RPM0	11784	Apba2	0.665068	0.68529	1.24855	0.656297	0.647462	0.717104	0.836479	0.809545	0.885405	0.900823	-2.9422	-2.80773	-2.78494	-2.74075	-2.81754	-2.14596	-2.21729	-2.37388	-2.17498	-2.28243
A0A0U1RPM3			-0.956559	-0.995797	-0.299401	-0.789018	-1.18693	-0.918116	-0.990377	-0.853563	-1.19754	-0.790031	-0.398573	-0.112762	-0.328219	-0.182226	-0.148652	0.267167	0.330089	0.0739746	0.317056	0.259251
A0A0U1RPR8	14918	Gucy2d	-7.14695	-7.32819	-5.6828	-4.87591	-7.12857	-7.12978	-5.15409	-6.08285	-5.27701	-5.29131	-3.48679	-4.03358	-4.05821	-3.9413	-3.65258	-5.36924	-5.36759	-5.51122	-5.01515	-5.16632
A0A0U1RPX3			-5.42148	-6.61155	-5.67531	-6.18436	-5.89631	-5.87612	-5.11549	-6.63646	-4.35034	-4.36493	-0.436503	-0.355768	-0.319382	-0.299787	-0.511472	0.220092	0.211093	-0.084885	-0.186408	-0.107238
A0A0U1RPX4	26417	Mapk3	0.740077	1.40571	0.910159	1.31179	0.864688	1.46267	1.52607	1.51512	1.24146	1.30697	-7.63136	-7.57095	-7.64131	-7.65776	-7.49318	-6.61046	-6.69182	-6.5953	-6.61224	-6.53348
A0A0U1RQ06			-1.65769	0.686179	0.868385	-0.0414082	-0.016691	0.0986322	-0.907352	0.220311	-1.12496	0.414804	-7.23389	-7.36535	-7.8954	-7.63916	-7.70212	-7.63804	-6.8311	-6.74598	-6.59094	-6.85248
A0A0U1RQ27	73724	Mcee	-0.247657	-1.29298	-1.01324	-0.350616	-0.614116	-0.612549	-1.0792	-0.967002	-0.9211	-0.513176	-7.12436	-6.42374	-7.38619	-7.15231	-6.45516	-7.50586	-7.08588	-7.45755	-8.1303	-7.55584
A0A0U1RQ85			-0.323885	-0.550428	-0.5209	-1.72557	0.318196	-1.56689	-1.32545	-1.35522	-0.505138	-1.41203	-7.41609	-8.01676	-7.02077	-7.38899	-8.09323	-7.27679	-7.59993	-7.33923	-7.35139	-7.69
A0A0U1RQB6	12914	Crebbp	-8.04612	-5.99549	-5.92664	-4.82323	-8.74095	-4.75082	-4.75132	-5.72912	-5.81807	-4.86227	-3.78065	-3.62718	-4.54471	-3.80178	-3.67644	-4.96488	-4.5988	-4.69947	-3.39079	-3.85206
A0A0X1KG66			-0.329259	-0.614166	-1.59184	-0.384842	-0.447588	-0.275507	-0.115571	-0.239427	-0.306359	-0.337848	0.724717	0.504197	0.565386	0.386267	0.610815	0.877602	0.857754	1.11546	0.663134	0.977491
A0A140LHA2			1.12212	1.13811	1.38488	1.27254	1.12234	1.30541	1.34522	1.46728	1.34909	1.1949	-0.384902	-0.205669	-0.30509	-0.260496	-0.138367	-0.223969	-0.290445	-0.393606	-0.353235	-0.341853
A0A140LHB6	211739	Vstm2a	-7.31719	-5.14193	-7.97148	-8.67566	-5.03199	-6.59981	-5.02948	-5.42839	-5.25201	-4.48793	-3.84533	-4.26275	-2.55457	-4.07612	-4.13641	-3.22571	-4.28979	-3.44897	-5.25968	-4.27623
A0A140LHC1	54636	Wdr45	-7.47887	-5.19918	-5.12867	-6.39004	-4.09372	-6.46736	-6.71928	-4.47254	-5.31815	-7.59778	-2.74228	-3.09074	-2.73169	-2.98148	-2.71995	-2.413	-2.62344	-2.22253	-2.64725	-2.97571
A0A140LHC1	54636	Wdr45	-1.4295	-1.84332	-0.0917687	-0.91129	-1.19111	-2.08335	-1.9337	-1.59101	-1.4515	-1.84421	-7.62007	-8.09418	-8.0204	-7.75161	-8.1103	-6.40664	-6.12608	-6.28716	-5.56455	-6.19748
A0A140LHE6			-3.76507	-8.84135	-5.06658	-6.59319	-6.61752	-3.40907	-3.56383	-3.27338	-3.31759	-3.32767	-6.75198	-5.59509	-6.12999	-5.69879	-5.62566	-6.55127	-6.49969	-7.86751	-7.49648	-7.42731
A0A140LHE9	14755	Pigq	-4.47342	-4.30533	-3.63053	-6.16046	-7.06936	-6.87319	-4.53033	-5.45407	-6.5174	-7.86622	-2.62322	-2.77593	0.0630858	-0.6414	-2.20964	-3.6817	-6.31139	-6.35203	-3.78157	-4.98772
A0A140LHG7	75613	Med25	-5.585	-4.51863	-4.47941	-3.794	-5.19735	-6.47951	-5.80209	-4.65676	-8.16119	-4.52709	-6.68335	-7.8361	-7.45764	-7.79431	-7.86714	-5.71888	-5.09154	-4.71686	-4.5337	-4.45944
A0A140LHG8	66624	Spcs2	1.33616	2.00705	0.88217	1.80235	1.54956	1.60237	1.97879	1.80815	1.59286	1.62687	0.274571	0.258268	0.348532	0.119179	0.432728	1.01864	0.780478	1.03289	0.650723	0.984883
A0A140LHI4	16504	Kcnc3	-3.10889	-2.885	-5.23192	-2.5131	-2.58411	-2.79863	-2.78548	-2.64917	-3.22651	-2.63092	-6.76213	-6.78281	-7.28019	-7.61464	-6.58387	-6.13572	-5.88574	-5.42063	-6.98154	-5.88455
A0A140LHL5	64383	Sirt2	-0.0246244	0.0237307	0.0863216	0.202684	0.0528523	0.127174	0.239461	0.337532	0.142131	0.239762	0.515995	0.513591	0.471905	0.458084	0.563759	0.0236139	0.0366091	0.0291597	-0.0178509	0.036696
A0A140LHL8			-2.50108	-2.15624	-2.52361	-3.79887	-2.93375	-2.85449	-1.82522	-2.31661	-2.36012	-2.49261	-9.82583	-7.17474	-7.46343	-8.01466	-6.69492	-3.99983	-5.58637	-6.43644	-7.711	-6.24978
A0A140LHN0	77254	Yif1b	-5.49814	-4.76981	-6.36273	-5.28996	-5.62047	-5.02292	-6.45798	-7.54142	-5.03246	-7.25685	-2.15966	-1.73742	-2.5515	-1.94486	-1.93542	-2.2969	-2.14028	-1.95535	-1.83497	-2.09224
A0A140LHQ8			-0.909478	-1.25423	-0.76314	-0.241183	0.0881052	-1.13881	-2.62277	-1.99492	-1.29871	-1.42817	-6.01787	-6.35922	-7.45804	-6.85978	-6.72628	-7.54185	-6.20883	-6.19016	-6.52223	-6.69512
A0A140LHS4			0.0322049	0.283042	-0.581086	0.362496	0.86857	-0.446595	1.15169	1.35925	0.487824	0.755946	-6.12758	-8.14989	-6.46421	-7.26924	-7.87985	-6.23337	-6.48844	-5.5379	-5.52999	-5.7865
A0A140LHT6	52443	Mrpl48	-0.563552	-0.362863	0.0115139	-1.0676	-0.771618	-0.164648	-0.773434	-0.463357	-0.998014	-0.327664	-2.50894	-1.99173	-2.18176	-2.06967	-2.19434	-1.1011	-1.04895	-1.3229	-1.15394	-1.19297
A0A140LHU0	11502	Adam9	-2.51925	-2.56066	-1.97832	-2.60865	-2.4518	-3.3429	-2.78265	-2.68376	-3.00897	-2.74591	-2.98474	-2.86352	-2.62318	-2.79192	-2.75912	-2.19972	-2.45438	-2.60351	-2.59568	-2.52541
A0A140LHU3			-2.09888	-2.85314	-1.79317	-1.64975	-2.79368	-2.50409	-3.35319	-3.1567	-2.74204	-3.97787	-7.35491	-7.01858	-7.77484	-7.08936	-7.02176	-6.36597	-6.06076	-6.40773	-5.69028	-6.16626
A0A140LHU9	50767	Pnpla6	-1.13962	-1.12275	-0.729287	-0.766843	-1.28918	-1.25743	-0.991656	-1.0141	-1.19654	-1.09202	-1.11798	-0.990424	-1.06718	-1.0199	-0.906081	-1.52842	-1.59922	-1.72605	-1.57435	-1.57441
A0A140LHW2	233071	Arhgap33	-1.14693	-1.10029	-0.80219	-1.27387	-0.994884	-1.46676	-1.30629	-1.34647	-1.16978	-1.29098	-3.52719	-4.04604	-3.58986	-3.64022	-4.11317	-4.23154	-4.23413	-4.09447	-3.71394	-4.09723
A0A140LHX4	109594	Lmo1	-1.44588	-1.23588	-0.915168	-3.35581	-4.15664	-1.4213	-0.428011	-1.71137	-1.86387	-2.73233	-7.27368	-6.93605	-5.0413	-5.30092	-6.81412	-7.54734	-9.48463	-9.68857	-7.36776	-8.45911
A0A140LHX5	22249	Unc13b	-2.07238	-1.90322	-1.27829	-3.97549	-3.28918	-3.37022	-1.70794	-2.50799	-2.5559	-3.35793	-8.37509	-8.3874	-6.26229	-6.91838	-8.14514	-4.73856	-6.5727	-6.65363	-5.25409	-5.97201
A0A140LI17	22232	Slc35a2	-3.58476	-3.16735	-3.0609	-2.50931	-4.28187	-2.87204	-2.69799	-2.91855	-3.44313	-3.17238	-6.12564	-6.17969	-6.29639	-6.06986	-6.09538	-6.19575	-6.22952	-6.25176	-5.53005	-5.79146
A0A140LI52			-10.5072	-5.26818	-4.01576	-9.70669	-4.78748	-5.53594	-7.6769	-4.78128	-4.81697	-6.46165	-4.33393	-3.18751	-3.6827	-3.51717	-3.55333	-3.99666	-3.79872	-4.04231	-4.51725	-5.11699
A0A140LIC7			-0.368789	-0.535422	-0.0844167	-0.322352	-0.377673	-0.297216	-0.446358	-0.260576	-0.396222	-0.25185	1.53661	1.59244	1.44457	1.54813	1.54809	1.25568	1.40332	1.28666	1.37078	1.30999
A0A140LIE8			-4.66934	-3.8434	-2.77522	-3.20226	-3.29867	-5.17677	-6.07559	-5.25618	-5.13391	-5.30567	-6.33524	-6.48271	-7.31315	-6.77915	-6.66956	-6.58246	-5.69364	-5.79169	-5.63215	-6.0227
A0A140LIF0	12850	Coq7	-2.04961	-1.64758	-0.801332	-0.626215	-0.371622	0.208199	-3.1032	-1.68589	-1.44351	-0.572285	-4.64911	-7.04223	-7.94077	-6.75079	-8.20129	-10.7289	-7.81949	-7.14604	-6.06653	-7.76886
A0A140LIJ1	319604	Fam168a	-1.73679	-1.38162	-1.47749	-1.65954	-1.67382	-1.32137	-1.39085	-1.46641	-1.4762	-1.26592	-1.77101	-1.91689	-1.80532	-1.79864	-2.00041	-0.918878	-0.879737	-0.805607	-0.626547	-0.768947
A0A140LIP1			-0.727032	-1.50047	-0.692728	-0.626529	0.115183	-0.818665	-1.82255	-1.13058	-0.90503	-0.268384	-5.58731	-5.58562	-6.56345	-6.22696	-5.89342	-9.53578	-8.41817	-8.6098	-9.32563	-9.09999
A0A140LIQ6	57752	Tacc2	-4.38461	-4.4947	-5.69032	-5.90373	-4.56018	-5.32382	-6.26338	-6.75781	-4.97551	-7.4224	-2.64165	-2.63392	-2.27169	-2.18941	-2.7481	-2.00734	-2.40989	-2.13095	-1.92741	-2.36794
A0A140LIQ8	69804	Tmem147	-1.39035	-1.45232	-1.64518	-1.25903	-1.69446	-1.67016	-1.36401	-1.52919	-1.77313	-1.47015	-1.87642	-1.85537	-1.80755	-1.88724	-1.77749	-1.2867	-1.39869	-1.38685	-1.41981	-1.27786
A0A140LIS5			0.603308	-0.112248	2.23685	0.0809469	-0.082515	-0.434133	-1.04189	-0.769707	-0.417528	-1.23868	-2.81734	-1.86647	-2.31971	-1.75423	-1.96862	-3.39675	-3.4893	-4.30241	-3.34936	-3.91217
A0A140LIT2	13360	Dhcr7	-0.584229	-0.480148	0.454209	-1.08849	0.220655	-0.626695	0.00328154	0.877692	-0.320825	0.577142	-0.286353	-0.449166	0.195059	-0.250363	-0.398538	0.065611	-0.130388	-0.213967	-0.413805	-0.344318
A0A140LIW0			-5.1701	-4.27714	-4.6739	-4.72114	-4.23115	-5.62828	-5.60964	-5.44635	-5.77147	-4.6071	-2.70154	-2.95002	-2.98197	-3.1533	-3.09812	-1.75483	-1.41566	-1.23235	-1.69875	-1.4707
A0A140LIW3	245643	Frmpd3	-4.24987	-4.20488	-4.26443	-5.40535	-4.64194	-5.03203	-4.45864	-5.16671	-4.8623	-4.18935	-2.82021	-4.05552	-2.5517	-2.9273	-4.34925	-3.03558	-3.28703	-2.86105	-1.96565	-2.71597
A0A140LIX7			-7.86792	-4.9467	-3.87256	-5.18368	-3.20262	-5.61048	-7.63312	-6.39635	-3.94806	-5.94467	4.28854	4.91308	2.77014	3.68078	4.58393	1.55091	3.05783	2.86249	1.78417	1.65731
A0A140LIZ7	215819	Nhsl1	-4.95347	-4.67512	-4.21531	-6.18856	-5.32413	-6.54639	-5.06307	-5.87771	-5.09371	-5.99724	-10.4781	-6.39423	-7.34215	-7.81272	-5.65216	-2.87214	-4.96388	-6.46751	-8.23068	-6.21418
A0A140LJ04	195018	Zzef1	-1.12553	-1.19066	-0.77377	-1.05676	-1.37305	-1.42323	-1.20568	-1.34609	-1.30896	-1.32635	-1.26703	-1.13966	-1.10928	-1.06749	-1.10094	-1.071	-1.20235	-1.33703	-1.09978	-1.17938
A0A140LJ31			-4.68093	-5.59929	-4.24415	-4.59014	-4.8906	-5.27938	-5.02723	-4.33602	-5.30872	-4.83996	-2.65262	-2.55394	-2.69902	-2.64953	-2.43875	-3.16763	-3.03549	-3.36112	-3.29201	-3.24754
A0A140LJ45	59052	Mettl9	-2.14442	-1.65435	-2.34448	-0.890882	-2.12982	-1.44546	-1.46052	-1.71056	-1.87605	-1.31548	-6.36278	-7.70871	-7.47417	-7.3504	-7.84174	-7.70889	-7.12717	-6.5307	-5.96781	-6.46835
A0A140LJ80	69731	Gemin7	-6.71553	-8.3334	-5.00533	-5.23507	-5.18734	-7.32874	-6.26584	-4.54755	-4.62516	-7.29413	-3.18311	-3.91967	-3.97648	-3.76144	-3.24421	-3.29243	-3.09135	-3.35525	-3.17517	-3.69508
A0A140LJB7	209318	Gps1	-5.9283	-5.10365	-4.57185	-5.4021	-4.54407	-5.34132	-6.28645	-4.77216	-6.09831	-5.29496	0.982036	1.08474	0.567107	0.692476	0.91399	0.591994	1.23958	1.1587	0.809904	0.84489
A0A140LJB7	209318	Gps1	0.880847	1.13568	1.72021	2.11183	1.52198	1.69232	0.864383	1.2768	1.42945	1.52972	-6.00528	-6.94145	-7.34515	-6.84531	-7.22467	-7.05068	-6.02513	-5.80138	-5.26103	-5.92799
A0A140LJD2			-1.23178	-0.974524	-0.428792	-0.7761	-1.46375	-1.18817	-0.934448	-0.739125	-1.20865	-1.59513	-2.27596	-2.06539	-2.00437	-1.92179	-1.88608	-1.97017	-2.28101	-2.4372	-1.93996	-2.15007
A0A140LJF7	20192	Ryr3	-2.90372	-4.22806	-2.1072	-3.68783	-4.79248	-4.44931	-4.03183	-4.72061	-4.2688	-4.56101	-4.89838	-3.61344	-3.85523	-3.51532	-3.52618	-5.65384	-6.28212	-7.24252	-6.33502	-6.49738
A0A140LJF9			-10.8579	-4.23354	-4.63257	-5.27956	-5.44649	-5.62731	-6.12108	-4.35086	-5.34247	-4.9309	-1.41201	-1.56417	-2.72211	-2.42596	-1.51783	-4.09087	-3.17087	-2.69609	-3.14113	-3.29798
A0A140T8I9	224020	Pi4ka	1.15425	1.05844	0.791965	0.936278	1.18298	1.14614	0.991209	1.01559	1.0737	1.03718	1.60606	1.60866	1.58284	1.55566	1.58051	1.85462	1.89483	1.94363	1.77651	1.85507
A0A140T8J4	15199	Hebp1	-3.27982	-3.24375	-3.642	-3.07691	-3.49805	-3.71515	-3.27422	-3.14062	-3.93699	-3.63886	-0.274007	-0.476047	-0.190657	-0.395552	-0.308075	-2.25948	-2.46511	-2.31465	-2.32785	-2.21082
A0A140T8L6			-3.34656	-3.72469	-2.40294	-3.07652	-3.34783	-3.45551	-3.91068	-3.43157	-3.18964	-4.34474	-7.10908	-6.24054	-6.9863	-6.5495	-6.11548	-7.81127	-7.81326	-8.35618	-8.18109	-8.26632
A0A140T8R6	268934	Grm4	-2.93788	-3.43291	-2.98948	-1.81033	-3.41302	-2.78194	-3.46211	-3.22387	-3.42324	-3.36573	-7.71122	-6.45914	-8.12891	-7.54542	-6.33589	-8.66287	-8.20334	-8.78682	-9.26639	-8.65168
A0A140T8T2	20563	Slit2	-0.96397	-0.896836	-0.46048	-2.53235	-0.536401	-1.35389	-1.56648	-1.17827	-1.29434	-1.06366	-3.53653	-3.22526	-2.72934	-3.00661	-3.41364	-0.260347	-0.547698	-0.716393	-0.856674	-0.888212
A0A140T8T5			-2.06859	-2.2692	-0.977606	-1.58847	-3.19522	-2.14035	-2.82359	-2.95668	-2.59131	-3.61261	-8.25476	-6.49969	-7.76228	-7.022	-6.3828	-6.39767	-6.62811	-7.53085	-6.954	-6.96673
A0A158SIS7	22059	Trp53	-3.92676	-5.42721	-5.63481	-6.26551	-5.27575	-6.76575	-5.24229	-5.59457	-5.98117	-6.8255	-6.69509	-6.71153	-5.08621	-5.89629	-6.28356	-7.17204	-8.65421	-8.61922	-8.50787	-8.3839
A0A171EBK8	380711	Rap1gap2	-0.599432	-0.719772	-0.775375	-0.552029	-0.689495	-0.310988	-0.40085	-0.412663	-0.42284	-0.351914	0.13624	-0.00139059	-0.02837	0.0133436	-0.034366	-0.357089	-0.241248	-0.192636	-0.14839	-0.193223
A0A171EBL2			-5.48357	-4.97162	-4.21141	-4.16514	-5.44423	-7.20076	-5.03671	-5.55555	-5.45622	-6.40158	-7.08213	-5.76409	-5.91205	-6.1998	-4.9372	-4.44989	-5.71038	-6.26346	-6.65133	-5.88906
A0A171KXD3			-1.51495	-1.60353	-3.11141	-0.894673	-4.81088	0.189353	0.703316	0.146663	-1.0233	-4.07452	-0.962725	-0.53351	0.0971234	0.319234	0.324536	1.3192	-0.445896	-0.287719	1.69017	1.01793
A0A1B0GQU8	19899	Rpl18	-2.5614	-2.71164	-2.21815	-2.99199	-3.1723	-3.39054	-2.60225	-2.42302	-3.34179	-3.329	-7.27916	-5.63194	-5.85543	-6.10784	-5.19321	-4.44226	-5.43711	-6.11336	-6.56882	-5.7808
A0A1B0GQW0			-1.53279	-1.79068	-0.124656	-1.77478	-1.86951	-2.91965	-3.89445	-2.00885	-5.00083	-3.01992	-2.87818	-2.08826	-2.63255	-2.41781	-2.25014	-3.04562	-2.65884	-3.30033	-3.01864	-2.98577
A0A1B0GR08			-3.44716	-2.76669	-2.88845	-2.4572	-2.85087	-2.73058	-2.56441	-2.18239	-2.74565	-2.61192	-2.86596	-3.08284	-3.16479	-3.1835	-2.96423	-3.84161	-3.7255	-3.58321	-3.65193	-3.62639
A0A1B0GR11	21351	Taldo1	0.897849	0.933901	1.10098	1.14193	1.06984	0.982686	1.07514	1.06939	1.21126	1.11195	1.09562	1.12312	1.01816	1.05062	1.15769	0.871133	0.912039	0.876827	0.817469	0.846836
A0A1B0GR18	101513	Mob2	-5.5097	-5.2543	-5.91049	-4.79543	-6.85523	-8.55524	-4.9266	-4.44283	-8.73733	-7.51808	0.462651	-2.62283	1.07395	-0.314339	-1.78261	1.83305	0.259638	1.52942	3.48092	2.47843
A0A1B0GR19			-5.06622	-4.92546	-8.6427	-4.89678	-5.81238	-5.21351	-4.5612	-6.4313	-4.74851	-5.86623	-4.67618	-4.04608	-4.44825	-4.80048	-3.62332	-5.89049	-6.57654	-6.10175	-7.59602	-6.28933
A0A1B0GR26			-2.39335	-1.79392	-0.889402	-1.47239	-1.86345	-2.76184	-1.9163	-1.65102	-2.24103	-1.49881	-8.45653	-4.47863	-6.76177	-6.82724	-3.81141	-6.63364	-7.45469	-9.0282	-11.3632	-8.95825
A0A1B0GR51			-1.26671	-1.11067	-1.59241	-1.14074	-1.88654	-1.39477	-1.38458	-1.31772	-2.52372	-1.11101	-2.3446	-2.20746	-2.27015	-2.36098	-2.24065	-2.79524	-2.76737	-2.77239	-2.79849	-2.53025
A0A1B0GR76			-4.98017	-6.4928	-5.00836	-5.91592	-6.26431	-3.99336	-5.14478	-4.60296	-5.58055	-3.7135	-9.5879	-5.87506	-8.5098	-8.0168	-5.9065	-5.77329	-5.6129	-7.37379	-8.97656	-7.13494
A0A1B0GR78	20866	Stim1	-0.584107	-0.191601	0.153367	-1.37533	-1.38432	-0.772267	-0.230921	-1.00228	-0.474249	-1.27148	-7.09412	-8.92724	-6.83699	-6.97105	-9.14931	-7.46323	-8.01925	-7.41188	-5.14773	-6.91514
A0A1B0GR84			0.55479	0.107526	-0.109553	0.716927	0.440865	0.546057	0.142383	0.210937	0.292269	0.318657	-5.83407	-5.85932	-6.29139	-6.12835	-5.90448	-6.02389	-5.65469	-5.63172	-5.8758	-5.7372
A0A1B0GR85	243219	2900026A02Rik	-6.11948	-4.17295	-5.06195	-5.56835	-4.59426	-5.53105	-5.87803	-6.62833	-4.73757	-5.31566	-1.469	-1.71067	-1.72129	-1.66344	-1.99283	-3.05796	-2.87503	-2.53152	-2.67027	-2.90952
A0A1B0GRB6	100504116	Brd3os	0.138309	-0.158076	-3.06759	2.20477	1.77734	1.17085	0.501853	1.24981	0.884993	1.56704	-7.65931	-6.67828	-9.29181	-9.3058	-6.28829	-6.44858	-5.21222	-5.00569	-8.65693	-6.14147
A0A1B0GRB7	58178	Sorcs1	-3.9373	-3.6619	-4.06305	-4.46437	-2.40913	-3.01691	-5.56787	-4.05537	-4.33894	-3.88933	-2.84611	-2.71195	-3.8116	-3.41766	-3.30345	-2.94894	-1.61477	-1.55696	-2.45441	-2.34747
A0A1B0GRC2			-5.53575	-6.74294	-5.89908	-6.97104	-4.83333	-5.20432	-5.7932	-5.42112	-4.29376	-5.11514	-5.61013	-5.57947	-5.67535	-5.64539	-5.78224	-2.87631	-2.55171	-2.71986	-3.26753	-3.27504
A0A1B0GRF7			-5.80095	-6.15716	-7.56092	-5.86985	-6.3158	-4.57677	-5.29471	-5.81343	-5.6627	-4.30203	-7.04021	-7.20797	-7.77995	-7.68067	-7.52275	-8.33055	-7.62245	-7.38916	-7.98368	-7.53484
A0A1B0GRH0	79221	Hdac9	-6.91114	-4.0661	-5.15629	-4.66914	-4.54284	-4.86692	-4.82493	-4.37148	-4.57124	-4.43219	-4.27153	-4.66118	-4.89287	-4.98753	-4.59734	-2.46679	-2.15895	-1.66076	-2.16963	-2.06061
A0A1B0GRH1			-0.210293	-0.136617	-0.603051	-0.373013	-0.600578	-0.0324765	0.384571	0.353602	-0.567497	0.438526	-5.9903	-6.7657	-6.01223	-6.30316	-6.81099	-6.79442	-6.86775	-6.52595	-6.18287	-6.37033
A0A1B0GRH2	19267	Ptpre	-1.76438	-2.23283	-2.70523	-1.63128	-1.94092	-1.78695	-1.95078	-1.85064	-2.02758	-2.00863	-2.14697	-2.33311	-2.53668	-2.5076	-2.29407	-2.97052	-2.74053	-2.60497	-2.871	-2.69887
A0A1B0GRJ7			-5.61748	-6.9828	-6.00467	-4.67132	-4.90168	-5.8225	-5.98251	-3.69414	-5.94522	-6.44065	-5.07242	-5.37074	-5.93306	-5.86725	-4.90721	-4.36684	-3.82712	-3.86617	-4.49104	-4.19876
A0A1B0GRJ9	207728	Pde2a	1.44504	1.2947	1.16635	1.60343	1.56568	1.50139	1.30728	1.49285	1.38658	1.42407	1.54802	1.48798	1.27919	1.32904	1.48444	0.685058	0.896957	0.939542	0.739757	0.836478
A0A1B0GRK0	108168208	Gm45521	-4.7325	-5.18914	-5.2065	-7.44665	-3.63226	-5.32081	-6.73666	-5.32198	-5.70524	-5.84989	-2.45581	-1.90441	-1.74899	-2.04755	-2.24168	-1.26319	-1.19637	-1.33648	-2.316	-2.05832
A0A1B0GRM9			-1.03416	0.361468	-0.337869	-0.197117	-0.913292	-1.86074	-1.61848	0.0473821	-4.81428	-0.194529	-6.32892	-7.42612	-6.63101	-7.23391	-7.59735	-6.56069	-6.10328	-5.60993	-5.43668	-5.29662
A0A1B0GRP7	114863	Plpbp	0.842409	1.54058	0.150403	1.01286	1.30312	1.37415	1.46316	1.44099	1.24435	1.34462	0.678209	0.516691	0.656192	0.384543	0.59168	0.511036	0.409661	0.771468	0.231529	0.563445
A0A1B0GRP8			-2.94644	-2.59492	-2.4508	-2.42071	-2.67808	-2.59677	-3.21693	-2.81927	-2.91839	-3.25028	-7.08951	-6.36924	-7.15836	-6.86602	-6.33733	-6.34555	-6.18419	-6.44604	-6.66251	-6.47254
A0A1B0GRR9			-1.90724	-1.35997	-2.00224	-2.44327	-2.66251	-1.95167	-0.900566	-1.47518	-1.77802	-2.27488	-7.73231	-8.1542	-6.78404	-7.23246	-7.92942	-5.76314	-6.83539	-6.52752	-5.68414	-6.10769
A0A1B0GRS3			-1.40979	-1.81953	-6.52569	-1.97741	-1.41019	-0.700248	-1.67297	-2.01543	-1.80478	-1.65031	-7.11611	-6.40846	-7.58751	-7.97298	-6.27373	-6.86106	-6.56707	-5.94925	-8.79684	-6.7969
A0A1B0GRU0			0.396029	0.0861024	0.404388	0.63284	0.741169	-0.219587	-0.596762	-0.343194	0.0373921	-0.512043	3.41266	3.41892	3.01174	3.2222	3.4079	1.29028	1.61335	1.55945	1.40136	1.37555
A0A1B0GRU3	330474	Zc3h4	-5.65353	-5.07308	-5.96776	-7.12772	-5.86282	-3.986	-6.62171	-4.6763	-6.29192	-8.2072	-3.51757	-2.87166	-2.93797	-2.5895	-3.00754	-4.12901	-4.36946	-4.32088	-3.63984	-4.31937
A0A1B0GRU8	56194	Prpf40a	-0.433253	-0.516118	-0.597249	-0.213064	-0.74332	-0.555751	-0.469566	-0.393313	-0.937472	-0.557227	-1.15677	-1.67737	-1.41175	-1.42449	-1.69284	-2.25774	-2.15412	-1.97073	-1.60848	-1.83923
A0A1B0GRV0	23827	Bpnt1	-2.76436	-2.91561	-4.15563	-3.12885	-2.62838	-2.79437	-3.0625	-3.20101	-2.84254	-3.11353	1.36865	1.20312	1.17156	1.0397	1.18784	1.4497	1.53768	1.83774	1.24602	1.5406
A0A1B0GRX7			-0.239642	-0.592963	0.302298	0.551976	-0.529544	-0.671474	-0.644593	-0.881935	-0.428159	-0.604586	0.73888	0.763214	0.308508	0.674588	0.769217	-0.14449	0.140689	-0.0724238	0.307884	0.106128
A0A1B0GRZ8			-1.03731	-0.940239	-1.09669	-1.236	-0.933444	-0.862232	-1.08799	-0.971097	-1.08158	-0.877015	-3.09809	-2.86251	-3.00561	-3.02237	-2.9124	-2.19009	-2.15576	-2.20932	-2.43423	-2.27581
A0A1B0GS08	381310	Stum	-1.95922	-2.04867	-6.73657	-1.45978	-1.0554	-0.427611	-1.58094	-1.06289	-2.06567	-0.54028	-4.93947	-5.15748	-6.45578	-6.85601	-5.14535	-7.82053	-6.68632	-5.73905	-8.80913	-6.83024
A0A1B0GS13			-3.68814	-4.88917	-5.97036	-4.41768	-6.03996	-7.65699	-5.16579	-10.1026	-4.87863	-5.42603	-3.67045	-2.91292	-2.76277	-2.96941	-2.80683	-2.74079	-3.83233	-4.07859	-4.42236	-3.62979
A0A1B0GS63	76932	Arfip2	-0.352306	-0.223661	-0.195021	-0.133892	-0.269021	-0.214204	-0.19175	-0.20487	-0.202275	-0.128626	-0.0767411	-0.127748	-0.169602	-0.143222	-0.13263	0.175689	0.234779	0.249485	0.27613	0.255551
A0A1B0GS68			-7.82751	-7.57849	-4.90015	-8.59711	-5.92508	-9.18944	-6.46426	-5.85294	-6.45516	-5.68866	-0.0933403	-0.686871	1.2073	0.144644	-0.388071	0.776686	-0.155781	-0.354916	-0.478263	-0.568774
A0A1B0GS91	225115	Svil	-5.7108	-4.7765	-5.76345	-5.22293	-6.70534	-5.92287	-4.31851	-4.8271	-5.34382	-7.60616	-6.47659	-7.22809	-5.49271	-5.90686	-6.54372	-6.84583	-8.48542	-7.92034	-6.41649	-7.23649
A0A1B0GS91	225115	Svil	-6.60237	-4.46182	-5.0703	-6.1522	-6.39196	-4.45845	-5.05474	-4.03122	-6.44342	-5.17345	-8.27747	-7.91599	-7.70507	-7.79889	-7.99037	-7.25155	-7.51982	-7.46614	-6.93027	-7.10841
A0A1B0GSA4			-4.97904	-5.13382	-5.05311	-5.48691	-6.71127	-6.2734	-4.9964	-7.39866	-4.81447	-6.70678	-4.16969	-3.92686	-3.11826	-3.07082	-3.74401	-3.12563	-4.36599	-4.49876	-3.23177	-3.81479
A0A1B0GSA5	72108	Ddhd2	-2.87834	-2.65465	-2.07308	-1.45799	-2.61415	-6.01975	-4.61928	-4.97682	-3.90347	-6.88342	-6.81133	-6.76824	-6.5311	-6.48798	-6.04052	-8.73327	-9.63241	-9.64738	-9.19017	-9.46641
A0A1B0GSB4			-4.34994	-4.73777	-3.77236	-3.48312	-4.34527	-3.29833	-4.24178	-3.24733	-4.7857	-2.74207	-6.2774	-6.70071	-7.44728	-7.03193	-7.04708	-8.14899	-6.9229	-7.0353	-6.85314	-6.99537
A0A1B0GSE5	74256	Cyld	-6.30604	-6.13018	-6.11196	-6.68084	-6.79346	-4.93937	-5.17158	-4.16891	-6.20686	-5.7364	-1.57054	-1.33316	-1.02128	-1.1524	-1.22762	-1.76364	-2.11226	-2.18442	-1.81245	-1.89546
A0A1B0GSG5	107702	Rnh1	-1.9088	-1.83885	-1.446	-2.17246	-2.20102	-1.49051	-1.695	-1.62125	-1.77402	-1.80357	-0.854383	-0.400772	-0.489022	-0.390969	-0.43059	0.424182	0.2581	0.0174703	0.266837	0.18915
A0A1B0GSG9			-5.29749	-6.03662	-5.95031	-7.30981	-6.0092	-6.35324	-6.57001	-7.20756	-6.61187	-5.64108	-2.69508	-2.36744	-2.02955	-2.2119	-2.74712	-2.2074	-2.32697	-2.54206	-2.64988	-2.53845
A0A1B0GSI8			-2.13257	-3.14695	-1.82438	-3.05164	-2.70539	-4.41864	-3.71531	-2.6904	-3.89486	-5.57928	-7.46596	-7.19622	-6.37237	-6.60226	-6.67755	-6.99961	-8.03739	-8.32709	-7.69741	-8.03542
A0A1B0GSQ5	79221	Hdac9	-2.02187	-1.69489	-1.04642	-3.02988	-1.42432	-1.81306	-2.54087	-1.96632	-1.57508	-2.71983	-8.34082	-7.0488	-7.41454	-7.31809	-7.05997	-6.01459	-6.40842	-6.92288	-7.20538	-7.08721
A0A1B0GSR6	210801	Unc5d	-3.41729	-3.79277	-4.14644	-4.32632	-3.59406	-4.74375	-3.55465	-3.9825	-3.90285	-4.03335	-3.70184	-4.50627	-3.20344	-3.79332	-4.35689	-1.90108	-2.52551	-2.16125	-2.04534	-2.17412
A0A1B0GSU4			-1.7073	-2.67207	-2.28488	-2.17255	-1.88778	-2.35591	-2.16734	-2.06348	-2.06138	-1.97915	-6.28109	-5.76876	-6.09194	-6.15952	-5.6575	-5.91481	-5.94922	-6.23923	-6.84193	-6.3434
A0A1B0GSX0	16828	Ldha	3.10243	3.18953	3.26457	2.77323	3.3498	3.5274	3.21139	3.40654	3.3744	3.57987	6.84585	6.90127	6.87577	6.87452	6.77448	5.96123	6.08086	6.05099	5.95702	5.9449
A0A1B0GSX6	53318	Pdlim3	-1.38697	-2.07576	-1.17378	-3.15064	-1.69356	-1.41956	-2.53047	-2.3999	-1.70746	-2.18814	-7.1194	-8.17954	-7.29119	-7.06877	-8.75999	-7.38009	-7.03332	-6.84944	-5.56368	-6.87698
A0A1B0GSX7	269966	Nup98	-0.329981	-0.38092	-0.641273	-0.253952	-0.308086	-0.402881	-0.557648	-0.465017	-0.548816	-0.580486	-1.06487	-1.08007	-1.20595	-1.18461	-1.07133	-1.44559	-1.35119	-1.29628	-1.43661	-1.35484
A0A1B0GSY0	59009	Sh3rf1	-2.86928	-2.45884	-3.0114	-1.67525	-2.53909	-1.93112	-2.68079	-2.78446	-2.14799	-2.72395	-2.98868	-4.2213	-4.35004	-3.92838	-4.43267	-5.6066	-4.81039	-4.25245	-3.64144	-4.36963
A0A1B0GSZ9	19935	Mrpl23	-2.12047	-1.86804	-3.38902	-2.61289	-1.90811	-1.80385	-1.80671	-1.7214	-2.19209	-1.77965	-0.306052	-0.441418	-0.177092	-0.565682	-0.414701	0.512458	0.386705	0.741111	0.0373801	0.492233
A0A1B0GT07			-1.54645	-1.08158	-0.668107	-1.91353	-2.71449	-1.72788	-1.3663	-2.09849	-1.78967	-2.52408	-7.47266	-6.56236	-6.28735	-6.19578	-6.42964	-5.25611	-6.22275	-6.62485	-5.67653	-5.97798
A0A1B0GT12	140492	Kcnn2	-4.44079	-5.32988	-3.76994	-4.84997	-4.43696	-5.7989	-5.01701	-4.63442	-5.09396	-4.8051	-1.88068	-1.7607	-1.48954	-1.6672	-1.61371	-2.61939	-2.82407	-3.18044	-3.18847	-3.12437
A0A1B0GT26	12176	Bnip3	-5.50361	-6.6667	-4.97413	-5.26581	-7.23976	-4.96209	-4.62959	-6.1484	-4.75367	-4.05134	-2.71362	-1.94524	-2.70718	-2.14426	-2.11543	-2.48354	-2.32144	-3.0776	-2.38524	-2.44713
A0A1B0GT27	105247240	Pnma8c	-4.95806	-4.95603	-3.51357	-3.96802	-4.24589	-5.97787	-5.76155	-5.40686	-5.11514	-5.63701	-6.7298	-6.89067	-7.15658	-6.90422	-6.80705	-7.94462	-7.66522	-7.85157	-7.59337	-7.89495
A0A1B0GT29	12727	Clcn4	-0.062936	0.043311	0.329705	-0.103461	-0.0983795	0.0338736	0.04273	-0.0251541	0.0717975	0.0766765	-0.185834	-0.228795	-0.119349	-0.0801674	-0.280626	0.193788	0.165058	0.125888	0.385431	0.200095
A0A1B0GT42	102635385	Gm32742	-4.66169	-4.39349	-5.518	-4.64111	-3.81105	-5.10292	-3.83924	-3.7779	-4.0393	-4.31031	-7.0432	-6.91971	-6.52454	-7.22234	-6.44815	-6.16543	-6.81023	-6.56879	-7.81508	-6.92852
A0A1B0GT51	67150	Rnf141	-1.48291	-1.04909	-1.74972	-1.1068	-0.261533	-0.699559	-2.46904	-1.30862	-1.59126	-1.78628	-2.36356	-2.54965	-3.4023	-3.05753	-2.82729	-3.3664	-2.36746	-2.11942	-2.70095	-2.69263
A0A1B0GT63			-1.89637	-1.78153	-1.73454	-1.72694	-1.76427	-1.4099	-1.33753	-1.14578	-1.4751	-1.28577	-2.44639	-2.27623	-2.38768	-2.42381	-2.21713	-2.34521	-2.36535	-2.4279	-2.59095	-2.43355
A0A1B0GT68			-5.99782	-4.67954	-5.69409	-6.42294	-4.71236	-5.06898	-5.50757	-4.95222	-4.72025	-6.01956	-1.99311	0.486074	-0.582959	-0.781322	0.847231	-6.1608	-6.98976	-7.54789	-9.32206	-7.97535
A0A1B0GT81	12028	Bax	-3.20981	-2.93449	-4.62697	-2.30045	-2.23824	-1.93117	-2.09589	-1.66839	-2.28508	-1.57729	-5.41443	-7.54066	-7.01996	-7.25	-7.68139	-9.3154	-8.3936	-7.29197	-7.57904	-7.80774
A0A1B0GT88			-1.28609	-1.36355	-0.87331	-1.27131	-1.07595	-1.55538	-1.79969	-1.57247	-1.55705	-1.4985	-1.62409	-1.77955	-1.83056	-1.71806	-1.88616	-3.16524	-2.92593	-2.96449	-2.81108	-3.01377
A0A1B0GT92	14936	Gys1	-0.131249	-0.0603906	-0.226572	0.0642456	0.0711963	0.394978	0.166135	0.389667	0.112375	0.477256	0.439315	0.341141	0.168146	0.194275	0.284589	-1.26466	-1.00774	-0.944343	-1.12305	-1.03787
A0A1B0GX27	12036	Bcat2	0.602361	0.573892	0.75874	0.537708	0.433232	0.761501	0.461781	0.581697	0.320083	0.740484	-0.980962	-0.773189	-0.984997	-0.883023	-0.868191	-1.35971	-1.22436	-1.35466	-1.30636	-1.28727
A0A1C7CYU5	74349	Fhip1b	-1.46966	-1.484	-0.966625	-1.23437	-1.57189	-1.3752	-1.29041	-1.23894	-1.30269	-1.41694	-2.83365	-2.73775	-2.79596	-2.69414	-2.697	-2.33917	-2.37744	-2.51045	-2.25138	-2.38203
A0A1D5RL88			-5.23271	-5.14221	-5.66016	-6.65046	-5.5792	-6.63163	-4.28318	-4.74288	-5.49234	-5.55911	-6.27867	-7.44827	-4.87388	-6.02883	-7.06257	-6.07876	-7.60442	-7.03459	-6.49119	-6.80743
A0A1D5RL92	27967	Cherp	-0.426362	-0.262552	-0.105299	-0.335651	-0.301329	-0.348113	-0.493214	-0.332203	-0.469768	-0.403785	-2.84764	-2.87288	-2.89759	-2.84651	-2.91523	-2.68658	-2.61072	-2.62428	-2.51644	-2.61766
A0A1D5RL93			-5.01914	-7.47142	-3.91358	-6.41417	-4.53255	-5.74415	-8.19068	-5.6758	-7.42562	-4.81895	-5.72813	-5.59996	-6.89333	-6.20888	-6.45643	-6.38776	-4.31964	-5.18206	-5.4136	-5.62215
A0A1D5RL96	100503185	Btbd8	-0.396557	-0.614604	0.101646	-0.500557	0.130621	-0.565978	-1.3455	-0.86395	-0.513669	-0.905363	-1.32518	-1.74265	-1.87162	-1.59065	-1.98318	-1.79879	-1.25228	-1.22774	-0.952709	-1.44167
A0A1D5RLA9	75871	Zfp821	-4.2064	-4.27539	-4.38577	-3.26518	-4.21237	-3.64005	-4.65292	-3.91561	-4.47887	-5.03785	-7.34771	-8.01332	-8.39891	-7.94143	-8.07611	-7.7246	-7.05678	-6.78741	-6.25709	-6.79346
A0A1D5RLD1			-4.44889	-4.87718	-6.00859	-5.23105	-4.72256	-6.23683	-5.29084	-5.66002	-5.61572	-6.1804	-3.9095	-4.32819	-3.42849	-3.98864	-4.04385	-3.47869	-4.15545	-3.77181	-4.11265	-3.86757
A0A1D5RLD1			-0.115467	-0.237217	-0.411971	-0.417351	-0.619217	0.386223	-0.0195778	-0.106337	-0.0536373	-0.226859	-7.20024	-6.18712	-6.77471	-6.62953	-6.14745	-5.44899	-5.63663	-5.98337	-6.25433	-5.87268
A0A1D5RLD7			-2.36091	-2.55222	-0.493817	-1.86141	-3.48474	-1.92048	-2.89675	-3.35196	-2.24016	-3.08082	-9.16292	-7.20313	-8.78027	-7.77125	-7.30629	-7.7795	-7.74639	-8.89608	-8.07412	-8.27919
A0A1D5RLE0	105445	Dock9	-5.67945	-7.35503	-4.72245	-4.6101	-7.09108	-6.05545	-5.27002	-7.28936	-4.44156	-4.72761	-0.561679	-0.256236	-1.19909	-0.378712	-0.354665	-1.2087	-0.762246	-1.53405	-0.64026	-0.99787
A0A1D5RLE0	105445	Dock9	-1.60344	-1.40768	-1.06912	0.127476	-1.06444	-0.839399	-1.40285	-1.1216	-0.90617	-1.09548	-6.5311	-6.98874	-7.81424	-7.2933	-7.04727	-7.50097	-6.61954	-6.51778	-6.37239	-6.61997
A0A1D5RLE4			0.260159	0.990364	0.968023	0.255865	0.0946635	0.997756	0.584507	0.391699	0.575865	0.417559	-7.38376	-7.56131	-7.31414	-7.14613	-7.75079	-8.22038	-8.2644	-8.18242	-7.404	-7.9767
A0A1D5RLF1	52250	Reep1	-1.02747	-1.36594	-1.0816	-2.04634	-0.438728	-1.7016	-2.22884	-1.74609	-1.25475	-2.24673	-1.07691	-0.822812	-0.809556	-0.829256	-0.877991	-0.747851	-0.799967	-0.900782	-1.21438	-1.24485
A0A1D5RLG0	72552	Hsdl1	-1.95669	-1.75937	-1.91145	-2.25834	-2.07336	-1.51272	-1.42833	-1.39	-1.95787	-1.06334	0.927586	0.976887	1.16663	1.0006	0.899543	2.04197	1.97605	1.97094	1.91832	2.03745
A0A1D5RLG3	226407	Rab3gap1	-4.3051	-7.37111	-4.49492	-6.0599	-5.24604	-5.09541	-5.41834	-5.9483	-3.93967	-4.25971	0.0476776	0.167115	-0.192315	0.286521	-0.218558	-0.25052	0.346673	-0.393141	-0.0672366	-0.452004
A0A1D5RLJ0	74166	Tmem38a	-3.90599	-3.42937	-3.02282	-2.9739	-2.04767	-2.29624	-4.55864	-2.97279	-3.06526	-3.08773	-1.97346	-1.71445	-3.36553	-2.678	-2.10817	-3.58801	-2.07566	-2.19679	-2.9638	-2.89732
A0A1D5RLJ8	319481	Wdr59	-2.58303	-2.49961	-2.31885	-2.75422	-2.77399	-2.43287	-2.26141	-2.35948	-2.55607	-2.11616	-3.71436	-3.47269	-3.41485	-3.47873	-3.48634	-3.28146	-3.43044	-3.56494	-3.52512	-3.4444
A0A1D5RLK2	234353	Psd3	-4.91909	-4.85803	-6.97964	-6.39962	-5.15913	-4.38647	-5.48287	-5.10844	-6.12338	-4.95686	3.08199	3.02113	3.18661	2.87019	2.71529	2.76575	2.94087	3.34134	2.63025	3.05936
A0A1D5RLL3	76740	Efr3a	-0.153867	-0.300183	-0.666414	-0.273525	-0.448534	-0.283085	-0.392828	-0.401857	-0.709749	-0.300074	-2.72143	-2.45269	-2.65957	-2.6855	-2.44806	-3.23483	-3.22326	-3.27402	-3.5367	-3.24802
A0A1D5RLL4	100683	Trrap	-5.1286	-5.79715	-6.10928	-6.20308	-6.62301	-7.8191	-5.42708	-10.6278	-4.11445	-5.21839	-0.780238	-0.587708	0.0771864	-0.0744556	-0.76449	0.360059	-0.622859	-0.770279	-0.581558	-0.497996
A0A1D5RLM0	16582	Kifc3	-5.52291	-8.62888	-7.55059	-5.79612	-7.73059	-7.225	-5.69337	-6.7803	-6.38609	-6.02018	-5.51619	-5.23833	-5.50298	-5.52433	-4.85486	-5.35364	-5.55474	-6.04082	-6.27869	-5.63136
A0A1D5RLN6	243219	2900026A02Rik	-4.05878	-3.1594	-2.35853	-1.78894	-2.74495	-3.33692	-3.36948	-3.31904	-2.7413	-2.30422	-5.89625	-5.68401	-6.90631	-6.47546	-5.69811	-7.05608	-6.2324	-6.44092	-6.88572	-6.63287
A0A1D5RLP7			4.19699	4.10543	5.40771	3.86051	2.95071	3.67715	4.25228	3.63488	3.77604	3.58596	-7.39248	-6.29621	-6.24467	-6.10936	-6.16459	-5.38781	-6.19755	-6.87207	-6.03609	-6.19093
A0A1D5RLQ9	226751	Cdc42bpa	-3.82989	-7.22425	-6.44887	-5.70721	-5.208	-5.1776	-6.72881	-5.65052	-6.3816	-6.29445	0.0418897	-0.0246603	-0.660498	-0.290459	-0.26944	-0.778875	0.112837	-0.152786	-0.428439	-0.363911
A0A1D5RLQ9	226751	Cdc42bpa	0.363455	0.47444	0.630606	0.662901	0.433851	0.0511851	0.42543	0.643985	0.167081	0.429862	-10.0151	-6.94807	-8.70152	-8.76016	-6.42482	-5.3174	-5.9899	-7.10893	-8.99917	-7.09089
A0A1D5RLR7	74549	Mau2	-5.0824	-4.15838	-5.54825	-3.93374	-5.05622	-3.8968	-3.31547	-3.44889	-4.57205	-3.44379	-5.29228	-7.67725	-6.35845	-6.66309	-7.77251	-10.4959	-10.1564	-9.03356	-8.10063	-8.9042
A0A1D5RLT6	235283	Gramd1b	-0.612544	-0.774816	-0.63024	-0.62976	-0.470132	-0.67829	-1.57174	-1.32598	-1.0159	-1.21536	-3.12662	-2.72531	-3.424	-3.10129	-2.87941	-3.06367	-2.64894	-2.8292	-3.03332	-2.96981
A0A1D5RLU4	56513	Pard6a	-5.4036	-7.11312	-4.79511	-6.04081	-5.37639	-5.99846	-6.85267	-7.20728	-5.56435	-4.59613	-5.59114	-7.43258	-7.21968	-6.65464	-8.30517	-4.98229	-3.38802	-3.30363	-2.20519	-3.51568
A0A1D5RLV0	73473	Iws1	-2.23005	-2.20966	-1.97122	-2.21146	-2.22247	-2.53424	-2.58246	-2.48744	-2.60263	-2.48795	-3.69458	-3.54058	-3.63565	-3.5979	-3.55066	-3.12502	-3.11249	-3.21495	-3.19789	-3.18258
A0A1D5RLV3	329178	Unc80	-7.2776	-3.00262	-4.56006	-3.6665	-4.9427	-5.54468	-5.47636	-5.74743	-5.08185	-5.98117	-6.85241	-6.57001	-7.31848	-7.08863	-6.33987	-5.69307	-5.72953	-5.33167	-5.46979	-5.43128
A0A1D5RLV3	329178	Unc80	-9.74892	-5.04507	-5.78273	-4.90671	-7.12344	-5.27745	-5.94566	-6.26525	-4.87663	-6.01743	-6.58061	-5.70454	-7.61274	-6.74697	-5.60016	-7.55588	-7.02503	-7.00087	-6.99283	-7.04227
A0A1D5RLV7	72145	Wdfy3	-0.0149608	-0.0670765	-0.128387	-0.287312	-0.087585	0.0998737	0.0797973	0.0830324	0.0236071	0.0971206	-1.39869	-1.40418	-1.28824	-1.3423	-1.43086	-1.03065	-1.08679	-1.07621	-1.06976	-1.07621
A0A1D5RLW5			0.347616	-0.374453	-0.277611	-0.375359	-1.0844	-0.222329	-0.0860528	-0.591856	-0.610559	-0.687223	-8.43383	-7.18444	-7.53667	-7.47978	-7.02932	-6.24549	-6.84236	-7.36951	-7.397	-6.95891
A0A1D5RLX9	234595	Slc38a7	-1.07714	-1.33657	-0.749981	-1.28323	-1.02927	-0.905449	-1.19883	-1.02741	-0.990728	-0.732856	-0.441294	-0.177712	-0.457633	-0.333163	-0.289621	0.312759	0.512754	0.287788	0.226078	0.255544
A0A1D5RLY9	244668	Sipa1l2	0.106265	0.0573455	0.0395456	-0.155224	-0.143347	0.0909996	0.0107624	-0.0572452	-0.0711384	-0.0898083	-1.93732	-1.86675	-1.78574	-1.77841	-1.89752	-0.742047	-0.834914	-0.864394	-0.719497	-0.788054
A0A1D5RM15	234358	Zfp930	-6.97815	-7.34344	-4.46362	-7.23867	-7.68922	-6.71723	-5.13765	-5.54321	-5.79835	-4.84894	-9.13115	-8.23891	-7.84883	-7.96054	-8.08887	-5.26448	-6.03396	-6.95163	-6.1871	-6.28346
A0A1D5RM83	232227	Iqsec1	-4.77261	-5.73391	-5.54856	-6.88731	-7.68788	-5.58085	-5.82059	-9.61531	-5.31586	-5.16048	-1.0932	-0.0397672	-0.199243	0.335881	-0.765082	-0.296599	-0.657966	-1.28889	-0.178867	-0.561214
A0A1D5RM83	232227	Iqsec1	0.836492	0.833711	0.54045	0.698263	1.22756	0.951327	0.716833	0.784608	0.906997	1.25091	-5.02401	-5.59893	-5.44347	-5.49696	-5.77669	-6.49781	-6.13737	-5.87917	-6.00055	-6.10631
A0A1D5RM85			-5.69874	-4.66416	-8.0081	-3.95686	-4.5573	-7.36396	-5.07498	-5.25144	-6.30797	-6.29498	1.83532	0.431833	1.43054	0.318228	1.246	2.53095	1.93575	3.18156	1.68882	2.7302
A0A1D5RM92	66894	Wwp2	-2.7456	-2.83432	-2.02566	-2.94365	-3.1592	-3.13526	-2.87118	-2.94786	-3.09115	-3.02382	-5.4249	-5.21796	-5.01526	-4.98582	-5.20229	-4.50985	-4.77791	-5.01858	-4.52391	-4.74492
A0A1D5RM94	234663	Dync1li2	-7.04351	-5.62293	-4.17737	-4.37748	-5.10089	-6.97453	-5.56066	-6.08914	-4.39938	-5.41427	-0.0132672	-0.47967	-0.660928	-0.501467	-0.204744	-0.100546	0.0306086	0.0260017	0.171919	-0.122517
A0A1D5RM97	546071	Mast3	-2.5276	-2.29845	-2.89755	-2.29223	-2.76901	-2.44029	-2.15587	-2.30955	-2.71842	-2.33243	-4.10092	-4.06965	-4.00979	-4.14261	-3.97317	-4.13333	-4.28921	-4.19294	-4.31377	-4.0938
A0A1D5RMC1			0.272894	0.0665849	0.43398	-0.35943	-0.292065	0.284704	0.32761	0.105217	0.0723397	0.276531	-7.18874	-8.03006	-7.17062	-7.20037	-8.24279	-6.11141	-6.15588	-5.95232	-4.96142	-5.72455
A0A1D5RMH0	71069	Stox2	-3.07902	-3.25878	-2.75201	-3.96828	-2.96867	-2.43352	-3.62399	-3.51121	-3.38385	-1.92756	-6.27367	-8.14536	-7.3576	-7.15163	-9.00712	-7.654	-6.5183	-6.01236	-4.87129	-6.14143
A0A1D5RMH7	234353	Psd3	0.985376	1.06661	0.431024	1.34759	1.43764	0.559374	1.58278	1.32569	1.59728	0.843625	-6.58032	-8.95135	-7.30778	-7.70522	-8.86256	-8.87687	-8.91976	-7.8997	-7.11185	-8.04443
A0A1D5RMI0			-1.75559	-1.42019	-1.11379	-1.90357	-1.91158	-2.06625	-1.63306	-1.76536	-1.83629	-1.99713	-6.53368	-5.47103	-5.6277	-5.726	-5.2662	-4.98812	-5.61255	-6.03157	-6.21605	-5.83713
A0A1D5RMJ8	234594	Cnot1	0.247751	0.236873	0.413745	0.250037	0.206717	0.242286	0.258664	0.323304	0.240782	0.183973	-0.879959	-0.813134	-0.809534	-0.790947	-0.793368	-1.05859	-1.10661	-1.16188	-1.0794	-1.11765
A0A1D5RMJ9			-4.99763	-4.71398	-7.21351	-4.40209	-6.05956	-4.98561	-3.97844	-4.98761	-5.36063	-5.20154	-3.81447	-4.02687	-3.68025	-4.08995	-3.63482	-3.93937	-4.55475	-4.02371	-4.37731	-3.77697
A0A1D5RML8			-0.900917	-0.871815	-0.680359	-1.06407	-0.891037	-1.04381	-0.886901	-0.968967	-0.850494	-0.908105	-2.7141	-2.67345	-2.52933	-2.5775	-2.66864	-2.87733	-3.00867	-3.05527	-2.97793	-3.02681
A0A1I7Q4A1	70925	Cdkn2aip	-7.31296	-5.8378	-4.3888	-5.0574	-6.24877	-7.74698	-4.64515	-6.03778	-4.55574	-5.27305	-2.07868	-2.29095	-1.54871	-1.9091	-1.68563	-1.79975	-2.77915	-2.88864	-2.48978	-2.58146
A0A1I7Q4G8	234366	Gatad2a	-6.4082	-7.0629	-3.98543	-4.86708	-5.71362	-6.98861	-7.00426	-4.92504	-8.16752	-4.39934	-4.48303	-3.96572	-5.27608	-5.03508	-4.05792	-5.67198	-4.39906	-5.26153	-5.8147	-5.18263
A0A1L1SQ26			-3.6314	-3.4977	-3.49975	-4.02656	-3.26514	-4.6541	-3.18405	-3.2562	-3.40597	-3.94185	-7.583	-7.40953	-6.59681	-7.21071	-6.97766	-6.40139	-7.36779	-7.3657	-7.75346	-7.39966
A0A1L1SQ41	11907	Ate1	0.0610975	-0.167133	-0.53644	0.626917	0.227179	0.431347	-0.0580613	-0.0149434	0.183419	0.42146	-6.16235	-5.92445	-6.77442	-6.55293	-5.96654	-7.18057	-6.64457	-6.68597	-7.3046	-6.88444
A0A1L1SQ51	70549	Tln2	0.602226	0.49511	0.716028	0.852807	0.581408	0.321995	0.425203	0.418364	0.44075	0.409465	0.816745	0.813275	0.713912	0.768016	0.854192	-0.30373	-0.254188	-0.30012	-0.271586	-0.270568
A0A1L1SQA8			-1.85775	-1.75901	-0.794963	-1.20907	-2.05146	-2.08994	-1.91724	-1.64957	-2.25714	-2.00394	1.1897	1.30448	1.18277	1.35336	1.37388	0.89897	0.90841	0.677541	1.17767	0.964165
A0A1L1SQE2	52906	Ahi1	-1.77655	-1.94612	-1.75897	-1.83802	-1.90149	-1.94601	-2.06056	-2.02758	-2.03128	-2.00155	-2.50748	-2.33049	-2.48805	-2.41801	-2.3452	-2.22107	-2.18138	-2.29207	-2.30215	-2.26435
A0A1L1SQF7			-5.20949	-4.69896	-5.76368	-6.42354	-5.44558	-6.25017	-6.40763	-7.64829	-6.86748	-4.49991	-3.3089	-2.33587	-2.67691	-2.94488	-2.8048	-5.93831	-5.8871	-6.1241	-7.13312	-6.21824
A0A1L1SQI7			-5.10422	-5.1615	-4.15758	-6.05536	-4.45895	-7.3133	-5.27623	-4.86749	-6.01657	-5.23898	-1.18481	-1.82847	-0.0941466	-1.05155	-1.54053	-0.0520844	-0.960481	-0.871343	-0.89331	-0.889699
A0A1L1SQX6	244723	Olfm2	-0.894858	-1.10434	-0.603398	-1.18054	-1.12322	-1.08011	-1.1392	-1.20146	-1.13805	-0.928717	-2.14191	-2.02692	-2.01701	-1.9529	-2.11602	-1.41582	-1.40378	-1.56284	-1.35772	-1.46856
A0A1L1SQZ0			-8.20136	-3.57677	-4.89799	-4.87899	-7.31162	-6.25033	-5.70836	-6.65464	-7.48898	-4.85219	-5.04108	-4.61799	-5.02062	-4.97305	-4.74209	-5.12792	-5.18069	-5.01824	-4.55993	-4.42018
A0A1L1SQZ2			-1.43066	-1.55161	-1.33309	-1.60431	-1.4698	-1.36487	-1.61536	-1.58447	-1.45292	-1.44304	-2.01754	-1.88826	-2.0257	-1.93154	-1.96883	-1.40121	-1.30386	-1.40143	-1.37022	-1.4099
A0A1L1SR19	76568	Ift46	-4.79183	-4.63109	-5.5087	-3.36941	-3.5133	-6.58376	-3.83957	-3.29921	-4.93956	-4.49826	-4.61878	-5.21025	-4.47735	-5.55108	-4.29012	-5.64541	-6.33818	-5.87161	-7.41587	-6.21588
A0A1L1SR84	235086	Igsf9b	-4.65844	-6.12555	-4.17734	-4.47504	-4.82316	-5.41525	-5.52548	-4.03218	-6.30249	-4.30109	-1.75893	-2.06847	-2.39148	-2.29425	-2.14169	-2.87282	-2.06188	-2.4075	-2.41279	-2.34968
A0A1L1SR84	235086	Igsf9b	-2.04078	-2.07981	-2.50846	-2.17906	-1.67001	-1.26314	-2.41117	-2.35848	-1.96344	-1.11022	-7.21916	-7.45277	-8.02447	-7.77701	-7.89954	-7.91074	-7.00646	-6.88329	-7.25321	-7.21068
A0A1L1SR96	382014	Ano8	-4.71454	-4.8214	-8.10272	-4.43628	-6.97132	-5.9792	-4.86903	-5.21806	-8.59002	-5.54024	-2.0704	-2.40882	-1.82482	-2.6028	-2.04749	-1.33658	-1.86224	-1.23543	-1.75202	-0.642072
A0A1L1SRC3	67010	Rbm7	-4.12769	-3.83506	-5.02216	-3.47619	-3.51093	-3.74129	-4.00237	-3.29732	-4.4352	-3.73212	-5.16177	-6.10175	-6.01817	-6.1853	-6.11018	-5.9315	-5.39972	-4.81762	-5.24221	-5.12133
A0A1L1SRD0			-6.61839	-5.06866	-5.01218	-4.64972	-5.01575	-5.39108	-6.18473	-6.17562	-4.58075	-6.28264	-0.527606	-0.542511	-1.47788	-0.869603	-0.584404	-1.22662	-0.652069	-0.549534	-0.466154	-0.856142
A0A1L1SRE8	16835	Ldlr	-3.97148	-3.84068	-3.88398	-3.67236	-3.20714	-4.27744	-4.21368	-4.25998	-3.78851	-3.47178	-3.86108	-3.58884	-4.06505	-4.10283	-3.6048	-1.26673	-0.99955	-1.0823	-1.87921	-1.39341
A0A1L1SRH8	71599	Senp8	-4.71266	-3.60253	-4.12031	-2.9074	-6.4869	-3.92993	-1.68959	-2.79195	-3.30195	-5.4382	-8.35559	-7.97287	-7.09348	-7.24793	-6.97255	-7.55614	-9.50276	-9.46816	-7.9519	-8.29543
A0A1L1SRI1	70549	Tln2	-6.01589	-7.28472	-5.76146	-7.41075	-4.54097	-5.16038	-6.31462	-4.76081	-4.86492	-4.54868	-1.24745	-1.17969	-1.64822	-1.59726	-1.53406	-2.30659	-1.39556	-1.70513	-2.68036	-2.50738
A0A1L1SRJ9			-1.16864	-1.66435	-1.23168	-1.86511	-0.985476	-1.38303	-1.86777	-1.60921	-1.563	-1.12937	-5.63984	-7.1278	-6.35032	-6.33173	-7.55136	-7.88915	-7.27071	-6.84651	-6.14195	-7.01667
A0A1L1SRM0			-6.53566	-4.38901	-5.95351	-4.92224	-6.878	-4.2785	-5.04728	-6.09783	-5.78297	-4.52028	-4.37228	-3.25071	-4.52173	-4.08536	-3.47369	-4.99492	-4.74904	-4.88017	-4.99441	-4.52262
A0A1L1SRM4			-3.15512	-2.72176	-2.82124	-2.67818	-6.19748	-3.63056	-1.3692	-3.72449	-3.70775	-3.51166	-6.85483	-8.01954	-5.97269	-6.17824	-7.78592	-8.30974	-9.73021	-9.37947	-6.58592	-7.88046
A0A1L1SRN0	19286	Pts	-2.58855	-2.49074	-0.0689638	-1.41893	-1.44457	-4.89098	-2.95787	-3.1995	-2.42633	-2.74978	-5.5239	-7.53191	-6.0978	-6.28408	-7.43852	-8.01703	-7.96784	-7.66288	-6.41446	-7.62154
A0A1L1SRT0			-4.69151	-4.19811	-4.52034	-5.39089	-4.24293	-4.87002	-5.2557	-4.76164	-4.96428	-5.68535	-2.61052	-2.62799	-2.19819	-2.33693	-2.6473	-2.65677	-2.94775	-2.81162	-2.71362	-2.94899
A0A1L1SRV0			-4.39163	-5.93249	-3.95939	-5.47437	-2.89504	-7.11862	-5.80141	-4.56883	-4.8158	-5.42335	-3.10825	-1.61242	-1.96081	-2.56026	-1.02239	-7.2432	-7.8438	-8.69241	-10.7243	-9.34225
A0A1L1SRW3			-2.7764	-2.84596	-2.35751	-1.61196	-2.80865	-3.53261	-2.79658	-2.7989	-3.28944	-2.69392	-3.41174	-2.93819	-3.49907	-3.47895	-2.6604	-3.01353	-3.00792	-3.29089	-3.67864	-3.14503
A0A1L1SRZ2	76142	Ppp1r14c	-1.02887	-1.8326	-2.3162	-2.24225	-3.36295	-2.69892	-2.03474	-3.02213	-2.58552	-4.78002	-8.41938	-7.13966	-6.7233	-6.78893	-6.61479	-6.72291	-8.37125	-8.74834	-8.06345	-8.01586
A0A1L1SS10			-1.71846	-1.77633	-1.80614	-2.04423	-1.9544	-2.11889	-1.82783	-2.1573	-1.90406	-1.9748	-3.56799	-3.5031	-3.26445	-3.36709	-3.47972	-2.79519	-3.05306	-3.07689	-3.00171	-3.00092
A0A1L1SS44			-8.28552	-3.52053	-3.67687	-4.98842	-6.65089	-5.73649	-5.71643	-6.32886	-6.00228	-5.20656	-7.95511	-5.52665	-7.18837	-6.76197	-5.43936	-0.729812	-1.10741	-1.81172	-2.03033	-1.38898
A0A1L1SS95			-0.785544	-0.54448	-0.997492	-0.0256911	0.321861	0.376466	-0.570387	0.101795	-0.0603702	0.577732	-6.15603	-5.9181	-7.04528	-6.83529	-6.0664	-8.22134	-7.30949	-7.30105	-8.39361	-7.80906
A0A1L1SSA3			-7.51933	-8.03639	-5.05516	-5.39121	-5.80045	-8.7252	-4.99563	-5.67479	-4.20747	-4.87368	-4.01283	-4.79642	-4.15295	-4.63865	-4.04232	-4.05354	-4.49089	-4.72053	-5.07573	-4.88179
A0A1L1SSA3			-2.79918	-2.86427	-3.46846	-2.2911	-2.77993	-2.34397	-3.1632	-3.18987	-2.90663	-2.68158	-5.74523	-4.86157	-6.14963	-5.82579	-4.91187	-6.57142	-6.08965	-6.32188	-7.17529	-6.48887
A0A1L1SSA4	214552	Cep164	-4.1878	-4.72138	-4.74554	-4.9344	-4.28367	-6.1103	-6.40078	-7.0084	-5.9169	-5.39014	-2.99121	-1.78	-2.67519	-2.61039	-1.93213	-3.14484	-3.01736	-3.50661	-4.55161	-3.71037
A0A1L1SSA8	235043	Tmem205	-2.22157	-2.28884	-3.96647	-2.25251	-3.07212	-2.58425	-1.92026	-2.74101	-2.68872	-2.77025	-2.44418	-2.24183	-2.09588	-2.39597	-1.96574	-4.09007	-4.64198	-4.41669	-4.8541	-4.28066
A0A1L1SSC7	234875	Ttc13	-3.39648	-3.15336	-3.55109	-2.7031	-2.91827	-3.15049	-3.13617	-2.96125	-3.34593	-2.46965	-4.59325	-4.28648	-4.90869	-4.94589	-4.24468	-3.9061	-3.57798	-3.62019	-4.44181	-3.80499
A0A1L1SSF2	72141	Adpgk	-0.98664	-0.881117	-1.33442	-1.12809	-1.11769	-0.837451	-0.876832	-1.16012	-0.870668	-0.980571	1.13927	1.23451	1.23254	1.20754	1.22203	1.17487	1.08123	1.13132	1.04837	1.12821
A0A1L1SSF8	70984	4931406C07Rik	-1.5649	-1.23862	-2.03728	-1.30066	-0.915172	-2.95323	-0.396834	-0.884652	-0.94176	-1.83349	-6.62107	-10.5426	-7.15582	-8.1713	-10.2537	-7.67848	-8.3055	-6.65323	-5.20191	-6.72324
A0A1L1SSH0			-0.978696	-1.05441	-1.8465	-0.126488	0.131069	-0.172686	-0.72002	-0.279443	-0.507422	1.08955	-6.87852	-5.23181	-7.3674	-7.31604	-5.18179	-7.2042	-6.38398	-6.85724	-9.4435	-7.5018
A0A1L1SSH9			-4.75429	-4.52419	-3.19599	-2.07432	-4.68124	-6.92918	-4.60327	-2.85192	-7.18526	-5.39092	-1.73814	-0.829869	-1.21738	-1.69369	0.24342	-5.23001	-5.89401	-6.43923	-7.08621	-5.88421
A0A1L1SSS4	211329	Ncoa7	-2.53089	-2.64227	-2.49093	-2.59732	-2.47505	-3.01862	-2.76277	-2.93862	-2.52942	-2.98457	-3.24081	-3.54694	-3.25096	-3.29066	-3.51568	-3.27187	-3.37065	-3.27897	-3.08352	-3.29503
A0A1L1SST5	27965	Spg21	-4.82499	-4.74593	-6.84371	-5.66937	-5.02516	-3.80914	-6.33499	-5.02877	-6.7174	-5.82211	-3.07004	-2.37711	-3.4561	-3.23105	-2.72642	-2.83808	-2.10277	-1.9721	-2.89213	-2.29812
A0A1L1SST5	27965	Spg21	-2.00594	-2.0831	-1.76758	-0.644032	-0.965026	-0.244287	-2.58593	-1.45646	-1.78618	-0.452524	-4.11477	-5.581	-6.71374	-5.8707	-6.33803	-9.86589	-7.55493	-7.14329	-6.93925	-7.6331
A0A1L1SSV8			-1.09684	-2.0173	-1.9121	-2.33195	-2.22376	-1.81689	-2.22258	-2.47048	-2.61162	-2.07244	-3.56518	-5.12121	-3.96893	-3.95059	-5.56065	-5.5992	-5.30109	-4.84427	-3.5219	-4.62166
A0A1L1SSX5			-4.2459	-4.70267	-4.55739	-4.24767	-4.87668	-4.67286	-4.37959	-4.96185	-4.85829	-3.90003	-5.1603	-6.61063	-5.83906	-5.84667	-6.89105	-8.0007	-7.59744	-7.18101	-6.29168	-6.99433
A0A1L1ST61	56295	Higd1a	-5.26042	-4.88104	-6.10734	-5.1989	-4.60098	-6.26477	-4.64434	-4.36652	-5.12013	-6.15545	-3.80906	-4.54847	-3.25989	-4.09296	-3.93067	-4.36761	-5.34978	-4.73876	-5.18399	-4.93365
A0A1L1STC5			-3.11192	-3.44966	-4.13752	-1.63684	-2.60329	-2.00663	-3.79449	-2.76045	-3.62733	-2.46992	-5.84182	-5.84982	-7.68209	-7.07025	-6.10219	-8.91098	-7.26248	-7.18375	-8.16602	-7.61096
A0A1L1STC6	64009	Syne1	-0.112896	-0.158391	0.149634	-0.21683	-0.0296664	-0.16611	-0.534187	-0.384452	-0.316445	-0.241435	-0.728631	-0.434583	-0.738792	-0.604788	-0.524753	-0.726897	-0.572733	-0.742777	-0.810799	-0.778021
A0A1L1STE6			-4.48367	-5.57398	-5.58409	-7.0086	-4.4831	-5.62837	-5.7019	-6.39774	-4.90252	-4.59209	4.00238	4.02029	4.57231	4.21571	3.63623	5.41148	5.33638	5.27885	4.68005	4.86886
A0A1L1STF0	235461	Mindy2	-1.94286	-1.95286	-1.45398	-2.05947	-1.60433	-1.89463	-2.2798	-2.03104	-1.87346	-1.84486	-1.88688	-1.61798	-1.9244	-1.79229	-1.72851	-2.01522	-1.80769	-1.99501	-2.11371	-2.10487
A0A1L1STF4			-5.08968	-6.90778	-6.3193	-4.86473	-4.61663	-5.29122	-4.7332	-4.36319	-4.11623	-4.18674	-1.05892	-0.374192	-1.43437	-1.5152	-0.015297	-3.85051	-3.50625	-3.902	-5.63417	-4.40593
A0A1L1STK0	233552	Gdpd5	-1.53728	-1.37947	-1.78977	-1.2887	-1.75034	-1.34822	-1.27493	-1.54538	-1.46046	-1.44648	-1.46637	-1.37005	-1.47469	-1.45968	-1.32507	-1.27299	-1.33649	-1.29969	-1.33635	-1.22589
A0A1L1STN8			-6.11371	-4.65826	-6.36895	-4.91087	-6.61279	-5.00815	-4.78465	-6.47192	-5.36303	-4.71589	-2.68258	-2.61743	-2.90852	-2.79338	-2.72928	-6.42341	-6.44593	-6.1761	-6.06073	-5.89046
A0A1L1SU22			-3.12721	-3.08173	-3.23766	-2.05065	-2.42797	-1.87582	-3.12909	-2.34674	-2.61088	-2.39955	-8.3524	-8.40134	-9.55521	-9.08389	-8.56775	-7.87352	-6.81772	-6.77238	-7.24238	-7.10131
A0A1L1SU40			-2.90096	-3.51413	-3.90351	-2.97318	-2.16134	-2.67634	-4.40657	-3.16809	-3.82477	-3.36534	-6.24675	-8.24823	-8.12701	-7.84227	-8.79467	-9.48841	-7.95823	-7.18327	-6.90475	-7.73796
A0A1L1SU77	22619	Siae	-6.25804	-5.24649	-1.02721	1.53944	-5.81688	-3.72442	1.27437	0.0881776	-0.471214	1.16829	-6.23697	-6.03434	-7.44963	-7.05358	-4.72123	-5.69748	-5.68311	-6.59466	-6.0847	-5.4313
A0A1L1SUD4			-1.68298	-1.99551	-2.65074	-2.28104	-2.36775	-1.58604	-1.77895	-1.52324	-2.83519	-1.45189	-1.65725	-1.90334	-1.62841	-1.82846	-2.02718	-2.62808	-2.53573	-2.37846	-2.40526	-2.26498
A0A1L1SUG9	107934	Celsr3	-0.933234	-1.30187	-0.443555	-1.12625	-1.00012	-1.50653	-1.3263	-1.1573	-1.13467	-1.42394	-7.4977	-6.40212	-6.90317	-6.85389	-6.2189	-6.72631	-7.03124	-7.58581	-7.96174	-7.52737
A0A1L1SUG9	107934	Celsr3	-5.95479	-5.31173	-5.80531	-5.72441	-9.64805	-5.4194	-3.95685	-5.9108	-7.88428	-4.21341	-4.18755	-3.60077	-2.89807	-3.09112	-3.63711	-2.1523	-3.15913	-3.47643	-1.83628	-1.80003
A0A1L1SUI3	14385	Slc37a4	0.849263	0.303658	1.19573	-0.371391	0.18447	-0.167481	0.312265	0.627799	-0.0294806	-0.632796	-6.87294	-7.5222	-6.16154	-6.40964	-7.46122	-6.52585	-7.18557	-7.10759	-5.94931	-6.79264
A0A1L1SUK3			0.814027	1.23775	0.514874	2.8519	2.41945	2.6021	0.326669	1.44144	1.75966	1.34277	-5.81725	-6.28733	-8.14637	-7.29537	-6.6007	-10.1914	-8.32049	-7.98185	-8.72175	-8.7072
A0A1L1SUM5	27414	Sergef	-7.41523	-7.00331	-7.75281	-7.76367	-5.48968	-5.03144	-6.7189	-5.11874	-4.62962	-7.71691	-3.58908	-4.68368	-4.39955	-4.22252	-4.74488	-5.76462	-5.33974	-4.62596	-4.59999	-5.46736
A0A1L1SUS7	237459	Cdk17	-1.35354	-1.37721	-1.07356	-1.17028	-1.4906	-1.49697	-1.32583	-1.36194	-1.47518	-1.34784	-0.84688	-0.830113	-0.823702	-0.793869	-0.801324	-1.14323	-1.17393	-1.24627	-1.08322	-1.13524
A0A1L1SUU4			-1.4576	-1.62191	-2.19626	-0.991801	-1.89386	-1.68635	-1.3425	-1.63538	-1.82152	-1.6302	-0.108471	-0.230163	-0.294862	-0.340192	-0.0918329	-0.596138	-0.626628	-0.498981	-0.609375	-0.395699
A0A1L1SUX8			-6.05703	-5.62881	-8.61924	-6.47364	-4.7061	-7.34854	-6.12033	-5.60474	-7.51295	-5.13406	-0.115866	-1.42258	-0.313802	-1.64356	-1.25123	-0.991323	-0.988285	0.0805867	-1.96666	-0.70513
A0A1L1SV25	60595	Actn4	1.53203	1.96331	0.526784	1.9436	1.81532	1.66014	2.2821	1.97232	2.0401	1.5534	-5.51572	-7.5248	-6.20794	-6.56673	-7.47279	-7.60622	-7.62209	-6.58479	-6.05188	-6.71693
A0A1L1SV25	60595	Actn4	-4.57093	-5.46815	-5.06671	-4.8813	-5.10122	-5.90624	-7.93624	-8.25745	-7.12126	-6.12137	3.04344	3.5072	1.98804	2.81236	2.80099	0.418046	1.78852	1.41301	1.27517	1.27911
A0A1L1SV73	74996	Usp47	-0.00435655	0.288114	-0.277466	-0.764073	-0.394669	-0.542734	0.759066	0.061623	0.0404088	-0.211085	-5.07337	-8.5243	-5.35305	-5.9921	-8.70841	-7.94617	-8.38611	-7.01526	-4.8182	-6.76091
A0A1L1SV73	74996	Usp47	-6.62659	-6.69592	-4.5675	-5.14634	-5.41636	-7.58875	-7.94212	-5.8968	-8.78847	-5.40532	-0.217368	-0.270362	-1.27917	-1.11321	-0.475583	-1.16464	0.218643	-0.217149	-0.784286	-0.369768
A0A1L1SVA9			-4.28624	-3.89983	-4.31404	-6.46049	-3.58093	-4.35942	-4.13618	-4.57825	-3.9091	-2.67522	-8.11154	-6.48989	-6.53464	-7.16004	-6.67777	-6.0774	-6.67107	-7.17123	-8.78808	-7.57872
A0A1L1SVC7	66199	Commd4	-4.18718	-5.23067	-4.23454	-5.11137	-5.25836	-6.17637	-5.76508	-5.93661	-5.98805	-6.33201	-3.65338	-3.25981	-2.94565	-2.9642	-3.14732	-3.0528	-3.56922	-3.94241	-3.45531	-3.59869
A0A1L1SVG6			-0.787008	-0.468426	-1.53069	-0.417235	-0.109684	-0.294074	-0.0954451	0.0180515	-0.188933	0.374425	-7.78116	-5.89681	-7.25963	-7.49498	-5.5592	-6.3331	-6.52504	-6.98045	-9.13255	-7.3464
A0A1L1SVG7	258160	Or52l1	-5.43323	-4.6833	-6.7022	-4.73482	-5.3452	-5.25201	-4.59812	-4.6993	-5.90983	-4.61249	-5.94435	-6.64439	-6.22192	-6.72192	-6.49182	-6.7163	-6.76269	-6.1242	-6.68835	-6.18405
A0A1L1SVJ6			-4.92389	-4.46686	-6.57079	-7.90969	-4.52237	-4.49086	-5.00932	-5.24428	-4.54685	-4.65531	-10.1462	-5.27499	-7.04305	-7.69623	-4.9663	-4.69143	-6.21847	-7.51333	-11.1939	-8.09883
A0A1L1SVK0	18475	Pafah1b2	1.68703	2.03375	0.485155	0.364473	0.672928	1.23607	2.79406	1.86646	1.68095	1.09329	-8.15619	-7.05935	-6.10351	-6.92187	-6.51444	-4.61293	-6.44319	-6.50525	-6.96308	-6.17298
A0A1N9M8A6	76863	Dcun1d5	-5.86621	-4.46833	-4.49834	-4.5681	-5.50611	-7.17386	-5.69359	-6.79474	-5.89658	-6.19057	-3.03005	-2.99951	-2.63295	-2.81592	-2.72415	-1.58466	-2.22517	-2.17893	-1.9073	-1.9188
A0A1S6GWJ4			-0.79367	-0.924712	-0.327917	-0.887241	-1.08549	-1.15997	-1.13123	-1.10184	-1.21781	-1.22485	-3.3016	-3.20178	-3.13629	-3.05213	-3.2142	-3.3602	-3.44806	-3.60835	-3.22815	-3.43175
A0A1W2P6F6	17904	Myl6	0.0982094	-0.389837	-0.929505	-0.261128	-0.779432	-0.680772	0.593286	-0.365833	-0.1802	0.0570137	-5.90867	-6.92232	-5.75185	-6.17276	-6.80619	-6.21362	-6.68446	-6.26105	-5.78762	-6.02268
A0A1W2P6F6	17904	Myl6	-7.03844	-4.57836	-4.52536	-4.95129	-6.6241	-4.52246	-4.72046	-5.47439	-4.78642	-4.58289	2.52552	3.13552	2.42064	2.9157	3.02013	2.004	2.06763	1.88282	2.5833	2.29149
A0A1W2P6K9			-5.22805	-7.1319	-5.30071	-6.39046	-5.75268	-6.102	-5.5346	-4.56918	-6.61621	-4.04785	-1.7933	-2.04831	-1.67338	-2.02164	-2.16051	-2.40816	-2.07776	-2.45214	-2.6779	-2.39267
A0A1W2P6L9			-1.51871	-1.57796	-1.202	-2.40431	-1.65344	-0.9244	-1.91074	-1.6912	-1.59451	-1.42195	-8.08031	-8.06691	-8.05124	-7.84142	-8.43636	-5.61883	-5.35328	-5.44747	-5.0146	-5.4475
A0A1W2P6N0			-6.25296	-6.33258	-6.51112	-8.66771	-6.34645	-5.48123	-6.75802	-8.6253	-4.85875	-5.24818	-4.04802	-2.78646	-3.34979	-3.05928	-3.54678	-3.01971	-2.92382	-3.40398	-3.86178	-3.73105
A0A1W2P6N5	208439	Klhl29	-2.81639	-2.87842	-2.93679	-2.67402	-2.39728	-4.33027	-2.63932	-2.75977	-3.17345	-2.9984	-6.26691	-8.11076	-6.43104	-7.08659	-7.90125	-6.72787	-7.05443	-6.35021	-5.92727	-6.40508
A0A1W2P6P1			0.682681	0.761213	0.952825	0.540299	1.07376	1.78428	0.546072	0.896774	1.03457	1.70839	-9.18425	-9.06621	-9.72421	-9.38805	-9.47878	-8.11268	-7.33615	-7.44094	-7.5991	-7.65836
A0A1W2P6P4			-6.7549	-4.62898	-5.52928	-6.79673	-4.95975	-4.88587	-5.97458	-6.35198	-4.32364	-5.41017	-4.80324	-4.18021	-4.63968	-4.4734	-4.51518	-4.62973	-4.53735	-4.47032	-4.96043	-4.98868
A0A1W2P6S5	14806	Grik2	-5.14702	-6.39978	-5.87357	-5.07879	-6.80903	-6.17639	-4.66719	-4.75794	-6.16875	-6.01669	-2.28333	-2.33487	-1.70626	-1.99074	-1.80824	-0.23543	-1.02631	-1.16604	-0.64731	-0.543269
A0A1W2P6W0			-3.72384	-3.50578	-2.36265	-3.89451	-4.30641	-4.54506	-3.94301	-4.22775	-4.10419	-4.65347	-8.9322	-6.95443	-7.44708	-7.39115	-6.61936	-7.57118	-8.56544	-9.47758	-9.50362	-9.019
A0A1W2P6X0			-5.68346	-6.73606	-7.03968	-5.65046	-5.42493	-4.44898	-5.80181	-6.21293	-4.37603	-4.60189	-2.83856	-3.28778	-4.31747	-3.76964	-3.73725	-4.17945	-2.88762	-2.74092	-3.26935	-3.2696
A0A1W2P6X0			-2.68517	-3.28771	-2.71204	-3.01964	-3.51954	-3.06073	-3.52168	-3.74935	-3.40282	-3.55755	-6.47364	-5.41082	-6.14884	-5.8132	-5.44268	-6.64999	-6.6965	-7.23923	-7.22369	-7.01351
A0A1W2P6X3	57778	Fmnl1	-1.98909	-2.74757	-2.23357	-3.39512	-3.05748	-3.14166	-2.26809	-2.75492	-2.83675	-2.73	-7.75949	-7.20604	-6.53884	-6.88177	-7.06701	-6.35895	-7.24111	-7.57678	-7.37596	-7.23992
A0A1W2P6X3	57778	Fmnl1	-7.73117	-6.55822	-6.10652	-7.76179	-5.52058	-6.31702	-7.92868	-7.62529	-5.71398	-6.30177	-2.9688	-2.8145	-3.60709	-3.17832	-3.38712	-3.39743	-2.46126	-2.52319	-2.99702	-3.27048
A0A1W2P6X9	116848	Baz2a	-5.22692	-5.10241	-4.11839	-3.86136	-5.83415	-6.12765	-4.00008	-4.5113	-4.87581	-5.58203	-2.86692	-3.30466	-2.4421	-2.65282	-2.69512	-2.37646	-3.29415	-3.29807	-2.30125	-2.67383
A0A1W2P701			-4.66293	-5.13436	-7.65832	-4.44674	-6.07521	-6.29052	-7.23935	-7.81532	-7.60282	-8.46719	0.331248	0.3519	-0.253179	0.0254219	0.431388	-0.33503	-0.204733	0.22009	0.0444863	0.31182
A0A1W2P708	11782	Ap4s1	-6.51249	-6.68967	-7.22395	-4.31371	-10.1708	-10.2075	-3.06599	-6.64088	-8.25956	-5.58431	-5.91587	-5.82197	-3.65142	-5.22478	-4.25316	-2.94355	-5.94222	-6.02395	-5.52288	-4.14589
A0A1W2P711	338320	Mia2	-2.82547	-2.84683	-1.57029	-1.94181	-1.61882	-2.21939	-4.1298	-2.96615	-2.70805	-2.82959	-5.38869	-5.53798	-6.81885	-6.00982	-5.97908	-7.94324	-6.48393	-6.66411	-6.61675	-7.07406
A0A1W2P711	338320	Mia2	-4.94962	-5.2761	-7.20792	-5.28847	-5.40393	-6.27775	-5.59496	-4.68177	-7.41443	-6.568	-3.21811	-5.23169	-3.54221	-4.32182	-4.99458	-3.91946	-4.14057	-3.03879	-2.81775	-3.04377
A0A1W2P712	56784	Ralgapa1	-0.269354	-0.363049	-0.279683	-0.516922	-0.3988	-0.247549	-0.404129	-0.386204	-0.361236	-0.41424	-0.614848	-0.526899	-0.524657	-0.489798	-0.57017	-0.337776	-0.357813	-0.410408	-0.32823	-0.384671
A0A1W2P727			-0.484133	-0.897545	0.286776	-0.60285	-0.582809	-1.23374	-0.936042	-0.689159	-0.981089	-0.686393	-6.4717	-5.09552	-5.77881	-5.7431	-4.91132	-6.91908	-7.18978	-7.92514	-8.45265	-7.81473
A0A1W2P729			-0.941671	-1.69986	-1.78555	-0.89369	-0.693992	-0.69638	-1.80339	-1.42571	-1.24764	-0.95545	-4.67269	-6.89672	-6.47894	-6.17468	-7.42836	-8.88325	-7.55489	-6.78711	-6.04083	-7.11695
A0A1W2P768			-5.54243	-4.89918	-8.20632	-4.60519	-5.88305	-5.40474	-5.08679	-6.15081	-5.42709	-6.5024	-1.45158	-1.62989	-1.78476	-1.98566	-1.26342	0.366185	0.0241491	0.747637	-0.033662	0.621635
A0A1W2P768			2.24125	2.81209	1.43096	3.01685	2.18673	2.05722	1.48239	1.51764	1.06834	1.4739	-5.82261	-5.88751	-6.36974	-6.25092	-5.9213	-7.19597	-6.84968	-6.56783	-6.85014	-6.60581
A0A1W2P794			-2.36491	-2.15582	-2.90422	-2.17883	-1.18305	-2.12303	-1.491	-1.19899	-1.64582	-0.63778	-5.83956	-6.85947	-6.34043	-6.86104	-6.8557	-6.48712	-6.17626	-5.64351	-6.47407	-6.13982
A0A1W2P7A1			0.808454	1.05842	0.0501607	1.4522	0.318054	1.55252	1.17977	1.23991	0.907337	0.265009	-7.87297	-6.18914	-7.44898	-7.24903	-5.81968	-5.67255	-6.02576	-6.42359	-7.25951	-6.29808
A0A1W2P7A1			-5.14891	-5.42636	-5.37824	-6.68368	-6.902	-4.2382	-5.67408	-6.61445	-4.89997	-6.98474	-1.59459	-0.804851	-0.854042	-0.217063	-1.1076	1.23538	0.749706	0.42992	1.87111	0.935112
A0A1W2P7C1			-6.94858	-3.75471	-3.69574	-4.67697	-6.17764	-5.49627	-6.48912	-3.41462	-8.98641	-6.94071	-3.57714	-2.81373	-3.22902	-3.13699	-2.59169	-3.4543	-3.51257	-3.66127	-2.95398	-3.05642
A0A1W2P7C1			-2.52401	-2.57044	-1.47142	-0.719231	-2.66416	-2.47682	-2.64971	-2.47469	-2.45441	-3.03499	-7.38157	-8.06031	-8.45844	-7.85888	-8.02032	-7.09866	-6.52302	-6.49634	-5.46101	-6.21973
A0A1W2P7E1			-6.74129	-5.6323	-5.55558	-4.8747	-7.24877	-5.59547	-5.11393	-6.73936	-5.9507	-3.78771	-5.45453	-6.00365	-6.31255	-5.97775	-6.36834	-6.48143	-5.84447	-5.76521	-5.01083	-5.28404
A0A1W2P7F0			-6.38897	-5.20205	-5.65099	-5.73437	-6.03569	-8.62424	-5.24811	-7.52688	-4.66216	-8.16382	-4.02813	-6.07566	-3.25334	-4.00628	-5.40487	-4.94894	-6.79577	-5.82087	-4.26215	-5.54889
A0A1W2P7G2	66118	Sarnp	-0.567841	-0.333862	-1.79619	-0.281573	-0.74272	0.869555	-0.866395	-0.831807	-0.606451	-0.691425	-6.39058	-8.53642	-8.16099	-7.71276	-9.1376	-8.99713	-7.81515	-6.79253	-5.66602	-6.9365
A0A1W2P7G5	210582	Coq10a	-1.64214	-1.97111	-0.0663095	-0.300595	-0.763984	-0.523192	-3.99447	-2.64432	-1.89961	-2.21329	-7.80071	-7.32664	-9.92598	-8.32526	-8.0663	-8.35908	-6.09377	-6.66509	-6.38954	-7.01871
A0A1W2P7H0			-8.96914	-5.27667	-5.71181	-5.37964	-5.88581	-5.64753	-6.32521	-4.65814	-6.09482	-5.90324	-4.03766	-4.13755	-5.09105	-4.81877	-4.024	-4.17568	-3.45183	-3.12733	-3.46293	-3.48807
A0A1W2P7H2	30055	Timm13	-5.74007	-5.43509	-6.83263	-7.08808	-4.60907	-5.70411	-6.61211	-6.72327	-4.53854	-7.55315	-2.18382	-1.91365	-1.82066	-1.88533	-1.91125	-2.04812	-2.41964	-2.12316	-2.81771	-2.83388
A0A1W2P7K5			-2.06695	-1.50228	-2.64917	-1.21684	-1.44302	-0.327162	-1.42179	-0.988157	-1.28924	-0.777089	-6.81247	-6.95091	-7.77686	-7.5358	-7.13537	-6.82462	-6.00563	-5.73211	-6.32128	-6.05449
A0A1W2P7K6	216363	Rab3ip	-0.743181	-0.894008	-0.731332	-0.695815	-0.743903	-0.584052	-0.729802	-0.546989	-0.714451	-0.636527	-1.79619	-1.78538	-1.91177	-1.85021	-1.80116	-2.19218	-2.06634	-2.10761	-2.12059	-2.12042
A0A1W2P7L7	66055	Sf3b6	-5.61254	-6.03434	-4.47523	-7.88102	-4.54295	-6.42076	-7.57498	-6.22039	-6.10053	-7.09969	-0.668905	-0.342678	0.047607	0.0294733	-0.65747	-0.248146	-0.284322	-0.62453	-0.556855	-1.07161
A0A1W2P7P6	67226	Tmem19	-4.30725	-5.59416	-7.07075	-5.10017	-5.19519	-4.92809	-4.75326	-5.46341	-4.94751	-4.96295	1.29111	1.18191	1.15764	0.936428	1.26039	1.04684	1.01153	1.25984	0.480624	1.09311
A0A1W2P7P6	67226	Tmem19	0.299831	-0.104074	-0.161438	0.619021	0.056699	0.507015	0.0421863	0.329075	-0.0463919	0.130466	-5.86075	-5.9181	-6.34337	-6.13562	-5.95077	-6.14248	-5.75389	-5.75151	-5.7933	-5.75356
A0A1W2P7Q6	73192	Xpot	-0.604013	-0.623664	-0.726095	-0.325524	-1.74841	-0.293947	-0.128072	-0.622609	-0.760655	-0.848666	-7.8531	-6.70986	-7.26092	-7.09253	-6.49548	-7.41402	-7.89536	-8.32151	-8.23624	-7.85628
A0A1W2P7Q6	73192	Xpot	-4.79293	-4.18909	-4.6301	-6.01308	-4.84227	-5.19929	-5.4764	-5.36648	-6.11913	-4.74427	-0.745841	-0.382877	0.0115832	-0.302597	-0.648215	-0.500471	-0.729272	-0.785095	-0.928305	-0.755789
A0A1W2P7U1	216150	Cdc34	-3.17228	-2.89216	-2.47951	-2.65474	-3.38817	-3.10171	-2.32561	-2.66679	-2.80586	-2.51743	-1.91403	-2.30612	-1.84469	-1.92818	-2.22259	-1.65997	-1.87441	-1.81723	-1.25793	-1.54104
A0A1W2P7W6			-6.666	-7.04334	-7.85936	-4.35225	-6.2115	-5.40052	-5.52834	-7.04775	-3.79791	-5.52294	-6.20326	-6.25555	-7.94086	-7.24258	-6.13851	-6.85538	-5.93478	-5.78677	-6.63567	-6.19535
A0A1W2P7X0			-0.873385	-0.582146	-5.39184	-0.426178	1.20947	0.703805	0.589912	1.29555	0.118702	2.05994	-6.6155	-6.97898	-7.81325	-8.78375	-6.77699	-7.75204	-6.89001	-5.81235	-9.75294	-7.26638
A0A1W2P7Y1	19272	Ptprk	0.137381	0.0107322	0.221639	0.00281082	0.0944458	0.105856	-0.0550357	-0.0143426	0.0915259	-0.00910498	-2.08861	-1.95085	-2.05767	-1.98474	-1.98457	-1.22853	-1.19538	-1.28925	-1.26134	-1.28828
A0A1W2P7Y9	319504	Nrcam	-7.23663	-5.74028	-4.624	-5.37003	-4.77417	-7.00125	-7.17376	-6.66874	-5.34634	-6.81603	0.59436	0.430159	-0.16642	0.195217	0.463718	0.191515	0.700376	0.688706	0.567477	0.201789
A0A1W2P845			-1.93331	-1.94386	-1.21157	-1.86715	-2.07884	-1.46728	-1.50836	-1.34633	-1.62519	-1.38603	-1.66686	-1.50052	-1.56339	-1.44876	-1.53832	-2.61443	-2.59885	-2.8084	-2.48487	-2.6451
A0A1W2P863			-2.18567	-1.91485	-3.2967	-1.30109	-0.587941	-1.70582	-1.64406	-1.14165	-1.3321	-0.743135	-6.66315	-6.72855	-7.44954	-7.73993	-6.58214	-7.08131	-6.49408	-6.16782	-8.04932	-6.93335
A0A1W2P872	384569	Nova2	0.427611	0.620791	0.678369	0.608135	0.564339	0.611775	0.567768	0.699868	0.575059	0.540872	-1.14159	-0.981494	-1.10568	-1.07761	-0.949247	-0.668047	-0.68089	-0.736426	-0.783233	-0.733797
A0A1W2P879	18483	Palm	0.872421	0.716016	0.947432	0.100027	4.03034	1.63179	-2.51921	0.754948	0.250366	-0.194418	-5.93218	-6.62981	-8.00855	-7.32456	-7.49912	-7.82084	-5.43479	-5.12992	-6.24897	-6.65886
A0A1W2P880	238037	Wdcp	-4.92923	-5.39238	-7.00491	-7.33232	-4.72443	-6.70994	-7.62831	-9.59386	-5.22672	-7.28521	-5.40819	-4.46216	-4.85585	-4.81905	-4.85233	-5.079	-5.28613	-5.3236	-6.49276	-6.01829
A0A1W2P884	100038725	Cep85l	-4.58444	-4.85446	-3.92404	-5.33458	-5.28502	-7.03142	-5.28494	-7.06043	-4.70943	-6.49732	-1.50411	-0.983523	-0.142743	-0.362598	-0.67448	-1.88927	-3.21945	-3.57064	-2.97885	-3.19939
A0A1W2P8A8	28193	Reep3	-2.14377	-1.84782	-2.64283	-2.12652	-2.51543	-2.06217	-2.7474	-2.79234	-3.25181	-2.44054	-5.69148	-7.21274	-6.55053	-6.45722	-7.62214	-8.15005	-7.56795	-6.90648	-5.95656	-6.8144
A0A1X7SB71	104836	Cbll1	-2.53378	-2.81798	-3.01187	-2.37148	-3.46556	-3.18082	-3.262	-2.64062	-2.69837	-7.38666	-6.23335	-6.35605	-5.67767	-5.41021	-5.62835	-6.9385	-8.16344	-7.94066	-6.45159	-7.52045
A0A1Y7VIZ6			-7.74083	-7.46738	-5.79471	-7.55509	-7.00434	-5.98698	-8.85547	-8.33747	-6.61047	-7.62641	-0.502629	0.469195	-1.37455	-0.10527	-0.230899	-0.70663	0.587756	-0.0778262	0.384637	-0.304966
A0A1Y7VJ20			-6.44091	-4.90103	-4.50744	-8.08948	-5.31309	-4.53682	-6.65888	-6.51024	-4.85206	-5.8748	-4.08199	-3.79925	-3.64684	-3.24965	-4.58213	-4.32205	-4.11038	-4.20033	-3.41808	-4.48864
A0A1Y7VJ37			-5.54161	-5.21152	-4.91723	-6.43164	-5.56707	-7.33616	-5.2241	-5.01956	-7.05559	-4.71729	-11.0538	-7.71756	-8.26812	-9.29337	-7.01563	-1.43767	-3.07974	-4.33212	-6.68145	-4.13862
A0A1Y7VJ48			-2.15977	-1.58318	-1.33846	-1.58464	-1.7336	-2.27776	-2.28319	-2.12833	-2.04961	-2.4972	-1.69374	-1.50653	-1.67597	-1.57192	-1.42655	-2.29752	-2.355	-2.42546	-2.33027	-2.41254
A0A1Y7VJ93			-2.29101	-3.12774	-0.735858	0.653611	-1.68617	-0.893198	-5.24514	-3.73592	-2.70323	-3.42032	-8.18058	-7.52799	-11.5148	-9.1502	-8.27788	-9.21209	-6.06571	-6.83827	-6.45424	-7.12543
A0A1Y7VJF2			-4.10847	-6.63341	-4.20875	-4.39213	-5.5381	-5.23979	-6.34292	-4.31585	-7.23209	-5.89246	-2.82086	-2.41693	-3.33591	-2.79361	-2.45929	-3.02061	-2.19568	-2.93247	-2.49063	-2.56203
A0A1Y7VJF3	22696	Zfp37	-4.82981	-6.11621	-3.9493	-6.23993	-5.20861	-5.62217	-5.58226	-5.02577	-5.00034	-5.90096	-3.53884	-3.07683	-2.75034	-2.68092	-3.04173	-4.85845	-5.25288	-5.83523	-5.27692	-5.69697
A0A1Y7VJH3	21981	Ppp1r13b	1.1993	1.40771	2.26408	1.57802	1.30839	1.04275	1.23955	1.34096	1.20546	1.37162	-4.37489	-4.19104	-4.27455	-4.18005	-4.17099	-4.4534	-4.47648	-4.70084	-4.4333	-4.55638
A0A1Y7VJI0			-3.74644	-3.83367	-3.54092	-4.90857	-5.01163	-4.79563	-3.66749	-4.49049	-4.23315	-5.00909	-8.2148	-5.94506	-5.95588	-6.25923	-5.45698	-7.02017	-8.70033	-9.56575	-9.82569	-9.02044
A0A1Y7VJN9	13527	Dtna	-7.36081	-3.66664	-6.32828	-4.79928	-5.43679	-7.95368	-6.4894	-6.38015	-7.12209	-8.57642	-0.612611	-0.936623	-0.18458	-0.833066	-0.169703	-0.847693	-1.99215	-1.11813	-1.47452	-1.20688
A0A1Y7VJP1			-0.307156	-0.349055	0.283773	-0.370012	-1.61464	-0.706937	-0.386795	-0.994025	-0.960644	-1.25108	-7.51988	-7.65762	-7.11504	-6.94407	-7.65425	-7.56241	-8.02284	-8.12845	-6.75434	-7.48432
A0A1Y7VJP4	238037	Wdcp	-4.9683	-7.46939	-6.17982	-5.95452	-10.0778	-6.2066	-6.50819	-13.9741	-4.84715	-4.71412	-8.21327	-6.98954	-8.66355	-6.92008	-8.25755	-8.63898	-7.99551	-9.14755	-7.11662	-7.87751
A0A1Y7VJW9	23876	Fbln5	-4.83186	-4.40943	-7.28267	-6.65592	-5.51527	-5.74918	-4.5262	-6.34593	-5.19391	-5.14803	-1.17379	-0.594167	0.364657	-0.563684	-0.417565	-2.90056	-4.24731	-3.91035	-4.98801	-3.98448
A0A1Y7VJZ1			-7.01353	-6.11559	-4.50835	-5.50669	-5.87001	-7.05502	-6.0091	-6.81287	-5.15421	-5.29978	-0.993103	-1.11376	-1.25638	-1.08987	-1.10496	-0.927553	-0.798137	-1.02819	-0.765772	-1.02806
A0A1Y7VJZ2	14874	Gstz1	-1.32842	-1.48847	-1.89319	-1.3585	-1.77876	-0.988702	-1.26818	-1.34216	-1.71047	-0.986804	-2.41087	-2.53283	-2.64482	-2.59651	-2.65418	-2.33467	-2.09977	-2.02368	-2.00321	-1.94817
A0A1Y7VJZ9	72258	Kcnk10	0.104889	0.57739	-0.824518	-0.514725	-0.290317	0.515473	0.940303	0.437505	0.318256	0.315787	-8.60537	-8.84087	-8.05972	-8.46593	-8.77177	-5.91529	-6.51042	-6.14331	-6.10946	-6.05715
A0A1Y7VK19	74316	Isca2	1.39562	1.16534	1.02147	0.568722	1.7417	1.24799	0.773211	0.99992	1.23306	1.19577	-0.0265591	0.0615468	0.0388394	-0.024625	-0.0907123	0.627837	0.76077	0.762041	0.373452	0.481333
A0A1Y7VK29	16552	Kif12	-3.21057	-2.80595	-4.19692	-7.94606	-3.17014	-2.51025	-3.69041	-4.24781	-3.03488	-2.95914	-6.84955	-8.323	-5.68787	-6.38548	-9.31905	-6.99622	-7.46614	-6.65101	-5.70129	-7.03071
A0A1Y7VK55	18029	Nfic	-4.28177	-4.38698	-4.28852	-3.80823	-4.75282	-4.27886	-4.77771	-4.6833	-5.02067	-4.69542	-3.17402	-2.79466	-3.43055	-3.12055	-2.83814	-5.73445	-5.45753	-5.64888	-5.55575	-5.47578
A0A1Y7VK76	75847	Crppa	-2.72947	-2.95819	-1.81082	-1.73529	-2.16652	-1.69875	-3.59731	-2.60554	-2.54498	-2.33539	-8.46689	-5.3647	-8.65029	-7.7211	-5.38269	-6.46932	-5.59665	-6.95448	-8.65861	-7.20601
A0A1Y7VKA0			-0.823909	-0.812135	-1.4514	-0.655183	-1.36844	-0.865924	-0.597856	-0.95313	-1.22323	-0.797424	-0.0235524	-0.184108	-0.0479201	-0.137318	-0.13568	-0.789209	-0.888334	-0.737856	-0.674163	-0.575347
A0A1Y7VKN7			-15.4311	-6.0404	-2.31055	-7.57058	-9.00271	-7.72801	-7.94533	-6.97864	-6.63238	-4.91277	-3.17296	-2.48865	-4.26305	-3.10533	-2.9519	-4.15582	-2.91978	-3.51339	-1.9875	-3.34316
A0A1Y7VKS9			-4.57375	-4.3414	-4.57758	-5.58048	-6.05224	-4.84309	-7.15548	-6.07834	-7.3056	-8.88301	0.549265	2.37919	1.53039	2.19817	2.35181	-0.644196	-1.12716	-1.70862	-0.848741	-1.17673
A0A1Y7VKT9	100038992	Ubl5c	-1.95943	-1.92445	-1.5639	-1.30278	-2.05514	-1.92547	-1.68633	-1.57529	-2.05734	-1.59183	-7.19713	-6.98324	-7.28348	-7.21635	-6.88289	-5.11091	-5.04598	-5.20591	-5.23775	-5.06675
A0A1Y7VKX4	338372	Map3k9	0.973873	0.666977	1.27155	1.02432	0.486245	0.631388	0.667387	0.456591	0.585021	0.694471	-3.55568	-3.28317	-3.47873	-3.31164	-3.30042	-3.86628	-3.87151	-4.11932	-3.84659	-3.91094
A0A1Y7VKX7			-2.46889	-3.85851	-0.605742	-1.78036	-4.53554	-5.12651	-7.69447	-9.64664	-6.11741	-5.14927	-7.56798	-5.55744	-8.75116	-6.68705	-6.61564	-7.17947	-5.36196	-6.97691	-5.84451	-6.30781
A0A1Y7VKY1			0.0776163	1.00395	0.545257	0.427906	-0.344107	-0.0992128	0.64813	-0.177969	0.528195	-1.05941	-6.20522	-7.57507	-6.08184	-6.17055	-7.46545	-7.31294	-8.00304	-7.35991	-5.68668	-6.95474
A0A1Y7VKY1			-5.44194	-4.393	-4.74379	-5.4372	-5.06246	-4.95416	-6.36899	-5.95998	-5.77567	-6.5194	2.98818	3.57389	3.02979	3.41836	3.36116	3.22675	3.37669	3.28997	3.51509	3.24373
A0A1Y7VL44	104718	Ttc7b	-5.64759	-5.78135	-4.38704	-4.2677	-6.50255	-6.762	-4.90087	-6.73842	-5.11837	-5.13082	0.0472807	0.0799371	0.140422	0.294639	0.306663	0.658964	0.268225	-0.0748543	0.704694	0.52727
A0A1Y7VLA4			-6.2958	-4.93351	-4.6373	-4.26081	-5.49369	-5.41075	-4.69444	-5.36456	-4.88428	-3.60486	-6.22474	-4.9853	-6.27176	-6.13547	-4.8555	-6.30256	-6.13692	-6.64038	-7.55158	-6.58436
A0A1Y7VLK0	30795	Fkbp3	0.724458	0.487004	0.872061	0.888043	1.01053	0.584195	0.348571	0.503618	0.980872	0.264992	-0.144101	0.0278498	-0.325451	-0.143731	0.0649034	-1.2955	-1.15415	-1.27305	-1.39274	-1.40347
A0A1Y7VLN4	14245	Lpin1	-3.94181	-3.51826	-4.11371	-3.8999	-2.68879	-5.04403	-3.1963	-2.85116	-3.7715	-3.31416	-6.3577	-7.75913	-6.18972	-7.16445	-7.41737	-7.85454	-8.3458	-7.64829	-8.14595	-8.00022
A0A1Y7VLP0	70257	Atp5mj	-5.7813	-5.94634	-4.55551	-8.67298	-5.39907	-4.97453	-5.38106	-6.00025	-3.1365	-5.86466	-1.43147	-0.571373	0.211512	0.21062	-0.825842	1.56754	0.604373	0.111052	0.67011	-0.0753991
A0A1Y7VLS8			-5.16869	-5.37352	-4.90131	-5.40323	-6.57343	-5.92501	-5.68277	-7.2316	-5.85204	-5.59773	-7.28151	-6.01833	-6.58749	-6.29418	-6.10275	-5.53803	-5.91776	-6.55308	-6.26206	-6.02978
A0A1Y7VLT3			-6.46361	-4.34142	-4.61762	-4.90931	-5.42942	-5.83988	-5.32697	-4.47484	-6.95974	-4.30352	-3.58509	-3.44228	-3.49763	-3.83992	-3.39211	-3.97892	-3.8882	-3.84303	-4.20183	-3.71282
A0A1Y7VLY2	238130	Dock4	-1.14334	-1.23397	-0.977157	-0.955018	-1.37019	-1.31952	-1.2269	-1.38494	-1.33209	-1.17657	-1.4291	-1.35529	-1.46187	-1.38148	-1.35681	-1.06422	-1.03564	-1.13062	-0.997865	-1.01701
A0A1Y7VLY9	217430	Slc66a3	-6.22238	-5.6379	-5.08131	-5.54692	-4.489	-8.04572	-6.37596	-5.91208	-5.79408	-7.02248	-3.92058	-3.44479	-3.20149	-3.75017	-2.78983	-5.64575	-6.44973	-6.58641	-7.61326	-6.95632
A0A1Y7VLZ7	217893	Pacs2	0.615288	0.63092	0.719717	-0.571027	-0.51773	-1.24771	0.973591	0.227335	-0.109111	-1.28654	-7.59968	-8.74334	-6.09556	-6.90004	-8.3076	-5.04725	-6.81305	-6.36875	-4.76952	-5.73689
A0A1Y7VM43			-3.28848	-3.75345	-3.11202	-3.81717	-4.0574	-3.05773	-4.11098	-4.32938	-3.58319	-4.03461	-7.74511	-6.57632	-7.49178	-6.96154	-6.76882	-5.8702	-5.76127	-6.34969	-6.16682	-6.16187
A0A1Y7VM65			-5.96027	-6.84126	-7.22371	-6.15943	-6.70528	-6.02665	-4.1221	-5.11817	-4.91643	-4.66005	-0.728382	-1.31356	-0.382449	-0.963291	-0.956729	-0.156794	-0.804235	-0.567096	-0.743333	-0.416663
A0A1Y7VM69	75723	Amotl1	-6.37409	-5.62149	-6.78406	-5.51604	-9.15172	-4.79099	-2.58077	-5.43645	-4.64935	-4.64857	-3.29253	-4.06654	-2.55557	-2.76203	-3.77526	-6.64807	-8.0113	-7.59169	-5.56169	-6.30182
A0A1Y7VMA0			-5.18198	-8.82566	-4.46572	-4.6184	-4.02844	-4.98935	-8.97876	-4.97286	-6.56365	-6.57287	1.86884	0.164073	-1.83082	-0.185631	-0.65309	-5.84755	-2.29984	-2.61246	-1.96106	-3.41954
A0A1Y7VMC0			-2.41123	-2.75854	-2.38837	-3.43444	-1.1728	-3.53794	-4.80473	-5.63132	-2.42465	-2.9402	-5.94766	-7.9874	-7.46012	-7.10889	-8.93315	-7.51492	-6.16408	-5.52618	-4.96249	-6.26535
A0A1Y7VME9	77480	Kidins220	0.633945	0.62987	1.05232	0.675812	0.506706	0.60618	0.672209	0.664985	0.59758	0.695607	0.468703	0.499506	0.539352	0.592758	0.482221	-0.159855	-0.187362	-0.285981	-0.0347746	-0.170174
A0A1Y7VMF7	19300	Abcd4	-5.67646	-5.85082	-5.70942	-4.66009	-5.84396	-6.83423	-5.48027	-5.52009	-6.60611	-5.08937	-4.78785	-1.8336	-3.64453	-3.92063	-1.13387	-5.69123	-6.32181	-7.44798	-9.73769	-7.32286
A0A1Y7VMH3	22367	Vrk1	-1.77636	-1.72187	-1.14727	-1.35474	-1.94656	-2.14325	-2.37275	-2.13882	-2.41935	-2.48848	-2.68244	-2.3406	-2.70689	-2.46616	-2.31431	-1.9093	-1.84269	-2.07755	-1.8119	-1.9045
A0A1Y7VMK3			-0.199798	-0.298221	-2.43212	-0.547176	-0.0511741	-0.0244761	-0.280312	-0.51699	-0.169305	-0.526769	0.316752	-0.00977421	0.00558353	-0.246542	0.0312104	0.361062	0.427867	0.962115	0.0654608	0.553135
A0A1Y7VMN0	19878	Rock2	-6.0236	-6.86703	-4.87731	-6.51359	-5.19599	-6.03021	-7.14992	-5.52535	-4.49703	-9.69748	0.364024	0.580295	0.553576	1.16242	0.953985	0.747069	0.339556	0.0615713	1.03207	-0.186758
A0A1Y7VMZ4			-9.27324	-4.64839	-6.1662	-4.3437	-5.65806	-3.82373	-5.64675	-4.48525	-4.52513	-5.10297	-1.8696	-3.42994	-4.56588	-3.74276	-3.70945	-7.37768	-5.65758	-4.58421	-4.18433	-5.14308
A0A1Y7VN19	66375	Dhrs7	-2.17358	-2.66645	-1.28591	-1.12528	-2.3891	-2.83969	-2.29336	-2.49535	-2.27591	-2.09325	0.235784	0.390254	-0.0976703	0.178658	0.51195	-1.66174	-1.44766	-1.80751	-1.58377	-1.58647
A0A1Y7VN27	67046	Tbc1d7	-3.48017	-3.51622	-2.84187	-1.35865	-2.46721	-3.08256	-3.61813	-2.98662	-2.87442	-2.99543	-6.97268	-7.46012	-8.59051	-8.03557	-7.46411	-6.26462	-5.10389	-5.05	-5.27375	-5.33591
A0A1Y7VN70			0.69964	0.678915	0.14185	0.556854	0.402654	-0.665906	1.35773	0.499355	0.487412	0.701551	-5.52	-5.75832	-4.72175	-5.43802	-5.33937	-3.64129	-4.60444	-4.41117	-4.6786	-4.25945
A0A1Y7VNZ6	17169	Mark3	0.0516263	0.455281	-0.238013	0.392665	-0.234546	0.436436	0.816309	0.53832	0.294517	0.396199	-7.0556	-6.01777	-6.48496	-6.59759	-5.74442	-5.69713	-6.16887	-6.4031	-7.00498	-6.26445
A0A1Y7VP67	238317	Mideas	-4.1224	-4.03926	-2.80431	-2.84727	-5.52702	-5.48375	-6.10675	-4.3195	-8.20285	-6.75648	-8.83355	-7.17685	-8.38484	-7.92835	-6.84622	-6.44422	-6.53881	-7.40754	-6.87959	-6.52355
A0A1Y7VP88	94090	Trim9	0.106975	0.319646	0.00473866	0.523824	-0.560739	-0.107048	0.757292	0.367265	-0.049194	-0.0344719	-7.61585	-6.12213	-6.63812	-6.79172	-5.65638	-7.80399	-8.62864	-9.106	-9.68967	-8.76675
A0A217FL62	12919	Crhbp	-1.69285	-1.68573	-0.978578	-3.52083	-1.56351	-1.3757	-2.34982	-2.05631	-1.55968	-2.03024	-3.86233	-3.26438	-3.06298	-2.99022	-3.60844	0.380095	0.188638	-0.139003	0.14182	-0.227329
A0A217FL67			-5.51027	-4.67278	-5.84426	-8.81217	-4.76011	-5.27925	-6.66544	-4.88982	-6.43369	-7.43421	-5.53482	-4.17126	-3.4343	-4.05353	-4.20768	-3.72907	-4.85429	-4.96948	-5.67336	-5.37389
A0A217FL69	67216	Mboat2	-1.47833	-1.36802	-1.34859	-0.793698	-1.79851	-0.84473	-1.31221	-1.26363	-1.54998	-1.15222	-1.84716	-1.60464	-2.21609	-1.9054	-1.66711	-2.31262	-1.97479	-2.09583	-1.9755	-1.94054
A0A217FL82	320772	Mdga2	-1.29294	-1.37872	-0.909324	-1.66567	-1.29068	-1.0717	-1.37473	-1.15152	-1.25049	-1.14941	-1.17919	-1.03571	-1.0554	-0.983469	-1.14724	-0.631743	-0.575288	-0.720131	-0.571053	-0.705285
A0A217FL83	668158	Ccdc85c	-4.79296	-4.16356	-1.41844	-1.94656	-3.98282	-7.38068	-4.66155	-5.13522	-4.19604	-6.20073	-7.22302	-7.59244	-7.13442	-7.06373	-6.79359	-6.02664	-6.81262	-7.09713	-6.00585	-6.63814
A0A286YCB3			-4.00623	-3.94551	-3.25126	-3.73964	-4.52953	-4.82305	-4.20346	-4.4515	-4.77247	-4.34562	-5.61422	-4.88523	-5.04054	-5.04599	-4.71964	-6.24298	-6.64339	-7.05944	-6.92462	-6.6959
A0A286YCB4	67072	Cdc37l1	-2.04208	-1.859	-1.13607	-2.0487	-1.06647	-2.95098	-3.18453	-2.7126	-2.1341	-3.2592	-3.20644	-3.12479	-3.2065	-3.10704	-3.10058	-4.00251	-3.96828	-4.0652	-4.12414	-4.33681
A0A286YCB5			-4.63486	-4.05662	-8.16551	-6.89948	-3.5534	-5.29952	-3.75403	-4.49609	-4.62661	-3.33342	-5.50332	-7.73136	-5.07904	-6.81956	-7.78216	-3.63371	-4.29461	-2.66037	-4.12834	-3.53579
A0A286YCB8			-6.46786	-6.30825	-2.07738	-8.26332	-4.06515	-5.94537	-7.24632	-5.95857	-4.70312	-4.51954	-1.66435	-1.09494	-1.23366	-0.876303	-1.89697	-1.79584	-1.07671	-2.02705	-1.72456	-2.59559
A0A286YCF7			-3.50957	-3.85631	-2.25469	-2.20798	-3.88876	-3.92599	-3.66695	-3.54338	-3.67073	-4.09723	-7.44838	-8.25025	-8.17469	-7.73466	-8.19273	-7.29501	-6.97567	-7.01142	-5.7193	-6.62209
A0A286YCG8			0.39552	0.0417835	-0.535827	0.173936	0.0598509	0.760417	0.640502	0.43796	0.48376	0.734845	2.58322	2.59129	2.46785	2.438	2.56028	3.09439	3.18826	3.26247	2.9864	3.21784
A0A286YCI0	59007	Ngly1	-2.35596	-2.3733	-2.30608	-2.28989	-2.45095	-2.60991	-2.48209	-2.6079	-2.39246	-2.76747	-2.77192	-2.47376	-2.59094	-2.56257	-2.37512	-3.03008	-3.20816	-3.32081	-3.36058	-3.27034
A0A286YCI8	20411	Sorbs1	-1.01305	-1.0614	-0.840179	-0.645059	-0.831769	-1.20603	-1.3283	-1.24086	-1.04237	-1.33617	0.680846	0.61426	0.402147	0.544046	0.625014	-0.504917	-0.324111	-0.335753	-0.307978	-0.385107
A0A286YCL2			-6.79687	-4.74768	-5.47462	-7.16177	-4.90457	-5.1173	-5.63773	-4.726	-5.70435	-4.25947	-3.68826	-2.94108	-3.06138	-3.47787	-3.15841	-4.77456	-4.7727	-4.80493	-5.91809	-5.27482
A0A286YCL6			-3.88474	-5.76652	-4.39979	-4.50356	-7.07282	-7.52327	-4.60594	-6.3326	-7.145	-5.60701	-5.66688	-8.05455	-5.29519	-5.83605	-7.92736	-8.53069	-9.42069	-9.00586	-6.37599	-7.74685
A0A286YCQ5			-5.4294	-4.93878	-6.02454	-4.84209	-5.58025	-4.64313	-5.76636	-5.47518	-5.56453	-6.65419	-2.81621	-3.32445	-3.49787	-3.12815	-3.3902	-7.72733	-7.42362	-6.99876	-6.43792	-6.9816
A0A286YCS0	66231	Thoc7	-3.76115	-3.54774	-3.94327	-2.78408	-4.28082	-3.07046	-4.80629	-3.7547	-3.59731	-8.3247	-5.71776	-5.59861	-6.09109	-5.1875	-5.18666	-7.15444	-7.45806	-7.28407	-5.83577	-7.02795
A0A286YCS4			-0.657584	-1.01125	-0.914323	-1.64835	-0.584303	-0.907827	-0.721685	-0.736043	-0.773795	-0.259142	-5.55322	-6.5535	-5.58919	-5.87924	-6.77867	-7.04962	-6.98373	-6.65953	-6.34216	-6.77653
A0A286YCS6	67252	Cap2	-4.8706	-6.49166	-4.83233	-4.43304	-7.81266	-5.6352	-4.40941	-7.10467	-5.13089	-4.2774	1.82659	2.36874	1.93092	2.47773	2.29234	1.27918	1.12701	0.388849	1.61899	1.44255
A0A286YCS8			-5.07622	-4.74392	-3.87916	-4.49126	-8.22146	-4.12161	-4.85702	-4.47063	-7.40123	-6.37163	-5.14513	-3.32477	-4.04494	-3.37969	-3.17929	-3.80703	-4.49057	-5.40137	-3.54445	-3.85435
A0A286YCU5			-5.74917	-5.69858	-5.11676	-7.42451	-7.12309	-5.27982	-5.17299	-4.29405	-6.51039	-6.67814	-7.6904	-5.92805	-5.46029	-5.74583	-5.59332	-5.89653	-7.38419	-8.09797	-7.59064	-7.41493
A0A286YCV0	50771	Atp9b	0.19367	0.175407	0.328999	0.0176695	-0.0402224	0.190992	0.269674	0.212507	0.0403491	0.315672	-2.2675	-2.16696	-2.07661	-2.10407	-2.18898	-1.52455	-1.62265	-1.7013	-1.57201	-1.58995
A0A286YCV1			-6.47878	-6.55239	-5.9085	-4.31679	-7.99208	-6.31446	-3.74064	-5.44691	-5.23524	-4.73142	-4.59941	-3.86648	-4.13573	-4.18424	-3.18487	-4.71369	-5.56904	-6.03044	-5.75434	-5.14374
A0A286YCV3			-7.71298	-3.83802	-3.47792	-5.11381	-4.79708	-5.86161	-7.52834	-4.91804	-6.90315	-8.00297	-1.43285	-0.690037	-1.62861	-1.13005	-0.583562	-2.57784	-2.31234	-2.37851	-2.06551	-2.56323
A0A286YCV9	16554	Kif13b	-6.47525	-7.13311	-9.39309	-5.55551	-6.32044	-5.60947	-5.82206	-5.4488	-6.41945	-5.30237	-6.4426	-5.03003	-6.94987	-7.0997	-4.63324	-5.29645	-4.83742	-4.96063	-7.71168	-5.47807
A0A286YCW7	68404	Nrn1	-6.81225	-5.60915	-7.16034	-6.67809	-7.21205	-5.4109	-6.33906	-5.86628	-7.7334	-6.09307	-4.0649	-4.37585	-4.22937	-4.26987	-4.64467	-4.59194	-4.35263	-3.95736	-3.62371	-3.74322
A0A286YCX4			-5.52482	-5.4785	-5.5143	-5.33679	-5.07178	-6.50797	-5.30415	-7.54989	-3.83761	-5.09586	-1.46854	-1.65195	-1.51033	-1.55167	-1.66082	-1.84487	-2.07107	-2.00205	-2.27237	-2.2317
A0A286YCX6	75964	Trappc8	-0.457774	-0.57097	-0.253364	-0.596948	-0.674517	-0.406994	-0.448013	-0.426418	-0.523868	-0.438333	-0.517043	-0.283221	-0.350424	-0.299244	-0.29425	-0.149695	-0.209777	-0.365711	-0.25524	-0.265782
A0A286YCY1			-4.94868	-4.80831	-4.13881	-4.86716	-4.15167	-4.42077	-6.75243	-5.68562	-5.50813	-5.6822	-5.29164	-5.49773	-6.41972	-5.66698	-6.08237	-6.85814	-5.58372	-5.62961	-5.28957	-5.96388
A0A286YCZ5	69955	Fars2	-4.42302	-4.02737	-3.90701	-4.03351	-3.47385	-4.16076	-3.68057	-3.50459	-3.81236	-2.59783	-6.81488	-6.95765	-6.99066	-7.25206	-6.99143	-7.62149	-7.36201	-7.32692	-8.00464	-7.58909
A0A286YD02			-4.43725	-5.71191	-4.22826	-4.37548	-5.06555	-5.3311	-5.12483	-5.16914	-4.9493	-5.04508	0.636564	0.703466	0.430392	0.69734	0.740532	0.357877	0.549219	0.179346	0.517729	0.36438
A0A286YD05			-3.90807	-2.7555	-4.20088	-3.75494	-4.22678	-3.06899	-1.90143	-2.43755	-3.11135	-2.91507	-6.57543	-6.2738	-5.58916	-6.14662	-5.90783	-6.92843	-7.96883	-7.75664	-7.90516	-7.47538
A0A286YD05			-6.94708	-4.28906	-4.04224	-5.65189	-5.58306	-4.80546	-6.91154	-4.51387	-7.88641	-5.48845	-5.40351	-4.60576	-5.667	-5.27484	-5.01083	-5.18601	-4.32532	-4.58289	-4.47045	-4.51775
A0A286YD12	75805	Nln	-9.30881	-5.46909	-4.026	-5.55523	-4.75204	-7.14408	-7.40302	-5.86637	-5.69248	-5.96733	2.17433	2.0168	1.02232	1.37806	2.00209	0.76028	1.7243	1.75429	1.32892	1.05332
A0A286YD35	16531	Kcnma1	0.287339	0.115049	0.422648	1.4515	0.583646	0.858917	-0.245226	0.273597	0.135772	0.584879	-7.99037	-7.63893	-9.04518	-8.46839	-7.79125	-6.60478	-5.59948	-5.81896	-6.21922	-5.9715
A0A286YD35	16531	Kcnma1	-5.46188	-5.00296	-5.90045	-5.13893	-5.4931	-5.58757	-6.13832	-7.42498	-5.29479	-5.84276	-0.268088	-0.0263032	-0.671383	-0.321571	-0.268034	-0.688749	-0.390934	-0.328607	-0.486833	-0.437348
A0A286YD60	546648	Klhdc7b	-1.29169	-1.27505	-0.40511	-1.50314	-1.32615	-1.23339	-1.37469	-1.21872	-1.38975	-0.938568	-2.97933	-2.67282	-2.76257	-2.66442	-2.79525	-1.88011	-1.83609	-2.12611	-1.89568	-2.01062
A0A286YD84			-7.91605	-5.06145	-5.06396	-8.52067	-4.93272	-5.43954	-5.9288	-4.67185	-5.16708	-4.60184	-2.97337	-1.74427	-1.74912	-2.23034	-1.92224	-6.95407	-7.29803	-7.54881	-8.7295	-8.19815
A0A286YDA2	70769	Nolc1	0.103396	0.0667621	-0.165273	0.0396296	0.185623	0.0487756	-0.0366984	-0.038395	0.0187286	0.0661228	-1.45828	-1.55199	-1.56336	-1.58811	-1.58218	-1.40683	-1.32254	-1.24628	-1.38225	-1.33031
A0A286YDA5	26385	Grk6	-1.22058	-1.32268	-1.88803	-2.0454	-1.21428	-1.2097	-1.35955	-1.46628	-1.18562	-1.40301	-1.73935	-1.60941	-1.43065	-1.59395	-1.65344	-0.916537	-1.09915	-1.03081	-1.3303	-1.18026
A0A286YDB3	72238	Tbc1d5	-2.17478	-2.07473	-2.42964	-1.64366	-1.61006	-3.05333	-1.53985	-1.94136	-1.93133	-1.21747	-3.61159	-2.74653	-3.08189	-3.59388	-2.31302	-3.66553	-4.12387	-4.35835	-5.85844	-4.54639
A0A286YDB6			-1.95531	-1.79361	-2.90711	-1.82237	-2.37627	-2.11752	-1.58884	-2.01746	-2.25729	-2.06354	0.850285	0.88344	1.06003	0.808202	1.07093	1.98572	1.6341	1.82717	1.54909	1.92165
A0A286YDB8	74195	Elp3	0.944497	1.67372	0.80169	0.484674	0.638308	1.22566	1.98028	1.7406	1.1602	1.41388	-9.42381	-6.11858	-7.23527	-7.66187	-5.52575	-4.65783	-6.06649	-7.05302	-8.91464	-6.88606
A0A286YDC0	12572	Cdk7	-0.889806	-2.44416	0.612216	-2.82496	-1.02769	-2.22361	-2.70789	-2.56123	-1.53783	-1.21114	-6.03804	-4.45587	-5.1408	-4.84403	-4.79277	-5.54054	-5.44624	-6.67018	-6.86224	-6.70587
A0A286YDC8			-3.78868	-3.30532	-4.74321	-4.104	-3.39115	-5.03229	-2.74892	-3.49879	-3.35526	-3.74779	-7.14487	-5.98659	-5.51231	-6.52679	-5.22069	-6.88274	-8.43635	-8.50347	-10.1751	-8.65344
A0A286YDC8			-6.43435	-5.7024	-5.03012	-5.5282	-6.9432	-4.61996	-5.71458	-5.0781	-6.44323	-5.44919	-5.21143	-5.67227	-5.84498	-5.30309	-6.01312	-6.19535	-5.57672	-5.56771	-4.17422	-5.09002
A0A286YDD2			-4.00719	-3.27296	-3.10573	-3.11218	-4.05	-4.42728	-3.29158	-4.18137	-3.55169	-3.64805	-5.82728	-5.56305	-5.45093	-5.54206	-5.33524	-5.23585	-5.73518	-5.84711	-5.67989	-5.57313
A0A286YDD7			-5.16071	-4.65847	-6.2505	-5.27835	-7.45467	-4.3351	-5.56443	-7.77564	-5.46173	-6.7698	-2.45092	-1.72106	-2.30767	-1.53889	-2.03525	-2.41313	-2.66754	-2.70526	-1.46083	-2.01365
A0A286YDE4	106763	Ttbk1	-5.80888	-3.8309	-3.23622	-3.17969	-5.31235	-5.37949	-6.61052	-5.97757	-6.71377	-6.26541	-8.77613	-6.3985	-8.88146	-7.99705	-6.31077	-6.53909	-6.11798	-7.0462	-7.40473	-6.71674
A0A286YDF2	53611	Vti1a	-1.64533	-1.35283	-1.01103	-1.03945	-1.14699	-1.76215	-1.78522	-1.54894	-1.57249	-1.57663	-1.82033	-1.58785	-1.97519	-1.87379	-1.53757	-2.12848	-1.97379	-2.10112	-2.30936	-2.17645
A0A286YDF5	226101	Myof	-3.35652	-2.54213	-3.08447	-2.99642	-2.64284	-2.80099	-2.59998	-2.88388	-2.60099	-1.86831	-2.99465	-2.74331	-2.97863	-3.13709	-2.79429	-5.44527	-5.36392	-5.33558	-6.0045	-5.53342
A0A286YDG5	226026	Smc5	-4.29841	-4.02908	-4.17193	-4.80441	-4.65338	-4.4999	-4.38115	-4.33409	-5.19943	-4.09156	-5.83913	-5.79074	-5.40417	-5.62016	-5.88827	-5.37952	-5.57533	-5.58746	-5.4343	-5.40263
A0A286YDH6			-1.84222	-1.63729	-2.97521	0.616281	-0.283811	0.423753	-1.62943	-0.654815	-0.734848	-0.0632427	-6.86444	-8.70537	-10.1034	-9.38797	-9.16905	-9.9965	-7.58088	-6.67948	-7.28131	-7.48502
A0A286YDI4	110596	Arhgef28	-4.4009	-7.1826	-4.80376	-4.1501	-5.78734	-4.80475	-5.76655	-4.93311	-5.49286	-5.45861	-6.54535	-5.67486	-7.32836	-6.47058	-5.65405	-7.62752	-6.73561	-7.64223	-7.55908	-7.40103
A0A286YDI8	218811	Sec24c	0.899807	0.44653	-0.13321	-0.161203	0.695781	-1.06538	1.53699	1.06009	0.468889	0.514053	-7.81954	-7.96219	-6.35864	-7.51998	-7.32965	-5.47948	-6.96989	-6.77623	-7.43461	-6.7376
A0A286YDI8	218811	Sec24c	-5.27022	-5.29081	-4.65419	-5.90361	-6.19971	-5.83723	-5.95219	-6.57184	-6.21741	-5.78953	0.315257	0.839955	0.887918	1.04923	0.636997	0.405271	0.16658	-0.196633	0.461026	0.210518
A0A286YDJ6			-2.02139	-1.64972	-0.879309	-2.87417	-2.29493	-1.95967	-2.35836	-2.43012	-2.17931	-2.42263	-7.44125	-7.27116	-6.84698	-6.72513	-7.50847	-6.10177	-6.37448	-6.5721	-5.67618	-6.32576
A0A286YDL2	83674	Cnnm1	-1.96421	-2.10781	-2.01576	-2.09316	-1.9017	-2.21568	-2.47039	-2.45774	-2.20414	-2.30018	-1.58923	-1.55081	-1.69646	-1.61057	-1.6254	-1.29312	-1.14927	-1.18624	-1.23795	-1.25942
A0A286YDL6			-5.36567	-4.30118	-4.68661	-4.35148	-5.92142	-6.8366	-4.5553	-5.49721	-6.26309	-5.34829	-4.71469	-3.7079	-3.40452	-3.98239	-3.09085	-3.18001	-4.46512	-4.7421	-5.06645	-4.16691
A0A286YDS5			-0.118946	0.387035	0.0216991	0.123308	0.18928	0.120971	0.430679	0.42292	0.224514	0.380658	0.626511	0.550985	0.727477	0.556891	0.626202	1.07531	0.92985	1.05301	0.908209	1.02015
A0A286YDT6	12234	Btrc	-3.05119	-3.42214	-5.77144	-3.37667	-4.23573	-3.63111	-4.0458	-5.16374	-3.46082	-6.36539	-3.16408	-2.96335	-3.06073	-2.89093	-2.675	-2.11604	-2.73516	-2.33684	-2.30166	-2.29363
A0A286YDV6	69048	Slc30a5	-2.2331	-2.4995	-1.57056	-2.43672	-2.41852	-1.87023	-2.22854	-1.7694	-2.42743	-1.69073	-2.68899	-2.42804	-2.64451	-2.49577	-2.5701	-2.54711	-2.32604	-2.62846	-2.41758	-2.50434
A0A286YE10	26385	Grk6	-0.616457	-0.343084	-0.934429	-0.919943	-1.25863	-1.3835	0.564225	-0.108367	-0.50189	-1.02463	-7.16207	-7.56471	-6.05051	-6.75643	-7.06874	-5.72258	-7.06894	-6.7712	-6.32811	-6.38992
A0A286YE25	50850	Spast	-4.4812	-5.1098	-4.92833	-6.37789	-6.13599	-5.24116	-5.85768	-7.1075	-5.42328	-6.46307	-2.06105	-1.56906	-1.20322	-0.929596	-1.88819	-1.2063	-1.73273	-2.00627	-0.936237	-1.58962
A0A286YE25	50850	Spast	1.43737	1.32604	1.89798	1.04242	1.03953	0.845725	1.1677	1.01102	1.01077	0.872334	-6.7862	-6.76568	-6.34898	-6.39662	-6.74625	-6.72784	-7.07233	-7.19342	-6.6834	-6.96593
A0A2C9F2A2	225870	Rin1	-3.18384	-2.40538	-2.71541	-0.448702	-1.6861	-0.865219	-2.822	-1.57692	-2.22932	-1.29927	-5.75573	-6.69702	-8.36244	-7.53005	-7.08587	-8.91776	-6.81748	-6.4178	-6.72433	-6.90554
A0A2C9F2A2	225870	Rin1	-7.2826	-6.09175	-4.33057	-5.54621	-3.97843	-7.29706	-7.1279	-5.65285	-5.62122	-5.69628	-1.44385	-1.76487	-2.28814	-2.26058	-1.72008	-4.07953	-3.28051	-3.35922	-4.19862	-4.13738
A0A2C9F2B5	218699	Pxk	-0.832916	-0.569555	-0.301852	-1.23448	-0.859509	-0.34091	-0.693033	-0.782859	-0.511367	-0.475816	-6.71335	-6.50562	-6.48514	-6.38968	-6.67979	-6.43054	-6.45206	-6.5774	-6.31075	-6.51857
A0A2C9F2C1	54525	Syt7	-4.60499	-6.50649	-4.30553	-4.61946	-4.6112	-5.04917	-5.22792	-4.28573	-4.83301	-4.3184	0.0976513	-0.180986	-0.645375	-0.357841	-0.250478	-0.149296	0.647745	0.256708	0.252536	0.140146
A0A2C9F2D2	11750	Anxa7	-0.290784	-0.189047	-0.429786	-0.165441	-0.402174	-0.0774259	0.15386	0.0554119	0.112931	-0.442709	0.270208	0.230003	0.400154	0.352921	0.372153	0.310051	0.0502779	0.131885	0.253664	0.197221
A0A2I3BPC1	18574	Pde1b	0.131959	0.269684	0.494382	0.185509	0.287168	0.249354	0.108978	0.208874	0.298952	0.113702	-1.17938	-1.1211	-1.1785	-1.10397	-1.14652	-1.25581	-1.22749	-1.27818	-1.17858	-1.28593
A0A2I3BPC5	19057	Ppp3cc	-0.922197	-0.62411	-0.618674	-0.948252	-0.764865	-0.460734	-0.758018	-0.628891	-0.606524	-0.774194	-2.29356	-2.27463	-2.28387	-2.21262	-2.34141	-2.47699	-2.4457	-2.43543	-2.29066	-2.44705
A0A2I3BPG0			-4.28317	-5.97949	-7.39737	-5.43056	-5.46312	-5.00053	-6.24145	-4.85249	-7.76817	-5.40315	-2.44802	-0.280762	-2.07649	-2.20859	-0.154844	-7.12634	-6.79677	-7.4272	-9.74012	-7.59881
A0A2I3BPG4	110948	Hlcs	-2.07696	-1.78447	-1.03707	-2.21836	-1.95064	-2.19109	-3.07322	-2.55827	-2.55783	-3.07205	-8.584	-6.60921	-7.85479	-7.48553	-6.55669	-6.38656	-6.55996	-7.38338	-7.86083	-7.33555
A0A2I3BPG9			1.49992	1.7361	2.67814	0.782946	-0.239254	0.988727	2.20091	1.40709	1.15429	0.4213	-9.94452	-9.14222	-8.13788	-8.2926	-8.82162	-6.58112	-8.14652	-8.61277	-7.14296	-7.64566
A0A2I3BPJ4	69574	Cmbl	-5.26509	-5.0754	-5.6765	-4.02123	-7.67559	-5.58131	-4.98588	-7.87286	-6.00823	-5.02852	-3.79164	-3.87035	-4.18292	-3.67356	-4.09555	-7.41672	-7.37927	-7.40596	-6.16056	-6.47651
A0A2I3BPJ4	69574	Cmbl	-1.8831	-1.8938	-0.842618	-2.6002	-1.02523	-1.88694	-2.72773	-2.15255	-1.52994	-2.04624	-8.04811	-6.3814	-7.43268	-7.20952	-6.46037	-7.71966	-7.69035	-8.45152	-9.31625	-8.77166
A0A2I3BPP1	22084	Tsc2	-0.329126	-0.186785	-0.00167444	-0.0640809	-0.671108	-0.385915	0.10408	-0.0736748	-0.373602	-0.130557	-7.16322	-6.57218	-6.71736	-6.77147	-6.39408	-5.19693	-5.55065	-5.80552	-5.8655	-5.57125
A0A2I3BPP1	22084	Tsc2	-4.85887	-5.89537	-7.51771	-5.34288	-5.63877	-4.55835	-5.50073	-4.4238	-6.02198	-6.70574	-0.975546	-1.17122	-1.31658	-1.34129	-0.958993	-1.36458	-1.28364	-0.907146	-1.27507	-1.0271
A0A2I3BPQ5	67302	Zc3h13	-2.72463	-2.93862	-2.48887	-2.59688	-3.28573	-2.3639	-3.11073	-2.9983	-3.13119	-2.9042	-6.89893	-5.56338	-6.71184	-6.29866	-5.5972	-6.68399	-6.54331	-7.15014	-7.38103	-6.96121
A0A2I3BPR1	68588	Cthrc1	-3.176	-2.87151	-5.25291	-4.5411	-1.84756	-3.47254	-3.22752	-2.88554	-3.29239	-2.65553	-6.49615	-8.12924	-6.70263	-7.65245	-8.26918	-6.57864	-6.52702	-5.42807	-6.4813	-6.24956
A0A2I3BPS1	63985	Gmfb	-2.23796	-1.39182	-3.08551	-0.133703	-0.477766	-1.02515	-1.58075	-1.14066	-1.16111	-0.525956	-6.58491	-7.69767	-8.52813	-8.43408	-7.77908	-8.11156	-6.8004	-6.0424	-7.21542	-6.77534
A0A2I3BPT1	11820	App	-0.381672	-0.486498	-1.23348	-0.156384	0.377439	-0.511424	-0.759342	-0.485131	-0.291062	-0.380114	-7.13718	-6.59079	-7.38305	-7.43909	-6.47789	-6.72299	-6.46275	-6.49704	-7.80365	-6.95955
A0A2I3BPU9	12614	Celsr1	-6.07206	-6.42089	-5.32636	-7.88603	-6.36094	-2.5158	-5.78475	-5.23097	-4.73824	-3.19232	-15.0162	-10.9691	-14.1458	-13.2081	-11.7083	-6.77115	-5.95844	-7.72665	-9.30649	-7.90012
A0A2I3BPW0			-5.66161	-7.3162	-6.72581	-4.94268	-8.70061	-4.49827	-5.18559	-5.33776	-7.16704	-5.04804	-2.0435	-1.00287	-2.44939	-1.73678	-1.05057	-1.30408	-0.77559	-1.48251	-0.902724	-0.523187
A0A2I3BPX3	105722	Ano6	-1.62056	-1.32495	-1.3683	-2.42103	-1.32024	-1.44856	-1.50146	-1.44586	-1.62407	-0.812186	-8.36876	-8.62101	-8.11743	-8.35724	-8.85416	-8.1337	-8.13276	-8.03408	-8.03598	-8.13751
A0A2I3BPX3	105722	Ano6	-4.67982	-4.72135	-4.24389	-6.80484	-5.2206	-5.82896	-5.44263	-4.7817	-7.01598	-4.65451	-1.18558	-1.16029	0.139302	-0.546853	-1.37988	-1.15251	-1.72875	-1.86583	-1.58566	-1.60153
A0A2I3BPX9	13709	Elf1	-1.12454	-1.86633	-1.14509	-1.95999	-1.64604	-1.37512	-1.39722	-1.09835	-1.35577	-1.90578	-5.85455	-5.65444	-5.38937	-5.38877	-5.58851	-6.73076	-7.04533	-7.26047	-6.90631	-7.11914
A0A2I3BPY7	75646	Rai14	-4.07548	-5.6442	-5.13835	-3.5928	-5.04073	-5.66573	-3.17827	-3.74311	-4.00618	-4.53092	-2.99967	-2.31865	-2.22318	-2.70807	-1.42296	-3.78675	-4.83993	-5.21418	-5.9584	-4.9263
A0A2I3BQ07	105522	Ankrd28	-0.834209	-0.706491	-0.792599	-0.193817	-2.07417	-1.01319	-0.278174	-1.15641	-0.53493	-2.46749	-6.8311	-7.42023	-6.63422	-6.47128	-7.10191	-8.15937	-8.92625	-8.67615	-7.12308	-8.05061
A0A2I3BQ16	380916	Lrch1	-6.08334	-1.9682	-0.857042	-2.25004	-4.51076	-2.63688	-3.98313	-3.44212	-3.5766	-3.77911	-7.73218	-5.58283	-7.85536	-6.72574	-5.61472	-9.17889	-8.82456	-9.66584	-9.05422	-9.1973
A0A2I3BQ46	11514	Adcy8	-0.621875	-0.720985	-0.189783	-0.956	-0.753298	-0.455105	-0.838012	-0.684937	-0.73628	-0.594146	0.243377	0.394868	0.326489	0.464375	0.248746	0.691722	0.790287	0.621403	0.888895	0.690777
A0A2I3BQ48	380921	Dgkh	0.0180713	-0.373542	-0.266195	-0.981339	0.687839	-0.562988	-0.184357	-0.00317236	-0.0970085	0.801031	-6.37802	-7.39881	-6.49729	-6.95337	-7.61156	-7.5786	-7.37713	-7.03862	-7.28889	-7.40616
A0A2I3BQ48	380921	Dgkh	-4.99035	-4.73986	-4.89218	-4.73674	-6.09546	-4.827	-5.44147	-5.88085	-5.39157	-6.75713	-1.26221	-0.74639	-1.04191	-0.562916	-0.699614	-1.23922	-1.56299	-1.71752	-0.75825	-1.24417
A0A2I3BQ61			-0.734911	-0.441482	0.385608	0.000125864	-1.10802	0.212062	-1.09514	-0.569527	-0.935657	-1.02372	-8.72407	-6.83526	-8.5771	-7.84818	-6.85671	-6.82108	-6.5674	-7.41686	-7.50428	-7.13949
A0A2I3BQ91	218989	Tmem260	-3.87339	-3.0602	-3.21423	-3.50145	-4.12298	-3.99957	-3.24174	-3.57206	-3.74557	-4.22117	-7.14927	-6.8849	-6.46475	-6.62323	-6.61694	-5.49379	-6.24199	-6.26318	-5.84333	-5.92607
A0A2I3BQA9			-4.57527	-3.45198	-4.10903	-4.28419	-2.12068	-3.98976	-4.89913	-3.50787	-3.69736	-4.1889	-6.70038	-5.94634	-6.84641	-6.95416	-5.89557	-6.94238	-6.56954	-6.57861	-8.27948	-7.46424
A0A2I3BQF5			-2.88695	-2.87166	-2.57027	-2.3391	-3.95166	-2.58606	-2.49831	-3.01369	-3.0521	-3.05723	-2.15293	-2.87302	-2.4692	-2.19739	-2.95501	-4.74388	-4.72031	-4.56286	-3.21664	-4.0408
A0A2I3BQG3			-3.62621	-3.77413	-3.42187	-3.80833	-4.30453	-3.6288	-3.79953	-4.4205	-3.82902	-3.6413	-8.53649	-8.94238	-8.70488	-8.49086	-9.19498	-7.18577	-7.04141	-7.01377	-6.18705	-6.75721
A0A2I3BQG7			0.704193	0.711138	0.938569	0.316908	0.429866	0.846211	0.53072	0.621611	0.458075	0.551807	-0.604287	-0.232946	-0.315789	-0.23608	-0.310128	0.852075	0.769432	0.58393	0.7503	0.698817
A0A2I3BQH2			-4.30594	-5.97769	-3.67857	-4.98507	-5.96612	-5.55259	-4.77964	-6.35541	-3.83697	-5.72499	-2.26127	-1.53731	-1.55488	-1.09223	-1.42889	-4.34287	-4.9846	-5.76106	-4.608	-5.1788
A0A2I3BQH2			-0.0451052	-0.152485	-0.478929	-1.85838	-1.12719	-1.14098	-0.708043	-1.65794	-1.18507	-0.692228	-10.5499	-6.76057	-7.9541	-8.26084	-6.46402	-4.59542	-6.0196	-7.36004	-9.10587	-7.10716
A0A2I3BQH6			-3.27805	-3.76467	-2.41057	-4.94683	-2.25822	-5.65177	-4.3597	-4.9084	-3.30523	-3.50593	-6.56621	-6.45619	-5.55995	-6.13806	-6.48557	-7.80606	-8.3739	-8.64462	-9.20094	-9.03542
A0A2I3BQK1			-1.91436	-2.70012	-2.8537	-2.76902	-1.32092	-2.4438	-2.05643	-1.62535	-1.76385	-1.92833	-5.89185	-7.19131	-6.19769	-6.63224	-7.20244	-6.80941	-6.70114	-6.18655	-6.37726	-6.60932
A0A2I3BQN8	213484	Nudt18	-5.80117	-7.36238	-5.48221	-5.56253	-5.82667	-6.30265	-6.18195	-6.06804	-5.66697	-5.06108	-1.0308	-1.02989	-1.69599	-1.40023	-1.11962	-2.07155	-1.35456	-1.79849	-2.01491	-1.89596
A0A2I3BQP6	12325	Camk2g	-6.10251	-4.08168	-0.774839	-2.83987	-3.52642	-4.20932	-3.86756	-2.28362	-2.94832	-3.53058	-5.28252	-6.17799	-6.30106	-5.77177	-6.07337	-7.46965	-6.81512	-6.96354	-5.63906	-6.92409
A0A2I3BQS6	70790	Ubr5	-0.104492	-0.403046	0.870221	-0.578889	0.259651	-1.27912	-1.10486	-0.850499	-0.490119	-0.894445	-7.8317	-5.88839	-6.79178	-6.76405	-5.66536	-8.00004	-8.45046	-9.36946	-10.2986	-9.44921
A0A2I3BQS6	70790	Ubr5	-6.6593	-4.07761	-4.48757	-4.86206	-4.68571	-4.99024	-5.40367	-4.34443	-4.98436	-5.8802	-4.15776	-3.88383	-4.24682	-4.14888	-3.69375	-4.40947	-4.4555	-4.29667	-4.40097	-4.50302
A0A2I3BQU5			-5.89623	-4.62887	-6.24974	-5.43075	-4.60168	-6.58529	-7.3653	-7.14751	-6.20104	-8.2684	-6.94264	-7.65996	-7.47473	-7.41713	-7.64972	-7.91119	-7.8267	-7.12668	-7.17803	-7.60718
A0A2I3BQV5	65246	Xpo7	0.74537	0.702082	0.91766	0.746114	0.583984	0.741931	0.894317	0.837058	0.747433	0.874784	-0.237266	-0.134353	-0.109703	-0.115893	-0.110622	-0.25733	-0.344247	-0.430787	-0.340439	-0.33597
A0A2I3BQZ9	11820	App	-6.70433	-4.74161	-4.74813	-5.86075	-4.49776	-4.97887	-5.95853	-5.7193	-4.29128	-5.1888	0.945147	1.12205	0.527546	0.82969	0.847928	1.05369	1.54324	1.6063	1.30167	1.06904
A0A2I3BR43			-7.25679	-5.30272	-5.41016	-5.75439	-6.03605	-6.22371	-5.36223	-5.7292	-5.44869	-5.14189	-2.34845	-2.67599	-2.39205	-2.55386	-2.59941	-4.50867	-4.65334	-4.43485	-4.31064	-4.42819
A0A2I3BR56			-2.4083	-3.30694	-3.72067	-3.12802	-1.6428	-4.13849	-4.91947	-4.58421	-3.21107	-5.34425	-6.01729	-6.36634	-6.51866	-6.40745	-6.36502	-8.39949	-8.11499	-7.85855	-8.40835	-8.50339
A0A2I3BR72	268902	Robo2	0.279661	0.299974	-0.00451971	-0.591535	0.193631	0.513372	0.284987	0.348133	0.211862	0.375849	-0.988504	-0.895734	-0.616506	-0.765748	-1.00435	1.01832	0.856606	0.882635	0.830045	0.83788
A0A2I3BR81	70021	Nt5dc2	-6.52113	-3.57724	-4.70496	-5.25041	-4.8746	-4.68794	-5.3124	-3.93656	-5.89738	-5.49235	-1.63334	-1.36682	-1.42373	-1.56787	-1.29669	-3.42347	-3.54708	-3.26767	-3.40424	-3.36431
A0A2I3BR81	70021	Nt5dc2	-0.48841	0.684516	-0.277955	-0.416149	-1.89808	0.166758	1.11711	0.0679063	-0.257885	-0.628075	-8.46417	-8.43104	-7.37107	-7.60628	-8.19014	-7.12958	-8.3625	-8.17281	-6.92993	-7.37935
A0A2I3BR94			-6.08133	-4.63674	-6.41943	-5.04496	-6.12582	-6.73739	-5.21851	-6.9146	-6.32154	-4.92683	0.396617	0.268563	0.602143	0.11885	0.388271	0.292807	-0.135961	0.231793	-0.260027	0.39013
A0A2I3BRB9	74159	Acbd5	-1.36312	-1.28503	-1.39925	-0.846217	-1.51454	-1.68832	-1.55199	-1.80285	-1.67695	-1.62545	0.208182	0.159448	0.00536165	0.0866394	0.200824	-1.22745	-1.16113	-1.13394	-1.07425	-1.0502
A0A2I3BRC5	11512	Adcy6	-1.58081	-1.35222	-1.53374	-0.869027	-0.945918	-1.90468	-1.00046	-0.723326	-1.42009	-1.02164	-6.56348	-7.7851	-7.02454	-7.38188	-7.63159	-6.0533	-5.98591	-5.48158	-5.43414	-5.60534
A0A2I3BRD1	67581	Tbc1d23	-2.28315	-1.52452	-2.16379	-1.97303	-2.38814	-1.54727	-1.31926	-1.55083	-1.70421	-1.80822	-7.25152	-6.67679	-6.78159	-6.86791	-6.51189	-7.1615	-7.59536	-7.65189	-7.79202	-7.50188
A0A2I3BRI9			-4.94766	-4.18492	-5.26565	-3.66353	-4.22009	-4.38562	-4.00182	-3.75323	-4.60812	-3.63467	-5.4247	-5.37907	-5.83215	-6.04684	-5.17807	-7.97241	-7.7572	-7.5456	-8.52064	-7.74917
A0A2I3BRK4	30945	Rnf19a	-4.56225	-4.03804	-3.46234	-3.89344	-4.24423	-4.37846	-4.24406	-4.06766	-4.20509	-4.25683	-7.29749	-6.41866	-6.99222	-6.8736	-6.26217	-6.31047	-6.46346	-6.86033	-7.07871	-6.76823
A0A2I3BRK6	223527	Eny2	-3.46732	-2.6581	-4.06709	-2.79905	-3.38351	-3.65535	-2.79629	-3.08207	-3.591	-3.45084	-6.34675	-6.35865	-6.09277	-6.48462	-6.0297	-5.78369	-6.27834	-5.96782	-6.41505	-5.92667
A0A2I3BRL8	19655	Rbmx	3.56618	3.29471	0.875551	3.37323	3.35093	3.23007	3.08567	2.70982	2.91013	2.64965	2.1897	2.04504	1.89226	1.64169	2.17638	1.45818	1.46185	1.96593	0.938259	1.64125
A0A2I3BRQ3			-2.42466	-2.35128	-1.83934	-1.17418	-2.71676	-1.12643	-2.11233	-2.16784	-2.11561	-1.25752	-2.18342	-2.75744	-3.47768	-2.81038	-3.14485	-8.28737	-7.20196	-7.16351	-6.41766	-6.98392
A0A2I3BRT4			-5.40446	-8.23543	-5.41137	-5.52724	-8.90675	-4.65468	-4.93005	-5.45398	-5.47031	-6.13758	-0.993708	-0.124219	-0.899963	0.103437	-0.0432032	-0.705585	-0.764505	-1.80696	0.120695	-0.617776
A0A2I3BRW0	69019	Spcs1	-10.5057	-5.13853	-7.07964	-7.70337	-4.8236	-6.3785	-5.46645	-4.27053	-4.25368	-4.92422	1.2055	0.437671	0.991112	0.135726	0.749442	1.48986	1.33572	2.36322	0.723992	1.12906
A0A2I3BRZ2	70028	Dop1b	-2.4803	-2.34972	-2.04227	-2.77103	-2.36116	-2.21669	-2.06196	-1.90612	-2.12299	-2.06083	-2.75884	-2.71067	-2.44618	-2.55701	-2.70453	-1.93248	-2.12191	-2.18204	-2.07577	-2.15309
A0A2I3BS18	68501	Nsmce2	-3.30509	-3.5415	-2.5609	-2.93111	-1.93543	-7.21498	-3.2374	-3.08029	-4.96099	-1.99883	-5.53259	-6.89074	-4.99196	-6.53717	-6.33509	-7.76487	-8.41221	-8.10468	-9.22286	-8.32612
A0A2I3BS49			0.00666096	-0.116582	-0.474969	-0.447627	0.142291	-0.169802	-0.38273	-0.222447	-0.176047	-0.476981	-2.46676	-2.34527	-2.34301	-2.42246	-2.3361	-2.17982	-2.24302	-2.20341	-2.5024	-2.361
A0A2K6EDJ7	16427	Itih4	-1.95361	-1.54147	-2.24857	-1.7312	-1.02938	-2.21518	-0.662219	-0.301612	-1.53498	-0.876829	-5.56066	-9.50231	-6.57781	-7.45419	-9.54292	-8.81683	-8.703	-7.09469	-5.86654	-7.29425
A0A2K6EDK3	67429	Nudcd1	-1.14786	-1.42347	-0.830849	-1.07685	-0.340601	-0.523644	-1.36207	-0.944758	-0.52506	-0.281533	-6.44226	-8.41871	-7.91246	-7.66217	-8.94908	-9.05648	-7.89655	-7.31198	-6.54164	-7.66611
A0A2K6EDK3	67429	Nudcd1	-5.34504	-4.91697	-6.40073	-4.58123	-5.15892	-5.13062	-6.75539	-7.97897	-5.14296	-6.44627	-1.04151	-0.916861	-2.25658	-1.49529	-1.30581	-2.2753	-1.37596	-1.15592	-1.44102	-1.49824
A0A2K6EDK7	93686	Rbfox2	-4.8067	-5.90134	-5.9324	-5.03984	-7.26227	-5.68419	-5.30232	-6.76063	-5.18989	-8.08437	-2.38064	-1.89598	-1.72951	-1.30839	-1.50485	-1.50297	-2.54849	-2.75316	-1.37314	-1.97415
A0A2R8VHB0			-2.998	-2.84054	-1.24673	-2.91207	-1.98376	-2.26708	-2.31762	-1.36217	-2.02081	-1.41155	-5.22112	-5.45522	-5.34275	-5.33527	-5.58833	-7.50477	-7.16235	-7.35227	-7.20069	-7.49806
A0A2R8VHB6			-5.12429	-6.21632	-5.44367	-4.64345	-5.022	-4.49367	-5.70023	-4.2662	-4.84282	-6.50233	-5.26807	-5.20925	-6.05987	-5.49844	-5.05192	-4.91948	-4.36846	-4.50817	-4.41066	-4.67529
A0A2R8VHC0			-6.88361	-4.09887	-4.57564	-4.66406	-4.60128	-5.6527	-5.64358	-4.58794	-5.49471	-5.77317	2.36552	2.49162	2.152	2.104	2.7326	-0.00893937	0.0174584	0.241282	-0.135722	-0.0203199
A0A2R8VHF1	241589	D430041D05Rik	-5.18612	-5.24784	-6.55927	-5.56815	-5.70102	-6.96369	-5.12265	-4.94026	-7.87324	-4.49502	-1.22876	-1.7135	-0.600057	-1.72515	-1.45041	-1.19525	-1.71347	-1.35292	-2.24617	-1.20098
A0A2R8VHH1			-0.516584	-0.497807	-0.112194	-0.517149	-0.747069	-0.716842	-0.779972	-0.679579	-1.03311	-0.659268	-0.43989	-0.204426	-0.29876	-0.232312	-0.236704	-0.264557	-0.276684	-0.450061	-0.273876	-0.298231
A0A2R8VHK1			-4.8694	-4.66037	-6.5229	-5.24281	-5.70091	-4.67425	-4.66151	-5.14167	-5.83275	-4.66779	2.89246	2.93671	3.08345	2.79382	2.90281	3.60206	3.43021	3.72009	3.3394	3.83797
A0A2R8VHM0			-2.71139	-2.51327	-4.60327	-3.3355	-2.55059	-2.1653	-3.00967	-4.40627	-2.59633	-1.20322	-5.97133	-6.5486	-6.83144	-6.84818	-7.19816	-8.66008	-7.7803	-7.26124	-8.09703	-7.7484
A0A2R8VHM4			-1.15735	-0.909342	-1.25309	0.0224355	-1.51026	-0.478163	-1.33505	-1.36524	-1.19059	-1.60418	-8.0797	-6.56034	-8.26701	-7.69204	-6.42122	-7.90268	-7.67664	-8.16976	-8.71052	-8.04303
A0A2R8VHQ8			-4.63562	-6.20811	-6.02604	-6.28734	-4.33729	-5.10721	-7.09221	-5.2463	-7.20057	-4.68103	-3.87161	-3.46054	-4.47335	-4.42133	-4.00522	-2.56149	-1.24072	-1.52201	-2.92266	-2.13254
A0A2R8VHS7			-7.02559	-4.9086	-5.69328	-5.04052	-6.30328	-7.60099	-5.34218	-5.83719	-7.1764	-5.18979	-3.69299	-4.03962	-3.33442	-4.05191	-3.63553	-4.18716	-4.7972	-4.47494	-4.76241	-4.19828
A0A2R8VHU8			-2.13109	-1.88999	-2.62165	-1.4503	-2.02083	-1.67831	-1.78369	-1.58028	-1.91719	-2.22002	-1.2895	-1.27725	-1.57039	-1.53437	-1.11442	-2.49883	-2.44216	-2.28423	-2.54869	-2.33845
A0A2R8VHV1	239510	Phf20l1	-3.06872	-3.37929	-3.5868	-2.39794	-2.283	-3.80065	-2.72085	-2.39776	-3.00072	-2.54867	-7.15105	-8.90854	-7.99499	-8.43937	-8.75386	-7.83453	-7.54249	-6.85473	-6.98943	-7.15543
A0A2R8VHV8	54003	Nell2	-0.80435	-0.985114	-0.986861	-0.687733	-0.991685	-0.659462	-0.98065	-1.02148	-0.868031	-0.91632	-1.95333	-1.63229	-2.07492	-1.89747	-1.65628	-1.12863	-0.977775	-1.11129	-1.23076	-1.09909
A0A2R8VHX0	246277	Csad	-4.06927	-3.95175	-4.35046	-4.24837	-5.51642	-6.6578	-5.2913	-5.70346	-5.70761	-9.38849	-3.7151	-3.88161	-2.3189	-2.55741	-3.062	-6.63797	-8.59888	-8.34812	-6.70711	-7.6094
A0A2R8VI05	54152	Dnal4	-0.671648	-0.572633	-0.424759	0.167129	0.159231	-0.881063	-0.530703	-0.35987	-0.0967047	-0.396015	-6.57947	-6.54064	-6.91665	-6.93034	-6.35788	-6.69953	-6.53326	-6.54113	-7.12714	-6.79751
A0A2R8VI39	22122	Gfus	-5.22131	-4.74843	-5.03474	-4.3698	-4.66522	-6.63523	-4.42335	-4.86121	-4.87421	-5.45519	-0.431085	-1.10737	-0.0374132	-0.697313	-0.522255	-0.172003	-1.03778	-0.666364	-0.822571	-0.649603
A0A2R8VI68			-3.25664	-3.62867	-3.6573	-3.7119	-3.44834	-3.96222	-3.71359	-4.16528	-3.78243	-3.06149	-7.73924	-6.48999	-7.17854	-7.28623	-6.44172	-5.57743	-5.74371	-6.23287	-7.25916	-6.29604
A0A2R8VI76	105835	Sgsm3	-1.26885	-1.10965	-0.642147	-1.12403	-1.20746	-0.571597	-0.872693	-0.680535	-0.778703	-0.681147	-3.93495	-3.55183	-3.88827	-3.71689	-3.60491	-3.27046	-3.17443	-3.40032	-3.32833	-3.34052
A0A2R8VI79	268859	Rbfox1	-1.12512	-1.01758	-0.403757	-1.05826	-1.09841	-1.85404	-0.904169	-0.878294	-1.22896	-1.22052	-8.11404	-6.74523	-7.05484	-7.28754	-6.34551	-5.77218	-6.52001	-7.10452	-7.73318	-6.95457
A0A2R8VI88			-6.95747	-5.14145	-6.56936	-9.34473	-5.26828	-4.50299	-6.87958	-5.14686	-6.52792	-5.48665	-4.41502	-3.58711	-3.52444	-3.85019	-4.22073	-3.47286	-3.32461	-3.24068	-4.18602	-3.92509
A0A2R8VJV3			-0.299956	0.346248	-1.22059	1.01894	1.39092	0.723058	0.404643	0.940967	0.720096	1.55298	-6.67742	-5.92315	-7.4296	-7.54446	-5.76915	-7.25109	-6.54942	-6.48392	-8.81052	-7.25269
A0A2R8VJW0			-5.83128	-4.96025	-5.39127	-4.69093	-5.81576	-6.2785	-4.1411	-4.92899	-5.00603	-5.33492	1.45965	1.27031	2.07744	1.55699	1.85186	2.84581	1.83143	2.0365	2.11317	2.34151
A0A2R8VJW4	78785	Clip4	-1.69687	-5.18125	-2.7096	-3.26762	-4.05284	-2.8262	-1.01008	-0.727648	-2.55905	-1.66861	-6.70225	-9.00646	-6.72371	-7.16158	-8.87175	-7.60702	-7.89848	-7.69827	-5.7997	-7.02788
A0A2R8VK72			-3.21178	-3.30943	-3.61535	-2.37953	-2.78459	-4.09182	-3.48242	-3.44681	-3.50758	-3.39339	-1.74542	0.162861	-1.28613	-1.39526	0.666075	-2.82243	-3.09237	-3.70887	-5.58859	-3.91568
A0A2R8VK76	94230	Cpsf1	-0.423973	-0.338156	-0.397072	-0.362873	-0.522173	-0.423948	-0.461545	-0.49469	-0.563799	-0.487717	-1.90718	-1.80525	-1.86972	-1.84515	-1.80499	-1.64732	-1.66745	-1.69611	-1.6711	-1.64487
A0A2R8VKG2	241589	D430041D05Rik	0.29369	0.0380039	0.455655	-0.169407	0.405029	-0.580763	-0.332457	-0.144667	-0.144775	-0.414506	-7.32516	-5.62347	-6.34411	-6.45206	-5.34097	-6.70955	-7.23797	-7.91144	-8.92875	-7.97647
A0A2R8VKI0			-0.765074	-0.532621	-5.4943	-2.40921	-1.23159	-0.498931	-0.600524	-1.48981	-1.30302	-1.36724	-8.41909	-7.00516	-7.34564	-8.19111	-6.69087	-5.61314	-6.52307	-6.07457	-8.72453	-6.61061
A0A2R8VKL5	207214	Larp4	-1.39025	-1.51713	-1.31683	-1.3391	-1.28667	-1.45626	-1.94298	-1.56789	-1.87876	-1.58483	-3.4013	-3.70548	-3.80656	-3.6679	-3.85729	-3.4548	-3.05697	-2.99763	-2.85176	-3.05707
A0A2R8W6G8			-6.2115	-4.78997	-5.68905	-5.71063	-5.24861	-6.66639	-5.84723	-5.56862	-5.84163	-7.28011	-3.65618	-3.81384	-3.04815	-3.4793	-3.37166	-2.32281	-3.19594	-2.82065	-2.86338	-2.9088
A0A2R8W6P0	16423	Cd47	-0.376409	-0.397324	-1.06445	-1.01355	-0.361708	-0.0810058	-0.124131	-0.193972	-0.260716	0.0674714	2.35344	2.24416	2.50529	2.28337	2.16997	3.39505	3.32981	3.49128	3.19476	3.35911
A0A2R8W6S4			-6.30255	-8.66734	-5.03203	-6.92176	-6.82759	-5.90029	-5.77348	-5.76708	-4.24539	-5.71973	-0.728309	-0.645027	-0.852783	-0.27581	-0.688199	-0.636128	-0.40375	-1.18906	-0.24619	-1.04034
A0A2R8W6V9	24050	Septin3	0.602546	0.294801	0.0219813	1.06781	0.524331	0.721034	0.836165	1.00302	0.612648	0.870393	-7.4285	-5.87324	-7.10836	-7.09176	-5.54364	-7.42715	-7.5492	-8.07088	-9.38192	-8.13655
A0A2R8W6X1	16581	Kifc2	-2.3476	-2.41344	-1.38578	-2.11708	-2.20686	-2.24986	-2.42695	-2.2097	-2.09758	-2.13588	-7.24033	-6.11638	-6.94856	-6.70368	-6.05738	-5.44398	-5.43355	-6.03437	-6.34135	-5.98629
A0A2R8W6X1	16581	Kifc2	-4.67006	-4.32614	-5.15945	-5.72948	-6.36713	-6.92078	-6.05066	-5.556	-10.4981	-3.8693	-3.47022	-3.29009	-2.44753	-3.41412	-3.57945	-3.73088	-3.89238	-3.97929	-4.30059	-3.26599
A0A2R8W6X5			-4.32302	-4.92059	-4.52599	-5.61124	-7.57257	-6.11046	-4.80436	-6.58597	-6.06381	-7.2873	-9.7878	-6.81929	-6.94677	-6.97267	-6.20568	-5.0977	-7.35689	-8.56484	-7.9483	-7.30354
A0A2U3TZ52			-6.53427	-8.05462	-5.50147	-7.02692	-4.85768	-5.24385	-8.58575	-7.11022	-5.71854	-5.17682	-3.6455	-3.61321	-5.72696	-4.53856	-4.67174	-4.97577	-2.37042	-2.94267	-3.50923	-3.90367
A0A338P673			-6.4954	-8.23665	-4.45805	-4.64869	-7.89934	-3.52748	-5.67848	-4.84714	-5.12991	-4.73912	-5.94311	-6.13302	-8.01572	-6.26091	-6.67185	-9.57809	-7.63985	-8.45478	-6.38577	-7.79428
A0A338P675			-0.245595	0.0215004	0.0687729	-0.220768	-0.660101	-0.215965	0.328047	0.34838	-0.523549	-0.017895	-6.27749	-6.67332	-5.99453	-6.19806	-6.60491	-5.79542	-6.12503	-5.99377	-5.4184	-5.69376
A0A338P685			-1.89028	-2.06381	-1.90428	-2.07841	-3.78394	-1.10204	-0.946989	-1.73575	-2.16825	-1.39795	-2.03306	-1.60451	-1.49727	-1.33012	-1.65577	-0.351577	-0.748783	-1.02416	-0.0381532	-0.262763
A0A338P697	208146	Yeats2	-6.44704	-5.8767	-4.57347	-5.69658	-6.36476	-5.03539	-5.61963	-6.44812	-4.73188	-4.76618	2.46534	2.73957	2.04563	2.71286	2.34607	1.63155	2.15895	1.78041	2.5488	1.97381
A0A338P6B4	245841	Polr2h	-1.49653	-1.08904	-1.11487	-0.980148	-1.02756	-0.538699	-1.14073	-0.723377	-0.947151	-0.876263	-5.66856	-6.6006	-6.45745	-6.26892	-6.81733	-8.36606	-7.80118	-7.4436	-6.94257	-7.54453
A0A338P6B7	75777	Ttc23l	1.07317	0.61728	2.09022	-0.418467	0.945226	1.23185	0.108855	0.599799	0.608364	1.03338	-7.87228	-8.32057	-7.86676	-7.61463	-8.90491	-8.69388	-8.26066	-8.41461	-7.39615	-8.37832
A0A338P6D4	77446	Heg1	-10.7513	-4.79328	-4.80914	-7.40448	-4.78124	-5.46895	-7.12996	-5.28072	-5.12818	-4.30511	-4.35747	-3.66937	-5.23452	-4.94185	-4.13949	-6.68426	-5.41999	-5.35037	-6.71218	-6.49421
A0A338P6E5	13385	Dlg4	0.241757	0.106268	-0.369611	0.327697	0.457361	0.117195	-0.174635	-0.0141336	-0.00549968	-0.0483753	2.98623	2.87357	2.64715	2.6659	2.85798	1.61947	1.87144	2.00348	1.63648	1.80587
A0A338P6E8	15361	Hmga1	-6.6099	-5.12918	-4.69193	-5.39897	-4.76726	-7.81273	-6.21988	-6.90708	-5.74453	-5.37506	-0.302622	-0.788682	-0.324887	-0.721564	-0.68945	-1.30779	-1.43835	-1.26996	-1.68375	-1.55673
A0A338P6F2	106326	Osbpl11	-3.36481	-3.47076	-2.42632	-3.70845	-4.45393	-3.16057	-3.47179	-3.74221	-3.76126	-3.66106	-1.77797	-1.1178	-1.25312	-0.917935	-1.24828	-1.09487	-1.31982	-1.80201	-0.870458	-1.2701
A0A338P6F7	19876	Robo1	-2.25888	-2.39523	-2.40453	-2.41175	-2.41555	-2.56564	-2.72652	-2.964	-2.51733	-2.71615	-2.00703	-2.03512	-2.07046	-1.98009	-2.10988	-1.60887	-1.55282	-1.55332	-1.44112	-1.54837
A0A338P6G0			-0.14628	-0.165467	0.331987	-0.130341	-0.222911	-0.18029	-0.198382	-0.192117	-0.216188	0.00732647	-1.67713	-1.44987	-1.58217	-1.5005	-1.4902	-1.34131	-1.31823	-1.50671	-1.39731	-1.41837
A0A338P6I7			-6.59676	-3.50363	-5.36446	-6.4032	-4.75882	-6.26135	-6.49662	-6.75353	-6.52098	-5.41613	-4.63196	-3.62162	-3.85306	-4.26449	-3.81298	-4.62262	-4.91191	-4.80725	-5.992	-5.18823
A0A338P6J0	23859	Dlg2	-6.51163	-8.09594	-7.08015	-6.85494	-8.1716	-5.9903	-5.98753	-6.68294	-6.49123	-5.40316	1.32674	1.63762	1.17207	1.4939	1.46629	0.338346	0.645337	0.185953	0.549887	0.604369
A0A338P6J0	23859	Dlg2	1.80054	1.13758	2.47577	3.15998	1.90445	2.46392	0.132144	0.812773	1.72781	0.71276	-7.27685	-6.05655	-8.6035	-7.27974	-6.30333	-7.25967	-5.89091	-6.62238	-6.74554	-6.74495
A0A338P6L0	16522	Kcnj6	-5.22758	-4.21479	-3.6989	-6.74406	-5.7081	-7.93567	-6.95364	-7.73613	-7.32734	-7.70203	-8.37622	-7.07883	-6.1417	-6.57597	-6.95511	-0.41569	-1.99295	-2.50735	-2.00395	-2.02984
A0A338P6P0	66863	Lztr1	-7.40429	-5.04125	-4.95088	-5.64537	-7.76613	-5.80123	-4.63166	-6.23126	-4.98441	-6.09698	-4.33366	-4.28477	-3.70803	-3.52625	-4.07781	-4.93569	-5.90412	-5.86759	-4.21541	-5.06957
A0A338P6P6	78618	Acap2	-6.09114	-5.70983	-8.47212	-4.70513	-6.77129	-5.43392	-5.11014	-7.25446	-4.73803	-6.33694	-0.350587	-0.525826	-1.07687	-0.878778	-0.299329	-0.906886	-0.998481	-0.4252	-0.825063	-0.440808
A0A338P6P6	78618	Acap2	-1.7643	-1.35854	-2.72418	-0.901333	-0.968728	-1.06331	-0.430045	-0.286957	-0.973161	0.0348096	-7.62192	-7.48376	-7.87961	-8.29023	-7.22302	-9.97719	-9.86759	-9.64092	-11.1084	-10.0027
A0A338P6R4			-5.80177	-4.92434	-4.43723	-6.10497	-4.89918	-4.80582	-7.42793	-4.92141	-7.64074	-6.00338	-4.03117	-3.54491	-4.41814	-4.00367	-4.09021	-4.05209	-3.00595	-3.2436	-3.24771	-3.44383
A0A338P6S3			-0.733277	-0.727126	-0.315559	-0.637014	-1.04705	-1.03636	-1.01405	-1.01999	-1.29316	-0.951295	-2.55636	-2.27163	-2.40362	-2.31949	-2.27839	-2.51928	-2.56353	-2.76353	-2.56628	-2.57162
A0A338P6U4	381038	Parl	-2.27885	-2.30702	-1.95874	-2.2818	-2.19391	-2.09654	-2.39777	-2.3407	-2.10117	-2.20143	-1.52573	-1.25754	-1.55667	-1.3986	-1.32633	-1.63801	-1.5084	-1.67351	-1.68329	-1.69508
A0A338P6U8	239985	Arid1b	-1.97963	-1.8064	-1.64291	-1.58732	-1.96877	-1.79462	-2.0285	-1.99683	-1.93687	-2.0035	-2.59999	-2.34818	-2.7136	-2.5276	-2.35827	-2.49728	-2.37813	-2.49934	-2.45139	-2.44625
A0A338P6W1	19647	Rbbp6	-8.70322	-5.54963	-4.48656	-5.51964	-6.16449	-6.49766	-7.08188	-5.1873	-5.9027	-8.8432	-2.84685	-2.47534	-3.09518	-2.51571	-1.99355	-4.37606	-4.54162	-4.59504	-3.75109	-4.60825
A0A338P6W3	22129	Ttc3	-6.97774	-4.45952	-4.20397	-4.80463	-4.70676	-5.88121	-5.96345	-6.37112	-4.77164	-4.83478	-2.64252	-2.71456	-3.36626	-3.0613	-2.9174	-2.40963	-1.83088	-1.75036	-1.90274	-2.08098
A0A338P6X2			-1.89502	-1.5268	-2.21593	-1.86907	-2.50816	-0.961927	-1.9973	-2.09243	-2.54454	-1.68031	-4.9455	-7.48936	-6.29969	-6.05643	-8.14644	-9.66962	-8.7851	-7.79126	-5.89634	-7.57449
A0A338P6X5	13682	Eif4a2	-2.90516	-3.62651	-4.70172	-3.1547	-3.5269	-2.82933	-2.85546	-3.03526	-2.97601	-3.65682	-9.41729	-9.93665	-9.69872	-9.77016	-9.81626	-6.50648	-6.5618	-6.18776	-6.22349	-6.23114
A0A338P702	22195	Ube2l3	-5.21289	-3.81589	-4.79565	-5.46652	-5.41894	-7.43513	-5.80779	-7.24604	-6.97293	-5.60549	-8.04184	-7.39712	-6.69886	-7.37569	-7.27506	-0.0705854	-1.11975	-1.1654	-1.53618	-0.87353
A0A338P711	100037283	Rnaset2a	-5.61515	-7.00608	-6.14381	-6.07631	-8.87627	-5.19851	-5.13842	-7.40517	-5.88843	-5.28301	-2.25942	-1.20472	-1.81488	-1.1674	-1.43842	-3.15675	-3.38095	-4.13799	-2.90037	-3.09003
A0A338P721	67374	Jam2	-3.47231	-3.61041	-2.99082	-1.86186	-4.70002	-4.96113	-3.51648	-4.75876	-4.05864	-4.87455	-2.52396	-2.37342	-2.44125	-2.21943	-1.91791	-5.28534	-5.85442	-6.06013	-5.21195	-5.37074
A0A338P730	94112	Med15	-6.42222	-6.78327	-6.6271	-5.04549	-6.7362	-8.78651	-4.98738	-5.33154	-7.50143	-5.55072	-4.6305	-7.25144	-4.83878	-5.99436	-6.61077	-6.01397	-6.67689	-5.7922	-5.18616	-5.37951
A0A338P785			-5.07061	-7.99072	-5.58498	-6.5057	-6.3219	-5.00094	-7.66729	-6.29534	-5.74183	-8.48144	-0.952902	-0.249147	-1.49032	-0.286157	-0.489017	-0.613687	0.136043	-0.631546	0.334737	-0.601339
A0A338P786	22195	Ube2l3	-1.09966	-1.43079	-0.829852	-0.155416	-1.60066	-0.111646	-1.72414	-1.47355	-1.17064	-1.50051	-7.20444	-6.59616	-8.11203	-7.19503	-6.82195	-7.18693	-6.30408	-6.68802	-6.34484	-6.54426
A0A338P7B7	100040531	Dynlt1f	-1.79336	-2.30708	-0.244052	-0.761675	0.469846	-11.188	0.86939	-1.36081	-1.80197	-0.546929	-8.35952	-9.65107	-4.80539	-8.63845	-7.10744	-2.28806	-6.55237	-6.32925	-8.84161	-6.36878
A0A338P7C9	77106	Tmem181a	-4.46346	-0.959021	1.11928	-0.711763	-0.940076	-1.39056	-1.31708	-0.439299	0.104362	-0.282518	-1.71768	-1.50355	-2.51991	-1.98773	-1.47506	-2.21519	-1.55721	-1.82977	-1.63543	-2.08955
A0A338P7D7			-2.38053	-2.00782	-3.2088	-2.35768	-1.67586	-3.6462	-0.85866	-1.14066	-2.14435	-1.2769	-7.31617	-7.6266	-6.33367	-7.6125	-6.95105	-6.9486	-8.10217	-7.70387	-9.01122	-7.89514
A0A338P7H3			-6.1464	-5.66378	-8.93857	-7.60727	-6.63974	-4.55413	-6.35152	-5.92929	-7.01665	-6.49805	-0.458706	-0.227267	-0.330888	-0.520996	-0.509591	0.301202	0.38602	0.925373	0.175249	0.658817
A0A338P7L8	68942	Chmp2b	-2.02178	-2.03985	-5.55244	-2.41168	-2.1052	-2.0641	-1.54199	-2.07068	-2.17084	-2.37754	-0.469307	-1.18441	-0.597657	-1.3059	-0.902978	-0.837613	-1.19259	-0.248235	-1.50423	-0.672096
A0A384DV92	23984	Pde10a	-0.176503	-0.327032	0.157091	-0.566088	-0.499907	-0.00503374	-0.185824	-0.120163	-0.281411	-0.0958794	-2.35753	-2.16458	-2.12826	-2.05478	-2.25475	-2.19066	-2.23932	-2.41894	-2.12085	-2.27579
A0A3B2W3F6	106633	Ift140	-7.22127	-7.19217	-3.96804	-5.67262	-5.21369	-7.93431	-5.9964	-4.94103	-5.29053	-5.80607	-2.43826	-3.19981	-2.61703	-2.83887	-2.74678	-3.56504	-3.63443	-3.87038	-3.63847	-4.04229
A0A3B2W3F6	106633	Ift140	-4.21546	-5.69604	-4.22576	-3.76066	-4.03784	-4.50647	-3.34024	-2.61407	-3.46746	-3.3016	-8.05202	-7.14941	-7.82109	-8.00161	-6.59594	-6.33966	-6.49656	-7.11912	-8.24539	-7.22152
A0A3B2W3M7	15312	Hmgn1	-4.02023	-3.03355	-2.9436	-2.34577	-4.08396	-3.27026	-4.04567	-3.91793	-3.93451	-4.63697	-7.34911	-7.27923	-7.98171	-7.35533	-7.28666	-6.87246	-6.53534	-6.54813	-5.73558	-6.25535
A0A3B2W3W9	224647	Ilrun	-4.78112	-5.44959	-6.59646	-4.67355	-5.10645	-6.0912	-6.05107	-7.31233	-5.00919	-6.78037	-3.45408	-3.4388	-3.85483	-3.68156	-3.31521	-4.11687	-4.1348	-3.93594	-4.39624	-4.15902
A0A3B2W450	20630	Snrpc	-1.75937	0.0227817	-0.918922	-0.657676	-0.778263	-0.35253	-0.619437	-0.463132	-0.832821	-0.0470223	-8.22015	-6.31137	-7.72415	-7.71769	-6.15704	-6.14083	-6.25173	-6.7006	-8.13877	-6.84522
A0A3B2W458			-7.51664	-5.05624	-5.26267	-7.11202	-5.29578	-5.66865	-5.76414	-6.27512	-4.39043	-4.86902	-2.03471	-1.82722	-1.78854	-1.85874	-2.08902	-2.26527	-2.30519	-2.21048	-2.53634	-2.66439
A0A3B2W4D2			-4.80444	-5.07295	-8.40578	-4.92843	-5.94756	-4.54688	-4.53281	-4.931	-5.40535	-6.58298	-6.11705	-7.50742	-6.58246	-6.91163	-7.23563	-6.96912	-7.32385	-6.18089	-6.01953	-6.1668
A0A3B2W4I2			-9.25707	-5.19277	-4.70251	-5.96684	-5.65859	-5.17253	-6.90543	-5.23745	-5.57874	-5.70757	-3.21504	-2.98766	-4.39067	-3.68351	-3.2749	-3.21617	-2.06695	-2.02671	-2.02917	-2.5004
A0A3B2W7X3			-5.24306	-5.27685	-6.18987	-5.75645	-4.88951	-4.65699	-5.9734	-5.98126	-5.14313	-5.34949	-2.52004	-2.55057	-3.06751	-2.83649	-2.90193	-3.00581	-2.39327	-2.21625	-2.66545	-2.61977
A0A3B2W7X7			-3.8264	-4.21282	-3.08491	-5.4713	-5.23961	-5.56648	-5.11571	-6.08166	-4.8619	-6.67991	-8.80854	-9.72758	-7.87412	-7.85602	-9.86215	-7.49785	-8.4729	-8.35545	-6.009	-7.72233
A0A3B2WAQ7	224650	Anks1	-2.35952	-2.5661	-2.10675	-2.52287	-2.33452	-2.7013	-2.83957	-2.8316	-2.61627	-2.54002	-4.71609	-4.60133	-4.73235	-4.64356	-4.68532	-4.14351	-4.02259	-4.16467	-4.14364	-4.18374
A0A3B2WB82	56088	Psmg1	-3.12106	-3.09162	-3.11494	-2.71447	-2.45096	-1.46494	-2.81573	-2.06502	-2.75374	-0.950318	-6.73347	-7.66571	-8.15939	-7.86024	-8.23343	-9.59624	-8.16574	-7.87897	-7.98859	-8.21944
A0A3B2WBC6			-3.01415	-0.879164	-4.62105	-0.414614	-1.20398	-0.837392	-1.9211	-1.47319	-1.60018	-2.06473	-8.23721	-6.70748	-9.09217	-8.95834	-6.3013	-6.36188	-5.85702	-5.57556	-8.30551	-6.34262
A0A3B2WBD2			-5.15065	-4.82878	-3.86772	-4.8385	-4.18884	-5.97945	-5.77622	-5.31632	-5.62628	-4.73739	-1.93013	-1.96109	-2.04804	-2.12024	-2.05113	-3.1078	-2.80795	-2.96478	-3.23233	-3.14293
A0A3B2WBH9	21873	Tjp2	-3.80286	-3.92907	-3.38763	-2.10205	-4.37967	-4.63468	-4.43681	-4.64744	-4.67232	-4.99359	-0.135124	-0.0644173	-0.741886	-0.288813	0.14726	-3.52796	-3.30792	-3.46488	-2.98272	-3.10164
A0A3B2WBL1			0.470548	0.503353	0.400945	0.650729	0.314559	0.792106	0.284041	0.493337	0.360742	0.039316	1.94547	2.15839	1.81942	2.02766	2.15197	1.74389	1.85183	1.79845	1.89627	1.84421
A0A3B2WBM3			1.38012	1.18532	2.11344	-0.0184242	0.726013	1.18546	0.806255	0.502259	1.05811	0.764584	-7.82772	-8.08703	-7.30474	-7.1961	-8.43081	-6.4867	-6.72053	-6.82505	-5.61817	-6.55013
A0A3B2WCD2			-2.28803	-2.40505	-2.47045	-2.34934	-1.98597	-2.33405	-2.92383	-2.80016	-2.3621	-2.64514	-2.70921	-2.82151	-3.09401	-2.92319	-2.96515	-3.27155	-2.90663	-2.85139	-2.97186	-3.05723
A0A3B2WCD8	16549	Khsrp	0.688125	0.640227	0.424084	0.45525	0.931392	0.827544	0.339972	0.6206	0.649319	0.447806	1.90251	1.94515	1.77843	1.83043	1.87393	0.672607	0.841879	0.879592	0.670796	0.705631
A0A3B2WCI9	74199	Vit	-2.76808	-2.83516	-2.96156	-1.92141	-2.88424	-2.2667	-3.2417	-3.23335	-3.07145	-2.57904	-1.91543	-1.84689	-2.84441	-2.34597	-2.07545	-5.58231	-4.74676	-4.79735	-4.87416	-4.82921
A0A3B2WCL5	71810	Ranbp3	-0.913995	-0.665398	-0.118454	-0.609549	-0.462891	-0.673025	-0.728753	-0.591405	-0.142813	-0.955968	-2.29586	-2.11032	-2.26778	-2.12271	-2.0481	-2.69057	-2.7371	-2.86548	-2.75037	-2.91314
A0A3B2WCS4			-1.50832	-0.769225	-1.2476	-0.478912	-1.21788	-1.62746	-0.773139	-1.08392	-0.763276	-2.28718	-5.27101	-8.84116	-6.48138	-6.64131	-8.85399	-9.05781	-9.03187	-7.57826	-5.31388	-7.43698
A0A3B2WD93			-6.54662	-4.85259	-5.11734	-4.98294	-5.27413	-5.9079	-6.72981	-6.34819	-6.55176	-5.59727	-1.21915	-0.919441	-1.91077	-1.5945	-1.14316	-1.88532	-1.14172	-1.15882	-1.55205	-1.35316
A0A3B2WDB3	225010	Lclat1	0.352346	0.409188	-0.540067	0.382784	0.167877	0.348135	0.577035	0.230079	0.287749	0.395103	0.142625	0.217188	0.199566	0.0405681	0.312813	0.360659	0.214542	0.361151	-0.040323	0.325484
A0A3F2YNL8			-1.40981	-1.52235	-1.42978	-1.64015	-2.05901	-1.07106	-1.29501	-1.56224	-1.52458	-1.41602	-6.65034	-7.28797	-6.83603	-6.70819	-7.48625	-6.20984	-6.11554	-5.93775	-5.05398	-5.69726
A0A3Q4EC00			-0.540073	-0.292865	-2.03525	0.932878	-1.02378	-0.777455	-0.196535	-0.696451	-1.20944	-0.741178	0.903756	0.621551	0.315187	0.215681	0.924748	-2.17564	-2.1246	-1.71714	-2.17841	-1.60752
A0A3Q4EC24	56462	Mtch1	1.94066	1.71676	1.68673	1.51957	1.76626	1.66457	1.64183	1.63028	1.51757	1.79953	0.917025	0.974632	1.05481	0.982769	0.926692	1.52819	1.49773	1.46519	1.38759	1.4636
A0A3Q4EC50	69456	Commd10	-1.69643	-1.13624	-0.172871	-1.12617	-1.55222	-2.30575	-1.77419	-1.72528	-1.70035	-2.51333	-6.16672	-6.454	-5.94484	-5.88319	-6.30837	-7.51689	-7.88703	-7.914	-6.98103	-7.63878
A0A3Q4EGJ3	225187	Ankrd29	-4.32209	-4.52162	-3.17448	-4.18806	-4.8976	-4.05946	-4.6144	-4.68971	-4.51653	-4.16522	-7.22912	-6.45575	-7.16272	-6.67238	-6.6441	-7.03037	-6.79552	-7.38262	-6.87574	-7.056
A0A3Q4EGJ3	225187	Ankrd29	-5.31142	-8.09028	-5.06793	-5.88665	-6.04767	-6.23515	-5.59133	-4.47832	-4.69187	-7.41072	-2.2416	-2.07591	-1.89868	-1.66454	-1.48779	-3.52504	-4.02593	-4.6503	-3.93888	-4.45807
A0A3Q4EGK0			-4.30476	-4.23083	-6.33826	-4.70821	-5.35701	-5.36678	-5.75679	-5.81514	-6.55209	-7.18927	2.77532	2.86682	3.06239	2.93257	3.05375	2.53084	2.05053	2.42629	2.42397	2.59456
A0A3Q4EGL0			-5.31695	-4.86489	-4.37881	-4.45936	-6.15363	-6.72467	-5.42295	-6.19173	-6.50132	-5.78951	-2.12862	-0.0734464	-0.886408	-0.958081	0.399206	-6.04773	-6.95762	-7.81736	-8.32093	-7.233
A0A3Q4EGL6	11692	Gfer	-1.624	-0.888014	-2.83246	-1.30719	-1.16966	-1.38064	-0.0517258	-0.283623	-0.917639	-0.77442	-6.32693	-7.34059	-6.21901	-6.98649	-6.99382	-7.59586	-8.15411	-7.35979	-7.83624	-7.52879
A0A3Q4EGQ9	225028	Map4k3	-1.45566	-1.51474	-0.971944	-1.76331	-1.61195	-1.6034	-1.70764	-1.75979	-1.58042	-1.63014	-1.32343	-0.981039	-1.04108	-0.953763	-1.04101	-0.672249	-0.768878	-1.00249	-0.814038	-0.903047
A0A3Q4EGR2			-4.9941	-7.18321	-4.91773	-7.32862	-3.65675	-4.83093	-8.13517	-6.81149	-5.48594	-3.99936	0.621798	2.1269	-0.283705	0.522911	1.03918	-3.86428	-1.70939	-2.80188	-4.62321	-3.91741
A0A3Q4EGW0			-4.11377	-3.45007	-4.10423	-3.56122	-3.6638	-3.68556	-3.39692	-3.37305	-3.69042	-3.33206	-2.894	-2.95409	-2.95261	-3.12741	-2.85921	-3.50116	-3.53748	-3.36354	-3.7285	-3.45076
A0A3Q4EGY1			-3.20516	-3.00424	-3.44826	-3.12789	-2.73717	-3.0493	-2.87763	-2.89191	-2.71597	-2.81353	-6.13147	-6.20219	-6.17224	-6.32335	-6.1434	-7.49848	-7.51759	-7.38295	-7.80546	-7.58476
A0A3Q4EH04			-8.95766	-4.80228	-5.56336	-4.70775	-6.81836	-5.74134	-5.19072	-4.85277	-5.34374	-6.32568	1.38893	1.54182	0.977397	1.20658	2.03611	1.90347	1.67363	1.98249	2.30988	2.15023
A0A3Q4EH62			-2.93185	-2.93585	-3.46303	-2.6501	-2.27407	-2.95861	-2.29831	-2.0218	-2.6356	-1.8192	-6.92503	-6.28202	-6.72162	-7.11116	-6.00542	-5.77493	-5.86948	-5.98876	-7.4224	-6.29279
A0A3Q4EHN7			-5.29309	-6.53838	-4.38773	-6.81957	-4.9861	-5.26692	-5.31232	-4.52525	-4.31706	-5.21905	-2.76913	-2.64019	-2.2145	-2.2347	-2.68106	-1.58226	-1.75601	-2.19357	-1.91725	-2.34377
A0A3Q4EHV9	78798	Eml4	0.89124	0.429149	0.535816	0.411938	0.632137	0.873451	0.790828	0.8176	0.503329	1.65863	-7.31748	-4.78279	-6.3493	-6.38514	-4.62204	-6.87387	-7.09442	-8.07951	-9.83982	-8.13621
A0A3Q4EHZ1	74157	Cmtr1	-5.18937	-4.77656	-5.40003	-6.59896	-5.30358	-4.9018	-5.85857	-4.93606	-5.8895	-6.84293	-2.29289	-1.93864	-1.44212	-1.5601	-1.95921	-1.16167	-1.71101	-1.64601	-1.32778	-1.63496
A0A3Q4EI12	19330	Rab18	-3.32786	-3.43389	-3.21841	-3.94831	-3.43948	-3.75825	-3.45966	-3.66948	-3.55107	-3.28892	1.27177	1.23413	1.63819	1.464	1.17688	1.59739	1.38234	1.34446	1.4346	1.38139
A0A3Q4EIC8	22300	Vmn2r123	-7.93073	-5.10405	-6.33327	-6.00683	-3.55947	-6.51052	-6.14706	-6.04506	-4.58647	-3.22641	-4.83255	-1.36138	-4.36018	-4.75714	-1.06581	-3.06033	-2.7539	-3.61536	-8.39099	-5.01827
A0A3Q4L2Q3	67440	Mtpap	-6.88532	-3.96754	-7.02247	-6.17475	-5.56805	-6.28424	-5.46257	-7.8881	-4.33119	-6.34139	-2.53801	-2.73591	-2.14588	-2.49779	-2.66843	-1.51226	-2.35793	-1.56184	-1.97263	-1.89935
A0A3Q4L2S1	26426	Nubp2	-5.19795	-5.45361	-4.75401	-6.09704	-4.99913	-7.50969	-5.16538	-4.75674	-6.79852	-4.81747	-2.65237	-3.33757	-1.56178	-2.6898	-3.02717	-1.54977	-2.42549	-2.31062	-2.52516	-2.20489
A0A3Q4L393	225027	Srsf7	0.742207	-0.0659869	-2.50076	1.10229	-0.543695	0.237482	0.0476802	-0.626575	-0.453671	-1.04717	-7.61907	-6.30469	-7.61568	-7.54877	-5.8741	-6.35672	-6.58999	-6.65333	-8.06673	-6.65371
A0A452J888	106861	Abhd3	-4.16831	-3.98199	-4.10199	-2.0079	-4.63408	-4.48113	-3.42987	-4.05314	-4.0143	-4.25704	-1.68845	-1.2797	-2.00285	-1.82534	-0.784618	-3.99589	-4.16358	-4.30079	-4.42898	-3.95077
A0A452J893	106947	Slc39a3	-6.18655	-5.04006	-5.7247	-4.72229	-4.60908	-5.03294	-5.40162	-4.40032	-4.77517	-5.93885	-2.71751	-2.7795	-3.28162	-3.2066	-2.51072	-1.54217	-1.32596	-1.04512	-1.62034	-1.45866
A0A452J8F8	396184	Flrt1	-3.26333	-3.44707	-1.74696	-3.34224	-3.315	-3.60362	-3.56308	-3.37137	-3.25649	-3.4614	-3.91283	-3.53867	-3.60503	-3.38408	-3.57402	-2.83074	-2.91007	-3.36957	-2.79432	-3.15768
A0A494B870	270893	Tmem132e	-2.59922	-2.93855	-1.70341	-2.6876	-3.2476	-3.58971	-3.57738	-3.63003	-3.5591	-4.03099	-6.39999	-7.01642	-6.45733	-6.21082	-7.11775	-6.88954	-6.93172	-6.9635	-5.60114	-6.58355
A0A494B8Y8			-1.10909	-1.08108	-0.888142	-0.588091	-1.01858	-1.61964	-0.715798	-0.830676	-0.978807	-1.078	-4.76822	-4.93089	-4.66606	-4.85276	-4.67584	-6.1843	-6.46673	-6.42923	-6.44847	-6.35313
A0A494B909	26378	Decr2	-7.12909	-5.07397	-4.81577	-5.11039	-4.82867	-5.87361	-5.46789	-4.7128	-5.30838	-4.44731	-2.0348	-1.79996	-2.37377	-2.48574	-1.67516	-2.17399	-1.83951	-1.8627	-2.71279	-2.22255
A0A494B945			-4.43682	-4.32484	-6.74493	-4.70174	-4.83669	-4.79672	-4.61578	-4.72979	-5.6359	-5.10118	3.07727	2.6919	3.07528	2.60336	2.83997	2.96835	2.74398	3.33741	2.65545	3.22169
A0A494B945			-1.25136	-1.32719	-1.48931	-0.899464	-1.59499	-1.21746	-1.60023	-1.67827	-1.34962	-2.22967	-6.33564	-5.84632	-6.38313	-6.09841	-5.73806	-7.34579	-7.38786	-7.52751	-7.48292	-7.43324
A0A494B946			-5.32525	-4.49519	-4.00394	-4.56555	-4.89211	-6.6594	-5.47033	-5.60183	-6.65834	-4.2312	-1.79958	-2.2607	-1.77555	-2.16745	-2.31591	-1.24683	-1.17725	-1.13167	-1.14413	-0.97223
A0A494B952	66307	Isoc1	-8.79278	-5.75877	-4.69196	-5.25994	-6.05965	-4.65468	-7.19007	-5.6096	-5.35473	-6.34988	0.766474	1.51704	-0.833487	0.478539	1.21487	-0.756988	0.744424	0.432465	0.676882	0.116568
A0A494B953	83814	Nedd4l	-0.0928007	-0.25331	0.210038	-0.117773	-0.230337	-0.197694	-0.168657	-0.122812	-0.181348	-0.142572	-0.923926	-0.829655	-0.859047	-0.796661	-0.833847	-1.16032	-1.16945	-1.3014	-1.13607	-1.21514
A0A494B968			-3.42609	-2.6559	-4.6381	-5.18541	-1.56545	-6.05242	-1.35526	-2.39771	-2.29127	-2.27189	-1.91861	-6.82018	-1.19698	-3.68007	-6.42505	-4.27441	-5.95686	-3.66237	-3.2171	-4.26191
A0A494B972	225861	Snx32	-1.75278	-1.51683	-1.32312	-1.99811	-2.56172	-1.70728	-2.06172	-2.20155	-1.97255	-3.26388	-7.48201	-5.73261	-6.4014	-6.11921	-5.49573	-3.80752	-4.57133	-5.21125	-5.07245	-4.82645
A0A494B973			-5.49623	-8.22248	-5.56306	-4.49454	-6.45608	-7.14161	-5.93754	-4.84122	-5.83417	-8.0314	-2.62461	-3.44945	-3.18618	-2.91863	-2.69056	-3.06299	-3.23319	-3.45466	-2.42309	-3.08917
A0A494B9B2	81500	Sil1	-5.04765	-6.15829	-5.96109	-5.68233	-4.44418	-5.65826	-7.21013	-6.61957	-6.20778	-5.35233	-0.374766	-0.401387	-1.42889	-1.09616	-0.898252	-2.21579	-0.91641	-1.01166	-1.94805	-1.63385
A0A494B9B9	66072	Sdhaf2	-4.57687	-4.13517	-3.40164	-2.60462	-3.99726	-4.36072	-4.60345	-4.89734	-4.08215	-3.59253	-7.2718	-6.20744	-7.98532	-7.40948	-6.20288	-6.46027	-5.74592	-6.294	-6.98109	-6.34088
A0A494B9F5			-5.97	-8.91231	-5.47793	-6.19557	-6.98351	-7.74026	-4.90164	-5.68746	-5.11519	-4.75817	-5.98829	-7.26743	-6.01683	-6.32975	-6.94441	-3.18778	-3.45677	-3.77673	-2.92698	-3.40416
A0A494B9H1	81500	Sil1	-3.32986	-3.12293	-2.66352	-2.87998	-2.92847	-3.50803	-3.93335	-3.52628	-3.7428	-3.39895	-5.69164	-4.91257	-5.75078	-5.53971	-4.92923	-6.01352	-5.74201	-6.10593	-6.55812	-6.18094
A0A494B9L0	54194	Akap8l	-0.379904	-0.386757	0.0290314	-0.462399	-0.306068	-0.31386	-0.442733	-0.0993291	-0.415457	-0.461531	-1.57037	-1.38841	-1.43794	-1.3976	-1.37812	-1.25397	-1.28207	-1.41579	-1.33517	-1.38799
A0A494B9M7			-5.36792	-5.26741	-5.16771	-5.37079	-6.29053	-6.83758	-7.21624	-6.80978	-9.98772	-4.05983	-3.02142	-3.46363	-3.59523	-3.75748	-4.1686	-6.23196	-5.08211	-5.14217	-5.15309	-4.75677
A0A494B9P5			-5.03253	-7.39423	-5.42731	-6.049	-5.16188	-7.08454	-5.76441	-6.9653	-4.00276	-5.82156	-2.68124	-2.81712	-2.54461	-2.56869	-2.6549	-2.15557	-2.3984	-2.77226	-2.94703	-3.01444
A0A494B9Q5			-7.18424	-5.48891	-4.61458	-8.10303	-6.62921	-6.053	-5.23036	-6.43517	-5.18636	-4.07879	-4.56669	-4.30777	-3.32096	-3.65845	-4.699	-3.51606	-4.14606	-4.38464	-3.78493	-4.17871
A0A494B9R5	57773	Wdr4	-3.47613	-3.17132	-2.89171	-2.75457	-3.6267	-2.87476	-3.42165	-3.41175	-3.42974	-3.18243	-5.61668	-5.34477	-5.96827	-5.58808	-5.46006	-5.77616	-5.41875	-5.58911	-5.32998	-5.43489
A0A494B9S6			-4.50339	-4.7127	-3.57828	-4.30378	-4.17833	-8.49766	-7.51198	-7.08484	-7.80881	-7.45932	-3.29257	-3.00036	-2.8467	-3.09657	-2.72468	-1.58004	-1.90581	-2.21017	-2.43324	-2.15333
A0A494B9V8	72351	Ptar1	-5.74311	-6.91661	-6.58404	-5.05385	-5.98519	-5.7684	-4.96248	-4.96644	-3.96827	-7.28648	-4.95581	-3.54206	-4.44106	-4.28529	-2.64481	-4.11124	-4.97278	-5.47625	-6.24477	-5.50316
A0A494B9W4			-6.54665	-4.51345	-4.46593	-6.31861	-4.82026	-5.32086	-5.96585	-4.30913	-5.89627	-6.03729	-3.68217	-3.57631	-3.25997	-3.422	-3.5849	-2.18451	-2.34856	-2.23743	-2.14201	-2.44497
A0A494B9X3	76952	Nt5c2	0.0648167	0.0526687	-0.730343	-0.424598	-0.058225	0.231434	0.267814	0.202488	-0.0462568	0.279559	-0.188902	-0.271464	-0.0262486	-0.254572	-0.283944	1.1441	1.02064	1.19342	0.914463	1.12098
A0A494B9Y5			-5.63339	-7.8179	-7.31623	-4.96209	-5.27592	-6.85656	-5.15935	-7.09898	-4.05069	-3.34494	-2.49524	-3.13043	-3.77814	-3.88938	-3.10133	-9.50283	-8.65772	-8.66608	-10.2457	-9.2569
A0A494B9Y8			-4.77987	-4.80088	-5.9277	-5.62824	-4.74381	-4.44493	-5.27787	-4.77188	-4.86872	-6.21737	0.244359	0.391349	0.478347	0.439883	0.450327	-0.404774	-0.645316	-0.426394	-0.625391	-0.642934
A0A494B9Y9	81909	Zfpl1	-4.49589	-4.53869	-8.37476	-5.21852	-5.29227	-5.58352	-5.85458	-5.79041	-7.39704	-6.51883	-3.56505	-4.1374	-3.67808	-4.29942	-4.02102	-2.7679	-2.93457	-2.0211	-3.02907	-2.22317
A0A494B9Z0			-6.35389	-6.80137	-4.75992	-7.10871	-4.93549	-5.36614	-7.40594	-6.40397	-4.31254	-7.36137	2.81146	3.12777	2.38727	3.21193	2.78326	1.50971	2.14879	1.74201	2.16849	1.18269
A0A494B9Z5			-2.80128	-2.77253	-2.31844	-2.48641	-3.35018	-2.74985	-2.45416	-2.716	-2.9448	-2.48296	-3.55335	-3.26661	-3.36701	-3.28297	-3.22896	-3.83603	-3.9648	-4.18653	-3.86479	-3.86829
A0A494BA32			-2.9875	-2.91629	-3.72403	-2.46299	-2.11556	-3.12593	-2.49821	-2.1595	-2.86806	-1.71545	-8.72256	-7.30519	-8.41127	-8.81457	-6.93146	-6.98722	-7.0488	-7.3954	-9.63353	-7.81975
A0A494BA33			-1.94342	-2.41972	-1.0135	-1.34198	-1.50478	-1.50657	-2.98006	-2.35081	-2.13991	-1.54076	-8.01818	-9.26007	-9.70246	-8.99162	-9.87263	-9.49271	-7.95543	-7.83146	-6.96073	-7.99378
A0A494BA33			-5.19674	-7.32862	-5.86469	-5.89449	-4.77034	-4.85871	-5.42794	-4.33051	-4.65967	-4.1562	-2.15563	-3.03924	-3.21758	-3.09257	-3.2783	-5.91096	-4.83769	-4.86442	-5.22589	-5.36065
A0A494BA44			-1.83582	-1.73519	-1.31735	-1.77223	-1.85722	-1.83005	-1.69301	-1.70656	-1.78111	-1.59834	-2.21084	-2.20794	-2.11991	-2.10506	-2.22836	-2.81362	-2.85252	-2.93575	-2.71468	-2.83742
A0A494BA64			-5.24588	-6.75718	-7.60663	-5.48764	-6.0165	-6.06238	-5.35765	-7.42953	-4.81896	-4.61613	-4.43788	-4.44555	-4.95811	-4.97167	-4.51303	-4.77057	-4.47576	-4.44199	-5.43781	-4.66752
A0A494BA87	67563	Ciao3	-3.31741	-3.21405	-2.1719	-2.62132	-4.53869	-3.17955	-3.31349	-3.27744	-4.05103	-4.00835	-7.24482	-6.2043	-6.80202	-6.35612	-6.06646	-6.89175	-7.18218	-7.78837	-6.93432	-7.08135
A0A494BA97	20409	Ostf1	-5.54472	-4.89732	-6.51621	-7.28765	-5.73064	-5.07983	-7.47677	-7.31348	-7.44904	-6.08801	-2.74816	-2.13173	-2.67012	-2.47826	-2.9038	-4.29756	-3.69588	-3.65302	-4.03189	-3.88957
A0A494BAA4	65113	Ndfip1	0.0684131	-0.367492	0.485739	-2.04823	-1.14854	-0.566601	-0.395982	-0.9031	-0.670813	-0.809037	-6.88106	-6.84766	-5.63155	-5.80288	-7.06404	-5.90881	-6.7089	-6.91647	-5.70408	-6.46135
A0A494BAF9	207607	Ccdc40	-2.45078	-3.68786	-3.99897	-1.43538	-1.61048	-2.66758	-3.09477	-1.32618	-1.89246	-5.24059	-6.33423	-7.1251	-7.43571	-7.24169	-6.47463	-7.628	-7.39416	-6.93046	-7.31921	-7.46929
A0A494BAG1			-0.811801	-0.914432	-0.527632	-0.870106	-0.993983	-0.852714	-0.84449	-0.848004	-0.910307	-0.794981	-0.932385	-0.83151	-0.843916	-0.787203	-0.855574	-0.657768	-0.676144	-0.798469	-0.614421	-0.695563
A0A494BAG6	22404	Wiz	-6.531	-4.47477	-3.96443	-5.71751	-5.83684	-5.44796	-6.41604	-6.4086	-6.86894	-4.2654	-5.16745	-4.65516	-5.35504	-5.01797	-5.28331	-5.03317	-4.2974	-4.60162	-4.32819	-4.43497
A0A494BAG7			-3.29529	-3.11145	-4.69995	-4.16189	-2.68217	-6.80733	-2.61101	-3.72488	-3.8695	-3.89166	-6.75148	-8.06688	-5.20575	-7.07176	-7.21172	-3.74631	-5.71636	-4.85167	-5.78478	-5.05105
A0A494BAJ5			-0.262892	-0.450836	-0.300317	-0.322286	-0.402393	-0.441697	-0.239021	-0.377614	-0.29192	-0.262936	-1.66982	-2.03787	-1.75638	-1.78961	-2.05964	-1.93112	-1.92627	-1.8345	-1.58656	-1.78778
A0A494BAJ6	56350	Arl3	-0.519805	-0.637005	-1.00767	-0.810479	-0.570522	-0.432562	-0.284033	-0.152895	-0.447336	-0.625236	0.649928	0.242199	0.691862	0.513547	0.298199	1.54803	1.40371	1.63343	1.70671	1.59769
A0A494BAK4	67458	Ergic1	0.0667089	0.336989	-0.260727	0.036392	0.296665	0.39276	0.549022	0.751678	0.234855	0.50695	1.40655	1.27593	1.48352	1.25525	1.34317	1.66115	1.55963	1.74042	1.45576	1.64753
A0A494BAM2			-3.71472	-3.92453	-4.0751	-3.13583	-3.2648	-5.18121	-3.90706	-3.79965	-4.5461	-3.55991	-1.55398	-1.40801	-1.462	-1.92932	-1.05396	-1.11208	-1.26938	-1.29689	-2.37029	-1.45536
A0A494BAP2	70425	Csnk1g3	-0.564665	-0.581248	-0.257257	-0.89779	-0.439733	-0.361554	-0.725814	-0.446079	-0.504595	-0.592429	-0.548485	-0.538556	-0.507637	-0.43966	-0.645829	-0.28746	-0.207527	-0.264727	-0.110673	-0.302346
A0A494BAP7	81601	Kat5	-3.72008	-2.89192	-2.75947	-2.47437	-2.65966	-3.20267	-3.24149	-2.45363	-3.52505	-2.43634	-6.97556	-7.01465	-7.48553	-7.48943	-6.99415	-6.64771	-6.16182	-6.14184	-6.62449	-6.31677
A0A494BAT2	67116	Cuedc2	-2.84937	-3.72531	-2.83599	-3.97792	-4.24187	-3.32056	-3.09207	-3.48626	-3.38742	-3.79133	-7.63953	-7.13946	-6.76455	-6.71588	-7.1028	-6.1521	-6.773	-7.17121	-6.39776	-6.69526
A0A494BAV5			-6.66623	-5.88111	-5.50875	-7.55019	-4.98221	-6.32678	-7.94865	-4.94384	-9.02186	-5.25393	0.266242	0.314027	0.118854	-0.223639	-0.220171	-2.90467	-1.8626	-1.93197	-2.90039	-2.44632
A0A494BAW1	214593	Duox2	-4.09285	-4.15478	-5.37444	-5.40467	-4.74881	-6.45061	-5.96774	-5.94739	-7.42015	-5.81096	-2.01358	-2.14929	-1.25779	-1.92226	-2.16215	-2.01137	-2.50451	-2.25952	-2.58978	-2.16666
A0A494BAX7	114841036	Gm51400	-5.47427	-5.52195	-5.28406	-4.07274	-3.75896	-3.66901	-5.89864	-4.47815	-4.64192	-3.72753	-5.67576	-5.69551	-7.7326	-6.98492	-6.16031	-9.61006	-7.56686	-7.61816	-8.75959	-8.40083
A0A494BB03			-1.43437	-1.18903	-0.345584	-1.39	-0.981013	-1.98156	-0.919179	-1.10447	-0.644515	-1.4531	-6.46389	-7.33503	-6.2322	-6.47739	-7.20105	-6.30172	-6.74832	-6.54014	-5.80252	-6.47862
A0A494BB11			-6.34935	-5.07895	-4.5363	-6.82057	-4.51052	-6.12579	-6.27895	-4.66903	-6.07642	-5.88462	1.20557	1.075	1.74362	1.33746	1.04934	1.46661	1.28558	1.36297	1.18072	0.996968
A0A494BB38	225791	Ptgr3	-6.72049	-5.13274	-5.9809	-6.79818	-5.36076	-5.61322	-5.6602	-4.62462	-6.38371	-4.81482	-1.52861	-1.3072	-1.07599	-1.60275	-1.34489	-3.24585	-3.33378	-3.17385	-4.01938	-3.47037
A0A494BB40			-7.99507	-0.815898	-0.546494	-2.75579	-4.70741	-3.09596	-2.81134	-1.50223	-4.2991	-2.42933	-5.99186	-6.35322	-6.2216	-6.05049	-6.34917	-8.70854	-8.6747	-8.31772	-6.69791	-7.74715
A0A494BB44	54525	Syt7	1.2541	1.01159	2.25158	0.177768	-0.524124	-0.139923	0.846643	-0.294097	0.509485	-0.993438	-6.22558	-7.14795	-5.2155	-5.23019	-7.13774	-8.32114	-9.47838	-9.3932	-6.80765	-8.50146
A0A494BB63			-6.35177	-5.75712	-4.44119	-5.1401	-5.41301	-6.5969	-6.08842	-6.30976	-5.08292	-6.2489	-1.36932	-1.57682	-1.64911	-1.39694	-1.47188	-1.22243	-1.18454	-1.29762	-0.826961	-1.31672
A0A494BB65			-4.90868	-5.02234	-3.65564	-4.66932	-4.67497	-5.08391	-5.05462	-4.84713	-4.8788	-4.52166	-4.71378	-6.08841	-5.38666	-5.23287	-6.37188	-6.77639	-6.2778	-6.05838	-4.89744	-5.96793
A0A494BB75	226757	Wdr26	-1.13554	-1.1002	-2.06039	-1.25985	-0.965591	-1.79134	-0.263128	-0.590127	-1.03183	-0.490882	-6.20744	-5.66962	-5.39766	-6.11359	-5.21322	-7.18712	-7.95504	-7.94887	-9.19219	-8.0658
A0A494BB86	54130	Actr1a	-5.86461	-6.36825	-4.71301	-6.35153	-5.74349	-4.75022	-6.04748	-5.38015	-5.19293	-5.19255	-2.31498	-1.71979	-2.47899	-1.93504	-2.07345	-1.35184	-0.7602	-1.31473	-1.02593	-1.35438
A0A494BB95	13664	Eif1a	0.888924	1.07746	1.26633	1.04971	0.869757	0.648196	0.818497	0.67062	0.866502	0.62413	-2.26581	-2.02731	-2.07537	-2.04361	-1.96114	-2.24698	-2.42047	-2.53119	-2.44373	-2.44464
A0A494BBB0			-1.3807	-1.80519	-0.00767326	-1.86269	-1.7073	-2.10243	-2.30693	-2.27575	-1.74883	-2.33877	-3.59374	-2.9333	-3.11229	-2.78846	-3.01167	-5.09895	-5.25603	-5.84647	-5.19961	-5.60099
A0A494BBC4			-4.37868	-4.31153	-7.05785	-5.47381	-5.23872	-5.04687	-5.11951	-5.93876	-5.70237	-5.96989	-2.99276	-3.25519	-2.64159	-3.04821	-3.23744	-3.64887	-4.15083	-3.54479	-3.89867	-3.59802
A0A494BBC6	76267	Fads1	-5.20681	-8.28012	-6.06056	-4.74769	-6.94226	-7.04222	-5.18277	-6.12821	-6.24217	-3.95047	2.17425	1.52995	1.40659	1.40656	1.63057	-0.116304	0.44064	0.0150186	0.0616478	0.42476
A0A494BBD3	78891	Scyl1	-4.22388	-6.21858	-6.19829	-4.51025	-4.78657	-6.13044	-5.09644	-5.62337	-4.5301	-6.14876	-4.10918	-4.38806	-4.24924	-4.40563	-3.94319	-3.8826	-4.18463	-4.11694	-4.60742	-4.28391
A0A494BBD3	78891	Scyl1	-0.500662	-0.6423	-1.13445	-0.758121	-0.305254	-1.14504	0.131333	0.0948546	-0.480783	0.0436836	-7.98122	-6.66736	-6.91115	-7.51711	-6.17326	-6.24972	-7.03694	-7.40011	-8.95532	-7.52624
A0A494BBD8			-4.08528	-3.62761	-2.92272	-4.1435	-3.79421	-3.72155	-3.72758	-3.46103	-3.39591	-4.15834	-3.21868	-2.8715	-2.75188	-2.69075	-2.80157	-2.20975	-2.54604	-2.75052	-2.38071	-2.65953
A0A494BBG1			-6.16036	-4.94158	-6.34299	-4.97455	-7.44828	-6.5809	-4.81095	-6.23376	-7.24299	-5.13431	-3.1376	-3.05763	-2.55465	-3.01538	-2.79049	-2.4465	-3.2028	-3.02595	-2.81242	-2.28492
A0A494BBG8	170750	Xpnpep1	0.987032	0.696136	1.0234	-0.530814	-0.0122235	0.186439	1.10014	0.459512	0.401947	0.687372	-7.15422	-6.96007	-5.87563	-6.29907	-6.92752	-5.16522	-6.11233	-6.2726	-5.73873	-5.88663
A0A494BBG9			-3.02873	-4.04434	-2.37006	-3.13953	-1.86434	-3.35495	-4.71754	-3.85159	-2.83285	-3.4293	-6.75746	-7.39141	-8.03424	-7.46708	-7.82356	-7.23837	-5.95454	-6.05104	-6.04062	-6.62847
A0A494BBK2			-3.08952	-2.47369	-2.29996	-1.35063	-2.72859	-1.93447	-2.48513	-2.19951	-2.42782	-2.02498	-8.76318	-7.02299	-9.00537	-8.50899	-6.8533	-5.93181	-5.53306	-6.19242	-7.17382	-6.17639
A0A494BBP5	14102	Fas	-4.79971	-5.11587	-5.31559	-3.56472	-4.5786	-8.93787	-4.9817	-7.34445	-5.3732	-5.13993	-2.65794	-1.85338	-1.76713	-2.64789	-0.971951	-5.24865	-6.45164	-6.72402	-8.51723	-6.74955
A0A498WFS2	225896	Ubxn1	-6.74526	-4.9295	-4.5334	-6.04519	-4.92336	-5.95002	-7.0589	-6.62499	-6.49022	-4.74743	-1.68408	-1.5801	-2.28431	-2.03931	-2.17812	-2.33452	-1.32992	-1.4122	-1.75949	-1.79157
A0A498WGD8			1.54327	1.56977	1.51202	1.59325	1.50474	1.44453	1.69254	1.59271	1.63957	1.44713	-0.757631	-0.90096	-0.70168	-0.766667	-0.834193	-0.512134	-0.649143	-0.578504	-0.479125	-0.543791
A0A498WGK2	70223	Nars1	1.5172	1.51196	1.03524	1.57436	1.12062	1.81844	2.16975	1.92279	1.63132	1.96196	1.45614	1.35304	1.547	1.40715	1.43165	2.00588	1.83491	1.94511	1.94739	2.0687
A0A498WGK6	107358	Tm9sf3	0.859737	0.871183	0.352103	0.965479	0.243704	0.970109	1.05209	0.642701	0.737325	0.544779	0.411266	0.619404	0.551481	0.588552	0.706101	0.97819	0.757284	0.765251	0.873134	0.956444
A0A4W9	320840	Negr1	-0.903119	-0.951667	-0.776133	-0.960508	-0.918864	-0.976349	-0.809763	-0.854641	-0.734068	-0.990257	3.61841	3.72134	3.77956	3.75776	3.78409	4.29356	4.14309	4.08069	4.1143	4.10824
A0A571BD95	63958	Ube4b	0.399347	0.472367	0.621247	0.264087	0.226131	0.469224	0.557688	0.430493	0.439028	0.524352	-1.08663	-1.09689	-0.927645	-0.940387	-1.12764	-1.06301	-1.17371	-1.2036	-0.967918	-1.0966
A0A571BDG0	56013	Srcin1	-5.20354	-6.68647	-5.88471	-5.04798	-6.18841	-5.43267	-5.38492	-6.01219	-5.38833	-4.7662	1.98619	1.7642	1.30312	1.62752	1.62264	1.72808	2.2967	2.10043	2.27212	2.25344
A0A571BDG0	56013	Srcin1	2.16236	2.15938	2.2771	3.14664	2.99927	3.11141	1.20727	2.0175	2.29356	2.24176	-5.74463	-5.64883	-7.1717	-6.4349	-5.99411	-6.95681	-5.59401	-5.65745	-6.06301	-6.07445
A0A571BDL1			-1.36584	-1.62785	-1.32449	-1.60621	-1.28619	-1.61421	-1.72554	-1.59593	-1.47811	-1.62521	-2.0968	-1.95437	-2.05	-2.01842	-1.96944	-2.12825	-2.09274	-2.2024	-2.30029	-2.27001
A0A571BDP3			-2.25438	-2.56046	-3.45001	-2.96507	-1.96775	-2.76469	-2.13926	-2.68103	-2.14025	-1.78307	-6.88899	-9.14949	-7.54701	-8.03973	-9.39521	-6.88269	-6.65885	-5.69094	-5.30512	-5.99094
A0A571BDQ2			-4.51734	-7.44621	-4.90547	-5.89396	-5.24155	-8.29942	-6.16688	-6.70826	-5.77058	-6.30382	-2.19434	-2.76951	-1.69593	-2.11656	-2.45434	-2.16502	-2.69749	-3.05568	-2.90272	-3.00672
A0A571BDS0	22437	Xirp1	-4.6418	-4.63326	-5.16353	-5.5054	-3.30171	-5.41886	-5.03313	-4.68076	-4.00533	-5.24014	-1.65151	-0.360485	-0.705411	-1.17205	0.0125254	-3.0763	-3.70938	-3.97244	-5.78046	-4.62229
A0A571BE38			-0.970402	-1.38094	-1.77493	-1.56618	-1.14078	-0.761802	-1.21838	-1.00346	-1.3304	-0.833084	-6.79707	-6.46201	-6.75272	-6.78891	-6.55136	-4.56121	-4.40838	-4.48312	-4.98487	-4.6105
A0A571BE60	16975	Lrp8	-1.06116	-1.38315	-0.886013	-1.16793	-0.544634	-1.58985	-1.87546	-1.71389	-1.03499	-1.71404	-6.65628	-7.66466	-7.29121	-7.16686	-7.84402	-7.00576	-6.58842	-6.30455	-5.8656	-6.53816
A0A571BE69	24050	Septin3	-6.51558	-4.39251	-5.77123	-5.95313	-4.69886	-6.23094	-5.71609	-6.71555	-4.83409	-5.23262	3.46924	3.17232	3.50852	3.17636	3.08431	3.47481	3.30751	3.78357	3.15016	3.30234
A0A571BE75			-0.798269	-0.529049	-1.01393	-1.00911	-0.0417067	0.301544	-0.848412	0.129182	-0.735636	0.270912	-7.34588	-5.60108	-7.11484	-7.04683	-5.65981	-7.59665	-7.22493	-7.7516	-9.43624	-8.15869
A0A571BE87	622675	Zfp827	-5.84075	-4.4681	-4.99274	-4.56214	-6.4344	-6.32705	-4.2567	-6.48309	-5.06785	-4.98119	-4.5775	-5.50727	-4.33041	-4.59916	-5.35054	-7.39146	-8.16444	-7.7356	-6.60685	-7.14047
A0A571BE99	72832	Crtac1	1.90558	1.91315	1.79537	0.973332	1.90067	1.93877	1.65923	1.81128	1.6419	1.88347	-0.564068	-0.381187	-0.15537	-0.292256	-0.511816	1.87199	1.73914	1.69756	1.6108	1.63555
A0A571BEE9	547049	Iqcf2	-5.90861	-4.80883	-5.3192	-8.63323	-5.59973	-4.08206	-5.24396	-5.25828	-4.61247	-5.03055	5.73408	6.38035	7.19768	6.96578	5.88474	6.8141	6.16907	6.09998	6.39168	5.96478
A0A571BEI3	14683	Gnas	-5.62207	-4.76859	-4.91107	-5.63053	-5.48279	-5.58916	-5.98262	-7.16212	-5.53911	-4.7796	2.09705	2.52587	2.0766	2.30292	2.09534	1.99641	2.28708	2.12175	2.08474	2.11989
A0A571BEI5			-2.83223	-2.43692	-2.13735	-1.27655	-1.88821	-2.74134	-2.35596	-1.90743	-2.24135	-2.11079	-3.25538	-2.82341	-3.65165	-3.58821	-2.53902	-2.55014	-2.30255	-2.47772	-3.26173	-2.65782
A0A571BEL9			1.23756	1.31662	1.57201	0.64652	0.388538	0.508905	1.56508	1.01544	0.957857	0.615523	-7.61028	-5.54118	-5.77832	-6.05083	-5.06971	-5.06337	-6.40542	-7.18884	-7.67212	-6.76292
A0A571BEM7	16498	Kcnab2	-4.35813	-4.6784	-5.22436	-6.29202	-5.56806	-5.58121	-6.08675	-6.54137	-6.41298	-6.42582	-0.975973	-0.573365	-0.0405837	-0.146882	-0.798501	-0.0147518	-0.545656	-0.626419	-0.190003	-0.379883
A0A571BES6	59044	Rnf130	-7.72882	-4.97504	-8.3864	-4.91565	-6.26752	-5.80341	-5.33309	-5.7623	-5.74386	-6.07305	-4.59305	-4.3202	-5.10931	-5.34743	-3.83631	-1.84734	-1.98418	-1.30277	-2.75188	-1.6352
A0A571BET8	70357	Kcnip1	-4.65875	-5.55642	-4.72208	-4.51454	-5.25064	-5.20141	-6.97915	-4.59669	-7.92948	-6.62722	-6.81666	-5.82198	-7.16481	-6.69169	-5.84892	-4.58892	-3.84218	-4.40628	-4.62024	-4.25045
A0A571BEV7	69035	Zdhhc3	-1.22738	-2.3135	-0.698315	-2.02663	-2.38562	-2.40933	-2.24284	-2.05471	-3.08181	-1.69661	-7.57931	-7.47558	-7.22416	-7.17785	-7.63176	-7.1362	-7.12722	-7.57066	-6.86856	-7.12266
A0A571BEZ4	23859	Dlg2	-3.76525	-3.85379	-3.98548	-3.24013	-3.18279	-3.72308	-3.53774	-3.23527	-3.54935	-2.91821	-6.94375	-5.83904	-6.87972	-6.96298	-5.6224	-6.14171	-6.01871	-6.39165	-7.81877	-6.66173
A0A571BG24	77569	Limch1	-0.712243	-1.09188	0.280016	0.318003	0.269529	-0.898713	-2.48436	-1.87809	-0.565839	-1.8099	-6.72331	-6.91356	-8.18307	-7.27517	-7.21782	-7.4693	-6.19854	-6.37866	-6.17389	-6.755
A0A571BG68	333605	Frmpd4	-3.70264	-3.72879	-3.61078	-3.10699	-3.69253	-3.03521	-3.20987	-2.83839	-3.5237	-2.93078	-3.4112	-3.28621	-3.732	-3.61455	-3.26516	-2.77586	-2.47379	-2.55826	-2.72437	-2.52954
A0A571BG95			-4.12527	-4.00051	-4.00935	-3.69114	-4.11139	-4.27713	-4.22368	-4.248	-4.20736	-4.45348	1.68332	1.56271	1.5147	1.59087	1.62037	1.00634	1.03381	1.08774	1.23188	1.13315
A0A571BG98	99738	Kcnc4	-5.16782	-4.94561	-4.94647	-5.17541	-5.39568	-5.24756	-4.47483	-4.9878	-4.35225	-5.65492	-3.28343	-3.09871	-2.64681	-2.77413	-2.8049	-1.40052	-2.16851	-2.18918	-1.85706	-1.99722
A0A571BGH0			0.44888	0.556557	0.469811	0.657718	0.616178	1.49114	0.369292	0.653394	0.563784	1.15317	-5.47596	-6.9771	-6.72836	-6.40193	-7.49472	-7.40402	-6.39431	-5.86831	-5.01748	-5.97145
A0A589M209	76251	Ercc6l2	-5.1864	-3.76183	-3.76211	-5.73868	-3.59271	-4.86896	-3.98633	-3.57314	-3.73077	-4.06497	-7.12051	-6.71819	-5.92797	-6.58098	-6.50901	-6.30582	-7.17009	-7.17777	-7.75283	-7.47447
A0A5F8MP75	26414	Mapk10	1.82787	1.10882	2.08975	1.72722	1.7961	1.49591	1.14395	1.41132	1.55865	1.56107	0.984535	0.945272	0.655433	0.898958	0.825662	0.393271	0.784348	0.580774	0.718501	0.539205
A0A5F8MP92	107371	Exoc6	-0.48135	-0.540506	-0.343366	-0.372354	-0.67668	-0.417756	-0.448928	-0.523774	-0.519591	-0.43285	-1.39809	-1.48234	-1.48782	-1.40216	-1.52071	-1.87858	-1.81322	-1.83488	-1.59778	-1.73913
A0A5F8MP96	18952	Septin4	-3.57507	-3.76057	-3.62155	-3.54878	-3.4282	-3.00615	-3.68322	-3.41485	-3.62397	-2.64482	-2.91871	-2.34381	-3.18944	-3.00084	-2.53463	-5.77879	-5.24292	-5.51787	-6.11855	-5.66346
A0A5F8MP98	319939	Tns3	-5.32275	-5.01126	-4.37354	-4.43723	-6.22899	-3.91204	-7.29213	-5.8364	-8.58649	-4.56084	-0.115078	-0.423979	-2.00854	-0.869284	-1.53909	-8.04847	-5.73682	-5.91897	-4.82578	-5.52879
A0A5F8MPA4	16497	Kcnab1	-3.74111	-4.03738	-3.47749	-2.17699	-2.56469	-1.65276	-4.83536	-3.448	-3.1996	-2.91019	-5.02019	-5.84711	-7.83479	-6.57933	-6.60022	-8.36189	-5.80813	-5.6572	-5.63951	-6.26631
A0A5F8MPB5			-1.92457	-1.79822	-1.30285	-0.451941	-2.3145	-2.2155	-1.5273	-1.89203	-2.01463	-1.83896	0.0116181	-0.0661644	-0.325164	-0.135481	0.14065	-1.74052	-1.71361	-1.80325	-1.39788	-1.4531
A0A5F8MPB9			0.826115	0.573426	0.765633	1.60784	0.700519	0.454558	0.581519	0.62559	0.502234	0.43011	1.02735	0.898556	0.597608	0.752571	1.01237	-0.586713	-0.381756	-0.386477	-0.342417	-0.322003
A0A5F8MPC1			-3.05393	-2.83368	-3.58423	-3.09482	-2.91475	-3.5762	-3.88417	-3.813	-3.73626	-4.17093	-2.28357	-2.09528	-2.26578	-2.27594	-2.04926	-1.84259	-1.89457	-1.79401	-2.10328	-1.92033
A0A5F8MPD8			-3.4582	-3.4362	-3.34846	-2.27342	-2.40776	-3.18846	-3.41983	-2.79312	-3.13554	-2.45153	-7.04714	-7.04973	-7.95711	-7.831	-7.03095	-6.69284	-5.90431	-5.91633	-6.84509	-6.3097
A0A5F8MPF0	16561	Kif1b	1.95047	1.97213	2.2927	2.02683	1.81106	2.01771	2.09159	2.01256	2.05559	2.03658	-0.0754836	-0.024327	-0.00548398	0.05434	-0.0259334	0.265495	0.213267	0.129088	0.360543	0.241174
A0A5F8MPF6	102098	Arhgef18	-1.53471	-1.66497	-1.54925	-1.57471	-1.7814	-1.6878	-1.43188	-1.67001	-1.55508	-1.49931	-3.10554	-3.01694	-2.96614	-2.99266	-2.97882	-3.26801	-3.3962	-3.46447	-3.40923	-3.3701
A0A5F8MPG0			-6.00338	-6.61288	-6.31916	-7.93878	-5.36376	-4.53797	-7.5953	-5.92385	-6.46339	-5.82342	-2.47844	-1.79811	-2.86284	-2.38845	-2.55458	-2.98215	-1.80028	-2.12296	-2.73252	-2.72746
A0A5F8MPH2	319586	Celf5	-4.80221	-4.85516	-5.03315	-6.61688	-6.24388	-5.34698	-5.90567	-5.07983	-7.88181	-5.67204	-2.85076	-2.11129	-1.61103	-1.91843	-2.31313	-2.54189	-3.02047	-3.31654	-2.94198	-2.79907
A0A5F8MPJ2	20411	Sorbs1	-1.57156	-1.80817	-1.67448	-1.0174	-1.42045	-1.79145	-2.09494	-1.92709	-1.85314	-1.87319	-1.26556	-1.47	-1.872	-1.65804	-1.50715	-2.22359	-1.77455	-1.73942	-1.80704	-1.8348
A0A5F8MPK1	269109	Dpp10	1.42536	1.4583	2.03471	0.935684	-0.41667	0.222518	1.5887	0.60098	0.694032	-0.749829	-7.28229	-7.35009	-5.91459	-6.06627	-6.9833	-7.50664	-9.02139	-9.09703	-7.23484	-8.15159
A0A5F8MPK9	83493	Sacm1l	1.34709	1.25061	1.44858	1.02138	1.45608	1.16472	1.1082	1.32197	1.28054	0.996972	1.1859	1.39969	1.42169	1.38703	1.43501	1.02179	0.891042	0.792852	0.71315	0.74524
A0A5F8MPL3	20616	Snap91	0.735775	0.960513	-0.268667	1.01129	1.2359	1.20416	1.14892	1.35492	0.991375	1.44983	-6.54874	-5.63207	-6.46233	-6.65592	-5.43881	-4.93861	-4.91698	-4.99816	-6.49656	-5.32951
A0A5F8MPM1	20418	Shc3	-0.592409	-1.01942	0.0197479	-1.22257	-0.392859	-0.810483	-1.84391	-1.52497	-0.886636	-1.18499	-7.59822	-6.84202	-7.56768	-7.17911	-7.09988	-7.70965	-7.34575	-7.82841	-7.93349	-7.97293
A0A5F8MPM1	20418	Shc3	-5.16789	-5.34221	-5.02392	-4.65806	-5.92315	-5.54046	-5.14934	-5.97333	-4.75034	-6.50613	-1.15085	-0.9659	-0.995254	-0.702	-0.726193	-0.940773	-1.4012	-1.52001	-0.782846	-1.17218
A0A5F8MPM7			-7.28633	-7.3685	-6.35599	-6.23431	-7.87689	-6.77172	-5.6952	-4.98789	-7.34555	-5.96638	-6.77947	-6.31252	-6.39403	-6.55098	-5.89896	-7.16471	-7.5046	-7.89019	-7.75731	-7.3683
A0A5F8MPN1	320365	Fry	-0.224343	-0.253487	0.473964	-0.246085	-0.289508	-0.705003	-0.469239	-0.440729	-0.514061	-0.439494	-1.04113	-0.843022	-0.787878	-0.769809	-0.817004	-0.914368	-1.05367	-1.26518	-1.04479	-1.13223
A0A5F8MPN3	77569	Limch1	-5.45484	-6.22312	-6.33938	-5.44826	-5.21523	-4.87535	-7.03644	-4.90551	-6.93391	-6.61347	-0.553989	-0.288436	-1.49188	-1.03761	-0.446268	-2.59328	-1.52974	-1.61022	-2.15873	-1.94792
A0A5F8MPN4	194401	Mical3	-0.113995	-0.227701	0.218502	-0.0385165	0.0354619	-0.259971	-0.463433	-0.251771	-0.23958	-0.289941	-0.464104	-0.561825	-0.652653	-0.534278	-0.624292	-0.547168	-0.351319	-0.401254	-0.270004	-0.43327
A0A5F8MPN7	106248	Qtrt2	-1.85315	-4.33818	-1.4833	-4.47731	-0.735617	-5.60256	-1.70728	-1.94026	-1.27645	-0.946458	-6.85872	-8.85788	-5.7405	-7.29365	-8.53091	-6.5755	-7.60259	-7.42432	-7.72614	-7.92556
A0A5F8MPN7	106248	Qtrt2	-7.73078	-4.33654	-5.32384	-5.08491	-5.26976	-6.17239	-5.24787	-5.50933	-5.58307	-4.00078	-3.52936	-3.88631	-3.98529	-4.30265	-3.87571	-3.90119	-3.65606	-3.22298	-3.90411	-3.50177
A0A5F8MPN8	17449	Mdh1	-4.91735	-7.23643	-9.18871	-5.73325	-5.40002	-6.34595	-6.05708	-6.21052	-6.47608	-5.37809	5.30195	4.42664	4.34371	3.85612	4.49815	4.75854	5.37581	5.94631	4.20894	5.33334
A0A5F8MPP1	320827	Cracd	-0.365104	-0.5049	-0.596919	-0.511589	-0.314372	-0.65473	-0.718903	-0.801768	-0.542379	-0.652606	-0.901346	-1.26264	-1.09113	-1.0972	-1.33434	-1.0766	-0.963158	-0.819501	-0.735023	-0.896494
A0A5F8MPP4	30940	Usp25	-2.98847	-3.15342	-2.14108	-2.84319	-3.54895	-3.34778	-3.12287	-3.19131	-3.40318	-3.30155	-3.9464	-3.70811	-3.69869	-3.543	-3.67592	-5.32783	-5.48957	-5.79221	-5.17921	-5.43552
A0A5F8MPP6			-3.3816	-3.5098	-3.92606	-6.12805	-2.24936	-2.87507	-3.04814	-2.3341	-2.66928	-2.09797	-6.18403	-7.7357	-5.80118	-6.60574	-8.18796	-7.87306	-7.92134	-7.23652	-7.30406	-7.87344
A0A5F8MPP7	268396	Sh3pxd2b	0.0823017	-0.0688652	0.254509	0.0852074	-0.102334	-0.168331	0.0491602	-0.0939164	-0.0318196	0.0586823	-2.15129	-2.14399	-2.08067	-2.07508	-2.13061	-2.42134	-2.48027	-2.55868	-2.41494	-2.4639
A0A5F8MPQ8	214459	Fnbp1l	-5.49906	-5.25198	-6.15971	-4.88734	-4.24047	-5.85169	-6.40283	-6.52755	-4.63143	-6.89787	0.813004	0.601606	0.0688505	0.290896	0.691891	0.0370146	0.350616	0.687764	0.0307872	0.0665215
A0A5F8MPR1			2.12256	2.05881	2.12504	1.93746	2.2291	2.0553	1.90049	1.99211	2.06287	2.00942	1.97627	1.97377	1.96454	1.97689	1.92542	2.29213	2.35083	2.34173	2.30379	2.27579
A0A5F8MPS1	75769	Plppr5	1.00324	1.03776	-0.183882	-0.047487	1.14271	2.23688	1.69676	1.50666	1.17404	3.08488	-4.79543	-9.62261	-6.78632	-7.14885	-10.6489	-11.4107	-10.1106	-8.20817	-6.19039	-8.46002
A0A5F8MPS7	11432	Acp2	0.503427	0.591811	1.21318	0.610899	0.100356	0.582642	0.643915	0.491587	0.401445	0.680144	-1.13212	-0.7482	-0.878461	-0.744085	-0.771507	0.414305	0.304783	0.0272591	0.388609	0.299042
A0A5F8MPS8	54524	Syt6	0.342651	-0.216159	0.825627	-1.34116	-0.34207	0.521141	-0.4659	-0.407012	-0.0862188	-0.184151	-6.71436	-7.43117	-6.61507	-6.38067	-7.97657	-7.35182	-7.1702	-7.15184	-5.73227	-6.96332
A0A5F8MPS8	54524	Syt6	-7.15334	-5.657	-5.08164	-5.3365	-6.0424	-5.62914	-4.78036	-4.10342	-5.50553	-4.5168	-0.784524	-0.827581	-0.851932	-1.00825	-0.583186	0.5655	0.538039	0.513008	0.477277	0.616638
A0A5F8MPT2	72477	Tmem87b	-4.63332	-5.14127	-7.10648	-4.3376	-4.8933	-5.66573	-5.47786	-4.81344	-6.05433	-7.09127	-1.68495	-1.90282	-1.85304	-2.16579	-1.36127	-0.881137	-1.21062	-0.714509	-1.47863	-0.893019
A0A5F8MPT3	192786	Rapgef6	-4.40787	-5.06109	-4.0573	-5.08081	-5.64876	-5.22753	-4.13181	-4.80179	-4.58427	-5.18899	-6.31572	-6.33074	-5.42377	-5.56141	-6.12935	-7.01129	-7.88849	-8.10151	-7.07085	-7.54956
A0A5F8MPT4			-3.63516	-3.54736	-2.98365	-3.47023	-3.38405	-3.76303	-4.1158	-4.10511	-3.73201	-3.5741	-3.0576	-2.92073	-3.2668	-3.04945	-3.08176	-2.96836	-2.65504	-2.82039	-2.75986	-2.86202
A0A5F8MPV4			-2.42455	-2.48341	-1.68379	-2.20407	-1.88737	-1.71247	-2.76873	-2.3155	-2.29089	-1.4716	-5.4278	-7.61384	-7.03204	-6.66718	-8.29104	-7.80732	-6.48492	-5.88625	-4.63132	-6.05298
A0A5F8MPX4			-5.31147	-6.46599	-5.67925	-5.22173	-6.30714	-6.84384	-7.97826	-5.55202	-10.9728	-5.3366	-1.1692	-1.0503	-1.9612	-1.95369	-1.44143	-3.03127	-1.60679	-1.9887	-2.49996	-1.70614
A0A5F8MPX8	13626	Eed	-3.74812	-3.78147	-4.48541	-3.59329	-4.20459	-3.13992	-4.04135	-4.0579	-4.3676	-3.68484	-4.11717	-5.76213	-5.29824	-5.06424	-6.20477	-7.20143	-6.38408	-5.7115	-4.73903	-5.6549
A0A5F8MPY3	14083	Ptk2	-0.207787	-0.282972	-0.107805	-0.16914	-0.3125	-0.260375	-0.138119	-0.151443	-0.189416	-0.257864	-0.552386	-0.536094	-0.495496	-0.489834	-0.495814	-0.524395	-0.593359	-0.634283	-0.53316	-0.572084
A0A5F8MPZ2	16593	Klc1	2.05008	2.07591	2.52836	1.88638	2.05771	2.29165	2.15979	2.29595	2.14426	2.43551	2.24507	2.36621	2.34781	2.3948	2.27804	2.60643	2.65488	2.51828	2.6564	2.56827
A0A5F8MQ13	434008	Tmem178b	-1.20088	-1.50412	-0.281392	-0.752443	-1.28802	-1.32806	-1.60561	-1.12458	-1.68784	-1.11877	-1.45157	-1.31994	-1.74862	-1.45608	-1.40288	-2.16707	-1.76942	-2.08105	-1.77724	-1.93594
A0A5F8MQ25	71474	Ppp6r2	-0.917811	-1.02396	-0.178726	-1.11549	-1.25066	-0.754397	-0.798986	-0.747127	-0.940775	-0.655484	-0.250987	0.043129	0.0203679	0.133986	-0.0263055	-0.214618	-0.280456	-0.568003	-0.174942	-0.348866
A0A5F8MQ33	223701	Mrtfa	-8.45601	-3.66423	-3.51491	-4.15083	-4.88797	-6.52607	-5.5595	-8.21629	-3.10261	-4.11335	-3.69945	-4.23406	-4.90514	-4.36933	-4.53639	-4.4258	-3.84262	-3.51028	-3.22064	-3.86426
A0A5F8MQ65			-3.48976	-3.77476	-5.15661	-4.37412	-3.87868	-4.02348	-5.15357	-3.65673	-6.92771	-3.96816	-6.07878	-6.50369	-6.43962	-6.76004	-6.82172	-5.13762	-4.46548	-4.1201	-4.7056	-4.2422
A0A5F8MQC8			1.60291	1.24566	1.64494	1.88529	1.16154	1.54312	1.67105	2.03492	1.00951	1.6874	-5.80045	-5.86658	-5.90949	-5.8849	-5.80314	-6.78852	-6.69605	-6.78159	-6.59189	-6.58006
A0A5F8MQD2			-7.07785	-4.6704	-4.67896	-5.64256	-6.8962	-4.995	-5.02996	-6.82806	-4.35154	-5.25831	-3.11096	-2.86022	-3.03067	-2.50563	-3.10488	-4.23714	-4.44786	-4.48957	-3.25049	-4.06007
A0A5H1ZRL1	68166	Spire1	-0.484047	-0.298707	-0.461594	-0.655506	-0.455823	-0.286202	-0.283152	-0.231667	-0.444811	-0.250641	-1.05278	-1.14823	-0.947511	-1.03673	-1.18205	-0.832098	-0.8961	-0.824993	-0.773279	-0.817753
A0A5H1ZRL3	58202	Nelfb	-3.28469	-3.2039	-3.97559	-3.46373	-2.18766	-2.93673	-2.94879	-2.42714	-2.69433	-2.05241	-8.10271	-5.30572	-7.16663	-7.46679	-4.93198	-6.97935	-7.22284	-8.05038	-11.0175	-8.6466
A0A5H1ZRL5			-5.64775	-6.49819	-5.51393	-6.84734	-5.14678	-6.96403	-5.5121	-4.45367	-6.30258	-4.95167	-6.21916	-4.14054	-4.43836	-5.27542	-3.5771	-5.80533	-6.74671	-7.66839	-9.72788	-7.87551
A0A5H1ZRL7	27223	Trp53bp1	-8.16222	-5.63045	-5.8469	-6.20802	-6.42427	-6.73702	-6.36928	-5.17768	-7.74313	-5.05736	-2.09969	-2.19093	-2.3113	-2.63672	-2.17999	-1.9629	-1.62871	-1.47819	-1.95286	-1.52684
A0A5H1ZRM8	110876	Scn2a	-0.19712	-0.301842	0.162392	-0.0853524	0.0649669	-0.329451	-0.527428	-0.235979	-0.26156	-0.326249	1.30328	1.22273	1.09951	1.20581	1.17622	0.83842	1.05054	0.996502	1.04682	0.925692
A0A5K1VVQ1	22138	Ttn	-5.11303	-5.19722	-4.7768	-4.492	-5.97862	-5.97873	-5.46729	-5.07647	-6.49124	-6.60876	-0.398858	-0.53896	-0.19556	-0.181518	-0.232507	-0.553082	-0.960495	-0.989508	-0.161562	-0.476327
A0A5K1VVQ1	22138	Ttn	-2.66809	-2.95992	-3.17738	-2.83573	-1.58362	-2.06509	-2.7479	-2.22749	-2.34337	-0.803486	-8.74	-8.73787	-9.46871	-9.51631	-9.05496	-8.40059	-7.43446	-7.42784	-8.73918	-8.05229
A0A5K1VVS7	101869	Unc45a	-2.46273	-2.90292	-2.02779	-3.39852	-2.3778	-2.96459	-2.89624	-2.75776	-2.79129	-2.31766	-6.59967	-7.94893	-6.81592	-6.96019	-8.28312	-7.16016	-6.92873	-6.63125	-5.75867	-6.6628
A0JNY3	268566	Gphn	1.6066	1.79765	1.50454	1.63149	1.76442	1.77228	1.78326	1.89058	1.67604	1.78513	2.1611	2.02685	2.13675	2.05032	2.03387	2.24487	2.24097	2.35709	2.27425	2.30375
A0S860	230597	Zfyve9	-4.18772	-7.89443	-4.65737	-7.68133	-6.23412	-5.47789	-5.18834	-6.48651	-4.1442	-4.16354	-3.06657	-2.665	-2.18322	-2.01504	-3.12386	-3.06295	-3.20761	-4.17089	-3.4365	-3.91713
A0ZV96	230751	Oscp1	-5.33554	-5.66361	-4.40173	-6.62886	-4.68311	-5.92171	-6.72891	-6.12099	-5.95466	-5.42365	-0.750029	-0.598632	-0.603288	-0.536741	-1.01919	-0.989794	-0.593695	-0.895442	-0.948709	-1.17616
A1BN54	109711	Actn1	-5.44273	-5.4186	-5.20125	-4.26554	-3.94598	-5.13071	-9.13873	-10.6064	-5.38989	-4.9509	-4.75062	-5.38083	-8.29954	-6.47466	-7.00558	-9.65048	-6.17423	-6.12924	-6.44748	-7.12385
A1KR23	14658	Glrb	-1.32018	-1.44566	-2.31657	-2.5809	-2.1222	-2.58905	-2.49286	-1.6185	-4.75828	-1.83148	-6.59176	-7.78246	-6.38599	-7.04991	-8.03023	-7.28922	-7.27987	-6.75167	-6.37091	-6.53211
A1L314	17476	Mpeg1	-7.4929	-5.07418	-6.88306	-5.84834	-4.38071	-4.31616	-7.17469	-5.44096	-5.99332	-4.92371	-5.91426	-6.33598	-7.92061	-7.45993	-6.98098	-8.97097	-6.98941	-6.3848	-7.73308	-7.48289
A1L338	107746	Rapgef1	-0.195767	-0.261911	-0.309992	-1.85173	-0.285321	-0.499713	-0.317112	-0.682959	-0.339976	0.335754	-9.10182	-7.25918	-7.60622	-7.95684	-7.26387	-5.43004	-6.1068	-6.7759	-7.93816	-6.86529
A1L3P4	236794	Slc9a6	0.0101226	0.133249	0.0428743	0.0545261	-0.166879	0.230499	0.307666	0.193746	0.0885054	0.251503	0.489728	0.53547	0.578936	0.564503	0.540367	1.1401	1.06106	1.05567	1.1482	1.14963
A1L3S7	229542	Gatad2b	-2.70406	-2.55208	-2.01148	-2.49539	-2.19274	-2.75525	-3.03982	-2.67397	-2.57833	-2.84408	-3.289	-3.0625	-3.37414	-3.22919	-3.08383	-3.40056	-3.23801	-3.39608	-3.4759	-3.50737
A2A3Z2	56805	Zbtb33	-9.1159	-3.75439	-5.42375	-3.51069	-8.34133	-4.60662	-3.78824	-5.41159	-5.49456	-3.69283	-6.72772	-5.43579	-7.09646	-6.59504	-5.19417	-6.77069	-6.82952	-6.89794	-6.65809	-6.06383
A2A414			-4.5646	-4.0038	-5.75153	-4.51009	-4.8619	-4.74016	-5.4435	-6.81996	-5.35063	-4.4589	-2.12049	-1.96044	-2.5976	-2.41998	-2.36952	-3.26526	-2.76998	-2.56361	-3.06295	-2.68364
A2A432	72584	Cul4b	-0.964592	-0.754966	-0.479098	-0.90604	-0.754962	-0.943844	-1.09363	-0.981833	-0.843239	-1.1192	-2.25636	-2.07927	-2.1833	-2.09858	-2.091	-1.97527	-1.98992	-2.08628	-2.01046	-2.09496
A2A442	64706	Scube1	-3.07758	-3.15762	-3.9539	-4.79987	-3.96961	-3.55658	-3.18103	-3.96526	-3.66281	-3.68512	-9.85676	-10.6106	-9.12114	-9.54905	-10.7818	-2.34277	-3.00689	-2.6028	-1.84006	-2.40154
A2A482	228880	Zmynd8	-5.12221	-5.98868	-4.58209	-6.33464	-3.95608	-5.22648	-7.6235	-5.70096	-6.10348	-6.02496	-2.47206	-2.13909	-3.10918	-2.61081	-2.69138	-3.18731	-1.97356	-2.35466	-2.81619	-3.00388
A2A482	228880	Zmynd8	-0.987162	-1.06631	-0.539104	-1.42069	-0.788736	-1.37896	-1.47763	-1.31826	-1.30684	-1.09909	-6.43701	-6.91444	-6.50077	-6.52976	-7.09557	-5.98471	-5.84601	-5.7762	-5.42036	-5.82182
A2A4A6	18803	Plcg1	0.29419	0.232346	0.296599	-0.0429559	0.145713	0.297162	0.419835	0.363525	0.302615	0.375	-0.160224	-0.164092	0.0643744	-0.0214671	-0.173665	0.0554607	-0.0983629	-0.112987	-0.0116662	-0.0602814
A2A4J8	28084	Vps25	-5.13266	-6.03147	-7.54811	-4.58403	-5.83235	-8.02954	-5.08193	-5.80804	-7.39302	-5.25516	0.279962	-0.777749	0.352344	-0.781582	-0.153302	-0.214455	-0.810939	-0.217682	-1.28473	-0.129573
A2A4N5	17966	Nbr1	-5.77212	-6.09478	-5.26013	-5.9516	-5.11722	-6.24893	-6.47666	-6.57817	-5.98601	-4.60076	-3.71744	-3.61313	-4.12896	-4.05122	-3.96856	-2.57071	-1.84973	-2.10176	-2.70911	-2.41053
A2A4N9			-2.87841	-2.40088	-2.18657	-1.82152	-2.51544	-1.86693	-3.06271	-2.59729	-2.64364	-2.36235	-9.15667	-6.42238	-8.98586	-8.38324	-6.32483	-4.79484	-4.433	-5.45905	-6.93303	-5.54838
A2A4P0	217207	Dhx8	-4.9921	-5.74978	-4.61249	-4.65525	-6.61912	-5.1991	-4.99552	-7.18516	-4.7131	-4.41455	-2.93061	-2.83043	-3.29177	-2.65514	-3.18332	-3.55553	-3.24717	-3.65232	-2.58864	-3.08244
A2A4P3			0.927216	0.848005	1.10123	0.741959	0.610755	0.890229	1.06826	0.915051	0.853803	1.03404	-0.0729725	-0.00996096	0.14657	0.123118	-0.0190564	0.171826	0.0243641	-0.0622872	0.164561	0.0869835
A2A4W9			-7.33613	-6.705	-6.47673	-4.94929	-7.08313	-7.26872	-4.07122	-5.5342	-5.41396	-3.41075	-3.28364	-1.03333	-2.31408	-2.86177	-0.180854	-5.67807	-6.52674	-7.41727	-9.58923	-7.17402
A2A513	16661	Krt10	-1.07138	-1.12126	-0.0863102	-0.256045	0.67951	-0.981432	-0.166955	-0.8022	2.72825	-1.42368	0.609294	0.500901	0.408788	0.610625	0.925765	-0.798963	-1.14234	-1.15282	-1.36098	-1.71135
A2A543	12295	Cacnb1	-1.18151	-1.47892	-1.55963	-2.47386	-1.81158	-1.14491	-1.15019	-1.40938	-1.50147	-0.928948	-7.4568	-6.39973	-6.47236	-6.65847	-6.4424	-7.44128	-7.90683	-8.30816	-8.71194	-8.19645
A2A547	19921	Rpl19	-4.58449	-2.14258	-2.5262	-5.18997	-4.77102	-2.75363	-3.27948	-3.36534	-4.23165	-3.29799	1.92504	2.96308	3.37723	3.29382	2.69249	2.42866	1.65436	1.40923	2.2377	1.93209
A2A5K2			-4.76476	-6.18433	-5.11756	-5.3767	-5.18085	-6.73004	-4.94588	-5.17192	-4.74416	-6.39301	-2.15985	-2.06963	-1.27477	-1.68953	-1.45936	-4.52373	-5.57008	-5.78254	-5.79716	-5.67879
A2A5R2	99371	Arfgef2	0.0698521	-0.022628	0.191471	-0.0834574	0.11486	0.0447771	0.0994174	0.194387	0.160255	0.0835508	-0.295261	-0.187087	-0.160155	-0.188178	-0.162129	-0.219204	-0.293184	-0.367899	-0.399814	-0.377794
A2A5R8	20853	Stau1	-1.77652	-1.36284	-2.09833	-1.736	-1.96238	-1.12003	-0.959202	-1.34776	-1.20823	-1.47132	-6.11199	-8.05991	-6.69776	-6.81966	-8.24784	-7.94911	-7.87657	-7.02461	-5.78303	-6.91716
A2A5R8	20853	Stau1	-4.82632	-4.99602	-5.50281	-4.62177	-5.79562	-4.99494	-4.94948	-6.31894	-4.6132	-5.66316	-2.87981	-2.57696	-2.87489	-2.57486	-2.55294	-3.27316	-3.48665	-3.53711	-3.19497	-3.28531
A2A5Y4	76719	Kansl1	-3.92102	-4.39856	-4.19379	-4.67231	-3.73431	-6.00704	-3.40683	-4.39727	-3.52791	-4.10435	-6.34762	-6.82444	-5.29251	-6.19669	-6.34361	-6.52811	-7.7317	-7.56656	-7.88196	-7.61619
A2A600			-4.84685	-6.07122	-6.3795	-4.96595	-6.90093	-5.16437	-4.92776	-4.38518	-6.83918	-6.08409	-5.84448	-5.34318	-5.43368	-5.50123	-4.96791	-5.88692	-6.31662	-6.52121	-6.31154	-5.90431
A2A654	207165	Bptf	-2.69579	-2.9973	-2.78786	-2.88247	-3.74038	-3.59082	-2.39833	-3.09958	-3.30314	-2.99325	-5.94224	-5.3295	-5.04276	-5.29677	-5.03643	-6.74516	-7.54286	-7.84139	-7.74401	-7.39491
A2A690	77097	Tanc2	0.837427	0.755408	0.721852	0.752593	0.664821	0.733645	0.73811	0.650865	0.683835	0.661174	0.25011	0.217515	0.273471	0.279895	0.209502	-0.271039	-0.303639	-0.293303	-0.201222	-0.248078
A2A699	217219	Fam171a2	1.25964	1.15843	1.5518	0.900546	1.25057	1.23193	1.29377	1.29431	1.31766	1.49014	-1.25422	-1.48359	-1.17081	-1.21669	-1.58035	-0.486048	-0.493111	-0.492499	-0.234406	-0.467488
A2A6A1	237943	Gpatch8	-3.95573	-4.15406	-2.42725	-3.43063	-3.49735	-2.0325	-5.69301	-4.1316	-3.93604	-4.32775	-6.25385	-4.76872	-7.44659	-5.95237	-5.41966	-5.40731	-3.69524	-4.58304	-4.47962	-4.78621
A2A6F5			-6.15359	-7.12126	-6.09378	-5.78896	-5.66083	-6.19694	-6.33057	-5.64107	-5.85382	-5.63107	-6.06439	-5.67807	-6.52986	-6.36496	-5.59845	-8.18493	-7.65177	-8.00829	-8.76864	-8.285
A2A6G9			-0.642434	-0.899453	-0.0970595	0.501237	-1.20908	-0.597289	-1.01067	-1.02711	-0.948142	-0.952385	-8.8852	-5.81731	-8.35512	-7.74234	-5.46725	-6.07112	-6.13294	-7.431	-8.65282	-7.17497
A2A6H1			-1.8042	-2.05693	-2.10235	-1.89023	-2.25026	-2.67938	-3.57614	-2.30198	-5.02148	-2.41422	-3.64182	-3.45695	-3.94655	-3.92551	-3.68601	-4.56785	-3.91002	-4.04368	-4.31816	-3.93092
A2A6H3	72973	Fbxo47	-5.94894	-7.0694	-4.21097	-7.02195	-5.3729	-5.25159	-8.00723	-6.62829	-5.71443	-6.68564	-2.97184	-1.81464	-3.40204	-2.31939	-2.43714	-3.14834	-1.99389	-2.97031	-2.69815	-3.28637
A2A6J4	16985	Lsp1	-5.34571	-4.52239	-7.18567	-3.18193	-4.90215	-3.57261	-5.70407	-5.09917	-5.34854	-6.03135	-5.43856	-5.39158	-7.26677	-6.55743	-5.4175	-8.83473	-7.62384	-7.10548	-7.9449	-7.49483
A2A6Q5	217232	Cdc27	-3.37079	-3.227	-3.14705	-2.11444	-3.08841	-2.66233	-3.09937	-2.74138	-3.16334	-2.59016	-3.62288	-3.7709	-4.51349	-4.19937	-3.82283	-3.63817	-2.93841	-2.9182	-3.05058	-2.96815
A2A6S1	320534	Tmem104	-4.71651	-6.48048	-5.82464	-4.22006	-5.40478	-5.92652	-6.58721	-5.99864	-7.38256	-4.65124	-4.60736	-4.62643	-5.89109	-5.56356	-4.89307	-5.59854	-4.21638	-4.50601	-5.23044	-4.56042
A2A6U3	53860	Septin9	0.379461	0.277154	-0.300166	0.642247	0.313985	0.19961	0.32681	-0.0506155	0.484133	0.0409715	2.39054	2.17848	2.13683	2.14381	2.24909	1.24042	1.26152	1.44628	1.31099	1.37759
A2A791	67785	Zmym4	-1.96567	-2.11736	-1.78268	-1.25507	-0.413211	-2.01436	-2.69188	-1.80364	-1.76868	-1.21226	-6.58557	-5.89855	-7.32998	-7.15238	-5.94622	-7.97621	-7.06238	-7.35863	-8.94787	-8.02877
A2A791	67785	Zmym4	-4.95321	-5.38139	-4.13202	-5.19736	-4.68003	-5.31619	-4.96484	-4.60654	-4.54175	-5.09507	-3.85005	-3.50625	-3.47126	-3.48885	-3.36185	-4.20366	-4.43504	-4.77291	-4.76504	-4.79012
A2A7A7	100198	H6pd	-2.3957	-2.55065	-2.48557	-2.58937	-2.55775	-2.41216	-2.77418	-2.75893	-2.68745	-2.60888	-2.42701	-2.36695	-2.50896	-2.39226	-2.4776	-3.57389	-3.42395	-3.47545	-3.39952	-3.46741
A2A7F6	26372	Clcn6	0.572431	-0.217258	1.09417	-0.43319	-0.131098	0.559323	-0.737721	-0.603538	-0.303662	-0.0718404	-6.90204	-8.32162	-7.67153	-7.17531	-9.01935	-8.56759	-7.76289	-7.57646	-5.80245	-7.38659
A2A7F6	26372	Clcn6	-5.04607	-4.01836	-6.43247	-7.44912	-4.88431	-4.63135	-6.52059	-3.73806	-8.06607	-7.27431	-1.8068	-1.46634	-0.606212	-1.27	-1.5396	-0.0658546	-0.615799	-0.167675	-0.586935	-0.370294
A2A7R5			-1.69064	-1.64466	-2.06227	-1.62785	-1.41518	-2.60746	-1.24595	-1.50964	-1.75649	-1.2842	-6.0523	-5.03034	-5.19516	-5.73706	-4.58172	-6.46428	-7.15466	-7.42676	-8.74802	-7.5258
A2A7S7	107271	Yars1	0.631937	0.891088	0.272039	0.809749	0.730634	0.966273	1.24211	1.02042	0.93783	1.32867	-5.85767	-6.90077	-6.26431	-6.44403	-6.98693	-6.46311	-6.32696	-5.83638	-5.55918	-5.87476
A2A7S8	97130	Nhsl3	-3.34571	-3.47606	-3.86708	-3.17118	-1.47897	-2.41586	-5.06707	-3.40648	-3.38221	-3.26917	-5.9066	-5.16733	-7.23609	-6.66599	-5.57911	-7.67177	-6.05501	-6.21827	-7.96868	-7.23424
A2A7Z6	69908	Rab3b	-1.22668	-1.36971	-0.604019	-1.67242	-1.96993	-1.89001	-1.31501	-1.23065	-2.39384	-1.18108	-4.02766	-3.80439	-3.35397	-3.55358	-3.78553	-1.71732	-2.09919	-2.36748	-1.92979	-1.95294
A2A813	57320	Park7	-1.00397	-1.53776	-1.85317	-2.16661	-0.564545	-1.77974	-0.983906	-1.02653	-1.06489	-0.312146	-7.1859	-6.35715	-6.34393	-6.95369	-6.19291	-6.49658	-6.92143	-7.16506	-8.68517	-7.53588
A2A841	269587	Epb41	-1.04804	-1.44691	-1.3481	-1.17028	-0.0510191	-1.00462	-1.71038	-1.06597	-1.10955	-0.437969	-6.95135	-8.75788	-8.32242	-8.29821	-9.20543	-7.54498	-6.41723	-5.79887	-5.67962	-6.32127
A2A841	269587	Epb41	-4.60215	-4.6243	-4.69728	-4.0147	-4.34161	-5.1199	-5.17408	-4.04724	-4.72905	-7.50685	-2.4049	-2.93176	-2.49277	-2.41734	-2.42027	-2.01004	-2.47452	-2.14482	-1.51042	-2.14277
A2A8E2	74098	Czib	-5.10582	-4.62369	-5.0659	-4.85738	-4.7211	-6.17992	-4.91843	-5.49898	-5.33287	-4.62376	-7.85091	-6.48958	-6.93186	-7.38608	-6.12822	-1.82142	-2.4666	-2.85955	-4.26569	-2.93656
A2A8L1	269610	Chd5	-1.09856	-0.838872	-0.739577	-0.863128	-1.05586	-0.861652	-0.728803	-0.696299	-0.871178	-0.801434	-2.55881	-2.40603	-2.44144	-2.44697	-2.35118	-1.73236	-1.83052	-1.89431	-1.85597	-1.82044
A2A8L5	19268	Ptprf	-0.447018	-0.480458	-0.167981	0.0228225	-0.352732	-0.809585	-0.692938	-0.719776	-0.548554	-0.722296	-0.438691	-0.358953	-0.594454	-0.486694	-0.290813	-1.70006	-1.62392	-1.71053	-1.72194	-1.69479
A2A8L9	230674	Kdm4a	-5.26078	-4.00699	-4.34116	-2.41058	-4.52388	-2.563	-4.02718	-3.6811	-3.51945	-3.3106	-7.08121	-3.89538	-7.57063	-6.61422	-3.67601	-5.66094	-4.90046	-5.96979	-7.8719	-6.0827
A2A8R0	230597	Zfyve9	-1.946	-2.38076	-1.62944	-2.61521	-1.41893	-2.73513	-2.50176	-2.20139	-2.30367	-1.63815	-5.78016	-6.27732	-5.81923	-6.04309	-6.43365	-6.99904	-6.79981	-6.77409	-6.89685	-7.00066
A2A8R7	230594	Tut4	-1.4099	-1.49054	-1.36414	-1.87962	-2.25563	-2.04075	-1.41002	-2.40629	-1.55678	-1.81785	-7.74283	-5.68284	-6.36862	-6.40914	-5.40881	-5.55298	-6.46546	-7.25574	-7.88441	-6.94578
A2A8U2	230917	Tmem201	-4.12751	-4.37011	-3.65162	-4.06328	-4.43483	-4.56252	-4.67509	-4.61261	-4.82145	-4.3662	-1.31376	-1.05707	-1.31182	-1.14673	-1.12641	-1.4807	-1.34583	-1.6092	-1.40684	-1.44732
A2A8V8	51796	Srrm1	-0.307962	-0.77187	-0.684053	0.0489262	-0.849479	-0.586616	-0.499709	-0.557744	-0.866885	-0.653249	-4.19361	-4.8388	-4.67419	-4.57479	-4.84905	-4.74675	-4.52217	-4.34709	-3.87408	-4.18153
A2A9C3	230676	Szt2	-2.72043	-2.79359	-2.43526	-3.04922	-2.99793	-2.82328	-2.62505	-2.79663	-2.77829	-2.6317	-4.56766	-4.69431	-4.34371	-4.39003	-4.74838	-3.8805	-4.03374	-4.06968	-3.68869	-3.92398
A2A9I0	56494	Gosr2	-2.93809	-1.90281	-3.70651	-1.06293	-2.4372	-2.20715	-1.53029	-1.64696	-2.38678	-1.71544	-4.46527	-4.19899	-4.84871	-5.07633	-3.79903	-5.67231	-5.66984	-5.39235	-6.54831	-5.50504
A2A9M4	67299	Dock7	1.1118	0.448487	1.98865	0.457375	-0.510629	0.732476	0.129917	-0.0804338	-0.0369602	-0.249758	-9.21617	-7.5091	-8.28925	-7.74873	-7.55769	-6.65926	-7.03442	-8.01157	-7.28204	-7.35269
A2A9M4	67299	Dock7	-6.19111	-7.01607	-4.44196	-5.58628	-5.41378	-7.10826	-6.52151	-6.06399	-6.08989	-5.02317	0.102189	-0.149902	-0.43937	-0.308456	-0.235923	-0.513802	0.146193	-0.294833	-0.347368	-0.412296
A2A9P6	12537	Cdk11b	-0.195289	-0.239171	0.168284	0.0612097	-0.169631	-0.37065	-0.427436	-0.26244	-0.435225	-0.290253	-3.07074	-2.85787	-3.12259	-3.01834	-2.84357	-2.7799	-2.68069	-2.84049	-2.85236	-2.79812
A2A9Q0	230991	Fndc10	-4.01362	-4.543	-3.26971	-6.13683	-3.47299	-6.03434	-8.76728	-7.39536	-8.1273	-5.65208	-3.97548	-3.2377	-4.21315	-3.79664	-4.27016	-4.68829	-3.30449	-3.89881	-4.34998	-4.33533
A2A9Q2	230598	Nrdc	1.1949	1.33934	1.17488	1.03619	1.09417	1.32913	1.48869	1.4697	1.21903	1.38187	-0.733394	-0.748768	-0.521438	-0.64081	-0.725706	0.714516	0.538001	0.578552	0.634298	0.640249
A2A9W7	260302	Gga3	-2.89655	-2.65916	-2.17995	-1.75532	-2.16196	-1.78458	-2.92554	-2.16001	-2.49666	-1.96327	-5.06427	-5.896	-6.47773	-5.97792	-6.23635	-8.20021	-7.00255	-6.80201	-6.47825	-6.99871
A2A9W7	260302	Gga3	-5.19354	-4.26928	-6.08779	-5.24708	-4.90527	-6.12191	-5.42491	-5.6531	-6.96983	-4.26682	-1.02561	-1.38855	-0.906399	-1.6167	-1.47673	-1.0646	-1.06689	-0.619103	-1.56841	-0.754175
A2A9X5	50773	Nt5c	-5.33531	-7.98974	-4.89082	-4.69309	-7.15631	-6.22964	-5.61538	-7.38054	-4.5733	-5.36775	0.225174	0.551467	-0.460756	0.462324	0.505194	-0.0578733	0.425755	-0.464475	0.50787	0.0751874
A2AA71	77371	Sec24a	-2.6112	-2.04544	-2.37571	-2.16256	-2.34414	-1.92105	-1.87142	-1.74156	-1.9847	-2.12311	-2.44244	-2.41275	-2.4309	-2.46109	-2.32255	-2.76135	-2.85277	-2.76616	-2.8001	-2.76335
A2AA85	213491	Szrd1	-4.31578	-6.67039	-5.5899	-5.29667	-7.60741	-5.45586	-4.34175	-7.18858	-4.351	-5.59516	-6.20193	-7.02756	-6.07119	-5.6924	-7.12732	-6.81768	-7.35369	-7.44966	-5.32877	-6.51532
A2AAA9			-7.1214	-5.14531	-6.24571	-5.06283	-6.41968	-5.53042	-5.31953	-4.8648	-5.97705	-6.58315	-5.25161	-8.03932	-6.51057	-6.54703	-8.01418	-8.30854	-8.08475	-6.76131	-4.93874	-6.57318
A2AAE1	229227	Bltp1	-0.829561	-0.934007	-0.786115	-1.00958	-0.959275	-0.747259	-0.838373	-0.874262	-0.837795	-0.728417	-1.74694	-1.69322	-1.70103	-1.6675	-1.75051	-1.28222	-1.2598	-1.31953	-1.24162	-1.28526
A2AAN0	53413	Exoc7	-5.31869	-5.4437	-4.44903	-5.33332	-4.98645	-7.60203	-6.63019	-6.89845	-6.70571	-5.94346	-0.728512	-0.867067	-0.519761	-0.755653	-0.854122	-0.868561	-0.963415	-1.11892	-1.19502	-1.11684
A2AAN2	217337	Srp68	-5.64396	-8.12651	-4.74134	-4.73143	-7.48826	-8.09099	-5.6417	-6.58907	-7.30071	-4.19191	-1.27945	-1.33936	-1.47378	-1.47273	-1.1736	-1.48538	-1.24019	-2.10019	-1.66166	-1.30428
A2AAN9	217340	Rnf157	-5.76798	-5.85765	-4.66753	-4.92047	-4.99946	-5.21855	-5.40652	-4.91776	-4.68893	-4.96823	-2.58094	-2.53058	-3.11725	-2.81287	-2.52634	-2.57069	-2.0894	-2.31521	-2.38289	-2.47237
A2AAX8			-4.2544	-4.91047	-6.43377	-5.40697	-4.93956	-5.07538	-5.76104	-5.88317	-5.03703	-7.64554	-4.93929	-4.33228	-4.41679	-4.38065	-4.07274	-5.33479	-5.97645	-5.85853	-6.14868	-5.99181
A2ABG4	207592	Tbc1d16	-2.73435	-2.4611	-4.24883	-2.64422	-3.15068	-2.58467	-2.40049	-2.94992	-3.0561	-2.71771	-2.79053	-3.11098	-2.90307	-3.1367	-3.05666	-3.14932	-3.27125	-2.8315	-3.13642	-2.83316
A2ABV1			-2.98249	-2.92342	-2.39979	-2.68624	-2.86279	-2.7789	-2.94737	-2.70838	-2.77348	-2.96025	-1.76133	-1.54452	-1.8092	-1.64318	-1.52827	-2.2683	-2.1874	-2.35514	-2.237	-2.31324
A2ABV5	26896	Med14	-3.25507	-2.73904	-2.50187	-2.69319	-3.62927	-3.59569	-2.66381	-2.96081	-3.31254	-3.47445	-3.95638	-3.85418	-3.44459	-3.57398	-3.58137	-3.64447	-4.26359	-4.32397	-3.80996	-3.92965
A2ABY3	68671	Pcyt2	0.43316	0.388533	0.203704	0.194344	0.359554	0.548625	0.584231	0.556187	0.516375	0.508449	-0.000947183	-0.0499298	0.100164	0.0221355	-0.0484712	0.382662	0.295059	0.348073	0.330234	0.339126
A2AC16	67880	Dcxr	-6.51046	-10.6918	-4.48852	-4.33956	-6.4214	-6.48959	-5.73197	-4.13612	-4.29572	-5.03386	-4.58254	-6.16392	-6.99872	-5.99256	-5.92219	-7.71269	-6.00027	-6.73075	-5.55669	-6.68081
A2AC29			-3.4096	-4.4574	-6.15031	-3.03128	-2.8226	-3.05073	-3.39862	-3.36479	-2.69605	-3.11308	-5.77709	-6.47396	-7.09079	-7.13767	-6.40111	-7.86345	-7.06582	-6.51113	-7.93789	-7.24181
A2ACC6	228850	Ralgapb	-6.25922	-6.73352	-4.42643	-5.22365	-5.39171	-5.27867	-6.32782	-4.97455	-5.11295	-5.9208	-0.572911	-0.484415	-1.49699	-0.766744	-0.565364	-0.78695	0.114152	-0.330117	0.0569981	-0.473044
A2ACD2	277432	Vstm2l	-1.94759	-1.84588	-2.0262	-2.19962	-0.918875	-1.31798	-1.95665	-1.2398	-1.78535	-0.411218	-6.21611	-6.03957	-6.56052	-6.66498	-6.28843	-7.20237	-6.54506	-6.57993	-7.64112	-7.06753
A2ACD2	277432	Vstm2l	-6.48483	-3.80452	-5.68882	-7.74905	-5.31166	-4.73317	-5.92352	-4.55145	-7.45282	-4.34296	-4.71943	-4.42131	-3.81545	-4.47486	-4.94123	-3.41696	-3.45524	-3.13303	-3.71636	-3.34771
A2ACG7	20014	Rpn2	0.831554	0.779453	0.437455	0.502637	0.754938	1.08788	1.02582	1.05478	0.756162	1.33028	2.90234	3.02626	3.0106	2.89083	2.97476	3.4983	3.51463	3.51807	3.2237	3.47157
A2ACH6			-5.21383	-5.98273	-5.80196	-5.16755	-8.59453	-4.44452	-5.0173	-7.45865	-5.84239	-5.14601	-2.96337	-1.95401	-2.88275	-1.99338	-2.33522	-3.5478	-3.50432	-4.11856	-2.66671	-3.00023
A2ACJ2	71885	Faap100	-0.608073	-0.722602	-0.262767	-1.0959	-0.999052	-0.449815	-0.509729	-0.544588	-0.640954	-0.546887	-2.85721	-2.74923	-2.53313	-2.5053	-2.82975	-2.23773	-2.39595	-2.53723	-2.11992	-2.357
A2ACM0	74370	Rptor	-0.0604212	-0.194107	-0.28038	0.0151153	-0.334499	-0.0672262	0.120666	-0.0248449	-0.0975119	-0.0253013	-0.474563	-0.481863	-0.452562	-0.474967	-0.426252	-0.990578	-1.0645	-1.05949	-1.02374	-0.973777
A2ACQ1	71715	Dhx35	-1.05291	-0.662121	-0.368272	-0.756582	-0.909055	-1.09944	-0.831435	-0.719517	-1.06599	-0.834047	-4.3297	-4.12634	-4.11308	-4.1597	-4.05291	-3.71469	-3.86635	-3.97931	-3.92513	-3.87836
A2ACV6	320706	Mtcl2	-2.77076	-2.71671	-1.67223	-2.64252	-2.95102	-2.85377	-3.55923	-3.37052	-3.15813	-3.38984	-7.48337	-5.89174	-7.05904	-6.59493	-5.90803	-6.49816	-6.49139	-7.27019	-7.40221	-7.09938
A2AD03	12662	Chm	-1.63282	-1.80081	-2.16953	-0.208439	-1.26603	-0.837213	-1.42709	-1.21501	-1.16515	-0.82876	-7.28812	-6.85621	-8.30319	-7.91525	-6.81389	-7.11189	-6.29095	-6.40383	-7.32272	-6.6472
A2AD03	12662	Chm	-5.73157	-4.06645	-4.36001	-4.38369	-6.26646	-4.76052	-5.16679	-6.59552	-4.75249	-6.05298	-1.06032	-0.557309	-1.04988	-0.396162	-0.654727	-1.35074	-1.57121	-1.6716	-0.485103	-1.14394
A2AD84	70415	Stk26	-2.61342	-3.21472	-3.21638	-4.43385	-3.11087	-3.17639	-4.38155	-2.99194	-5.81871	-2.25651	-9.54441	-6.6615	-8.26806	-8.4847	-6.86543	-5.07787	-4.93891	-6.07835	-8.15605	-6.1529
A2AD97			-5.98137	-6.97369	-7.3079	-7.69852	-7.10244	-3.90115	-6.60515	-6.9088	-5.6909	-5.56457	-4.55989	-4.03043	-5.04978	-4.27895	-4.84252	-5.90627	-4.9484	-5.19081	-4.94229	-5.27257
A2ADA6			-1.07908	-1.3861	-0.509233	0.0334077	-1.17898	-1.00748	-1.11305	-0.863296	-0.894867	-1.24185	-8.86401	-7.25124	-8.79713	-8.37433	-6.94172	-5.8909	-5.83087	-6.58739	-7.24838	-6.47432
A2ADB0	56381	Spen	-2.76722	-3.17765	-1.72738	-2.89875	-3.83369	-3.36884	-3.45563	-3.90549	-3.43286	-3.55066	-8.1793	-5.78765	-7.09495	-6.66078	-5.6485	-6.0226	-6.50055	-7.69021	-7.83827	-7.20031
A2ADE0	69582	Plekhm2	-3.68116	-3.72608	-3.69888	-3.56222	-3.69498	-3.71022	-3.75123	-3.75197	-3.72717	-3.75193	-2.80126	-3.05015	-2.99203	-2.9487	-3.07985	-3.72389	-3.61637	-3.53586	-3.38797	-3.53157
A2ADH1	67075	Magt1	-2.47934	-2.93632	-1.97303	-1.43533	-3.31776	-2.65817	-3.10858	-3.05921	-3.2348	-3.46626	-0.542121	-1.59159	-1.58536	-0.994815	-1.73919	-6.00901	-5.40679	-5.26432	-3.76363	-4.84747
A2ADR8	100336	Ppp1r8	-1.2279	-1.37858	-0.927427	-1.12674	-1.29705	-1.46009	-1.76942	-1.60052	-1.58348	-1.74911	-2.99215	-2.94546	-3.14258	-2.94592	-2.99832	-3.83061	-3.66665	-3.77536	-3.54782	-3.72905
A2ADY9	68817	Ddi2	-0.928441	-0.999467	-1.15593	-0.945149	-1.00815	-0.984903	-1.08626	-1.24491	-0.954823	-1.16451	-1.09061	-1.42853	-1.29899	-1.2499	-1.48914	-2.02752	-1.93378	-1.78737	-1.59094	-1.80061
A2AE27	109674	Ampd2	0.26487	0.296051	0.391852	0.0996177	0.389427	0.103909	0.333889	0.354728	0.240842	0.496593	-6.52387	-6.44664	-6.3331	-6.46344	-6.42809	-5.70403	-5.80614	-5.84964	-5.99801	-5.8762
A2AE27	109674	Ampd2	-7.2497	-5.68758	-5.30887	-5.284	-5.55192	-5.76731	-6.0416	-5.59048	-4.97744	-6.18365	1.36266	1.33997	0.710636	1.07306	1.4482	0.633226	0.977759	1.03378	1.05715	0.794003
A2AE89	14862	Gstm1	-0.25074	-0.420423	-0.553429	1.58633	-0.734952	-0.850897	-0.233799	-0.633669	-0.73437	-0.706359	4.21745	4.15032	3.53075	3.75911	4.46219	-0.0384415	0.150371	0.164842	0.150441	0.410385
A2AEB3			-3.28649	-2.87249	-2.27709	-2.88235	-3.65315	-2.75255	-3.2261	-3.09187	-3.14557	-3.9156	-6.45292	-6.71742	-6.56637	-6.19266	-6.79075	-6.92978	-6.94036	-6.9382	-5.73759	-6.59685
A2AEC2			-1.81692	-1.33006	-1.22992	-1.60645	-0.983261	-1.30101	-1.04215	-0.74103	-0.541593	-1.49958	-1.12852	-1.60961	-1.13939	-1.2631	-1.49264	-1.97183	-2.14279	-1.90992	-1.75669	-2.08576
A2AEG6	14758	Gpm6b	2.15222	2.07339	0.758276	2.13638	2.23379	2.15208	2.17387	2.1351	1.96896	2.09719	-0.32837	-0.461409	-0.521828	-0.735253	-0.371302	-0.746677	-0.704305	-0.405771	-1.11062	-0.634678
A2AEK1	108062	Cstf2	-5.79006	-4.67459	-6.55052	-5.25263	-4.29762	-5.21305	-6.3998	-6.81492	-4.79012	-6	-0.375871	-0.515671	-1.27477	-1.03876	-0.754175	-0.882796	-0.239663	0.241292	-0.682203	-0.487971
A2AEM2	229725	Clcc1	-2.31337	-1.99976	-2.03175	-1.80852	-2.16745	-2.29255	-2.10937	-2.09241	-2.21785	-2.23821	-1.56659	-1.5832	-1.63321	-1.62774	-1.49982	-2.50748	-2.53502	-2.50761	-2.48778	-2.46788
A2AES3	54644	Otud5	-4.12944	-4.53583	-5.55001	-3.64484	-2.72494	-3.46955	-5.64555	-4.62693	-4.43415	-3.90614	-4.91209	-6.55104	-7.32697	-6.88026	-7.17686	-7.34379	-5.3128	-4.55036	-5.18443	-5.47017
A2AEW0	209446	Tfe3	-3.2589	-3.50629	-3.37211	-2.95145	-3.23702	-3.76856	-3.3064	-3.40403	-3.31633	-3.3607	-4.8685	-3.92676	-4.54537	-4.59234	-3.6588	-4.49575	-4.71927	-5.0868	-5.85624	-5.11262
A2AEW8	54645	Gripap1	-0.136428	0.046691	-0.206182	0.264756	0.018911	-0.279373	-0.0215808	-0.19466	-0.0337247	-0.10078	-2.48964	-2.65066	-2.63563	-2.67838	-2.58124	-2.5745	-2.57511	-2.46017	-2.55353	-2.49283
A2AEX6	14199	Fhl1	-5.88528	-5.55227	-5.73402	-5.06839	-5.61863	-4.83917	-5.85614	-5.73697	-5.21006	-5.72049	-5.92275	-4.97241	-6.3106	-5.80443	-5.00593	-3.04248	-2.61312	-2.91038	-3.3772	-3.02381
A2AEX6	14199	Fhl1	-2.90552	-3.12493	-2.95202	-2.9129	-3.54458	-2.3995	-2.87883	-3.14756	-2.54849	-3.3673	-7.14215	-5.36147	-6.55422	-6.18115	-5.20216	-6.17281	-6.46991	-7.15626	-7.57165	-6.97497
A2AF28	67062	Slc25a53	-1.93957	-1.74891	-1.92832	-1.53501	-2.0765	-1.69573	-1.50701	-1.20535	-2.14618	-1.48987	-7.88547	-5.85283	-7.07806	-7.13503	-5.49198	-3.07092	-3.46645	-4.16513	-5.43471	-4.07251
A2AF31	100034363	Tmsb15b2	-3.53179	-3.33382	-2.30864	-0.988099	-2.82253	-1.93203	-4.73944	-3.6989	-3.15564	-3.6854	-10.1398	-7.20397	-11.3835	-9.82059	-7.28938	-6.74866	-5.19979	-6.4652	-7.80646	-6.69575
A2AF47	75974	Dock11	0.64116	0.499101	0.691755	0.111036	0.618811	0.549303	0.37915	0.448594	0.514379	0.516763	-1.46411	-1.30836	-1.25012	-1.2675	-1.38421	-0.309854	-0.358658	-0.454143	-0.458816	-0.48293
A2AF53	236848	Tmem185a	-0.812751	-1.18187	-0.281435	-6.38686	-1.21904	-1.6502	-2.5015	-4.05686	-1.03815	-0.910765	-6.2961	-7.53579	-4.76326	-5.19441	-8.85219	-7.5685	-8.04218	-7.81874	-6.0771	-7.95965
A2AF65			-2.61967	-1.93724	-2.48159	-3.44825	-1.95321	-2.54437	-2.55012	-2.52714	-2.05083	-2.82449	-6.95752	-6.11147	-6.03686	-6.30962	-6.0152	-6.88473	-7.48937	-7.61293	-8.25239	-7.85159
A2AFF6	20843	Stag2	-4.80489	-4.85209	-4.85712	-4.88364	-4.83193	-4.82125	-4.86527	-4.87943	-4.82363	-4.87221	-4.81459	-4.83797	-4.81804	-4.81037	-4.85427	-4.85167	-4.84531	-4.83742	-4.81308	-4.84356
A2AFI8	194590	Reps2	-1.57945	-1.85271	-1.45714	-1.64443	-1.68135	-1.71167	-2.03555	-1.95874	-1.74027	-2.03869	0.845651	0.700817	0.639828	0.824775	0.612555	0.750553	0.931951	0.89972	1.20099	0.915286
A2AFI9			-0.798598	-0.736227	-0.065321	-0.59428	-0.838014	-0.778861	-0.832156	-0.825681	-0.626236	-0.936535	1.63848	1.88474	1.72033	1.90171	1.89138	2.21122	2.17837	1.96757	2.27056	2.09158
A2AFJ8	73341	Arhgef6	0.490882	0.539522	0.886687	-4.96826	-0.688012	-0.713436	0.409174	0.274269	-0.511404	-0.83697	-4.59224	-3.23733	-0.403225	-1.72696	-3.19762	3.79506	1.01211	0.523666	1.14491	0.970983
A2AFL5			-3.75692	-2.55643	-4.02069	-2.92071	-5.91133	-1.4274	0.140629	-1.61645	-1.88392	-2.31184	-4.68329	-6.79404	-4.4881	-4.73965	-6.62075	-8.44655	-9.53215	-8.50665	-5.78051	-7.37754
A2AFP5	56382	Rab9	0.183326	0.4253	-0.140791	0.616688	0.290612	0.401233	0.359201	0.363507	0.660384	-0.452418	-8.80819	-7.64589	-8.4264	-8.34645	-7.30619	-5.77721	-6.15647	-6.42003	-7.13534	-6.47727
A2AFQ0	59026	Huwe1	1.28519	1.26359	1.30295	1.27134	1.23199	1.28798	1.35028	1.34542	1.3209	1.24538	-0.40329	-0.458758	-0.374017	-0.385263	-0.440626	-0.643061	-0.692987	-0.678872	-0.591554	-0.649379
A2AFQ2			-6.72267	-4.07292	-4.09672	-6.00079	-4.79938	-5.65242	-5.69711	-4.79881	-5.18493	-6.40988	0.393874	0.755633	1.12504	0.970391	0.930297	1.48018	0.85988	0.937317	1.14011	0.801894
A2AFQ9	216766	Gemin5	-0.801875	-0.834718	-0.318221	-0.653946	-0.843104	-0.788689	-0.942735	-1.09331	-0.620555	-0.858426	-1.79929	-1.58037	-1.84207	-1.63454	-1.63361	-1.8277	-1.74159	-1.92572	-1.74336	-1.86477
A2AFW6	56428	Mtch2	-0.440515	-0.240477	-0.484989	1.47419	1.12342	1.55209	-0.569928	0.853383	0.390129	1.14424	-7.35327	-6.84844	-9.26806	-8.5083	-7.1029	-7.75312	-5.90651	-6.04224	-7.48471	-6.74086
A2AFY7	74569	Ttc17	-5.46243	-6.33068	-4.81874	-6.34383	-5.14005	-7.30493	-7.66357	-7.03977	-7.58574	-5.79611	-3.25858	-3.17414	-3.38381	-3.38601	-3.54731	-2.93896	-2.29565	-2.68359	-3.01276	-2.87667
A2AG30	56323	Dnajb5	-1.34071	-1.45059	-0.853522	-0.991061	-1.22213	-1.26462	-1.67998	-1.45096	-1.32972	-1.44076	-4.11917	-3.53921	-4.25017	-3.96108	-3.55323	-1.16885	-0.925917	-1.25352	-1.41076	-1.26645
A2AG36	56703	Pigo	-2.55961	-1.61658	-1.88082	-2.15214	-3.26288	-1.78423	-1.68055	-2.2984	-2.10181	-2.63627	-7.64814	-7.50299	-7.23266	-7.08412	-7.45856	-7.58998	-8.09467	-8.07866	-7.11064	-7.58822
A2AG36	56703	Pigo	-3.99198	-4.16897	-5.31857	-4.06815	-5.43919	-5.74808	-5.57238	-4.07509	-7.69195	-8.05583	-3.11429	-3.13473	-2.39336	-2.73677	-2.52431	-2.11572	-3.06184	-2.79467	-2.20885	-2.22585
A2AG50	78283	Map7d2	-0.416048	-0.923416	0.522004	-0.414087	-0.221218	-0.862423	-1.57737	-1.31936	-0.796497	-0.937838	-5.37768	-7.09557	-6.53012	-6.10759	-7.58336	-7.638	-6.73282	-6.41819	-5.00225	-6.44571
A2AG50	78283	Map7d2	-5.58212	-7.84346	-4.82197	-5.57317	-5.62659	-6.03704	-6.36313	-5.06724	-5.81677	-5.44535	-2.11323	-2.60825	-3.03327	-2.59797	-2.71539	-2.839	-1.87739	-2.35234	-1.9612	-2.41197
A2AG68	11977	Atp7a	-2.87569	-2.97573	-3.37716	-3.29611	-2.69286	-2.42077	-3.14807	-2.82855	-2.96064	-2.67416	-4.3234	-4.07909	-4.45005	-4.39706	-4.23505	-4.2034	-3.90575	-3.92506	-4.3788	-4.14037
A2AGH6	59024	Med12	0.603355	-1.09073	-2.86738	-1.43354	-1.55867	-0.235654	-0.39688	-0.384625	-1.82752	-1.4268	-8.32655	-7.87478	-7.51787	-7.92243	-7.70354	-6.01501	-6.64969	-6.56665	-7.00389	-6.3373
A2AGI2			1.97535	1.74398	2.14556	1.75202	2.27489	1.48297	1.55343	1.85497	1.69343	1.80986	-1.06536	-1.23533	-1.09148	-1.17241	-1.25463	-0.417107	-0.337605	-0.347621	-0.433019	-0.465077
A2AGS2	26399	Map2k6	-1.43507	-1.73044	-3.00166	-2.24318	-1.25149	-1.58549	-1.45913	-1.47549	-1.75441	-1.08299	-5.89687	-7.19038	-6.27467	-6.73282	-7.35023	-6.24047	-6.04649	-5.3536	-5.61192	-5.6809
A2AGS6			-0.61092	-0.745533	-0.711588	-0.105995	-1.03231	-0.982187	-0.815059	-0.822307	-1.03658	-1.4716	-3.84685	-3.64357	-3.83801	-3.72685	-3.44228	-2.87239	-3.03193	-3.11225	-2.9544	-2.91954
A2AH22	228361	Ambra1	-2.14955	-2.75383	-1.52365	-4.77646	-2.72487	-1.34666	-3.00435	-2.31972	-2.52132	-2.25553	-8.55534	-6.50686	-7.15162	-6.9081	-6.91614	-6.22344	-6.44257	-7.44645	-7.59923	-7.38482
A2AH25	228359	Arhgap1	-0.550147	-0.851708	-0.725188	-0.601984	-0.576075	-0.697551	-0.698256	-0.551917	-0.619785	-0.81063	-0.405635	-0.533919	-0.49847	-0.490906	-0.499206	-0.12023	-0.0819425	-0.0609958	-0.0456225	-0.0929193
A2AH85	20624	Eftud2	-5.77388	-6.7355	-4.96626	-5.47381	-6.53562	-5.60175	-6.58852	-6.57852	-6.50135	-5.14487	3.56447	4.04197	2.87391	3.59218	3.61759	3.28283	4.27105	3.6337	4.03609	3.88765
A2AHB7	227632	Kcnt1	-3.51493	-3.86178	-2.91106	-4.41448	-3.30207	-3.98574	-3.9861	-3.77577	-3.64323	-3.58301	-6.90964	-7.4308	-6.77942	-6.8681	-7.63398	-8.05427	-8.0189	-8.01285	-7.55261	-8.07679
A2AHG0	241638	Lzts3	-3.06888	-3.33643	-4.25617	-3.58887	-2.7647	-3.74418	-3.81409	-3.68982	-3.75949	-3.59139	-4.48555	-4.87695	-4.66212	-4.92675	-4.90837	-5.38157	-5.26022	-4.94193	-5.53907	-5.27413
A2AHJ7	104418	Dgkz	-2.04576	-1.72441	-1.35854	-0.837235	-1.32946	-0.592978	-2.07878	-1.29133	-1.64619	-0.916153	0.329087	-1.01929	-1.47262	-0.873094	-1.53052	-3.50452	-2.01098	-1.61426	-0.957045	-1.8143
A2AHQ7	110094	Phka2	-7.08685	-7.01071	-4.97023	-5.8314	-9.11427	-7.14181	-4.23027	-7.48735	-4.31245	-6.37328	-2.50437	-3.5215	-1.90265	-1.6758	-3.19405	-5.21324	-6.55724	-6.62471	-3.64219	-5.34213
A2AHW8	99326	Garnl3	-1.16241	-1.37525	-0.60695	-1.03571	-1.36113	-1.15559	-1.30578	-1.18899	-1.23922	-1.22625	-3.60221	-3.41109	-3.63248	-3.42885	-3.4462	-4.19813	-4.09488	-4.32655	-4.03415	-4.19032
A2AHZ2	20438	Siah1b	-1.97838	-2.27749	-1.27019	-2.01214	-2.24571	-3.00751	-2.44001	-2.27204	-2.80465	-2.38272	-5.73832	-4.00929	-4.76023	-4.81321	-3.70075	-3.80937	-4.32014	-5.14784	-5.84651	-4.94649
A2AI05	78797	Ndor1	-4.47819	-2.86533	-3.36676	-5.21218	-4.71706	-2.89796	-4.64411	-5.55269	-4.01273	-4.03051	-6.64132	-5.84641	-6.26165	-5.73122	-6.52888	-5.85247	-5.72147	-5.91409	-5.14262	-5.72119
A2AI14	14810	Grin1	-5.26962	-5.54503	-4.70091	-7.07747	-4.73951	-5.65563	-5.57284	-5.98698	-3.77186	-6.32126	1.56704	1.71545	2.52792	2.42562	1.68641	2.28791	1.54808	1.41686	1.7707	1.16584
A2AI21	14810	Grin1	0.930155	1.09787	1.09409	0.450805	0.574852	0.844237	1.22039	1.00417	0.886411	0.816501	-6.55199	-6.42508	-5.94694	-6.12403	-6.36518	-5.66244	-6.15853	-6.19581	-5.90342	-6.00138
A2AI40			-5.0834	-5.77939	-4.74161	-4.82019	-5.92341	-6.16123	-5.13829	-6.4743	-4.59333	-6.01854	-6.82162	-6.46921	-6.47485	-6.26789	-6.22827	-7.40896	-7.94374	-8.29724	-7.74147	-7.94317
A2AI52	84092	Usp8	-0.910079	-0.950652	-0.873021	-0.679293	-0.945718	-0.629831	-0.755479	-0.679257	-0.79794	-0.668264	-1.94113	-2.11103	-2.18604	-2.09828	-2.14984	-2.08656	-1.90611	-1.86928	-1.74869	-1.84797
A2AI87	18679	Phka1	-5.56617	-6.06597	-6.72017	-6.92438	-4.82235	-4.23809	-6.40014	-4.64509	-5.64761	-5.85054	-2.69194	-2.47755	-3.04606	-2.91388	-2.78502	-7.23277	-6.53124	-6.45094	-7.25653	-7.08754
A2AIG8	329470	Accs	-1.74662	-1.82824	-5.83778	-1.2674	-1.04084	-0.777285	-1.35429	-1.07362	-1.73647	-1.1534	-4.16623	-6.01069	-5.89396	-6.33659	-6.03609	-8.10679	-7.18228	-5.75344	-7.25128	-6.60057
A2AIL4	76947	Ndufaf6	-5.69073	-5.30469	-4.30297	-3.73178	-4.64284	-4.32992	-5.99189	-5.06252	-4.98896	-4.55654	-8.82115	-5.80771	-9.31142	-8.35923	-5.76253	-7.04537	-6.02246	-7.30075	-9.16435	-7.59304
A2AIR4	242443	Grin3a	-1.08333	-1.32638	-2.25859	-0.422583	-0.824693	-0.258953	-1.28977	-0.478945	-0.568702	-2.4182	-6.94291	-6.37858	-7.42524	-7.07628	-6.08429	-3.70451	-3.51125	-3.47679	-4.12582	-3.76181
A2AIR7	12287	Cacna1b	-0.781248	-1.04245	-0.749171	-0.817847	-0.725095	-1.02102	-1.37097	-1.20362	-1.11629	-1.12731	-1.68048	-1.85465	-1.97814	-1.83515	-1.96626	-1.91927	-1.62801	-1.63313	-1.53139	-1.69647
A2AIS9			-2.4423	-2.47561	-2.45044	-2.08369	-1.99908	-0.795862	-2.53823	-2.12561	-2.08849	-0.805661	-2.56742	-4.35591	-4.48582	-3.96035	-5.15197	-7.657	-5.95951	-5.38578	-4.66484	-5.66856
A2AIT6			-5.41084	-5.41503	-5.42414	-5.43314	-5.4241	-5.41691	-5.41559	-5.43221	-5.40513	-5.44007	-5.40739	-5.42526	-5.40157	-5.40269	-5.42686	-5.42923	-5.43988	-5.43132	-5.40945	-5.42872
A2AIV2	66185	Virma	-4.31419	-4.17539	-4.21934	-4.65661	-5.09603	-4.60991	-4.176	-5.0658	-4.69403	-4.1213	-5.31783	-5.24253	-4.8853	-4.96001	-5.33941	-5.67973	-5.99998	-6.06499	-5.62468	-5.73483
A2AIX0	64436	Inpp5e	-3.99121	-3.84252	-3.19169	-4.55198	-4.78178	-4.53584	-3.73147	-3.80086	-4.70471	-4.42716	-6.23455	-7.18578	-5.66151	-5.94071	-7.188	-3.93837	-4.5518	-4.33553	-2.86174	-3.81218
A2AJ15	227619	Man1b1	-1.24199	-1.23465	-1.37327	-0.978624	-1.38923	-1.22894	-0.994331	-0.956554	-1.29455	-1.24706	-3.47783	-3.32349	-3.39549	-3.44372	-3.1847	-3.71955	-3.85193	-3.88023	-3.98518	-3.80385
A2AJ23	18146	Npdc1	-1.48452	-2.14191	-1.5804	-2.31944	-1.853	-1.86981	-1.46602	-1.62332	-1.69298	-1.18361	-6.92114	-7.83644	-6.9117	-7.11218	-8.00223	-6.0369	-6.0427	-5.86162	-5.2689	-5.78167
A2AJ26	11305	Abca2	-3.08454	-3.14143	-2.45455	-3.31775	-3.24876	-3.22643	-3.28593	-3.3466	-3.28647	-2.93593	-0.485625	-0.0209424	-0.200558	-0.110422	-0.105358	-0.22234	-0.254037	-0.572658	-0.473405	-0.451275
A2AJ72	320267	Fubp3	-0.582782	-0.578241	-0.37394	0.0449911	-0.49123	-1.09479	-1.20742	-1.10906	-0.991255	-1.39316	-0.306235	-0.183044	-0.574903	-0.374071	-0.101162	-2.03247	-1.8908	-1.96532	-1.95685	-1.95511
A2AJ88	241274	Pnpla7	-4.79577	-4.54571	-5.45907	-4.03696	-5.27448	-5.35098	-5.16809	-5.80026	-5.90077	-4.80649	-4.04347	-3.61909	-4.22988	-4.20584	-3.58773	-7.05447	-6.91886	-6.95311	-7.45672	-6.81993
A2AJ92	56876	Nsmf	-7.76025	-6.03132	-4.94604	-6.05662	-4.92867	-7.21042	-5.42142	-4.84328	-4.67233	-5.26923	2.44344	1.82894	2.47503	1.97311	2.24999	2.16006	1.85114	2.043	1.59348	1.59035
A2AJ96	56876	Nsmf	-1.63103	-1.90826	-1.3538	-1.92393	-1.81934	-1.80049	-2.07516	-1.77416	-2.15732	-1.95865	-7.59467	-8.75368	-8.03589	-7.96281	-8.99773	-6.70719	-6.39362	-6.10006	-5.11972	-6.00492
A2AJA9	381353	Ajm1	-0.30167	-0.598095	-0.138865	-0.367651	-0.0508244	-0.633641	-1.20364	-0.864608	-0.688277	-0.861623	-0.905115	-0.900699	-1.22909	-1.01438	-1.02963	-1.70601	-1.3292	-1.42167	-1.44681	-1.56606
A2AJG0	227522	Rpp38	-5.38604	-6.05534	-5.98536	-5.19833	-7.60888	-7.25616	-4.50262	-5.81833	-6.34927	-6.91143	-7.5098	-7.15726	-6.03411	-6.56869	-6.32522	-7.44773	-9.23207	-9.40946	-8.65174	-8.43646
A2AJH3	18108	Nmt2	-5.90688	-4.62386	-5.80741	-7.14197	-5.5595	-4.58004	-5.21565	-5.2504	-4.56414	-6.43982	-0.505054	0.205153	0.668656	0.516857	0.22602	0.693835	-0.217208	-0.126621	-0.0190575	-0.214866
A2AJH3	18108	Nmt2	0.285394	0.581127	1.72431	1.48444	-0.217227	2.28999	0.173625	0.348363	0.876993	0.595537	-7.53888	-7.31909	-8.68584	-7.47167	-7.82253	-9.47382	-8.34699	-8.69177	-7.40376	-8.35496
A2AJI0	245877	Map7d1	0.357534	0.47984	0.39782	0.623014	0.590967	0.15326	0.0827474	0.0974692	0.409211	-0.169874	-1.2602	-1.40327	-1.43664	-1.36542	-1.36242	-1.95508	-1.91792	-1.82647	-1.7773	-1.89807
A2AJK8			-6.74874	-5.86467	-4.64604	-5.61017	-7.71257	-5.86656	-6.24121	-4.83176	-9.14159	-4.82714	-1.9958	-1.3889	-1.9137	-1.75519	-1.60148	-1.5939	-1.11697	-1.66598	-0.955693	-0.816663
A2AJP5	329795	Tmem67	-4.82588	-5.94936	-6.36556	-8.87432	-5.81788	-6.35091	-7.66383	-5.1119	-9.88903	-6.56894	-4.95602	-3.46895	-3.01695	-3.83949	-3.72564	-5.69634	-6.16136	-6.68022	-7.77091	-6.69874
A2AJP9	381511	Pdp1	0.167914	0.140858	-0.257066	-0.280258	0.118813	0.440972	0.0895145	0.203965	-0.0171861	0.353327	-0.229082	-0.144714	-0.179162	-0.230775	-0.254392	0.147531	0.229096	0.263452	0.056979	0.185464
A2AJQ1			-3.43857	-3.24848	-3.54167	-3.37448	-3.02518	-4.43103	-2.66551	-2.70547	-3.38116	-3.16548	-7.03129	-7.56219	-6.48548	-7.22069	-7.1465	-7.72534	-8.45828	-8.1649	-8.4966	-8.20066
A2AJT4	66625	Pnisr	-2.64313	-2.84473	-2.74527	-2.31969	-2.70596	-3.06152	-2.77059	-2.81846	-2.88281	-2.81027	-3.26452	-3.20332	-3.34351	-3.35323	-3.09334	-3.80539	-3.80244	-3.85356	-4.0074	-3.83175
A2AJW4	228966	Ppp1r3d	-2.10216	-2.17031	-1.96889	-1.81857	-2.33379	-2.21813	-1.99355	-2.03338	-2.35783	-1.92677	-0.899023	-1.09481	-1.0165	-1.01135	-1.08497	-2.29742	-2.24264	-2.2321	-2.02146	-2.0956
A2AJW5	71532	Fam217b	-5.5012	-5.48157	-4.21467	-6.59671	-6.50698	-7.67774	-5.84767	-6.76356	-7.42879	-5.39051	-6.23308	-8.50984	-5.74059	-6.38028	-8.84566	-6.77566	-7.28889	-6.78584	-4.6209	-6.1127
A2AK40	22785	Slc30a4	-4.43801	-4.99414	-5.62117	-5.3707	-5.53467	-6.00367	-6.47859	-4.32593	-9.07854	-6.5991	-3.71212	-3.55781	-3.18823	-3.64811	-3.435	-2.75971	-2.89683	-2.87669	-3.03459	-2.5594
A2AKA9	67382	Brd3	-5.38917	-7.52825	-4.88266	-6.83265	-7.33981	-4.56696	-5.29898	-4.517	-5.21385	-6.46175	-3.06927	-2.8828	-2.59064	-2.03972	-2.92797	-3.63803	-3.86997	-4.5081	-2.67387	-3.84665
A2AKD7	20648	Snta1	0.348632	-0.260518	1.07963	0.0296716	0.912773	-1.2054	-1.11241	-0.682422	-0.164515	-1.12765	0.88435	1.3009	1.107	1.17953	1.41375	-2.6717	-2.74477	-3.11712	-3.32284	-3.30992
A2AKG8	230393	Focad	-3.54959	-3.68313	-2.73918	-2.91218	-4.15151	-3.44132	-3.17793	-3.35886	-3.67453	-3.00469	-2.46226	-2.12058	-2.46239	-2.24009	-2.0972	-2.57066	-2.51474	-2.86702	-2.46081	-2.48844
A2AKH7			-1.68831	-1.6094	-1.46591	-1.56679	-1.52201	-1.6278	-1.58461	-1.45224	-1.56536	-1.53633	-1.07491	-1.03763	-1.07519	-1.08191	-1.01283	-1.70244	-1.69084	-1.7225	-1.77	-1.74334
A2AKI5			-1.12984	-1.22128	-0.878001	0.489597	-1.43977	-1.79597	-1.40448	-1.64653	-1.61334	-1.77176	0.893145	0.850726	0.284749	0.592799	1.07196	-1.76477	-1.54737	-1.61978	-1.40766	-1.3836
A2AKQ8	620631	Ift70a2	-4.18412	-3.70948	-2.86921	-3.58058	-5.41473	-3.89639	-3.24781	-3.94121	-3.99491	-4.3458	-4.36779	-4.22336	-3.8157	-3.60379	-4.0857	-5.66772	-6.31097	-6.53729	-5.0545	-5.73672
A2AKU9	11949	Atp5f1c	0.780753	0.551267	-0.134381	0.441635	0.306866	0.874252	0.658995	0.57864	0.255633	0.732512	-6.69089	-6.16787	-6.49999	-6.55063	-6.15824	-7.44127	-7.48995	-7.58085	-8.05114	-7.56237
A2AKU9	11949	Atp5f1c	-5.54459	-4.8477	-4.96588	-5.24667	-5.87168	-4.51639	-5.86948	-4.54331	-6.01492	-7.43107	4.1511	4.76395	4.40414	4.82778	4.90935	5.47095	5.23596	5.1196	5.91029	5.41932
A2AKV9			-8.01903	-3.96366	-5.46785	-5.18213	-4.99931	-5.69224	-5.45163	-4.2421	-4.85018	-7.31968	-0.755224	-0.875543	-0.706743	-0.884112	-0.272286	-0.00708459	-0.645642	0.00569822	-0.121241	-0.335756
A2AKW0	230125	Slc25a51	0.52171	0.573996	0.73774	0.850084	1.14828	0.975473	0.391228	0.822497	0.865604	1.13897	-7.3514	-5.72445	-7.22541	-7.02141	-5.65624	-6.23027	-5.96929	-6.57999	-7.91764	-6.85916
A2AKX2			0.0936294	0.0549939	0.500751	-0.536903	-0.109041	0.029303	-0.24444	-0.100683	0.00545544	-0.656714	-6.19817	-5.90007	-5.73433	-5.66011	-5.92458	-6.54036	-6.82676	-6.99948	-6.60059	-6.89086
A2AL12			-0.750374	-0.699947	-1.01652	-1.123	-0.584603	-0.840777	-1.09791	-0.957375	-0.984653	-1.00793	3.91439	3.86542	3.94654	3.88276	3.79756	4.13636	4.16516	4.25348	4.10986	4.12724
A2AL50	228061	Agps	0.324793	-0.599749	-0.934749	-1.80202	-0.966462	-1.08869	0.79979	-0.239731	-0.508359	0.237487	-5.94227	-8.70902	-5.43397	-6.40681	-8.84956	-7.27634	-8.09778	-7.09886	-5.47577	-6.75301
A2AL71			-4.91048	-4.13962	-5.75188	-4.25696	-4.96784	-5.27352	-5.27707	-6.47231	-4.67879	-6.27929	0.103561	0.199026	-0.0273622	0.110821	0.323458	1.9846	1.71559	2.02779	1.93773	1.98641
A2AL79	65973	Asph	-0.799177	-0.94843	-0.792163	-0.340025	-1.22337	-0.0539106	-0.765196	-0.921713	-0.802341	-0.172286	-5.73534	-5.45327	-6.2416	-5.82893	-5.66637	-7.20223	-6.64577	-6.83774	-6.76184	-6.72428
A2AL85	65973	Asph	-1.63737	-2.32766	-1.80428	-2.21198	-1.50859	-2.39186	-2.44927	-2.31553	-2.30426	-1.77392	-5.67819	-8.03576	-6.68889	-6.77893	-8.46672	-8.62728	-7.94619	-7.23592	-6.13921	-7.37483
A2AL85	65973	Asph	-7.07794	-6.92277	-4.951	-7.12845	-7.13568	-4.32066	-5.6746	-5.13848	-5.26659	-4.52806	-1.38666	-0.71399	-1.51048	-0.838709	-1.19442	-3.17888	-2.53294	-3.18928	-2.4106	-2.95686
A2ALB1	227656	Rexo4	-3.45101	-2.81524	-3.96714	-2.70427	-3.10054	-3.05815	-2.67659	-2.11439	-3.83798	-2.46507	-5.97008	-5.91521	-6.03676	-6.40565	-5.70591	-6.66743	-6.66034	-6.44666	-7.2727	-6.52482
A2ALF0	68598	Dnajc8	-3.96992	-4.35803	-4.4827	-4.67335	-4.73856	-6.4917	-5.49652	-9.09624	-4.01434	-4.94521	-2.37477	-2.11461	-2.09096	-1.94271	-2.42202	-2.90053	-3.2123	-3.37951	-3.3131	-3.32941
A2ALK6	54357	Epb41l4b	-3.04223	-4.58174	-3.17562	-3.26433	-3.88525	-3.45523	-4.52509	-4.60105	-3.82792	-3.95136	-5.7852	-6.78771	-6.96784	-6.28476	-7.2588	-8.82346	-7.80768	-7.81959	-6.65788	-7.70574
A2ALL9	320707	Atp2b3	0.901164	0.58282	2.18512	1.88903	1.6128	1.33086	-0.749607	0.0300277	1.07018	0.070841	-6.6289	-5.97765	-7.84817	-6.73876	-6.32184	-8.03063	-6.73716	-7.27905	-7.18744	-7.53411
A2ALM3			-7.71347	-3.6815	-6.90577	-5.52399	-5.94201	-5.56319	-5.33204	-5.21465	-6.34818	-5.86144	-3.38284	-3.77465	-3.43901	-3.89825	-3.58308	-4.92953	-5.27427	-4.34203	-4.77335	-4.48496
A2ALN0			-2.12572	-2.31613	-1.40835	-1.21883	-2.33881	-0.906336	-2.65247	-2.28263	-1.9418	-2.14585	-8.24329	-8.67858	-9.59622	-8.66189	-9.12569	-7.51469	-6.3279	-6.38945	-5.3947	-6.28867
A2ALR9	170707	Usp48	-4.78235	-6.90404	-6.0026	-4.1168	-5.74867	-6.63881	-5.26861	-4.43311	-7.37322	-4.29153	-3.00162	-3.49734	-3.61421	-3.99435	-3.18835	-3.64816	-3.15719	-3.30192	-4.0015	-3.10281
A2ALR9	170707	Usp48	-3.6071	-3.07373	-3.95989	-2.67535	-1.6221	-3.63467	-2.97562	-2.2639	-2.96969	-1.75075	-6.53816	-6.50947	-6.99458	-7.5253	-6.28407	-7.44693	-7.04642	-6.8332	-8.87192	-7.5906
A2ALS4	110351	Rap1gap	-0.352823	-0.442699	-0.07612	-0.341532	-0.479655	-0.338835	-0.223005	-0.19737	-0.313473	-0.251623	-0.190212	-0.253493	-0.147939	-0.128918	-0.25066	-0.511811	-0.54498	-0.598509	-0.369049	-0.503921
A2ALU4	110380	Shroom2	-1.83179	-2.01494	-1.20481	-1.80566	-1.81916	-2.13364	-2.24106	-2.11468	-2.07518	-1.97009	-2.26586	-2.37865	-2.39433	-2.24957	-2.47745	-2.17539	-1.99402	-2.12043	-1.78536	-2.06186
A2ALV3			-0.424433	0.585997	-1.06502	0.444411	0.0523962	0.112102	0.611381	-0.112071	0.538094	0.320529	3.87903	3.62841	3.67038	3.45992	3.77627	3.17065	3.02854	3.47314	2.96446	3.31325
A2ALW2	100041581	Zkscan16	-4.36825	-5.33169	-4.388	-4.41949	-3.78758	-5.10487	-4.96803	-5.02303	-4.12693	-4.14512	-7.05563	-9.4008	-8.43088	-8.38977	-9.75835	-7.13925	-6.24409	-5.61224	-4.81386	-5.93595
A2ALW5	72429	Dnajc25	-6.42518	-4.59985	-4.27589	-4.89082	-5.61979	-6.274	-5.94895	-7.57894	-5.35908	-4.63187	-6.52599	-6.32589	-6.8742	-6.55103	-6.65567	-6.71806	-6.36378	-6.50246	-6.31026	-6.42292
A2AM70			-1.63294	-1.68505	-1.15173	-0.862351	-2.67595	-2.52647	-1.77227	-2.134	-2.35156	-3.29454	-6.87018	-7.68657	-6.90245	-6.77126	-7.44675	-6.87119	-7.32167	-7.12885	-5.59239	-6.52002
A2AMC3	140484	Pofut1	-4.87311	-5.66809	-5.61557	-4.91649	-6.56219	-5.08771	-4.48249	-4.73154	-5.61383	-5.73531	-1.24849	-1.01743	-0.772025	-0.788107	-0.707805	-2.28507	-2.88193	-3.02908	-2.40876	-2.43239
A2AMC3	140484	Pofut1	-2.97384	-3.14222	-3.17556	-2.70927	-2.55242	-3.51026	-3.62079	-3.31185	-3.16454	-3.98963	-6.56512	-8.16435	-7.42726	-7.39427	-8.23607	-8.41983	-8.05387	-7.44034	-6.74844	-7.61645
A2AMH4	100434	Slc44a1	-1.28128	-1.76892	-1.18588	-1.41611	-1.26648	-2.44848	-1.13197	-1.29667	-1.37947	-1.42444	-6.64856	-7.14072	-6.34671	-6.73647	-6.89261	-5.72437	-6.15937	-6.08915	-6.01182	-6.04207
A2AMV1	69902	Mrto4	-1.75834	-2.05267	-1.30844	-1.6971	-2.11037	-1.99066	-2.11374	-1.973	-2.19546	-2.09423	-2.83843	-2.58616	-2.79815	-2.61386	-2.60021	-2.78266	-2.72973	-2.98542	-2.69	-2.80408
A2AMW0			1.37923	1.31295	-1.30388	0.480728	1.4754	1.492	1.27579	1.00439	1.269	0.899744	3.50382	3.12727	3.46065	3.01776	3.16391	3.38934	3.24762	3.90003	2.89782	3.44062
A2AMY5	68926	Ubap2	-3.49236	-3.53505	-3.75754	-3.31357	-3.10588	-3.60984	-3.63331	-3.61564	-3.14793	-3.82612	-2.45527	-2.50863	-2.64185	-2.62569	-2.42739	-2.93935	-2.89108	-2.80249	-3.08164	-3.00001
A2AN08	69116	Ubr4	1.11169	1.11229	1.34173	1.21128	0.918369	0.986813	1.22366	1.10025	1.08667	1.05763	-0.172326	-0.0695038	-0.0225171	-0.0185343	-0.00922769	-0.451827	-0.600396	-0.684945	-0.526621	-0.556087
A2AN37	22245	Uck1	-2.90395	-2.60804	-1.2076	-2.83158	-2.68363	-3.93026	-4.75314	-5.48816	-3.09437	-4.44675	-7.03243	-5.91373	-6.89213	-6.19071	-6.16983	-7.8079	-7.65463	-8.31537	-7.93914	-8.27129
A2AN61	68379	Ciz1	-3.53934	-4.03373	-4.49743	-3.83826	-3.60644	-4.20775	-4.19805	-4.25754	-3.93036	-4.47552	-6.01404	-5.19948	-5.72226	-5.77999	-4.99825	-6.40578	-6.61392	-6.81674	-7.67356	-6.98684
A2AN84			-0.919346	-1.14756	-0.992399	-1.7488	-0.965149	-0.867803	-1.17909	-1.02911	-1.27707	-0.610515	-2.57577	-3.8819	-2.94638	-3.0454	-4.26387	-2.59001	-2.23658	-1.82348	-1.08122	-1.868
A2ANL9	23963	Tenm1	1.80105	1.66459	1.91409	1.42739	1.79551	1.62905	1.55866	1.65846	1.64888	1.61475	0.0489095	-0.00979623	0.15987	0.13813	-0.0655057	0.525433	0.496501	0.470191	0.595527	0.461907
A2ANP1	71901	Fam219a	-6.72946	-4.35254	-6.25627	-5.26255	-6.16919	-5.69344	-5.16724	-7.28186	-4.55341	-5.54257	-7.22205	-4.98386	-6.38495	-6.28403	-4.7036	-5.50865	-6.27094	-6.64427	-7.93418	-6.64765
A2ANP1	71901	Fam219a	-3.4328	-3.39688	-3.49553	-2.01015	-2.05823	-1.60152	-3.84646	-2.69336	-3.04025	-1.30578	-5.43684	-4.95697	-7.34611	-6.60966	-5.45774	-9.05124	-6.99876	-7.20308	-8.66807	-7.89362
A2ANU3	433485	Syndig1	-3.29904	-4.36198	-3.2963	-5.19432	-6.45451	-4.42054	-4.54273	-6.6276	-4.85444	-5.42825	-5.97334	-5.41043	-4.80687	-4.34797	-5.76748	-6.68827	-7.49092	-8.04207	-5.89498	-6.96775
A2ANY6	100019	Mdn1	-4.02371	-3.8168	-3.45486	-3.56484	-4.17914	-3.94797	-4.08182	-3.95991	-4.3288	-4.01402	-4.36575	-4.35263	-4.50568	-4.34003	-4.39157	-4.05767	-3.92343	-4.00735	-3.65867	-3.83032
A2AP18	269615	Plch2	0.248498	0.368728	0.17789	-0.874613	-1.32105	-1.70568	1.34741	0.0559444	-0.238034	-1.53203	-6.27898	-8.43149	-4.75967	-5.79798	-7.92539	-7.17831	-9.2828	-8.42436	-6.07053	-7.56197
A2AP32			-1.02369	-0.00104466	-1.27241	-0.647414	-0.0565812	-0.152412	-0.283842	0.132472	-0.505057	0.0724154	0.0174574	0.0592914	-0.0739842	-0.344674	0.0925397	0.697525	0.79251	1.07368	0.221842	0.743992
A2AP74	171486	Cd99l2	-2.09182	-2.11899	-1.22838	-2.07178	-1.17893	-1.38351	-3.95945	-2.84818	-2.35485	-2.40626	-8.88554	-5.40561	-8.7314	-7.82127	-5.61962	-5.72704	-4.88362	-6.30479	-8.27309	-6.7802
A2AP78			-2.34361	-0.726871	-1.19737	-3.05663	-2.955	-1.79362	-0.472843	-1.10667	-1.68932	-1.98193	-8.68754	-8.65437	-6.92624	-7.53029	-8.42179	-6.32416	-7.93593	-7.78154	-6.62625	-7.14616
A2AP88	78751	Zc3h6	1.27135	0.674981	-5.17611	0.0263394	0.0778192	2.50415	0.537612	-0.312907	0.49561	-0.74969	-5.24628	-7.44766	-6.82092	-6.94721	-7.79341	-10.4998	-9.87625	-8.01088	-8.38414	-8.59334
A2AP92			-2.87825	-2.52546	-2.58826	-4.0217	-3.64893	-3.50003	-2.21061	-2.53295	-3.09691	-3.61439	-8.68545	-7.44976	-6.64627	-7.22061	-6.98942	-5.92293	-7.56487	-7.95091	-7.91512	-7.50739
A2API3	72656	Ints8	-4.14152	-4.5896	-4.39224	-3.9254	-4.26735	-4.33699	-4.45741	-4.68011	-4.19902	-4.19041	-2.88598	-2.96932	-3.28782	-3.11123	-3.03158	-3.68129	-3.36664	-3.40815	-3.46129	-3.44872
A2API5	94217	Lrp1b	-1.72183	-1.9084	-2.52406	-2.10374	-0.099373	-2.31191	-2.21644	-1.54991	-1.58075	-1.30303	-5.67857	-7.00281	-6.40928	-6.87025	-7.11124	-8.32215	-7.78441	-7.14484	-8.03658	-7.93861
A2API5	94217	Lrp1b	-4.20258	-5.12103	-5.95649	-4.61935	-5.61831	-4.53444	-4.85572	-4.70333	-6.23427	-4.70558	-2.0008	-1.73587	-2.0413	-2.08805	-1.7579	-1.0086	-0.85856	-0.899622	-1.17203	-0.648828
A2API8	677884	Pakap	-6.31388	-5.23018	-4.49254	-3.94356	-6.17308	-5.84509	-5.66085	-3.65305	-6.98628	-7.49608	-5.93984	-7.01763	-6.49047	-6.31627	-6.53368	-8.08949	-8.1757	-7.82115	-6.24429	-7.26998
A2APM1	12505	Cd44	-2.15194	-2.58869	-2.26127	0.33158	-0.753115	-0.805644	-3.28504	-2.09283	-1.97207	-1.0136	-2.10188	-3.12192	-5.35616	-4.22827	-3.70828	-9.96097	-7.20097	-6.95851	-7.51923	-7.66168
A2APS1	53885	Nphp1	-2.17797	-2.49468	-2.13002	-2.50229	-3.27483	-3.05253	-2.46299	-2.76423	-2.72153	-4.08651	-4.822	-3.27181	-3.50223	-3.49065	-2.78678	-3.84426	-4.97435	-5.5846	-5.49665	-5.1181
A2APV2	71409	Fmnl2	0.141345	0.485987	-0.383654	-0.242921	-0.215965	0.0766572	0.890709	0.316065	0.190347	0.457214	-6.97041	-7.46178	-6.53075	-6.95911	-7.38185	-5.37099	-5.91289	-5.56728	-5.36281	-5.4242
A2APX3			-1.78453	-1.57549	-1.46136	-1.28599	-1.54107	-3.54126	-1.55552	-2.07038	-1.74176	-2.77448	-8.54124	-8.53661	-7.78929	-8.29672	-7.93407	-6.33191	-7.36637	-7.32312	-7.47431	-7.21832
A2APX8	20265	Scn1a	-2.93759	-6.52754	-3.12245	-5.39794	-4.6847	-3.9099	-5.62143	-2.15385	-6.15506	-6.37979	-5.22779	-4.94898	-4.8534	-4.45809	-4.93536	-2.76085	-2.52839	-3.34942	-2.15003	-2.97193
A2APY7	69487	Ndufaf5	-1.00308	-0.803872	-2.23672	-1.095	-1.01751	-0.676471	-1.0061	-1.02891	-1.22876	-1.11427	-1.67852	-1.76324	-1.84027	-1.96115	-1.7683	-1.41601	-1.3515	-1.04448	-1.52175	-1.2087
A2AQ19	76246	Rtf1	-2.69912	-2.65185	-3.1622	-2.75416	-2.44788	-3.21089	-2.66931	-2.46126	-2.98123	-3.07081	-5.60741	-6.86353	-5.83794	-6.19437	-6.7871	-6.21068	-6.31489	-5.73541	-5.43626	-5.82845
A2AQ25	208618	Etl4	-1.31343	-0.88949	-1.81361	-1.57601	-1.53836	-0.965527	-0.76475	-0.969803	-1.267	-1.14111	-6.37662	-6.4929	-6.05869	-6.29993	-6.44761	-5.59481	-5.93855	-5.70834	-5.68499	-5.63496
A2AQ25	208618	Etl4	-5.54753	-6.1972	-4.13161	-5.90458	-4.42992	-5.92309	-5.6083	-4.0287	-4.89872	-5.81081	-1.80422	-2.24193	-1.67169	-1.81444	-2.04661	-0.136845	-0.207884	-0.362385	-0.141826	-0.610758
A2AQ41	14269	Fnbp1	-2.52248	-2.43366	-2.08745	-1.98017	-2.63792	-2.69683	-2.32271	-2.72544	-2.36167	-2.32907	-3.19737	-3.5133	-3.41044	-3.32669	-3.51077	-4.51773	-4.46929	-4.43504	-4.04963	-4.29079
A2AQ56	96957	Tmem62	-3.7523	-4.1774	-3.36876	-0.893213	-3.43005	-2.05497	-4.76684	-3.97072	-3.55197	-3.55686	-5.84594	-7.06498	-9.14398	-7.59205	-7.6601	-10.3964	-7.80861	-7.60124	-6.77943	-7.77436
A2AQ56	96957	Tmem62	-5.36508	-5.39191	-5.77321	-4.87752	-4.49833	-6.49095	-5.44731	-4.52279	-5.786	-6.19695	-5.13782	-5.61544	-5.08732	-5.62294	-5.10354	-3.64359	-4.00919	-3.68323	-4.34151	-3.95427
A2AQA7	11834	Aqr	-0.00756718	-0.00467064	0.428588	0.0896149	-0.290738	-0.221101	-0.125616	-0.238434	-0.261921	-0.191535	-2.99449	-2.83013	-2.85826	-2.7713	-2.82649	-2.87003	-2.9554	-3.10947	-2.81584	-2.92559
A2AQC3			2.3157	2.49514	2.6984	3.03029	1.75749	2.82591	2.68746	2.45247	2.39128	2.32534	-5.39136	-6.67664	-6.12994	-5.84968	-6.84831	-7.56996	-7.25367	-6.85328	-5.45686	-6.51384
A2AQC3			-4.66155	-5.20121	-8.03633	-4.66229	-4.52066	-5.81852	-5.3859	-5.4277	-6.18629	-5.24965	1.6744	0.794223	0.981515	0.35128	0.983286	1.70909	1.95885	2.78859	1.22966	2.25764
A2AQD5	70599	Itprid2	-4.91041	-5.24851	-7.3951	-5.51542	-8.29254	-5.47679	-5.13021	-4.97131	-10.0494	-4.77867	-3.02326	-3.24751	-2.50762	-3.11267	-3.34689	-5.74773	-5.98418	-5.71255	-5.25472	-4.60718
A2AQJ5	211499	Tmem87a	-6.24673	-4.69494	-4.92756	-5.15422	-4.95224	-5.38915	-4.73927	-5.04509	-4.51386	-4.38763	0.232023	0.0941273	0.191488	0.0187818	0.154078	0.703366	0.629182	0.79749	0.532381	0.630465
A2AQJ5	211499	Tmem87a	-0.123207	0.393708	-0.34488	0.335676	-0.504259	0.0503602	0.821096	0.138807	0.525179	-0.489209	-6.66033	-7.80288	-6.72579	-6.87869	-7.63739	-8.27334	-8.75183	-8.16433	-7.18019	-7.90716
A2AQN4			-0.193547	-0.297535	0.17153	-0.274451	-0.288037	-0.0504294	0.00859011	0.0591024	0.0152434	0.00653289	-1.02078	-0.86624	-0.869659	-0.831489	-0.858946	-0.884909	-0.953931	-1.10265	-0.958748	-1.02111
A2AQR0	14571	Gpd2	-5.30954	-5.3189	-7.46546	-7.91696	-5.29089	-4.94957	-6.43159	-6.78727	-5.61888	-6.15513	3.49506	3.64234	3.96958	3.75036	3.17162	3.39206	3.31828	3.68292	3.04018	3.16243
A2AQU8	76650	Srxn1	-2.49321	-2.6128	-2.12611	-1.729	-2.77783	-2.66751	-2.84615	-2.9465	-2.77256	-2.94416	-1.57814	-1.8465	-2.10572	-1.76565	-1.88535	-2.95071	-2.63422	-2.65306	-2.11128	-2.47751
A2AQV0			-3.56683	-7.69784	-5.32099	-4.87375	-4.34463	-4.95866	-4.84853	-2.91216	-4.28342	-5.95942	-6.12228	-8.08173	-7.07308	-7.04948	-7.80729	-6.44428	-6.00316	-5.80182	-4.98618	-5.99033
A2AQW2	71409	Fmnl2	-5.30207	-4.70521	-4.69415	-6.10869	-4.63511	-5.15282	-6.24958	-6.43694	-5.12414	-5.49287	-0.507334	-0.305307	-0.479226	-0.259395	-0.749155	-0.913614	-0.623325	-0.673279	-0.637293	-0.95167
A2AQY9	70266	Kyat1	-9.88761	-4.47145	-5.39055	-5.14041	-6.59587	-4.58519	-4.89591	-4.36048	-4.63457	-4.648	-2.12391	-1.68447	-2.91156	-2.49982	-1.54914	-3.05781	-2.65835	-2.39895	-2.5101	-2.51545
A2AR02	228005	Ppig	0.527275	0.735063	0.91682	0.538309	0.305244	0.608776	0.711574	0.73868	0.24567	0.856387	-1.64678	-1.47553	-1.42685	-1.45987	-1.49836	-1.5467	-1.6381	-1.74778	-1.59359	-1.57462
A2AR15	227743	Mapkap1	-9.44541	-5.46971	-5.67818	-5.91444	-6.05181	-6.65586	-6.29568	-5.79779	-6.08607	-4.57299	-6.10197	-4.98619	-6.46704	-6.46108	-4.86654	-5.11714	-4.64607	-4.84486	-6.33271	-5.28182
A2AR50	241308	Ralgps1	-1.34688	-1.19477	-1.29246	-1.318	-1.04684	-0.973047	-1.20916	-0.99642	-1.35817	-0.57422	-5.71989	-6.89605	-6.37097	-6.41529	-7.17533	-6.66336	-6.15762	-5.72879	-5.31405	-5.83237
A2AR56	228564	Frmd5	-4.74196	-5.31607	-4.84883	-5.55196	-5.69306	-4.68028	-4.94483	-5.0931	-5.10747	-5.21621	-3.46952	-3.2087	-3.07911	-2.94914	-3.30252	-1.44808	-1.64626	-1.87109	-1.30973	-1.58501
A2AR56	228564	Frmd5	-2.28637	-2.81017	-1.85353	-3.1263	-3.4505	-2.35667	-2.81211	-2.86271	-2.95331	-3.1059	-8.06485	-6.12235	-6.94865	-6.65106	-6.06915	-5.62874	-6.12957	-7.05385	-7.03205	-6.63185
A2AR81	21375	Tbr1	-5.02953	-3.20321	-6.23941	-5.95442	-5.37912	-5.00424	-6.04606	-6.67962	-6.85625	-6.02821	-2.58142	-2.29368	-2.02007	-2.26063	-2.64955	-2.17701	-2.47739	-1.98625	-2.16713	-1.96141
A2ARC0			-0.679799	-0.826918	-1.67922	-0.781327	-1.1616	-0.362969	-0.634912	-1.15147	-0.763649	-0.820528	-5.54071	-8.36087	-6.83838	-6.80909	-8.79352	-9.38474	-8.79142	-7.65092	-6.03783	-7.59669
A2ARI0			-1.99733	-1.71142	-2.75678	-2.23589	-1.68054	-1.2057	-1.40485	-1.16507	-1.76536	-0.953834	-6.19594	-6.27238	-6.25807	-6.50478	-6.3387	-7.21685	-7.08411	-6.85486	-7.48612	-7.0811
A2ARP1	327655	Ppip5k1	-3.15917	-3.68034	-2.53018	-3.141	-3.53358	-3.18965	-3.7733	-3.46935	-3.46633	-3.76696	-3.26466	-3.26971	-3.52392	-3.11576	-3.40331	-3.88288	-3.58035	-3.82355	-3.14283	-3.65062
A2ARP8	17754	Map1a	2.22293	2.15217	2.24808	2.35281	2.55915	2.15914	1.83638	2.03914	2.28552	1.90603	3.24601	2.97294	2.88051	3.00164	2.91254	2.80071	3.06759	3.16131	3.18859	3.00895
A2ARV4	14725	Lrp2	-3.91957	-5.99167	-4.10131	-7.81083	-4.98056	-4.43844	-8.02817	-8.07908	-5.38699	-6.80316	-3.67791	-2.91973	-3.56751	-2.49781	-4.10632	-7.53393	-6.64876	-7.38799	-6.30972	-7.57844
A2AS45	227937	Pkp4	-0.180154	-0.644069	0.0705528	0.350549	0.394871	0.821999	-1.20101	-0.611526	-0.171043	0.616641	-7.07599	-8.38565	-9.12277	-8.34255	-9.14772	-7.47578	-5.59137	-5.32387	-4.801	-5.68366
A2AS98	50884	Nckap1	3.43331	3.28664	3.44648	3.52193	3.43314	3.37102	3.34795	3.42614	3.3562	3.45853	3.21928	3.29428	3.14498	3.18482	3.30207	2.6316	2.71767	2.65196	2.57001	2.64213
A2ASI5	20269	Scn3a	-4.92968	-8.24736	-5.45742	-5.2653	-4.80198	-5.37751	-5.6527	-4.28989	-4.5692	-4.62644	-6.32679	-6.33884	-7.32726	-6.96772	-6.27703	-7.36789	-6.31357	-6.93289	-7.65106	-7.35974
A2ASQ1	11603	Agrn	-5.73262	-7.89531	-4.84194	-5.71572	-4.75215	-5.80907	-6.51789	-4.99533	-4.8822	-5.28676	-2.75469	-2.79622	-3.78927	-3.27466	-2.89724	-2.67518	-1.51808	-2.1138	-2.49716	-2.6155
A2ASQ1	11603	Agrn	-1.11817	-1.69582	-1.97907	-3.12392	-2.09737	-2.18957	-2.01894	-2.40657	-2.54098	-1.86166	-8.78594	-5.84626	-6.69011	-7.033	-5.64554	-5.07202	-6.13997	-7.1906	-8.73997	-7.06871
A2ASR6			-4.85404	-5.20007	-5.42442	-4.56444	-5.23539	-4.78983	-5.4157	-6.26305	-4.14533	-6.21376	-3.5981	-2.82354	-3.77982	-3.22902	-2.76145	-3.29858	-3.28797	-3.52265	-3.58113	-3.54793
A2AST1	545428	Ccdc141	-8.90782	-4.98723	-6.58886	-7.34033	-6.80267	-6.71095	-6.03574	-5.03079	-6.73304	-7.26243	-2.66462	-0.887343	-1.07259	-1.64691	-0.21761	-4.28343	-5.63352	-5.71309	-6.77375	-5.76986
A2ASZ8	227731	Slc25a25	0.773999	0.885365	0.49974	0.634827	0.9133	0.903044	0.831941	0.91476	0.746289	0.951207	0.834961	0.684412	0.795089	0.69463	0.647804	1.36226	1.40359	1.53607	1.38605	1.44502
A2AT37	326622	Upf2	-2.80591	-2.34793	-3.81758	-1.45923	-1.93527	-2.29599	-1.52381	-1.21068	-2.09851	-1.49764	-4.68501	-4.56627	-5.04991	-5.44134	-4.13765	-3.60918	-3.55879	-3.28393	-4.78495	-3.63584
A2AT91			-6.07559	-4.50963	-4.9827	-6.80325	-6.81669	-4.8227	-5.74931	-7.73768	-5.80374	-4.14394	-3.59222	-2.69703	-3.06265	-2.71088	-3.50759	-3.21674	-3.08934	-3.40908	-2.82807	-3.02961
A2ATI6			-1.03438	-1.23984	-0.888257	-1.02278	-1.15374	-1.40014	-1.10724	-1.22537	-1.06319	-1.22797	0.829678	1.37706	1.1391	1.13877	1.5124	1.3513	1.13678	0.869247	0.653697	0.927727
A2ATK9	269233	Fam171a1	-0.598687	-0.382504	-0.733431	0.272751	0.195293	-0.311757	-1.07426	-0.829886	-0.168569	-0.944069	-6.31517	-6.64983	-7.26711	-6.93187	-6.72521	-7.33662	-6.68446	-6.46446	-6.70343	-6.81004
A2ATK9	269233	Fam171a1	-6.33324	-4.85799	-4.29637	-5.85833	-3.9004	-5.06189	-8.85123	-5.67338	-8.11702	-5.93138	-0.525448	-0.215825	-1.99878	-1.25896	-1.11158	-1.54149	0.624782	0.460554	-0.179	-0.290436
A2ATP1			-2.63123	-3.29326	-2.35112	-2.97466	-4.61282	-3.74616	-2.91773	-3.60107	-4.52818	-3.3213	-5.80511	-8.71325	-6.35413	-6.42111	-9.0828	-7.99388	-7.95026	-7.19749	-4.2189	-6.30957
A2ATS6	269295	Rtn4rl2	-0.717858	-1.31726	-0.678673	-0.742808	-0.754407	-1.02227	-1.55594	-1.43564	-0.79992	-1.61373	-2.02287	-1.79025	-2.28669	-1.94561	-1.83257	-2.67765	-2.41675	-2.63	-2.56639	-2.70175
A2AU34	108832	Tmem74b	-1.95451	-2.09882	-1.57981	-2.2231	-2.20812	-1.86027	-1.81128	-1.93993	-1.83097	-1.75169	-3.06019	-3.35923	-3.01999	-2.98014	-3.47061	-2.60043	-2.61036	-2.61852	-2.08607	-2.48236
A2AU62	19383	Raly	0.677623	0.543039	0.280014	0.721546	0.45504	0.575712	0.398053	0.469033	0.192861	0.404839	0.766938	0.884608	0.683018	0.720481	0.889079	1.36711	1.45108	1.44216	1.31311	1.46305
A2AUD5	66314	Tpd52l2	-6.46954	-4.09042	-5.28491	-4.90888	-4.02506	-5.42894	-5.68043	-5.40197	-4.56487	-5.60391	-1.26632	-1.41728	-1.74679	-1.78238	-1.34949	-2.69178	-2.49325	-2.04467	-2.78263	-2.65293
A2AUD5	66314	Tpd52l2	-1.65236	-1.33805	-2.10661	0.0593555	-0.447476	-1.59973	-0.967431	-0.398511	-1.0608	-1.07816	-5.76066	-7.73006	-7.19979	-7.42303	-7.5356	-8.5311	-7.9323	-7.02334	-7.14071	-7.40688
A2AUE1			-0.923363	-1.28304	-1.74858	-0.708685	-1.08016	-1.00091	-0.639644	-0.436074	-1.01558	-1.10391	0.53354	0.326321	0.428527	0.265392	0.551121	1.34914	1.24618	1.4106	1.15731	1.38684
A2AUF7	227746	Rabepk	-1.92134	-1.81773	-1.104	-1.70225	-1.66421	-2.03058	-1.54097	-1.5627	-1.5813	-1.14571	-7.39755	-6.43832	-6.91468	-6.97156	-6.29477	-5.47382	-5.67868	-6.15902	-6.70427	-6.13144
A2AUF7	227746	Rabepk	-6.73209	-5.26601	-6.26384	-5.08929	-5.93717	-6.90099	-4.83471	-4.57015	-5.28914	-7.62398	-2.49174	-1.27897	-1.15252	-1.74205	-0.0702767	-2.38846	-4.12228	-4.17527	-5.0333	-4.06586
A2AUK5	13821	Epb41l1	2.57609	2.2331	2.3537	2.44777	2.66016	2.35956	2.1236	2.25513	2.39141	2.2893	3.1816	2.96497	2.91599	2.9831	2.89424	2.80174	3.03171	3.07809	3.05413	2.96483
A2AUM0	27103	Eif2ak4	-4.2666	-5.31599	-3.85204	-3.94785	-3.13941	-5.65734	-4.8484	-5.22757	-2.98848	-4.48934	-6.89637	-5.50205	-6.71416	-6.61542	-5.12947	-6.49733	-6.56354	-7.31834	-8.86251	-7.83744
A2AUM6			-2.13414	-2.41344	-2.5708	-2.02071	-1.9826	-2.52084	-2.49028	-2.56724	-2.07411	-2.71601	-1.87481	-1.83751	-2.02756	-1.99385	-1.73814	-2.67954	-2.6548	-2.62775	-2.91289	-2.77492
A2AUM9	99100	Cep152	-1.80442	-2.96542	-2.70639	-1.72664	-1.86839	-0.898549	-0.79972	-0.520608	-0.928487	-0.0796561	-6.98072	-7.1788	-7.55605	-7.58	-7.16954	-7.6985	-7.17929	-7.221	-7.84692	-7.41428
A2AUR7	20163	Rsu1	-6.44329	-4.36874	-6.49009	-5.25142	-4.50326	-4.66629	-6.07163	-5.30468	-4.94748	-6.56981	-1.0686	-1.12818	-1.78335	-1.59818	-1.11746	-1.29622	-0.914097	-0.324418	-1.03466	-0.966272
A2AUS1			-4.54102	-4.76682	-3.41173	-1.95866	-4.39191	-3.98449	-4.80636	-4.26814	-4.38256	-4.42738	-7.55772	-7.8853	-9.31981	-8.37772	-7.93693	-8.1007	-6.82276	-7.00003	-6.44991	-6.87151
A2AUX3	69601	Dab2ip	-4.57513	-6.12078	-6.12731	-5.29781	-4.97742	-5.50769	-7.11062	-7.14769	-6.66027	-4.9909	-1.60238	-1.61558	-2.78439	-2.33434	-2.25021	-2.62651	-1.18547	-1.33064	-2.04557	-1.69368
A2AUX3	69601	Dab2ip	-0.603906	-0.744321	-0.732781	-0.308908	-0.650017	-1.38103	-0.49812	-0.752301	-0.807837	-0.861791	-5.82924	-7.40076	-6.268	-6.50815	-7.35378	-6.03723	-6.0689	-5.50491	-4.75361	-5.42916
A2AV19	227715	Exosc2	-1.65885	-1.5605	-1.19233	-0.26833	-1.10415	0.136262	-2.18386	-1.37504	-1.19554	-1.0504	-1.15507	-1.47911	-3.04029	-2.02963	-1.99515	-3.04789	-1.34125	-1.32459	-1.07818	-1.57156
A2AV25	98970	Fibcd1	-3.81771	-4.51199	-4.54898	-3.84387	-4.79167	-4.57112	-5.71676	-5.60421	-5.94486	-5.34269	-7.58612	-6.88322	-7.93787	-7.46203	-7.07501	-6.34933	-5.82332	-6.15425	-6.22901	-5.99058
A2AVJ7	81910	Rrbp1	0.0540699	-0.0274023	0.319504	0.499922	0.294767	-0.010509	-0.531432	-0.351261	-0.0794226	-0.196015	0.142016	0.393398	-0.265451	0.036637	0.320254	-0.635712	-0.222708	-0.385115	-0.535189	-0.481287
A2AVP4	319817	Rc3h2	-2.91981	-3.04549	-2.35449	-3.50623	-3.12245	-3.34694	-3.30493	-3.38497	-2.96429	-3.64756	-5.5247	-4.30444	-4.63146	-4.57397	-4.17736	-3.75443	-4.28113	-4.83619	-4.98875	-4.7198
A2AVQ9			-2.31394	-2.02451	-2.13591	-2.94528	-2.80222	-2.14631	-2.258	-2.42978	-2.70736	-2.10226	-9.3563	-7.4617	-8.18695	-8.23789	-7.38596	-6.40328	-6.95055	-7.62755	-8.32784	-7.43482
A2AVR6	329910	Acot11	-7.15269	-8.022	-5.23484	-5.66808	-6.07737	-5.27237	-5.04007	-4.2933	-4.25077	-3.54189	-0.645382	-1.19368	-1.90702	-1.48608	-1.27607	-5.86478	-4.73726	-5.10477	-5.06689	-5.30538
A2AW05	20833	Ssrp1	0.650342	0.793093	0.92836	0.694922	0.536657	0.78351	0.67971	0.777613	0.474114	0.748312	-1.49803	-1.43345	-1.44992	-1.40747	-1.4743	-0.503381	-0.488064	-0.542469	-0.374142	-0.443755
A2AW15	140810	Ttbk2	-1.95715	-2.82181	-1.43039	-2.24965	-2.79695	-3.05109	-3.13802	-3.05417	-3.05867	-3.45979	-6.77267	-5.68501	-6.24734	-5.94345	-5.57223	-6.68664	-6.92483	-7.61923	-7.37958	-7.29303
A2AW73	214968	Sema6d	-1.78239	-2.20671	-1.63119	-4.92278	-3.13454	-2.45272	-2.67536	-3.45116	-2.58073	-2.93337	-8.84224	-6.68016	-6.43814	-6.61553	-6.83217	-2.4902	-3.79382	-4.71304	-4.64563	-4.34785
A2AWA9	227800	Rabgap1	1.09653	1.00485	1.36735	1.02638	1.01264	1.06224	1.05061	1.06248	1.11231	1.04875	-1.11674	-1.03766	-1.04244	-0.98564	-1.05276	-1.32033	-1.34344	-1.4449	-1.28879	-1.38495
A2AWB0			-3.18876	-3.2918	-2.02883	-4.46205	-4.99891	-3.32699	-2.71298	-3.37531	-3.49613	-3.97549	-8.61244	-7.93792	-6.97945	-6.99625	-7.87271	-6.43361	-7.67429	-8.1833	-6.55433	-7.28187
A2AWE9			-5.05632	-4.51226	-5.76737	-4.31379	-5.7028	-4.32422	-5.39547	-5.58507	-4.82671	-7.46567	-1.09774	-0.571547	-1.22026	-0.654387	-0.354243	-0.709008	-0.983697	-0.871329	-0.331453	-0.663501
A2AWF8	19271	Ptprj	-0.202628	-0.302531	-0.0212196	0.060416	-0.336565	-0.135275	-0.177367	-0.161464	-0.191204	-0.188023	-0.21773	-0.102024	-0.311703	-0.187334	-0.0851511	-0.381308	-0.304004	-0.410026	-0.316934	-0.331833
A2AWI7	227700	Sh3glb2	-5.10088	-4.79822	-5.68478	-5.9842	-5.22596	-5.91305	-5.48163	-8.71896	-3.99347	-4.36858	-0.60487	-0.334722	-0.396042	-0.350034	-0.812846	0.084333	-0.00634299	-0.00496416	-0.373345	-0.208912
A2AWI9	227700	Sh3glb2	-0.52532	0.00614454	-1.12951	0.52276	-0.116507	0.234701	0.0893469	0.189995	-0.149456	0.0930533	-5.88451	-7.20523	-6.95386	-6.95826	-7.26859	-7.5218	-6.98627	-6.28065	-6.11683	-6.43351
A2AWN8	228994	Ythdf1	-3.19837	-3.36357	-3.0077	-2.61503	-3.06992	-2.862	-3.61547	-3.26403	-3.23219	-3.30109	-2.07085	-1.83101	-2.6395	-2.2394	-1.91996	-2.63978	-2.09297	-2.26042	-2.34372	-2.32722
A2AWP6	72754	Arhgef10l	-2.58487	-2.29317	-2.83734	-2.8091	-3.25299	-3.60472	-3.17956	-6.24751	-2.25735	-2.34236	-3.89729	-3.51369	-3.80626	-3.57007	-3.91085	-4.2784	-4.32639	-4.45358	-4.40865	-4.34329
A2AWR2	68526	Gpr155	-2.42609	-4.00051	-4.05116	-2.77831	-3.0568	-3.17137	-2.90134	-3.21296	-2.59633	-3.43297	-6.02411	-7.60614	-6.85647	-6.86213	-7.61147	-7.30575	-7.02776	-6.49845	-5.93934	-6.57873
A2AWT5	21429	Ubtf	-5.18189	-4.652	-4.95754	-5.9923	-4.03571	-4.77317	-5.59523	-4.90012	-4.45865	-5.83236	-1.65673	-1.63717	-1.44931	-1.49763	-1.72408	-1.81101	-1.88403	-1.73007	-1.9544	-2.18517
A2AWT6	21429	Ubtf	0.487889	-0.20904	0.213817	-1.49549	-0.438582	-0.720519	-0.0439081	-0.685475	-0.760828	0.715823	-9.86634	-8.50014	-8.31932	-8.76888	-8.55929	-6.99756	-7.73584	-8.38805	-9.00262	-8.18697
A2BDQ4	13841	Epha7	-1.92518	-1.80821	-1.78488	-1.92694	-1.41048	-2.29878	-1.80271	-1.51142	-1.96741	-1.61459	-6.1397	-6.22953	-5.98986	-6.27836	-6.11607	-3.21171	-3.33093	-3.27878	-3.66985	-3.4224
A2BDX2			1.52589	0.913519	1.8706	1.09827	0.547897	1.05563	0.700861	0.431164	0.740718	0.494569	-5.89996	-6.51088	-6.084	-5.75552	-6.76054	-6.60587	-6.46954	-6.4856	-5.15437	-6.11824
A2BDX3	69372	Mocs3	-1.54424	-1.7978	-1.25074	-1.70567	-2.42922	-2.37142	-1.89483	-2.21269	-2.61358	-2.02075	-4.40854	-4.16435	-3.96569	-3.99405	-4.12352	-5.04955	-5.36334	-5.60274	-5.14658	-5.19766
A2BE28	76130	Las1l	-0.411245	-0.284572	-0.150976	-0.29951	-0.589854	-0.645625	-0.610859	-0.509157	-0.914782	-0.69683	-2.18778	-2.12978	-2.09114	-2.07853	-2.11209	-2.01431	-2.08116	-2.13037	-1.93284	-1.99262
A2BE91	71820	Dync2i2	-1.51857	-1.5799	-1.45133	-1.68385	-1.30799	-1.53313	-1.74722	-1.6785	-1.4444	-1.50431	-3.05081	-2.88053	-3.06036	-3.01412	-2.93925	-2.36398	-2.26155	-2.34478	-2.52926	-2.45649
A2BE93			0.83421	1.42653	1.82321	1.58393	1.7119	1.6339	1.38632	1.89556	1.84961	1.53311	-0.990136	-0.833931	-1.23285	-1.07813	-0.798328	-1.1311	-0.911614	-0.99019	-1.1325	-1.14479
A2BEE9	53310	Dlg3	1.21456	1.0664	1.14989	1.0162	1.48921	1.14108	0.650734	0.915454	1.05478	0.9517	1.34122	1.47738	1.18778	1.29265	1.38019	0.58767	0.832449	0.770647	0.539922	0.59531
A2BFF5	13427	Dync1i2	-0.262159	-0.402324	-1.39991	-1.6387	0.207662	-1.02842	0.172107	-0.132337	-0.163076	0.581636	-6.99597	-5.79493	-5.63254	-6.50722	-5.49351	-6.0557	-6.92585	-7.15151	-9.05479	-7.53102
A2BFF5	13427	Dync1i2	-4.76983	-7.27667	-4.59893	-6.84482	-4.61177	-5.24543	-6.64683	-4.22275	-6.34361	-4.85074	2.31651	2.25174	2.03142	2.15774	1.82884	1.55475	2.56663	1.99998	1.79531	1.64403
A2BG75	18028	Nfib	-0.038791	-0.0932369	-0.824172	0.124065	-0.276914	-0.376582	0.402004	-0.195055	-0.00647753	0.248715	-6.3748	-5.80372	-6.00807	-6.26326	-5.55138	-6.0952	-6.47362	-6.55558	-7.31346	-6.54458
A2BGI8	433064	Gm17748	0.0935173	-0.0574297	0.39706	-0.0697788	-0.65827	-0.963223	0.528776	0.0946839	-0.151079	-0.831815	-6.76585	-7.08418	-5.9403	-6.29598	-6.7031	-6.92434	-7.9304	-7.88393	-7.0696	-7.43168
A2BGI8	433064	Gm17748	-4.62212	-6.47228	-6.08948	-4.36876	-5.22013	-5.67051	-5.35036	-4.65377	-5.15337	-6.87487	-0.571794	-1.0161	-1.02563	-0.941866	-0.523276	-1.09627	-1.16483	-1.07848	-1.03356	-1.09704
A2BH06	67025	Rpl11	-0.828249	-0.00455829	-3.23669	-0.573777	-1.03249	-1.05991	0.985808	0.248019	-0.434095	-1.26744	-6.17782	-8.55776	-6.10379	-7.1872	-8.01473	-6.46805	-7.57045	-6.01389	-5.64803	-5.98472
A2BH40	93760	Arid1a	-1.39014	-1.14341	-0.964344	-1.05047	-1.27458	-1.20119	-1.29889	-1.19224	-1.32488	-1.18083	-1.82982	-1.60118	-1.85946	-1.7659	-1.5992	-1.86345	-1.79169	-1.90334	-1.92299	-1.86576
A2BHN6	57443	Fbxo3	-2.32157	-2.19429	-3.19595	-2.67956	-1.83497	-2.89658	-2.13085	-2.10766	-2.19363	-2.77762	-6.61021	-7.52039	-6.48992	-7.02465	-7.31732	-7.35318	-7.76646	-7.18979	-7.39118	-7.43906
A2BHU8			-4.43544	-5.42336	-3.42225	-6.72193	-4.9617	-4.67824	-6.25708	-5.66749	-5.07438	-6.01058	-3.83644	-2.29827	-2.80176	-2.32306	-2.66103	-1.54237	-1.67419	-2.62615	-2.17926	-2.54313
A2BI12	101739	Psip1	-5.76612	-5.8347	-6.35476	-6.77023	-6.50386	-5.24057	-5.36982	-4.51346	-6.15184	-6.91556	-4.95352	-4.77753	-4.04296	-4.30515	-4.52044	-2.53896	-3.35553	-3.27145	-2.81177	-3.00919
A2BI37	22673	Zfp185	-7.93127	-4.15434	-7.93963	-5.62357	-8.30009	-4.31955	-4.80858	-7.55861	-5.40592	-5.3932	-0.694397	-3.37833	-2.21837	-1.87351	-4.02109	-10.1319	-9.72184	-8.01372	-5.7585	-7.53765
A2CEQ6			-3.77907	-3.17519	-3.7783	-4.80155	-2.34076	-4.97322	-2.32314	-2.61226	-3.13352	-1.63073	-6.74349	-8.22421	-5.89548	-7.36478	-8.02791	-7.15159	-8.00316	-7.29282	-8.04688	-7.7151
A2CG35	19328	Rab12	0.0818456	0.336433	0.120524	-0.0125363	0.47104	0.542276	0.333838	0.497888	0.467848	0.611702	1.71038	1.64485	1.64469	1.59693	1.56722	1.63684	1.75333	1.83382	1.64457	1.68363
A2CG44			-3.25479	-5.03456	-5.16349	-3.85706	-6.55822	-6.67291	-4.64866	-7.49448	-6.46477	-4.85449	-3.79289	-3.66781	-3.1342	-3.3501	-3.57461	-6.68173	-7.41482	-7.66831	-7.07208	-6.71417
A2CG49	545156	Kalrn	-8.16091	-3.82155	-4.34902	-5.29616	-5.33902	-4.75253	-5.16273	-4.72335	-4.58856	-4.81319	0.909974	1.1727	0.6215	0.84503	1.12786	0.0969346	0.275217	0.490822	0.554958	0.300942
A2CG49	545156	Kalrn	0.375058	-0.500102	0.960638	0.318897	-0.755063	-0.60495	-0.32269	-0.551919	-0.554868	-0.831464	-6.33568	-7.03357	-6.4605	-6.20087	-7.08598	-6.65305	-6.69107	-6.77457	-5.30977	-6.26919
A2CG76	110147	Ehmt2	-2.776	-2.70987	-3.23678	-2.28943	-3.05679	-2.93939	-2.91155	-3.09733	-3.26708	-3.00893	-3.52128	-3.5665	-3.7632	-3.71993	-3.52032	-3.40681	-3.31361	-3.2164	-3.28718	-3.1395
A2RSH4	75209	Sv2c	-1.38071	-1.4302	-1.18864	-1.28975	-1.10772	-1.3758	-2.01556	-1.62469	-1.67647	-1.63304	-1.11619	-0.961465	-1.41404	-1.20198	-1.08288	-0.872988	-0.494211	-0.596297	-0.721001	-0.721132
A2RSJ4	75089	Bltp3b	0.995673	0.939464	1.1794	1.29378	0.896627	0.826018	0.909062	0.877808	0.889427	0.807695	-0.341484	-0.372542	-0.444325	-0.360285	-0.335186	-1.10647	-1.0744	-1.11389	-0.957444	-1.03516
A2RSQ0	320560	Dennd5b	-2.21328	-2.21062	-1.25182	-1.85452	-2.20402	-2.1427	-2.11463	-2.05985	-1.91406	-2.11343	-2.08351	-2.07121	-2.15485	-1.9479	-2.08653	-2.07816	-2.00858	-2.19483	-1.72975	-2.05155
A2RSX7	68736	Tyw5	-3.32219	-3.56518	-2.51619	-4.20439	-3.66052	-4.18944	-3.2478	-3.34511	-3.59053	-3.56796	-5.65967	-5.76033	-4.77134	-5.09491	-5.66942	-7.10671	-7.79416	-7.95336	-7.35029	-7.68701
A2RSX7	68736	Tyw5	-6.57756	-4.21297	-6.28131	-4.99372	-5.40589	-4.64533	-4.48425	-4.24858	-4.45306	-6.21119	-3.45392	-3.65561	-3.41629	-3.58752	-3.23042	-3.18212	-3.75946	-3.11616	-3.1874	-3.23535
A2RSX9	99889	Arfip1	-8.15955	-2.23945	-2.44801	-2.65616	-3.65211	-4.15635	-3.91549	-3.13409	-2.86312	-3.66578	-7.50975	-5.41271	-7.67505	-7.28722	-4.86345	-7.50055	-7.47796	-7.8696	-9.23663	-8.24586
A2RSX9	99889	Arfip1	-6.82652	-5.15064	-7.87863	-7.08333	-5.88723	-6.18557	-5.10637	-5.56448	-6.1552	-4.8431	-2.41128	-3.0574	-1.92351	-2.92619	-2.97205	-3.16785	-3.7268	-2.9109	-3.93047	-3.24854
A2RT62	214931	Fbxl16	0.372825	0.0279461	0.683257	0.433804	0.0812447	0.331673	0.224682	0.291805	0.357139	0.0516817	0.203257	0.39092	0.207	0.401008	0.410719	-0.244101	-0.226983	-0.432067	-0.14467	-0.299475
A2RTH5	30949	Lcmt1	1.22161	1.21935	0.834154	1.05558	1.35347	1.01069	1.21717	1.15156	1.16638	1.23869	-0.187236	-0.183192	-0.0831753	-0.254242	-0.131074	-0.332133	-0.435114	-0.357147	-0.686697	-0.462508
A2RTL5	208606	Rsrc2	-1.19278	-1.15737	-5.17631	-1.03098	-1.36313	-2.69387	-1.1371	-2.38861	-1.73435	-3.04532	-5.02626	-7.39805	-5.61165	-6.51946	-6.94844	-6.64791	-7.25436	-5.5895	-5.99252	-5.93792
A2TJV2	74337	Palm3	-5.16443	-4.89939	-5.31931	-5.51338	-5.81572	-5.12568	-6.23887	-7.933	-5.66823	-4.69608	-2.20889	-1.40185	-2.45831	-1.92027	-2.05179	-4.32454	-3.70479	-4.02714	-4.12245	-3.96431
A3KFM7	71389	Chd6	-5.12186	-5.21935	-4.59383	-4.7453	-5.92104	-6.36591	-4.83792	-5.00068	-5.88024	-6.18316	-5.39747	-6.22743	-4.9606	-5.26276	-5.85233	-7.75908	-8.54503	-8.35471	-7.18647	-7.80184
A3KFU5	230721	Pabpc4	-4.8114	-5.08145	-4.83226	-4.26006	-5.02235	-5.9288	-5.8147	-5.60447	-5.99488	-6.14463	-0.52883	-0.570883	-0.752059	-0.643328	-0.426918	-0.973303	-0.911942	-0.950759	-0.833119	-0.843432
A3KFU5	230721	Pabpc4	1.31363	1.47671	2.1292	1.52384	-0.218222	1.16776	1.53213	0.816373	1.19889	-0.293879	-9.22689	-8.00524	-8.14549	-7.81963	-7.67282	-6.70144	-7.72858	-8.28832	-7.21542	-7.49405
A3KG37			-5.0286	-5.88065	-6.39563	-5.60816	-6.50741	-5.63496	-3.69806	-4.74929	-5.25217	-4.03009	-5.47267	-2.08647	-3.2481	-3.85794	-1.30659	-6.24119	-7.75247	-8.95376	-11.1844	-8.57553
A3KG57	272009	Srsf12	-3.19308	-3.45031	-4.15423	-2.45396	-6.81052	-4.82792	-3.81973	-7.45066	-3.46534	-8.0057	-7.11755	-4.6373	-5.51491	-4.7171	-3.88279	-3.7467	-5.77964	-6.57763	-5.23047	-5.24285
A3KG93	99982	Kdm1a	-1.44982	-1.62793	-1.35878	-1.28206	-1.59734	-1.55701	-1.44701	-1.40875	-1.59623	-1.39822	-2.95725	-2.86837	-2.98622	-2.94932	-2.83066	-2.96406	-2.93116	-3.02959	-3.0186	-2.9577
A3KGB4	245638	Tbc1d8b	-1.22956	-3.0751	-1.97219	-3.60534	-1.50077	-2.56907	-4.07078	-2.67813	-3.29015	-3.46801	-7.8708	-4.57778	-6.46174	-6.28327	-4.5072	-2.0935	-2.2797	-3.70613	-5.63174	-4.04066
A3KGC5			-6.87644	-7.08917	-7.13319	-4.7154	-4.67715	-10.3053	-5.1837	-5.50077	-5.22529	-7.13217	1.77064	-0.241515	1.83144	0.329555	1.22684	2.01957	0.638225	1.54513	0.335495	1.01188
A3KGE4	56177	Olfm1	-4.71453	-4.50655	-4.92347	-8.97644	-5.78744	-5.07164	-6.18161	-5.94375	-7.96283	-3.72873	0.0510424	0.804548	1.91975	1.22694	-0.153171	1.68344	1.38981	1.07863	1.05048	1.26895
A3KGI3	76464	Knl1	-6.3933	-6.90629	-6.57447	-7.04881	-6.35433	-6.36017	-5.13389	-6.13506	-5.05829	-4.4876	0.017398	-0.584474	0.214642	-0.192772	-0.646643	-1.04334	-1.23726	-1.12549	-1.24548	-1.21555
A3KGL9			-0.930689	-0.0382187	-5.26964	-2.50091	-0.343204	-0.283941	-1.63397	-3.12553	-1.29475	-0.140573	-6.86806	-6.87261	-7.27174	-7.78432	-7.4391	-8.14066	-7.62423	-6.65848	-9.0705	-7.66803
A3KGR9	14950	H13	-4.9253	-7.49196	-7.2879	-5.41923	-5.77647	-7.74576	-7.12721	-8.86654	-5.81503	-6.95107	0.894424	0.401819	0.0932844	0.275123	0.398591	0.957878	1.34158	1.35637	0.87058	1.08208
A3KGU5	20740	Sptan1	3.5224	3.37752	2.71573	3.68438	3.58419	3.44274	3.4072	3.34273	3.42613	3.38371	5.47029	5.2677	5.16	5.11695	5.30435	4.29944	4.44745	4.64171	4.29856	4.49493
A3KMF4	17355	Aff1	-4.16954	-3.81536	-3.73749	-3.69533	-3.88797	-3.2896	-3.9625	-3.7838	-3.75555	-3.49226	-6.29182	-6.93957	-7.01926	-6.75023	-7.21124	-6.91651	-6.31908	-6.10515	-5.6494	-6.15134
A3KMP2	239570	Ttc38	-2.9505	-3.77742	-2.02978	-2.96355	-4.43425	-3.10439	-3.89853	-4.03604	-3.70645	-4.29837	-8.59238	-6.54062	-7.98636	-7.20342	-6.50395	-7.52916	-7.6729	-8.81369	-8.34824	-8.21664
A3QK59			-4.91366	-4.36584	-4.48489	-4.3207	-5.29728	-4.20062	-5.81954	-4.85503	-6.05493	-6.1923	-4.58794	-3.76267	-4.78778	-4.20498	-3.84902	-5.05106	-4.71251	-4.97465	-4.62077	-4.73799
A4FUP9	319804	Glt1d1	-4.8518	-4.98265	-5.16247	-4.48866	-4.17473	-5.31342	-5.75933	-5.60634	-5.04014	-5.16305	-5.35188	-4.09505	-5.45874	-5.2896	-4.00547	-6.7832	-6.48018	-6.89155	-8.28538	-7.27858
A4GZ26	245666	Iqsec2	-0.512313	-0.581399	-0.226447	0.533594	-0.392948	0.467254	-1.03937	-0.57482	-0.494831	-0.449992	-5.22604	-6.12883	-6.79196	-6.0657	-6.53536	-8.6407	-7.38873	-7.16427	-6.42904	-7.22108
A4GZ26	245666	Iqsec2	-5.10687	-4.6612	-4.61546	-4.68631	-4.87315	-5.33685	-5.34514	-4.83965	-5.595	-5.63244	0.659187	0.703952	0.712793	0.698914	0.815514	-0.408043	-0.491423	-0.479944	-0.383171	-0.423304
A4Q9F4	74410	Ttll11	-0.0528244	-0.148386	-0.227134	-0.474545	0.312292	-0.161406	-0.560286	-0.244835	-0.027283	-0.640749	-1.2363	-1.05868	-1.1648	-1.15226	-1.06951	-0.768189	-0.759818	-0.778426	-1.04187	-0.995152
A4QPD3	19696	Rel	-5.14498	-5.98826	-4.01199	-5.49909	-4.77146	-6.15201	-5.12385	-4.34864	-5.36232	-4.76444	-6.21016	-7.95212	-6.46645	-6.79984	-7.98597	-6.99331	-6.88226	-6.63514	-5.65392	-6.60503
A5A4Y9	76497	Ppp1r11	-5.17112	-4.75749	-5.2752	-5.5797	-7.31507	-6.6521	-5.36764	-7.0402	-8.03604	-4.53264	-1.6178	-1.32987	-0.657939	-1.06824	-1.52791	-1.28065	-1.85514	-2.02187	-1.44485	-1.10656
A5D6P2	93742	Pard3	-3.40702	-2.74215	-0.799272	-2.45049	-3.77232	-1.78364	-3.73784	-3.38546	-3.43031	-2.56291	-7.37751	-6.74712	-8.06296	-6.9444	-7.36909	-7.58551	-6.53275	-7.18881	-5.8567	-6.72395
A6H5Y3	238505	Mtr	-3.23294	-4.13913	-3.36112	-3.28916	-3.79013	-4.47343	-3.36112	-3.52398	-3.81785	-3.57034	-2.49162	-1.05482	-1.61005	-1.80263	-0.604897	-2.74257	-3.35514	-4.056	-4.91087	-3.8752
A6H5Z3	75914	Exoc6b	1.42392	1.3868	1.42693	1.22996	1.48433	1.60009	1.43413	1.44946	1.59304	1.56336	-0.859374	-0.756648	-0.826632	-0.801147	-0.809974	-1.14169	-1.10148	-1.14667	-1.21397	-1.19731
A6H611	70478	Mipep	-0.306795	-0.433975	-0.201633	-2.10079	-0.524996	-0.440836	-0.680322	-0.935891	-0.774404	0.0428792	-5.99618	-8.54922	-6.35172	-6.61984	-9.26398	-7.20506	-6.90033	-6.06301	-4.31004	-6.03441
A6H619	101471	Phrf1	-5.75342	-5.87344	-3.9636	-4.92138	-4.85549	-4.79409	-7.02514	-4.72465	-6.33995	-6.00075	-4.04988	-4.00169	-5.2537	-4.40979	-4.3663	-5.48893	-4.08849	-4.45412	-4.03013	-4.62539
A6H630	73419	Armt1	-2.00848	-2.58376	-1.39543	-2.02985	-3.33621	-2.89431	-2.33806	-2.78857	-2.89278	-2.97628	-2.5748	-1.80656	-1.8981	-1.72074	-1.63027	-3.73558	-4.2632	-4.81922	-4.12235	-4.20758
A6H644	329251	Ppp1r12b	-5.2331	-5.07791	-5.06393	-5.89623	-5.60289	-4.96704	-5.14308	-5.03425	-5.86434	-4.56471	-0.803824	-0.982055	-0.567653	-0.701477	-1.22736	-1.19621	-1.16699	-1.14232	-0.81648	-0.980482
A6H6A9	29809	Rabgap1l	0.393072	0.272508	0.558014	0.192304	0.183162	0.441052	0.551346	0.462581	0.455278	0.550259	-1.57935	-1.74214	-1.49747	-1.51006	-1.78662	-1.56974	-1.62785	-1.63578	-1.33462	-1.53663
A6H6S0	73998	Herc3	-2.68114	-2.22786	-2.83803	-3.17208	-1.92982	-3.63509	-2.05071	-1.9348	-2.57488	-2.54274	-7.87353	-8.52156	-7.12686	-8.00737	-8.17768	-6.12533	-6.96728	-6.54031	-6.93642	-6.72495
A6H8H5	98741	Kcnb2	-0.264929	-0.613719	0.181766	-0.27984	-0.602945	0.860431	-2.05551	-1.70446	-0.964023	-0.5751	-10.2025	-9.62251	-11.3707	-10.2048	-10.4138	-7.28764	-5.76847	-6.21706	-5.77183	-6.2609
A6MDD2	19275	Ptprn	0.143941	-0.0464295	0.0884373	-0.227602	0.398675	-0.203477	-0.664263	-0.367359	-0.203845	-0.549663	-1.36901	-1.46658	-1.49263	-1.41918	-1.56893	-0.567157	-0.39291	-0.371664	-0.387726	-0.536712
A6P3E4	26419	Mapk8	-5.35404	-4.72295	-7.34454	-6.70676	-6.12474	-4.75777	-5.65081	-8.4749	-4.86093	-4.71652	0.258074	0.683312	0.364935	0.494877	0.0129739	0.4237	0.525389	0.783753	0.334868	0.619207
A6PW28	193385	Ripor2	-0.741357	-0.700912	-1.09461	-2.33671	-1.22974	-0.806893	-0.18347	-0.898866	-0.790123	0.131705	-7.66791	-8.3286	-6.94938	-7.4774	-8.56619	-7.92895	-8.42095	-8.14025	-7.70735	-8.02162
A6PW47	23989	Med24	-1.59624	-1.89881	-0.926816	-2.45205	-1.63888	-4.01474	-1.66931	-1.95186	-2.16575	-3.00078	-6.01547	-9.33945	-5.79836	-6.64748	-9.19893	-7.37161	-8.26149	-7.19518	-4.98815	-6.92712
A6PWD2	329977	Fhad1	-5.6263	-5.30567	-4.6442	-4.0342	-4.23728	-7.34655	-4.93469	-4.6465	-5.16129	-5.46099	1.95371	1.06671	1.88561	1.25625	1.73501	1.10394	0.628307	0.9138	0.489313	0.737496
A6PWR8	216835	Usp43	-2.67765	-2.48145	-1.74392	-3.1354	-2.32648	-1.97068	-2.29631	-1.83606	-2.14887	-1.80479	-3.40129	-3.35396	-3.21042	-3.19572	-3.53267	-2.89422	-2.80989	-2.9542	-2.73519	-2.9825
A6PWS5			-4.71015	-4.62669	-3.53442	-3.86707	-5.19487	-5.37105	-5.27821	-6.61216	-4.97756	-4.38473	-7.14072	-7.53662	-7.79023	-7.29072	-7.90378	-7.67917	-7.14169	-7.29252	-6.34556	-6.96536
A6PWX1	381356	Cacfd1	-2.79351	-3.57194	-6.31846	-2.79321	-4.38769	-3.41049	-1.91958	-3.1412	-3.37932	-3.39632	-7.73085	-6.01744	-6.66507	-7.25541	-5.20636	-5.76996	-6.95839	-7.10525	-9.01268	-6.9349
A6PWX5			-4.81	-5.24189	-7.85938	-7.38677	-6.07321	-4.05889	-6.01153	-5.56549	-6.52009	-6.59805	-3.39472	-2.61903	-2.65793	-2.78896	-2.87822	-2.54358	-2.8123	-2.61877	-3.13309	-2.72667
A6X8Z5	12549	Arhgap31	0.349121	-0.985903	1.29543	0.0761761	-0.903749	0.0957223	-0.743183	-0.681528	-0.669288	-0.0520494	-7.24466	-7.57301	-7.81085	-7.11808	-8.01616	-7.58976	-6.86698	-7.30488	-5.84635	-6.83815
A6X919	244745	Dpy19l1	-1.05779	-1.17148	-1.13129	-1.30512	-1.20963	-1.14485	-1.26281	-1.09723	-1.40988	-1.25442	-2.22434	-2.02466	-2.06543	-2.08039	-2.02821	-1.17567	-1.22551	-1.3115	-1.35441	-1.27753
A6X925	70620	Ube2v2	1.13276	0.514856	-0.176155	-1.40538	0.952683	-0.913482	1.44777	0.645519	0.664854	0.863052	-7.54037	-10.2625	-6.65588	-8.04323	-10.2396	-6.98047	-8.12549	-6.99891	-6.16381	-7.07921
A6XDB0	238871	Pde4d	-7.85782	-6.7769	-4.77903	-5.14761	-5.48891	-6.6962	-6.02392	-5.96433	-4.7406	-4.45076	-1.27032	-1.72414	-2.53481	-2.18897	-1.74997	-1.45929	-0.493413	-0.65366	-0.924944	-1.03289
A7E1Z5	54403	Slc4a4	-2.425	-2.44938	-1.84967	-1.39096	-2.46669	-2.97667	-2.88533	-4.80627	-1.76256	-1.72326	-6.77444	-6.45909	-7.50662	-6.93992	-6.75437	-7.13016	-6.50478	-6.81471	-6.88469	-6.81354
A7M7S2			-2.32965	-2.17592	-3.31821	-3.0223	-2.15689	-3.35854	-1.57127	-2.06417	-2.47559	-1.75889	-6.49196	-6.04911	-5.32176	-6.2663	-5.6253	-5.8141	-6.83752	-6.75714	-7.99401	-6.88297
A7M7S6			-5.59733	-6.07472	-5.2997	-4.46509	-6.29793	-6.97145	-4.96991	-5.58922	-6.58911	-4.37381	-6.60007	-6.51963	-6.48827	-6.83028	-6.19895	-3.92729	-4.11517	-4.38739	-4.67255	-3.96075
A7VK13	108699	Chn1	-6.0925	-5.57313	-4.63851	-6.95008	-4.83632	-6.25373	-5.61625	-4.76499	-5.50099	-5.19699	-2.87585	-3.00601	-2.0837	-2.61863	-2.97005	-2.26758	-2.69895	-2.74753	-2.9082	-2.98711
A7YQ68	243548	Prickle2	0.433729	0.245751	0.232465	0.304496	0.615475	0.183898	0.0460953	0.230328	0.280088	0.0598418	-0.0313954	-0.0816812	-0.124874	-0.126448	-0.0790166	-0.489592	-0.408478	-0.379757	-0.535225	-0.507261
A8C756	240174	Thada	-3.557	-3.45771	-3.96567	-3.36755	-3.83756	-2.91891	-2.61777	-2.96284	-3.02138	-2.67586	-4.9634	-4.62042	-4.79589	-4.88606	-4.5187	-4.78089	-4.94565	-4.98931	-5.3068	-4.90957
A8DIL0	56048	Lgals8	-4.01037	-7.14993	-7.18009	-5.86563	-5.02235	-5.26963	-6.32525	-7.36701	-4.43956	-5.8332	-3.56018	-3.51765	-4.33361	-3.89569	-3.83649	-3.31687	-2.57429	-2.72135	-3.45158	-3.22865
A8DUK4	100503605	Hbb-bs	-0.578005	-1.18894	-1.06453	-1.14197	-1.11652	-1.93118	-0.906599	-1.15613	-1.52987	-1.19488	-1.52765	-1.41877	-0.905083	-1.29252	-1.19377	3.24864	2.69516	2.60686	2.445	2.75359
A8Y5E9	67106	Zbtb8os	-2.28589	-2.99955	-2.97414	-1.14919	-1.24498	-2.70688	-1.3936	-1.10126	-1.54404	-0.630972	-6.70158	-7.66973	-7.63714	-8.04873	-7.37917	-5.75218	-5.26461	-4.93124	-6.05337	-5.3972
A8Y5H5			-3.10268	-3.72494	-3.26068	-4.22676	-3.95827	-4.67191	-3.01753	-3.16364	-4.21244	-3.69106	-8.22798	-8.05733	-6.88647	-7.56946	-7.70274	-5.78289	-6.90597	-7.072	-6.94685	-6.7095
A8Y5H7	74136	Sec14l1	-1.10704	-1.04034	-1.20287	-2.02952	-1.04114	-0.461942	-0.685422	-0.450177	-0.715897	-0.594573	-2.88636	-2.83033	-2.47094	-2.64936	-2.93213	-1.1425	-1.32408	-1.29982	-1.33002	-1.37147
A8Y5I3			-3.43588	-3.31907	-2.82351	-1.92701	-3.32179	-2.15477	-3.5066	-3.01223	-3.3635	-2.68881	-2.86086	-5.07849	-5.0709	-4.3535	-5.65172	-10.0464	-8.44294	-7.78828	-6.24716	-7.73548
A8Y5J3	71957	Ints11	-1.97014	-1.88869	-1.86781	-2.6597	-3.53397	-2.97905	-1.62919	-2.5322	-2.74903	-3.36075	-3.3701	-3.57152	-2.11737	-2.46882	-3.28882	-4.68583	-6.01699	-5.95106	-4.60943	-5.20146
A8Y5K6			-7.4824	-7.36063	-5.65969	-6.42328	-7.85646	-6.16628	-6.64188	-7.99289	-5.06583	-6.80731	-4.03029	-3.48219	-4.43336	-3.45738	-3.68293	-4.50945	-4.22634	-4.77107	-3.62846	-4.42938
A8Y5P1			-4.96825	-4.40328	-4.57391	-4.05014	-4.85484	-7.25909	-5.67294	-4.10526	-8.55634	-5.48875	0.343709	-0.135424	0.70871	-0.155018	0.319521	-0.15107	-0.51096	-0.298768	-0.667542	-0.00368648
A8Y5T6	230577	Pars2	-0.74678	-0.719186	-0.616823	-1.17926	-0.680237	-0.403138	-0.876587	-0.507278	-0.926155	-0.474205	-1.32626	-1.08289	-1.20996	-1.19038	-1.2207	-1.1518	-1.02898	-1.14156	-1.2436	-1.18758
A9DA50	235402	Lingo1	1.77769	1.39926	1.14579	1.80553	1.84816	1.33182	1.11371	1.23243	1.3181	1.18937	0.898975	0.940917	0.631644	0.678405	0.962253	-0.101931	0.105218	0.129729	-0.25606	-0.0327769
B0F2B4			-2.07636	-1.3345	-0.577426	-1.61068	-1.7864	-1.43959	-1.65874	-1.44996	-1.68411	-1.29819	-1.9875	-1.78612	-1.94554	-1.75655	-1.90835	-0.169848	-0.0567143	-0.257342	0.167347	-0.103382
B0QZL3	242773	Slc45a1	-1.27107	-1.40395	-4.08152	-1.81946	-1.16491	-2.00946	-0.625627	-1.0135	-1.72594	-1.11495	-4.10301	-6.58074	-4.53378	-5.57278	-6.43731	-2.03408	-2.30218	-0.890873	-1.1629	-1.2284
B0QZL5	18707	Pik3cd	-2.33697	-2.16165	-0.938635	-1.94516	-1.58074	-1.21042	-2.74708	-2.08867	-1.48232	-1.93909	-6.66025	-6.36279	-7.3535	-6.66083	-6.72572	-8.69732	-7.83009	-8.15478	-7.89911	-8.34948
B0QZN5			-5.45861	-5.65626	-5.82434	-6.33276	-6.59223	-4.8135	-4.59315	-6.17478	-4.29272	-5.13126	0.330132	0.566743	0.920045	1.02027	0.443374	1.71443	1.18098	1.08415	1.74947	1.4062
B0QZN5			2.98249	3.03228	2.37701	3.71159	2.88396	3.90604	2.81074	2.78217	3.01286	3.31635	-6.96512	-6.51592	-7.71716	-7.26068	-6.68444	-7.74475	-7.03515	-7.11058	-7.55227	-7.21161
B0QZP8	20973	Syngr2	-4.77337	-4.63165	-6.46659	-5.45768	-4.22929	-4.86496	-5.33339	-4.50076	-4.57505	-7.33052	-4.32124	-2.56317	-3.245	-3.4832	-1.92108	-4.95385	-5.93589	-6.07613	-7.66097	-6.52691
B0QZW4	109115	Supt3	-3.92087	-3.93272	-6.61133	-3.94471	-4.37469	-3.73749	-3.62358	-4.17534	-4.20722	-4.24934	-6.58625	-6.36868	-6.59477	-6.91494	-6.13234	-6.53538	-6.77866	-6.35739	-7.48195	-6.5415
B0R058	74182	Gpcpd1	-1.91127	-2.45841	0.147711	-0.461804	-1.84305	-1.53189	-3.19291	-2.51455	-1.7834	-2.66798	-7.76	-6.63569	-8.71615	-7.44262	-6.82954	-8.67305	-7.59409	-8.52552	-8.00146	-8.38302
B0R091	56398	Chp1	-1.25407	-1.40537	-1.80112	-1.22581	-1.54392	-1.30358	-1.28872	-1.39049	-1.50754	-1.46107	-2.09899	-2.14784	-2.16505	-2.18345	-2.10917	-1.16999	-1.18277	-1.10435	-1.15715	-1.06761
B0V2H4	66237	Atp6v1g2	-5.22271	-6.3527	-7.6781	-5.26102	-5.32013	-5.0137	-5.28308	-4.11712	-4.66156	-8.17576	-0.690001	-1.54456	-1.08722	-1.14919	-0.908589	-0.905927	-1.31441	-0.645383	-0.624692	-0.936235
B0V2M9	193796	Kdm4b	-2.06562	-2.078	-1.6947	-1.98783	-1.86848	-1.82272	-2.05436	-1.89058	-1.84112	-1.75278	-1.87074	-1.89327	-2.04078	-1.92716	-1.98179	-1.90895	-1.69374	-1.76031	-1.70353	-1.80571
B0V2N1	19280	Ptprs	1.52435	1.40091	1.6819	1.50366	1.46623	1.28965	1.17195	1.20384	1.2722	1.24235	0.548633	0.590612	0.506327	0.593942	0.552309	0.621359	0.694478	0.618269	0.722536	0.643532
B0V3P4	67489	Ap4b1	-4.63217	-4.28669	-5.75548	-3.73668	-3.65585	-3.88823	-3.49832	-3.63068	-3.53159	-2.98561	-6.53521	-8.19328	-7.73759	-8.04278	-8.23634	-8.91277	-8.30591	-7.41508	-7.90897	-7.88768
B1APT1	77015	Mpped2	-2.77613	-3.04364	-2.33564	-3.51765	-3.02775	-2.51146	-3.14828	-2.49787	-3.24865	-2.90456	-8.34281	-7.59449	-7.88626	-7.77213	-7.69656	-6.49997	-6.52158	-6.9381	-6.90946	-6.84487
B1APX2	223739	5031439G07Rik	0.127104	0.263867	0.112012	0.744533	0.179758	0.382153	0.449672	0.279921	0.505998	0.2458	-5.23137	-6.34868	-5.92543	-5.83587	-6.41587	-6.81706	-6.53581	-6.10186	-5.46542	-6.07571
B1APX2	223739	5031439G07Rik	-4.13094	-4.98785	-6.48045	-5.87747	-5.72279	-5.00865	-6.63036	-5.94821	-8.30979	-5.61441	-0.701108	-0.442222	-0.68406	-0.750988	-0.921294	-1.52491	-1.01145	-0.957412	-1.28363	-0.825461
B1AQ57	11979	Atp7b	-5.82189	-4.92839	-8.12343	-5.0354	-5.42514	-5.4907	-4.09406	-4.10945	-5.09625	-5.89399	-1.18863	-0.0393712	-0.271594	-1.10274	0.917065	-5.78259	-7.00826	-6.70445	-8.80717	-6.96114
B1AQD3			-6.71745	-4.4881	-5.48495	-5.22027	-6.05892	-5.13322	-5.76343	-6.44367	-4.15166	-8.23591	-2.94972	-2.30293	-2.73724	-2.15283	-2.00161	-2.92952	-3.6268	-3.48658	-2.68804	-3.38054
B1AQD4			-1.5672	-1.05358	-2.19267	-1.83405	-1.69317	-1.92732	-1.01582	-1.56034	-1.57571	-1.43296	-8.59683	-6.10555	-6.96729	-7.41932	-5.58002	-4.59937	-5.73033	-6.38356	-8.19011	-6.37101
B1AQD9	22248	Unc119	-1.116	-1.10382	-0.848387	-1.39313	-1.083	-1.04513	-1.10393	-1.05445	-0.943308	-1.14953	-1.31007	-1.05318	-1.05404	-1.04598	-1.0573	-0.0781202	-0.20866	-0.339673	-0.314824	-0.330806
B1AQF4	72349	Dusp3	-4.86387	-5.19357	-5.85759	-5.52432	-5.46109	-6.40506	-4.71004	-5.30557	-6.10805	-4.72797	-0.499194	-1.00297	0.167121	-0.623702	-0.792918	0.221938	-0.458602	-0.193499	-0.458159	-0.0340388
B1AQF4	72349	Dusp3	0.0670957	-0.251077	0.380945	1.21367	-0.496215	1.37624	-0.458271	-0.227803	0.09529	-0.144881	-6.3064	-6.71236	-7.81648	-6.78641	-7.12843	-8.73094	-7.48782	-7.52579	-6.49711	-7.3431
B1AQH6	19014	Med1	-1.64565	-1.462	-1.15643	-1.46666	-1.55333	-1.83279	-1.60203	-1.50669	-1.63143	-1.83632	-4.10006	-3.97141	-3.90886	-3.92767	-3.87152	-4.05075	-4.23535	-4.31897	-4.20497	-4.24508
B1AQJ2	72344	Usp36	-4.05685	-3.70903	-3.17405	-3.68584	-3.84324	-3.827	-3.82474	-3.86628	-3.63267	-3.69062	-6.13418	-5.89634	-6.09848	-5.96034	-5.91465	-7.12934	-7.10587	-7.28147	-7.12797	-7.21562
B1AQJ3			-3.73172	-4.64488	-5.29613	-3.04334	-3.61145	-3.87477	-3.91976	-3.68099	-3.93895	-3.21048	-8.10626	-4.61281	-7.58256	-7.51298	-4.0456	-6.84996	-6.83201	-8.01204	-11.3119	-8.39707
B1AQN2	19281	Ptprt	-1.78586	-1.88524	-1.40056	-1.74872	-1.47115	-2.23253	-2.54931	-2.37436	-1.98668	-2.39847	-2.89117	-2.67253	-2.99748	-2.82249	-2.71349	-3.14541	-2.97814	-3.13702	-3.20825	-3.24777
B1AQR8	16859	Lgals9	-5.27899	-4.17356	-4.12631	-5.08125	-5.18329	-5.4017	-5.82207	-5.74162	-5.4327	-6.95141	-7.60134	-7.32731	-7.15953	-6.93381	-7.27343	-7.91352	-8.37561	-8.39813	-7.55338	-8.17629
B1AQW2	17762	Mapt	-4.13843	-5.02151	-4.81345	-4.76775	-6.00452	-4.90497	-4.98272	-6.79821	-4.96499	-4.95555	4.37304	4.67047	4.49922	4.88936	4.39119	4.56779	4.51105	4.23355	5.02193	4.72703
B1AQY2	58996	Arhgap23	0.33225	0.22717	0.373197	0.179636	0.269168	0.225939	0.289408	0.251424	0.318103	0.265499	-0.745814	-0.783633	-0.676684	-0.692638	-0.791037	-0.850718	-0.900939	-0.917916	-0.83036	-0.897684
B1AQY9	20362	Septin8	-6.23229	-5.2648	-4.82212	-5.32452	-5.08439	-5.8538	-5.64664	-5.15216	-5.2774	-5.66295	-0.743877	-0.509805	-0.712346	-0.714143	-0.351384	-2.35147	-2.40314	-2.48863	-2.69224	-2.62859
B1AQY9	20362	Septin8	0.473478	0.437316	0.966771	2.52857	1.62974	1.18018	-0.0812519	0.703262	0.97552	0.968652	-8.12712	-8.38843	-10.0035	-9.25241	-8.55925	-9.22343	-7.70101	-7.71088	-8.15821	-8.13288
B1AQZ2	16568	Kif3a	0.971307	1.03048	1.12121	0.825913	0.846581	1.1308	1.29048	1.19697	1.1558	1.2352	0.0623614	0.204562	0.307077	0.25191	0.224152	0.891727	0.721194	0.651541	0.712605	0.730961
B1AR13	217149	Cisd3	-3.86016	-4.3782	-6.14464	-3.44196	-3.14368	-2.74302	-4.13927	-2.983	-4.39911	-2.60823	-5.64163	-5.93295	-7.11317	-7.0875	-6.15333	-9.11658	-7.73135	-7.33981	-9.05025	-8.0471
B1AR17	216848	Chd3	-7.1216	-5.55751	-5.27939	-8.51719	-5.40894	-5.26136	-7.02224	-7.49667	-4.80349	-5.23288	-0.481151	0.111676	-0.222623	0.098833	-0.727199	0.121714	0.582648	0.380648	0.258175	-0.194945
B1AR17	216848	Chd3	0.543232	0.235892	0.995725	0.200463	0.446491	0.364577	0.00023025	0.239032	-0.149742	0.818147	-6.45152	-8.02172	-7.19236	-7.10984	-8.47363	-7.89278	-7.24522	-6.87243	-5.77254	-6.81369
B1AR28	11370	Acadvl	0.125484	-0.136046	0.198267	0.1863	0.204028	-0.781787	-0.380817	-0.436865	-0.228365	-0.515734	-5.62247	-5.36326	-5.45275	-5.50645	-5.21039	-7.77758	-7.94432	-8.0955	-8.32741	-8.12082
B1AR48			-2.89372	-2.87449	-3.54161	-1.96353	-1.94592	-2.6825	-2.10682	-1.74848	-2.43971	-1.11163	-3.83389	-2.50391	-3.8345	-4.13275	-2.15011	-4.62639	-4.45018	-4.80372	-7.07114	-5.2447
B1AR50			-4.55775	-6.7991	-6.12052	-4.55467	-6.93456	-7.03241	-5.32132	-6.16543	-7.90682	-4.02419	-3.2497	-2.74791	-3.09861	-3.42864	-2.59472	-3.32324	-3.25124	-3.81277	-4.43642	-3.17732
B1AR74	192197	Bcas3	-5.11276	-6.85964	-5.46264	-6.08184	-6.34613	-5.34011	-5.7418	-6.87648	-4.61955	-5.60571	-2.47646	-2.17763	-2.5693	-2.01879	-2.44334	-2.79585	-2.58961	-3.06884	-2.44406	-2.88874
B1AR74	192197	Bcas3	-0.72821	-1.14114	-0.714885	-0.461395	-2.4185	-2.42658	-0.592956	-1.57792	-1.60549	-2.93186	-7.51841	-9.11415	-7.16706	-7.38693	-8.72159	-7.03644	-8.09607	-7.61002	-5.44999	-6.77254
B1ARA3			-0.35817	-0.382926	-1.74495	-0.0133355	-0.471473	-0.556497	-0.0686396	-0.242135	-0.469878	-0.775992	1.81076	1.57099	1.71114	1.44681	1.85378	1.96179	1.7281	2.08843	1.59589	1.99995
B1ARR6			-5.53228	-6.33971	-4.75411	-4.00006	-5.22973	-5.02276	-6.85495	-6.47613	-5.00716	-6.46383	-3.53051	-4.5236	-5.70225	-4.46874	-4.93487	-6.01706	-4.37781	-4.35347	-3.27255	-4.502
B1ARS9			-8.90202	-4.90737	-6.63561	-7.3373	-8.0764	-4.22901	-4.11321	-4.95808	-4.54725	-5.14212	-4.95239	-5.36931	-4.53041	-4.57378	-5.43294	-6.41071	-7.10604	-6.47269	-5.20496	-6.08875
B1ART1	230895	Vps13d	-1.197	-0.652355	-0.75028	-0.375048	-1.32138	-0.96213	-0.580538	-0.822114	-0.72427	-1.49097	-5.84808	-6.79197	-6.15423	-6.09209	-6.69658	-8.02134	-8.17044	-7.77808	-6.78523	-7.53815
B1ART2	230895	Vps13d	-6.83788	-5.19838	-5.78232	-6.44292	-5.85941	-5.51215	-5.65353	-6.77725	-5.1338	-4.21285	-0.129709	0.112509	-0.213365	-0.178162	-0.287314	-0.600586	-0.307812	-0.275111	-0.663607	-0.482468
B1ARU1			-4.52561	-5.77813	-3.73543	-5.20138	-5.67047	-5.18248	-6.34914	-7.3878	-5.87476	-3.9105	-3.10157	-2.74035	-3.7358	-2.94255	-3.59937	-4.71132	-3.52807	-4.24695	-3.5932	-3.98034
B1ARU4	11426	Macf1	2.01524	1.95987	2.39474	1.88745	1.48416	2.56374	1.71167	1.59663	2.04023	1.80752	-8.96179	-6.6542	-8.25331	-7.78827	-6.62219	-4.33699	-4.48222	-5.42076	-6.05301	-5.2519
B1ARW4	595136	Ndufs5	2.21422	2.30321	1.97351	1.79304	2.0858	2.28805	1.80099	2.08156	1.51794	2.09005	-0.258631	0.10271	-0.0859292	-0.101514	-0.00360782	0.800739	0.858396	0.779227	0.559172	0.768352
B1AS06	242667	Dlgap3	-1.51549	-1.46434	-1.18971	-1.10142	-0.933942	-1.78156	-1.45819	-1.28878	-1.3374	-1.03435	-2.93145	-2.67868	-2.99152	-3.06985	-2.57802	-3.97775	-3.88014	-4.01191	-4.58528	-4.17962
B1AS11			-3.74441	-3.66201	-2.77733	-3.75742	-3.72259	-3.4624	-3.38184	-3.11478	-3.55558	-3.13828	-5.13763	-5.29208	-5.05247	-5.02342	-5.37107	-4.63164	-4.60454	-4.72065	-4.24162	-4.57313
B1AS29	14807	Grik3	-1.74725	-2.29299	-1.73672	-3.78694	-2.45106	-1.59454	-1.97179	-2.24893	-2.26556	-1.00255	-6.90761	-8.37322	-6.85916	-7.02685	-9.04556	-5.94616	-5.72372	-5.38057	-4.06951	-5.23635
B1AS81			-6.31694	-5.22264	-4.68991	-6.35393	-5.1211	-5.27437	-6.12127	-5.94488	-5.2895	-4.83355	-3.53019	-3.41436	-3.69495	-3.49316	-3.84919	-2.80363	-2.30653	-2.41405	-2.41077	-2.67768
B1ASA5	230761	Zfp362	-3.37144	-4.08696	-2.2964	-2.8983	-3.7587	-4.45416	-4.85625	-4.34941	-4.66752	-4.73398	-6.83636	-6.62741	-7.17231	-6.67458	-6.67251	-8.70456	-8.31526	-8.76895	-8.12041	-8.51492
B1ASA5	230761	Zfp362	-6.29547	-8.5036	-7.7771	-8.25596	-8.04645	-6.67189	-5.59081	-3.64744	-9.06639	-4.60376	-7.21982	-4.87562	-5.26551	-6.22979	-4.38543	-4.91126	-5.67346	-6.80509	-8.73455	-6.40279
B1ASC0	230775	Adgrb2	-5.75774	-4.66861	-4.80403	-10.4003	-4.98973	-5.28684	-6.6871	-5.03428	-7.52332	-4.61276	-3.4986	-3.3001	-1.4505	-2.40198	-4.19599	-2.21443	-2.67116	-2.67884	-2.70282	-2.97916
B1ASP2	16451	Jak1	-3.27456	-3.37527	-2.29668	-2.76458	-3.61492	-3.69457	-3.55692	-3.68725	-3.53565	-3.66865	-2.91001	-2.69021	-2.91175	-2.63759	-2.66214	-3.92247	-3.92037	-4.22288	-3.66844	-3.93516
B1AST7	17776	Mast2	-3.2889	-2.96903	-3.24058	-4.55002	-4.24433	-3.07747	-3.58439	-4.06104	-3.43834	-4.5782	-7.47776	-4.99374	-5.71137	-5.58489	-4.84029	-2.1157	-3.20215	-4.02392	-4.33288	-3.69905
B1ASU0	331461	Il1rapl1	-1.187	-1.28729	-1.15835	-1.12577	-1.2249	-1.00001	-1.34362	-1.25475	-1.26703	-1.09003	-3.44451	-3.53473	-3.70433	-3.56367	-3.6479	-4.4661	-4.20044	-4.20879	-4.11147	-4.21793
B1ASZ3	14933	Gk	0.967541	0.815402	1.02797	0.728139	0.97578	1.04029	0.795575	0.895935	0.911012	1.06117	-0.477184	-0.506156	-0.538627	-0.484027	-0.613861	-0.0006258	0.144104	0.102845	0.149587	0.0685956
B1AT59	13929	Amz2	-5.77754	-3.59568	-5.12655	-7.27495	-4.35716	-4.90624	-6.18461	-4.66683	-6.63334	-5.59729	-3.80602	-3.47812	-2.83983	-3.37367	-3.80397	-3.867	-4.14057	-3.84021	-4.32869	-4.22014
B1AT59	13929	Amz2	-0.710296	-0.571367	-0.462208	-1.27423	-0.855888	-0.517283	-0.177261	-0.33557	-0.445846	-0.132848	-6.65133	-6.13662	-5.95618	-6.15785	-6.09978	-5.4716	-5.89282	-6.09845	-6.23028	-6.0023
B1AT82	67763	Prpsap1	0.126348	0.0456728	0.785394	0.214075	0.15439	0.00662399	0.11656	0.0999604	0.259587	0.276016	0.768863	0.838528	0.803385	0.89456	0.81369	0.275701	0.30242	0.130681	0.348828	0.205184
B1AT92			-2.62004	-2.55809	-2.10962	-2.76497	-2.34179	-2.29244	-2.37984	-2.10251	-2.15646	-2.31586	1.77753	1.8042	1.87415	1.8865	1.77986	1.82026	1.81103	1.73601	1.83005	1.69362
B1ATC3	217351	Tnrc6c	-3.1114	-2.91642	-3.36877	-3.59167	-3.14969	-5.272	-1.88363	-2.57377	-3.06111	-3.74476	-6.89221	-7.61093	-5.28859	-6.57879	-6.78378	-5.28583	-7.21201	-6.78099	-6.76647	-6.55941
B1ATD4	74302	Mtmr3	1.03219	1.1463	1.44537	1.01087	0.988608	1.04237	1.05053	1.06285	1.00165	1.10864	-3.25275	-2.99699	-3.06391	-3.03092	-3.00463	-2.88817	-2.96519	-3.11436	-3.03679	-3.03289
B1ATI0			0.165537	0.14694	0.00432853	0.414538	-0.111142	0.489913	0.599958	0.636337	0.217353	0.411263	1.25863	1.33698	1.265	1.26129	1.42142	0.602438	0.547366	0.536157	0.549821	0.652896
B1ATI1	16515	Kcnj12	-4.83307	-4.45705	-3.77329	-5.34086	-5.28054	-4.24303	-5.05874	-5.61015	-4.61625	-4.78757	-6.43479	-7.02023	-6.58616	-6.18341	-7.53352	-9.80348	-9.55875	-9.50412	-8.05504	-9.23124
B1ATI9	14457	Gas7	0.728937	0.614139	0.751042	0.837301	0.850064	0.690873	0.558873	0.67413	0.762046	0.591364	1.44288	1.37594	1.26456	1.34104	1.36656	1.42479	1.55971	1.56037	1.54998	1.50124
B1ATR2			-6.97466	-4.88945	-6.71618	-5.28281	-4.11464	-7.0068	-8.11052	-7.5814	-7.13064	-6.12432	-1.61988	-1.77942	-3.02163	-2.97759	-2.08114	-1.8424	-0.557626	-0.0631062	-1.89979	-1.07822
B1ATT4	217371	Rab40b	-1.37942	-0.730722	-3.59032	-3.32779	-2.30768	-1.68755	-0.947325	-2.03261	-1.61544	-2.78072	-10.0886	-8.09979	-7.71422	-8.50165	-7.60175	-4.0151	-5.96212	-6.07308	-7.30722	-5.9826
B1ATV0	12728	Clcn5	-2.47931	-3.13889	-3.64429	-3.83468	-2.02507	-2.07155	-3.49667	-3.07259	-2.73348	-2.4793	-6.66343	-10.0475	-8.40793	-8.37872	-10.9179	-10.3065	-8.99519	-7.7121	-6.39758	-8.21856
B1AU20	14168	Fgf13	-0.12628	-0.0163748	0.387674	-0.985076	0.0396546	-0.424479	-0.361593	-0.294934	-0.204536	-0.22279	-2.75557	-2.45704	-2.13087	-2.2897	-2.52023	-1.4879	-1.80419	-1.96974	-1.9476	-1.99049
B1AU25	26926	Aifm1	1.91747	2.07494	1.59827	1.84906	2.00429	2.13583	2.03215	2.17141	1.8328	2.1152	-0.0326863	-0.00554932	-0.0199212	-0.114939	-0.00918657	-0.00403827	0.0110774	0.0965363	-0.14903	0.0281034
B1AU74	76763	Mospd2	-1.18699	-1.23738	-1.17569	-1.36279	-1.2498	-1.29624	-1.35443	-1.30559	-1.42988	-1.22231	-2.48001	-2.2758	-2.35125	-2.3646	-2.29576	-2.38787	-2.40797	-2.50084	-2.59491	-2.48996
B1AU75	50927	Nasp	-0.997638	-0.674989	-0.580112	-0.876812	-0.656182	-0.633739	-0.735783	-0.592204	-0.542025	-0.715505	-1.33019	-1.39539	-1.36152	-1.33749	-1.41999	-1.39413	-1.3641	-1.33308	-1.25997	-1.38658
B1AUB6			-5.86203	-4.39257	-5.88591	-5.31106	-5.66231	-4.35301	-5.6698	-4.70308	-7.17784	-4.34089	-2.14643	-1.90917	-2.54696	-2.53621	-2.27189	-3.81501	-3.10331	-2.92786	-3.38832	-2.91444
B1AUD3			-4.81792	-5.59048	-5.25379	-5.12624	-4.87273	-6.58816	-4.32836	-5.17007	-4.70265	-4.55402	-2.39555	-2.95324	-1.8598	-2.56134	-2.57415	-1.87275	-2.59819	-2.47607	-2.80193	-2.47873
B1AUE5	668173	Pex10	-1.94248	-2.20275	-1.44292	-1.62574	-2.01054	-1.97085	-1.73262	-1.77372	-1.65745	-1.6756	-1.35844	-1.58139	-1.54619	-1.43797	-1.57267	-1.9224	-1.81679	-1.89558	-1.56137	-1.79704
B1AUH1	19273	Ptpru	-4.42822	-4.35517	-4.21657	-3.9172	-4.25116	-4.74567	-3.98961	-4.29864	-4.12238	-4.07622	-5.919	-7.53362	-6.52544	-6.67882	-7.56909	-8.23429	-8.09597	-7.53905	-6.7575	-7.50128
B1AUH5			-0.611376	-0.871925	-0.955627	0.185301	-0.76242	0.266738	-0.807185	-0.620303	-0.593012	-0.117769	-7.43387	-5.86451	-7.82245	-7.28214	-5.88721	-6.88151	-6.26157	-6.86115	-7.8948	-6.93937
B1AUN2	108067	Eif2b3	-0.871382	-0.593371	-0.194731	-0.781892	-0.768179	-1.2319	-0.821696	-0.966694	-0.84694	-0.915203	-1.58733	-1.60822	-1.34442	-1.41128	-1.56317	-1.73729	-1.96107	-2.01351	-1.76875	-1.91434
B1AUQ7			-6.339	-4.70867	-4.7055	-4.35099	-5.5665	-4.26846	-5.24696	-3.6371	-3.9179	-9.22942	-7.48762	-6.1528	-7.02992	-6.32733	-5.2763	-6.8351	-7.80443	-8.01892	-7.26236	-7.82812
B1AUX2	15161	Hcfc1	0.172497	0.180482	0.17975	0.166844	0.206591	0.227226	0.0981816	0.141205	0.265422	-0.05157	-2.27582	-2.24836	-2.28949	-2.23539	-2.24113	-1.94557	-1.95203	-1.95185	-1.90553	-1.96928
B1AUY7	56292	Naa10	-1.09835	-1.05412	-0.98914	-0.853804	-1.29387	-1.19576	-0.911984	-1.01988	-1.09159	-1.2622	-1.46363	-1.47555	-1.38151	-1.38815	-1.36952	-1.0045	-1.17336	-1.17829	-0.990255	-1.04624
B1AV35	13497	Drp2	-5.33636	-4.52603	-4.10212	-5.06986	-4.52727	-6.0618	-5.5229	-5.46108	-5.81223	-4.52004	-3.40837	-3.37097	-3.21483	-3.46635	-3.44863	-4.22213	-4.19454	-4.27409	-4.55742	-4.34575
B1AV53			-5.84798	-4.71569	-7.53029	-5.54959	-5.1043	-6.42357	-5.16579	-8.24308	-4.48191	-3.64091	-5.09712	-1.16168	-3.69263	-4.1227	-0.830444	-3.57096	-4.30981	-5.22264	-9.35315	-5.82448
B1AV66	77929	Yipf6	-0.948375	-1.06473	-1.69269	-1.98471	-0.656025	-2.18526	-0.839735	-1.60737	-0.802066	-0.994743	-5.16749	-5.61473	-4.48317	-5.1821	-5.46667	-5.54489	-6.24974	-5.94608	-6.39625	-6.16264
B1AVH5	107684	Coro2a	-0.845321	-0.896836	-0.609299	-0.868816	-0.837016	-0.445289	-0.743506	-0.585927	-0.643672	-0.553651	-0.625788	-0.679623	-0.763839	-0.644219	-0.779231	-1.18441	-1.00303	-1.04556	-0.87719	-1.0373
B1AVI2			-0.878834	-1.27355	-1.17985	1.06326	-0.851664	0.673154	-2.18449	-1.73843	-0.900029	-1.25946	-7.30937	-8.09029	-10.0361	-8.62222	-8.70503	-10.4986	-8.29911	-8.10846	-7.50295	-8.307
B1AVN9	215789	Phactr2	-6.43015	-2.94752	-3.69701	-5.04014	-2.54971	-7.85084	-4.46276	-5.65422	-4.09507	-3.32013	-6.60403	-9.90718	-6.84522	-8.26919	-9.89372	-6.20724	-6.66367	-5.13007	-5.10167	-5.8515
[truncated: 7,119 more rows]

## Sheet: DE_limma
Bait	Protein	logFC	AveExpr	t	P.Value	adj.P.Val	B	ENTREZID	SYMBOL
[truncated: 27,333 more rows]

[truncated: 2 more sheets: GSEA, Pathway_EnrichR]
