# Supplementary material for: DDHD2 provides a flux of saturated fatty acids for neuronal energy and function
Source: Nat Metab. 2025 Sep 30;7(10):2117–41. doi: 10.1038/s42255-025-01367-x (PMC12552131; doi:10.1038/s42255-025-01367-x)
Supplement: Supplementary file 8 — Proteomic analysis of neuron–glia cultures. The table shows proteomic analysis of neuron–glia cultures from C57BL/6J, Ddhd2−/− and Ddhd2−/− supplemented with 1 µM M-CoA for 48 h and analysed at DIV 21–22. [file 42255_2025_1367_MOESM8_ESM.xlsx]

## Sheet: Summary
Tab	Output	Figure reference
1. Protein Intensities	Protein Intensities (normalised and corrected)
2. Stats-DDHD2KO v WT	Differential Abundance Statistics
3. Stats-DDHD2KO+myr v DDHD2	Differential Abundance Statistics
4. Stats-DDHD2KO+myr v WT	Differential Abundance Statistics
5. GSEA - DDHD2KO+myr v WT	Gene Set Enrichment Analyses tables
6. GSEA - DDHD2KO+myr v DDHD2KO	Gene Set Enrichment Analyses tables

## Sheet: 1. Protein Intensities
	C57_nonstim_1	C57_nonstim_2	C57_nonstim_3	DDHD2KO_nonstim_1	DDHD2KO_nonstim_2	DDHD2KO_nonstim_3	DDHD2KO_myristic_nonstim_1	DDHD2KO_myristic_nonstim_2	DDHD2KO_myristic_nonstim_3
Slc12a5|Q91V14|sp|1|1138	14.6627	14.93	14.9483	14.4106	14.9821	14.3778	14.4762	14.3243	14.6762
Srcap|A0A087WQ44|tr|1|3271	11.0409	9.93895	11.2658	7.38971	6.95927	7.4377	8.18839	8.39474	7.97131
Cdv3|Q4VAA2|sp|1|281	15.8923	15.9818	16.749	17.3922	16.3293	16.9257	15.4547	15.7662	15.174
Eloc|P83940|sp|1|112	12.103	13.0958	13.1894	9.3553	11.0574	8.69557	11.3513	10.8777	11.9971
Agfg1|Q8K2K6|sp|1|561	13.1255	11.7586	11.9926	11.2232	12.0311	10.8178	11.1127	10.9024	11.2628
Clasp1|Q80TV8|sp|1|1535	12.9764	12.9928	13.0762	12.3767	11.8521	11.8096	12.3799	12.5004	12.2547
Trip12|G5E870|sp|1|2025	11.7461	11.0768	12.2421	10.7098	11.1191	9.54992	12.1774	12.1002	12.3217
Lsamp|Q8BLK3|sp|1|341	14.0368	14.2829	14.234	14.0562	15.0616	14.6095	13.7858	13.5392	14.0821
Abi2|P62484|sp|1|446	14.4481	14.9251	15.2233	12.6618	10.2248	12.5067	12.9464	13.6015	12.2585
Tns1|E9Q0S6|sp|1|1888	10.7364	8.59922	11.1129	10.6536	9.98702	10.1486	10.5323	10.8595	10.1959
Kif1a|P33173|sp|1|1695	11.3648	11.3298	10.4934	14.547	14.0723	14.662	13.1194	13.1946	12.9556
Bzw1|Q9CQC6|sp|1|419	11.3973	11.8867	11.6191	13.2859	13.7506	13.4108	12.4658	12.3292	12.6409
Ag2|Q3UPL5|sp|1|249	13.3347	14.5272	11.981	12.3072	13.9179	11.9692	13.9542	13.3438	14.5417
Nucks1|Q80XU3|sp|1|234	14.2897	13.1267	13.402	13.5354	13.7419	13.0959	12.7997	12.7488	12.7871
Eef1b|O70251|sp|1|225	14.6837	15.6411	15.2598	13.9661	14.4414	14.1457	13.3479	13.2017	13.5635
Cacna1e|Q61290|sp|1|2272	14.4876	13.0882	14.7451	11.6753	11.5559	11.599	11.1109	11.2527	10.9729
Kmt2d|Q6PDK2|sp|1|5588	12.2369	12.0418	13.2867	11.9409	9.44703	10.6814	10.788	11.4769	10.0964
Prrc2c|Q3TLH4|sp|1|2846	15.2234	14.0632	16.0972	15.3763	14.5997	15.1174	14.1809	14.5126	13.8786
S100a13|P97352|sp|1|98	15.6439	14.8627	14.6422	13.9234	14.0803	14.7063	14.9034	14.8822	14.8345
Tuba4a|P68368|sp|1|448	15.9368	15.5821	12.4779	15.4246	15.7396	16.297	16.0435	15.7934	16.0231
Plekhg5|Q66T02|sp|1|1073	11.0265	12.0516	11.2863	12.9564	10.3274	13.1193	11.3975	12.0448	10.6698
Mapt|P10637|sp|1|733	18.1295	18.5711	18.4201	19.2686	19.8754	19.1283	18.7749	18.5976	19.0055
Camsap1|A2AHC3|sp|1|1581	14.0238	14.3861	14.5159	14.8626	14.1299	14.091	13.4791	13.6481	13.3335
Gapdh:Gapdhrt|P16858:S4R1W1|sp:tr|1:1|333:333	17.9658	17.0857	17.6309	18.6031	19.3718	19.42	18.6941	18.5635	18.8096
Eif5a|P63242|sp|1|154	12.5412	11.7808	11.8058	13.8027	16.1021	15.1069	13.5806	13.0314	14.1396
Adrm1b:Adrm1|A0A0A6YVU8:Q9JKV1|tr:sp|3:1|407:407	14.225	13.319	11.5159	13.8967	13.7858	13.4072	11.9274	11.8208	11.8203
Ildr2|B5TVM2|sp|1|661	13.5587	12.5555	13.0685	13.4164	12.8187	12.8193	12.3097	12.4798	12.078
Enah|Q03173|sp|1|802	15.62	16.197	16.2436	15.8677	15.4589	15.8529	15.2502	15.3587	15.1784
Rgs7|O54829|sp|1|469	9.14744	7.87152	8.34095	14.4808	15.0627	15.6799	9.99738	9.92813	9.99808
Nsmf|Q99NF2|sp|1|532	13.7066	14.4579	12.3593	5.2669	9.6358	7.74562	8.31104	7.1195	9.54444
Camkv|Q3UHL1|sp|1|512	13.8907	14.3209	14.054	14.4196	14.4093	13.8617	13.4864	13.4472	13.5503
Ntrk3|Q6VNS1|sp|1|825	13.0915	16.2103	13.2704	12.2036	9.76194	11.5228	13.5103	13.9237	13.0497
Aif1l|Q9EQX4|sp|1|150	6.0494	8.33258	7.67557	9.53195	9.69608	10.3456	12.3085	12.2483	12.5082
Dclk2|Q6PGN3|sp|1|756	11.8371	12.8174	12.0729	10.8315	11.4309	11.1249	10.6586	10.4604	10.9035
Atp6v1h|Q8BVE3|sp|1|483	15.3333	15.2765	16.0003	16.0105	16.0198	16.1719	15.7228	15.7747	15.7196
Pcdh9|F8VPK8|tr|1|1237	10.7766	11.7019	12.1052	13.3166	10.3639	12.2819	11.8433	12.6038	11.0894
Stx6|Q9JKK1|sp|1|255	12.15	11.9202	11.8914	11.1464	11.4229	11.4566	12.5443	12.4829	12.5901
Camsap2|Q8C1B1|sp|1|1461	16.4097	15.3397	15.2972	10.8441	11.7822	10.9145	11.3389	11.0947	11.5249
Snw1|Q9CSN1|sp|1|536	10.6116	9.66365	11.7444	12.4917	13.1726	11.3791	11.2994	11.2135	11.5093
Lrrc7|Q80TE7|sp|1|1490	12.1197	12.6829	12.1121	10.1907	10.4785	9.41291	10.1927	10.0453	10.3684
Cnn3|Q9DAW9|sp|1|330	14.0504	13.8945	13.5467	13.6505	12.8451	13.5957	13.1608	13.3488	12.9007
Rps27|Q6ZWU9|sp|1|84	14.0318	8.12584	16.0121	14.7286	13.162	13.6398	12.509	13.4149	11.6566
Ankrd17|Q99NH0|sp|1|2603	11.0059	11.0344	11.7196	10.6077	10.8862	9.28253	10.7333	10.65	10.9039
Amph|Q7TQF7|sp|1|686	15.9986	15.6322	16.6658	16.2631	16.6254	15.8599	15.2212	15.1781	15.3336
Rpl9|P51410|sp|1|192	14.5349	14.238	15.4474	13.7937	14.4919	13.5007	13.0246	12.9086	13.2413
Qdpr|Q8BVI4|sp|1|241	13.6598	10.9117	12.6012	14.9321	15.3133	15.8472	13.9286	13.9855	13.7669
Dhx30|Q99PU8|sp|1|1217	12.4985	12.8085	11.4001	9.70059	9.06316	10.1607	10.688	10.7817	10.4793
Nras|P08556|sp|1|189	14.4739	13.9473	13.9877	17.083	17.4037	17.3701	15.5388	15.4703	15.5737
Atp1a3|Q6PIC6|sp|1|1013	16.2822	15.268	16.4144	15.5762	17.0447	16.5031	16.4459	16.175	16.7632
Plppr4|Q7TME0|sp|1|766	12.872	12.8237	13.0849	12.91	12.8795	12.7569	12.4563	12.4754	12.4544
Znf512|Q69Z99|sp|2|562	8.78541	8.04445	7.76414	16.0324	13.3876	14.8415	11.0369	11.67	10.2296
Septin11|Q8C1B7|sp|1|431	14.7102	14.5434	13.6883	14.6721	14.553	14.8053	14.3466	14.3279	14.2782
Ctbp1|O88712|sp|1|441	13.6032	13.6765	13.0924	14.2401	15.8348	13.9326	14.0662	13.5938	14.5695
Hmgb1|P63158|sp|1|215	13.4133	13.061	13.5518	13.1065	13.3501	13.3461	12.2416	12.2206	12.2764
Nfu1|Q9QZ23|sp|1|255	11.9748	12.7298	11.824	13.0729	12.9361	12.8282	13.1863	13.1504	13.2156
Chmp3|Q9CQ10|sp|1|224	13.3023	14.0723	13.6746	12.5851	12.4564	12.3541	12.4003	12.3961	12.4383
Magi1|Q6RHR9|sp|1|1471	11.3606	12.2506	11.1438	9.73651	6.9505	10.3931	11.5521	12.2391	10.7325
Arl8b|Q9CQW2|sp|1|186	15.5931	11.4028	16.1773	14.1604	14.7197	15.0642	15.4153	15.6322	15.215
Eif4a3l2:Eif4a3|A0A0N4SVP8:Q91VC3|tr:sp|3:1|411:411	11.5127	12.1697	12.1744	10.9439	11.6675	11.5074	11.8497	11.6801	12.0967
Pianp|Q6P1B3|sp|1|278	13.4734	19.0234	5.02284	13.8538	11.5509	14.0774	14.6243	14.3035	14.2459
Gng12|Q9DAS9|sp|1|72	13.1147	14.1452	14.9306	14.8152	15.134	15.2857	14.9468	14.9304	15.1179
Plekha5|E9Q6H8|tr|1|1269	12.1964	12.3284	11.9454	11.9832	11.875	11.3117	12.6941	12.6694	12.7068
Ndufa9|Q9DC69|sp|1|377	14.5892	14.1014	13.4146	12.5497	13.2067	13.5951	13.1994	13.0255	13.2889
Capns1|O88456|sp|1|268	13.3703	13.5331	11.2489	12.7586	11.6459	12.7385	11.8284	11.9707	11.4791
Def6|Q8C2K1|sp|1|630	13.481	14.8648	11.3213	15.2869	15.7346	15.1102	13.5766	13.2137	13.8062
Ncan|P55066|sp|1|1268	12.3892	12.7913	13.3847	12.5052	12.5473	12.7659	12.0603	12.0977	12.1008
Aplp1|Q03157|sp|1|654	11.542	13.5029	13.1784	13.894	12.7631	13.1643	12.8171	13.058	12.6851
Amer2|Q8CCJ4|sp|1|672	14.4261	13.7657	14.7958	12.9917	11.7872	12.1574	13.08	13.4334	12.7132
Nefm|P08553|sp|1|848	15.7744	17.1967	16.244	13.8633	14.5782	13.762	14.622	14.3619	14.9616
Mettl3|Q8C3P7|sp|1|580	12.5802	11.6229	13.1523	13.2296	12.0017	11.8547	12.5165	12.8875	12.1526
Prmt5|Q8CIG8|sp|1|637	12.9042	11.5099	12.3466	12.2526	14.6025	13.1814	12.1575	11.6348	12.7059
Hagh|Q99KB8|sp|1|309	12.9134	13.5695	12.8719	13.9665	14.1851	13.2595	14.3045	14.1697	14.462
Sap130|Q8BIH0|sp|1|1057	16.0525	10.8473	13.0106	4.37019	8.32813	5.46418	6.64278	5.80171	7.34726
Fgf12:Fgf14|P61329:P70379|sp:sp|1:2|243:247	12.2561	12.7432	12.958	12.4003	12.7462	13.1633	12.9865	12.9393	13.0943
Acadl|P51174|sp|1|430	14.8688	15.1899	14.4304	15.1512	15.4146	11.8815	13.3947	13.1393	13.6811
Slc6a17|Q8BJI1|sp|1|727	13.184	14.0068	14.0311	12.4928	12.8731	13.3025	12.6058	12.5378	12.7491
Cmpk1|Q9DBP5|sp|1|196	12.8669	14.2871	10.455	15.3779	15.7976	14.7858	14.6201	14.2284	14.8649
Znf326|O88291|sp|1|580	9.70955	9.91012	9.54674	12.1601	11.3547	12.0757	11.244	11.4286	11.0171
Slc17a6|Q8BLE7|sp|1|582	15.0973	14.1287	13.8491	12.9587	11.2026	12.9935	12.9669	13.4167	12.3403
Sh3gl3|Q62421|sp|1|347	12.6579	12.7994	12.9763	12.9718	12.3756	12.0209	12.597	12.7263	12.484
Stt3b|Q3TDQ1|sp|1|823	11.3853	10.6645	11.1395	11.7377	10.1005	12.234	12.1369	12.6232	11.5509
Gak|Q99KY4|sp|1|1305	7.99825	6.73965	5.0806	5.59367	7.1144	5.7813	12.2656	11.7667	12.5874
Eml4|Q3UMY5|sp|1|988	13.6741	11.5747	11.4156	14.0671	14.0915	13.1205	14.0431	13.9938	13.9155
Lrp1|Q91ZX7|sp|1|4545	12.1424	12.3493	12.3679	12.5549	13.0807	12.788	12.5235	12.3949	12.6891
Palmd|Q9JHU2|sp|1|551	14.0317	12.5715	14.3358	12.6653	12.8822	11.7583	10.6144	10.6403	10.6219
Specc1l|Q2KN98|sp|1|1118	11.3613	7.56233	8.5475	9.33867	10.8323	11.986	7.62447	7.41621	7.60155
Ckap5|A2AGT5|sp|1|2032	12.5899	13.4708	12.6617	12.2922	12.4271	12.0857	12.4044	12.3043	12.5266
Vcpip1|Q8CDG3|sp|1|1220	11.2498	11.5392	11.4984	13.7949	13.524	12.7522	13.1701	13.195	13.1722
Lmnb2|P21619|sp|1|596	14.5027	16.658	16.0315	16.1776	16.9257	16.422	15.448	15.2126	15.847
Arfgap3|Q9D8S3|sp|1|523	14.2955	14.1049	13.6853	12.2605	10.8602	12.1453	11.9366	12.2746	11.4947
Lmtk3|Q5XJV6|sp|1|1424	15.3515	13.8737	14.558	13.3342	13.8563	13.4037	13.8411	13.7558	13.8723
Pdia4|P08003|sp|1|638	12.1909	12.4644	12.4649	11.5972	11.8886	11.4751	11.7734	11.6906	11.8935
Dab2|P98078|sp|1|766	13.14	11.0715	14.0499	13.1979	11.3937	9.84239	12.7877	13.3279	12.2783
Igsf8|Q8R366|sp|1|611	13.2126	13.3608	13.7641	12.092	13.1044	12.6889	12.6771	12.4605	12.9694
Smarca4|Q3TKT4|sp|1|1613	15.8969	13.9759	15.7884	16.6576	16.6072	16.4574	16.322	16.4523	16.1674
Ecsit|Q9QZH6|sp|1|435	11.9117	12.6777	12.7941	10.5946	9.19805	9.66957	11.3973	11.7331	11.094
Rprd1b|Q9CSU0|sp|1|326	11.3927	9.90453	12.9919	13.159	13.1459	14.1088	11.5364	11.7868	11.3807
Nup210|Q9QY81|sp|1|1886	12.2253	13.455	11.848	8.06051	9.2191	6.37745	9.51047	9.02556	10.0507
Dpysl4|O35098|sp|1|572	13.3343	13.3321	12.8532	14.7071	15.3528	15.1488	14.5941	14.4104	14.7601
Tfam|P40630|sp|1|243	12.5861	12.8728	12.8871	13.5762	13.2606	13.5701	11.6998	11.7829	11.6297
Edc4|Q3UJB9|sp|1|1406	12.2111	13.1369	11.9017	11.5143	10.9046	10.7775	12.3489	12.3953	12.2735
Syvn1|Q9DBY1|sp|1|612	15.5542	15.1135	13.831	13.9565	10.1117	14.479	14.4861	15.4399	13.231
Prpf40b|Q80W14|sp|1|870	13.1507	13.0891	14.0641	16.0252	15.3888	16.1068	13.2745	13.5102	13.0815
Ei24|Q61070|sp|1|340	12.6306	11.7405	12.5279	13.62	12.9734	13.4167	13.1232	13.3401	12.8673
Anks1b|Q8BIZ1|sp|1|1259	12.7719	12.9941	13.3992	13.6294	12.4134	12.9793	12.6164	12.9366	12.3073
Celf2|Q9Z0H4|sp|1|508	13.9639	15.1051	14.5226	11.6756	12.5248	11.6	12.8687	12.5995	13.2269
Kctd12|Q6WVG3|sp|1|327	13.0591	11.0442	13.6568	12.7407	12.4345	13.5237	13.6221	13.9134	13.3342
Apbb1|Q9QXJ1|sp|1|710	9.63757	5.77095	7.93677	13.0642	10.918	12.0757	8.59519	9.2757	7.67745
Lcmt1|A2RTH5|tr|1|332	11.8302	11.3899	11.4582	11.8028	13.405	13.1317	12.6388	12.2765	13.0129
Sox6|P40645|sp|1|827	14.2696	13.0825	14.4907	13.2472	13.9478	12.9721	13.8045	13.7045	13.9438
Cdipt|Q8VDP6|sp|1|213	14.2376	12.4389	14.6882	13.8545	15.4947	14.8177	14.5396	14.2998	14.8497
Cbl|P22682|sp|1|913	12.6214	12.7641	12.3099	12.0237	7.59541	11.0853	12.4018	13.5019	11.1133
Fxyd1|Q9Z239|sp|1|92	12.8993	13.1541	12.4055	13.3998	13.1874	14.0685	12.8953	12.929	12.8068
Apba2|P98084|sp|1|750	13.3166	11.7999	11.6645	12.6525	9.79699	9.62131	12.5355	13.1602	11.7012
Fxyd7|P59648|sp|3|80	15.6929	15.0937	15.7902	17.3221	16.6407	17.4316	17.1907	17.4228	16.9313
Crebbp|P45481|sp|1|2441	12.4724	8.92299	11.9694	10.985	10.1781	11.9446	12.2446	12.7088	11.6623
Bub3|Q9WVA3|sp|1|326	12.1148	12.8765	12.2351	10.5409	10.7727	11.3205	11.8487	11.7751	11.9356
Sirt2|Q8VDQ8|sp|1|389	13.7194	13.4644	13.5077	12.5186	11.3993	12.4511	12.9281	13.2245	12.5687
Arhgap33|Q80YF9|sp|1|1305	13.9	12.8108	13.9222	15.2866	14.5731	14.9539	14.6249	14.876	14.3419
Fam168a|Q8BGZ2|sp|1|244	13.35	13.1834	13.1153	12.1012	12.3172	12.2934	11.4107	11.3576	11.4499
Arglu1|Q3UL36|sp|1|271	12.5507	13.5365	13.4078	12.5178	12.8176	12.3929	12.3723	12.2764	12.5572
Dhcr7|O88455|sp|1|471	13.4277	12.1855	11.2293	13.1102	13.5061	13.165	13.6944	13.5332	13.6904
Psmc4|P54775|sp|1|418	13.4181	12.689	12.8513	13.3553	13.4171	13.38	13.4434	13.4411	13.3977
Nhsl1|Q8CAF4|sp|1|1587	11.7682	12.6452	13.0604	13.8008	13.3495	13.0449	13.6661	13.7786	13.6545
Eif3k|Q9DBZ5|sp|1|218	13.4968	13.3587	14.1925	14.6201	14.8648	14.1609	9.37154	9.34323	9.46939
Pi4ka|E9Q3L2|sp|1|2105	13.7188	14.7244	13.6383	4.5394	0.322141	8.39234	13.4072	14.605	11.9801
Fyco1|Q8VDC1|sp|1|1437	3.01663	8.53923	8.33299	12.3372	11.3177	13.6895	8.80683	9.10069	8.90895
Taldo1|Q93092|sp|1|337	13.7019	15.3251	13.9603	13.9644	14.0391	14.0272	13.5113	13.3992	13.6596
Brd3os|A0A1B0GRB6|tr|1|84	10.8541	13.4904	12.9232	13.3413	13.3114	13.7486	13.5357	13.5147	13.7319
Trak1|Q6PD31|sp|1|939	11.6367	11.1442	11.6934	12.2347	10.7139	11.3788	12.2595	12.6634	11.8072
Plpbp|Q9Z2Y8|sp|1|274	11.7319	13.6467	13.6532	10.5582	8.64828	11.476	12.7463	13.2828	12.2828
Rps11|P62281|sp|1|158	15.1914	15.1026	15.9147	15.2958	16.1326	15.7689	15.5616	15.4138	15.7909
Slc17a7|Q3TXX4|sp|1|560	14.3831	11.8291	15.1398	12.6056	13.6278	13.7167	12.7202	12.7219	12.7783
Casp3|P70677|sp|1|277	13.1133	13.1568	13.1137	13.7966	14.0204	13.9283	13.6125	13.5558	13.6766
Stum|Q0VBF8|sp|1|141	10.2284	10.1981	10.985	9.68448	5.86804	13.7407	8.60581	9.83265	7.21815
Bax|Q07813|sp|1|192	12.0085	12.1482	10.9803	14.6506	15.3865	14.0404	12.8334	12.5367	13.0916
Arfip2|Q8K221|sp|1|341	14.5053	15.4604	13.9956	12.9051	12.462	12.8312	14.2237	14.2383	14.1614
Gys1|Q9Z1E4|sp|1|738	12.5203	12.1409	11.651	11.5722	11.7135	11.9362	12.4784	12.4251	12.4614
Fhip1b|Q3U2I3|sp|1|975	9.53657	10.3939	10.6537	9.9642	10.3261	8.54035	10.5052	10.3652	10.7758
Cherp|Q8CGZ0|sp|1|936	11.4199	11.6082	10.7235	12.4521	13.3273	14.1902	12.5946	12.3765	12.7691
Psd3|Q2PFD7|sp|1|1037	13.8718	14.5547	14.5964	14.3672	14.5987	14.0554	13.6861	13.6127	13.8357
Cdc42bpa|Q3UU96|sp|1|1719	15.1391	15.803	14.7929	13.7582	11.7157	13.0018	14.4195	14.859	13.8878
Rpl18a|P62717|sp|1|176	10.3729	10.2329	9.98202	9.86488	12.003	13.4193	12.4674	12.0335	12.9013
Sipa1l2|Q80TE4|sp|1|1722	10.3611	12.4264	13.0611	12.8761	12.2341	11.7338	12.0512	12.2087	12.1118
Tomm20|Q9DCC8|sp|1|145	16.3951	15.7412	14.4888	14.8061	15.045	15.5777	15.4305	15.319	15.3869
Cnot1|Q6ZQ08|sp|1|2375	9.46193	8.98129	8.35665	17.1742	14.2929	15.09	11.9751	12.6103	11.1659
Gatad2a|Q8CHY6|sp|1|629	8.76294	8.7319	8.58246	8.14593	8.63208	7.84454	9.63805	9.48753	9.79889
Igsf9b|E9PZ19|sp|1|1328	13.6842	13.9241	14.9134	13.0249	12.1781	12.8566	13.031	13.3119	12.8151
Syne1|Q6ZWR6|sp|1|8799	11.8067	10.9797	11.1892	11.743	11.2784	11.8512	12.2824	12.426	12.0634
Inafm2|A0A1L1STD6|tr|1|152	12.4131	4.60921	11.1694	11.9591	9.98423	10.3245	12.3469	13.257	11.2171
Idh3a|Q9D6R2|sp|1|366	15.6734	14.2309	16.0068	15.1528	16.0347	15.9644	15.6767	15.5986	15.7908
Mindy2|Q6PDI6|sp|1|601	11.0766	8.97847	10.2394	12.339	11.0097	10.8777	12.0343	12.4145	11.5398
Celsr3|Q91ZI0|sp|2|3301	10.1354	7.90863	8.70242	11.6085	10.7466	11.0835	10.7047	10.9698	10.2825
Thy1|P01831|sp|1|162	15.6622	13.6244	15.0876	15.3626	16.1298	15.9827	14.8396	14.7653	14.873
Pafah1b2|Q61206|sp|1|229	15.0322	14.3428	13.8977	14.3072	13.3048	14.2959	13.9918	14.229	13.6205
Myl6|Q60605|sp|1|151	14.6145	14.0352	15.6314	14.1914	14.0554	14.113	14.1927	14.3322	14.1222
Mia2|Q91ZV0|sp|1|1396	13.9659	13.3809	15.0699	14.1507	13.7305	13.8743	14.3404	14.5528	14.1951
Cnpy2|Q9QXT0|sp|1|182	14.0763	14.2672	13.8757	10.091	7.79498	11.57	12.6377	13.2786	11.8664
H3c11:H3c15|P68433:P84228|sp:sp|1:1|136:136	20.0292	18.4974	16.7814	18.5327	19.4439	19.179	19.1523	18.8305	19.2373
Gopc|Q8BH60|sp|1|463	9.69545	11.296	11.2635	13.5141	12.3332	12.9164	12.3512	12.6311	12.1676
Nova2|A0A1W2P872|sp|1|492	12.5872	12.9104	14.128	12.7691	15.18	11.1473	10.2599	9.63544	11.1294
Ppp1r13b|Q62415|sp|1|1087	14.0489	12.9112	12.8331	11.0606	12.0766	10.7343	11.1957	10.9125	11.4216
Iah1|Q9DB29|sp|1|249	11.6852	11.8982	12.7296	12.7856	11.8595	11.5562	11.5406	11.7884	11.3568
Ubl5b:Ubl5|A0A1Y7VKT9:Q9EPV8|tr:sp|4:1|73:73	11.9918	12.4901	10.817	11.4645	12.6883	11.5218	12.2911	11.8588	12.6862
Rps18-ps5:Rps18-ps6:Rps18|A0A1Y7VKY1:F6YVP7:P62270|tr:tr:sp|3:3:1|152:152:152	14.887	15.0481	13.6013	14.923	15.3692	15.4326	15.8094	15.6169	15.9143
Atp5mpl|P56379|sp|1|58	14.314	16.9685	6.67159	15.537	16.0446	15.5058	14.5675	13.7468	14.844
Dock4|P59764|sp|1|1978	14.1889	11.3352	13.3182	13.7843	12.6181	12.9339	13.1548	13.567	12.6161
Kidins220|E9Q9B7|tr|1|1793	12.1565	12.6207	12.1854	11.7982	11.6753	12.7435	13.1973	13.2387	13.1425
Id2|P41136|sp|1|134	7.06956	9.85641	10.1014	9.59955	8.28144	9.59042	10.6105	10.9654	10.4605
Ccdc85c|E9Q6B2|sp|1|420	9.59124	9.28765	11.064	11.2105	10.7318	11.9154	11.2232	11.4964	11.0303
Cdc37l1|Q9CZP7|sp|1|335	13.2747	10.8217	13.1555	5.77095	8.3097	5.53161	8.81108	8.29215	9.40616
Ssr1|Q9CY50|sp|1|286	13.6061	6.09645	14.9214	14.2389	14.9066	14.1196	14.2931	14.7159	13.9341
Slc4a7|Q8BTY2|sp|1|1034	12.2804	11.7735	11.8385	11.8172	12.8622	12.4658	12.7097	12.4665	12.9468
Kcnma1|Q08460|sp|1|1209	11.6086	13.5732	12.131	13.154	11.1969	8.67658	11.4375	11.6683	11.2547
Nolc1|E9Q5C9|sp|1|702	12.5723	12.3212	13.0043	11.5327	11.4687	10.6571	12.5287	12.5552	12.5444
Synpr|Q8BGN8|sp|1|265	12.1625	13.3978	13.5008	11.2157	12.3009	11.8886	12.3309	12.075	12.7345
Tmed9|Q99KF1|sp|1|235	11.1058	12.2556	10.4029	13.9258	13.1157	13.7261	12.7484	12.8286	12.5944
Ap3m1|Q9JKC8|sp|1|418	13.1581	12.6924	12.3971	12.0068	12.5626	6.42042	10.7279	10.3327	11.1704
Spast|Q9QYY8|sp|1|614	11.9846	12.2677	11.0532	12.409	13.1056	12.6696	13.193	12.9391	13.4019
Rin1|Q921Q7|sp|1|763	12.9817	12.8544	12.602	7.36022	6.17584	6.19023	8.95826	9.20649	8.64975
Anxa7|Q07076|sp|1|463	12.9829	13.5815	13.2364	12.9029	13.5568	12.8959	13.0583	12.8607	13.3074
Pde1b|Q01065|sp|1|535	14.9029	14.578	14.0305	13.9095	13.7433	14.3901	13.3483	13.3771	13.2352
Rpl36a-ps1:Rpl36a|A0A2I3BPG9:P83882|tr:sp|3:1|106:106	12.7063	13.3643	12.3329	12.6353	12.8967	11.8789	13.0001	12.8299	13.1697
Samd4a|Q8CBY1|sp|1|711	9.98025	12.9249	12.4357	12.2447	12.1982	12.6775	12.2558	12.2444	12.4738
Taf4|E9QAP7|tr|1|1042	15.8302	12.012	14.4235	9.57172	11.2339	12.7803	10.5808	10.4451	10.5917
Elf1|Q60775|sp|1|612	6.53021	10.1537	9.29778	9.2313	10.4843	7.44247	10.1781	9.70567	10.9749
Gm55359|A0A2I3BQS8|tr|1|70	13.5715	14.8102	15.152	10.631	13.7212	12.7312	14.0271	13.3164	14.9635
Xpo7|Q9EPK7|sp|1|1087	10.6957	12.0728	11.0798	10.1336	11.3032	11.8987	11.1746	10.869	11.542
App|P12023|sp|1|770	12.867	12.7063	12.8313	13.0232	12.5491	12.5146	12.648	12.7609	12.5196
Baalc|Q8VHV1|sp|1|145	9.59202	10.3603	11.6748	11.2298	11.0981	9.91623	12.3559	12.4205	12.4739
Eny2|Q9JIX0|sp|1|101	13.2745	14.5549	14.6117	12.7401	11.6042	13.1383	13.6241	13.9401	13.37
Gm7324:Rbmxl1|A0A2I3BRL8:Q91VM5|tr:sp|4:2|388:388	13.0448	9.30607	11.6587	12.9607	12.8849	12.5756	13.7438	13.9145	13.4361
Mapk1ip1l|Q8BH93|sp|2|242	17.3792	14.4254	17.7831	17.3214	16.2395	18.1338	17.0489	17.5982	16.4478
Nup155|Q99P88|sp|1|1391	9.87184	12.2365	10.7515	12.0889	11.6689	10.7103	11.8921	11.8409	12.0365
Gm5478|A0A2R8VHP3|tr|1|535	18.6927	13.388	14.4181	17.7586	15.9266	16.8126	18.4597	18.9889	17.4943
Calcoco1|Q8CGU1|sp|1|691	14.9291	10.7252	11.2418	11.771	14.105	12.3629	12.5871	12.0427	12.8959
Copz1|P61924|sp|1|177	14.7897	15.6606	15.0247	11.0081	12.0633	11.3364	14.0566	13.747	14.4299
D430041D05Rik|A0A2R8VKG2|tr|1|2099	13.5152	14.3819	13.7888	11.0559	9.4637	11.626	12.2096	12.6118	11.7625
Larp4|Q8BWW4|sp|1|719	12.6154	12.1494	12.9955	15.0331	15.0872	16.2672	13.1551	13.2488	13.0693
Col22a1|E9Q7P1|tr|1|1613	13.0481	9.87137	11.8413	15.1121	12.5989	14.5019	13.8014	14.5794	12.8095
Dlg4|Q62108|sp|1|724	14.1016	12.985	13.6335	13.8775	13.3101	12.4474	12.9428	13.0797	12.7591
Hmga1|P17095|sp|1|107	14.8914	13.896	14.6443	14.2766	14.8445	14.2628	14.3003	14.2022	14.3939
Nit2|Q9JHW2|sp|1|276	12.1888	10.9018	12.6467	13.5517	12.6685	12.3067	12.2499	12.5505	11.9567
Gm56451|A0A338P6I9|tr|1|59	12.5267	11.2092	11.8542	13.5217	13.6526	14.1316	12.3501	12.3873	12.2451
Dlg2|Q91XM9|sp|1|852	13.0772	12.6671	12.2838	12.4666	12.4256	12.5109	12.6927	12.6815	12.6368
Arid1b|E9Q4N7|sp|1|2306	13.7364	10.8216	12.5468	10.743	11.2275	9.71518	12.1836	12.1359	12.1496
Psmb1|O09061|sp|1|240	13.4996	13.3632	12.8135	14.6254	14.8327	14.7642	14.0342	13.9494	14.0711
Ube2l3|P68037|sp|1|154	15.2503	16.0391	15.743	14.283	15.3649	14.543	15.2152	14.9183	15.597
Chmp2b|Q8BJF9|sp|1|213	11.8596	12.0282	12.1625	12.4715	12.3017	12.3041	12.376	12.4222	12.3503
Hmgn1|P18608|sp|1|96	13.3706	14.3081	15.0655	14.1159	12.3274	15.1225	13.518	14.0786	13.0079
Snrpc|Q62241|sp|1|159	15.9244	12.3853	12.768	16.6489	18.4361	17.7908	15.7754	15.387	15.9439
Tjp2|Q9Z0U1|sp|1|1167	13.3113	12.4379	11.9328	13.0501	13.3531	12.7555	12.6888	12.5662	12.7144
Khsrp|Q3U0V1|sp|1|748	15.4426	14.3135	15.9888	15.3662	14.8649	15.6134	15.1469	15.4032	14.8985
Ralbp1|Q62172|sp|1|648	12.6859	14.8538	13.8126	13.6667	14.54	10.3942	12.5912	12.1502	13.225
Slc8a1|P70414|sp|1|970	13.0327	14.6705	14.5325	14.9102	14.7943	13.7274	13.4162	13.3837	13.5926
Eci1|P42125|sp|1|289	13.5901	16.0844	15.2214	11.4684	10.0832	11.7707	11.6019	11.9154	11.3751
Ss18|Q62280|sp|1|418	12.7755	10.4077	11.3457	11.6973	11.7982	12.0658	12.2941	12.3518	12.1035
Srsf7|Q8BL97|sp|1|267	13.6785	12.4356	11.0883	14.6937	15.2924	16.0288	14.032	13.8444	14.0124
Rab18|P35293|sp|1|206	13.9327	14.2539	14.2532	12.9069	14.1732	13.7466	13.6324	13.3317	13.9991
Rab1b|Q9D1G1|sp|1|201	14.065	14.3198	15.1343	15.4797	15.3785	14.5685	13.9578	13.9997	14.0107
Sdhaf2|Q8C6I2|sp|1|164	11.6333	10.3882	12.6703	11.9629	13.4078	13.1051	10.1723	9.99197	10.4625
Add3|Q9QYB5|sp|1|706	14.5128	14.7743	14.8376	14.0564	13.9456	13.2058	14.2997	14.2972	14.3384
Fau|P62862|sp|1|133	14.8092	11.2884	12.3766	15.6923	15.258	16.8732	14.8952	15.1413	14.3942
Fech|P22315|sp|1|422	8.80664	7.57786	8.00834	14.3788	12.1297	13.1973	10.2462	10.8235	9.5235
Ergic1|Q9DC16|sp|1|290	13.4418	13.3831	11.8477	13.0703	13.106	13.83	12.6035	12.5246	12.5485
Tmx3|Q8BXZ1|sp|1|456	12.2266	11.9898	10.8224	9.46578	12.2196	11.9822	10.0722	9.37295	10.7338
Ptgr3|Q8BGC4|sp|1|377	12.722	13.4067	12.5729	12.4377	12.7401	12.8764	12.8225	12.7038	12.9413
Wdr26|Q8C6G8|sp|1|641	10.4881	12.4947	11.0976	10.5761	8.72806	11.2171	11.3791	11.7952	10.9425
Ubxn1|Q922Y1|sp|1|297	12.9571	11.7723	13.2447	12.453	11.8192	12.1603	11.8073	12.0631	11.5419
Txnl1|Q8CDN6|sp|1|289	13.7595	14.6597	14.0893	13.7055	14.5656	13.8306	13.0277	12.7654	13.3564
Phf21a|Q6ZPK0|sp|1|688	11.6341	7.59136	11.5342	12.949	11.9679	9.90425	12.7643	13.1697	12.323
NARS1|Q8BP47|sp|1|559	14.629	15.4126	14.9134	13.7841	14.4028	14.0773	14.7251	14.5385	14.9611
Negr1|Q80Z24|sp|1|348	11.9747	12.4265	11.8393	12.9224	12.4932	12.545	12.5349	12.5926	12.4592
Ube4b|Q9ES00|sp|1|1173	12.5814	11.8652	12.6527	10.7458	11.3566	10.8847	11.9478	11.8463	12.0711
Septin3|Q9Z1S5|sp|1|350	12.5444	13.5598	12.8875	12.2925	13.1406	12.5376	13.4215	13.1603	13.7489
Sh3d19|Q91X43|sp|1|789	10.5106	8.40569	11.429	11.3004	10.9758	8.98527	12.2588	12.4544	12.1383
Arhgef28|P97433|sp|1|1700	14.2529	14.5249	15.1112	14.3887	10.648	13.6414	14.2104	15.2049	13.1439
Gnas|Q6R0H7|sp|1|1133	11.7216	13.4852	10.6725	14.2418	14.6354	14.1807	12.4342	12.1372	12.6829
Limch1|Q3UH68|sp|1|1057	13.3102	13.5032	13.1904	13.9184	11.909	13.0908	13.5848	14.06	13.0333
Nav1|Q8CH77|sp|1|1875	14.8631	15.2154	15.3614	13.5753	14.2374	13.2356	13.4985	13.3182	13.7527
Rapgef1|A0A5F8MPI9|tr|1|1087	12.6988	12.6149	11.8763	11.9403	11.8247	11.7551	12.4483	12.4229	12.4078
Sacm1l|Q9EP69|sp|1|587	11.267	10.7551	8.68288	11.0312	11.9057	12.4189	10.7783	10.4701	10.8968
Snap91|Q61548|sp|1|901	16.3177	15.1331	16.7091	17.1001	17.253	17.046	16.3081	16.3728	16.27
Mical3|Q8CJ19|sp|1|1993	13.9638	12.6399	14.119	13.9912	12.8094	13.5972	13.47	13.8672	13.0311
Epb41l3|Q9WV92|sp|1|929	10.6799	11.0567	11.5733	16.1753	16.3347	13.9529	11.7005	11.5995	11.915
Ptk2|P34152|sp|1|1052	12.9626	13.3404	14.0646	15.8407	15.8603	15.7876	14.4116	14.4506	14.4624
Tecr|Q9CY27|sp|1|308	14.1985	12.7852	13.4392	11.13	10.7698	11.2368	12.1236	12.2706	11.8892
Scn2a|B1AWN6|sp|1|2006	14.4062	13.4647	15.0188	13.8433	12.8973	13.6061	13.8916	14.2367	13.5505
Tet3|Q8BG87|sp|1|1803	8.19052	11.7759	6.62104	11.385	10.4529	11.6374	11.655	11.5612	11.6177
Gphn|Q8BUV3|sp|1|769	12.6244	12.1612	12.9556	13.4629	14.1086	13.9288	13.0423	12.9448	13.1803
Tox2|A2A472|tr|1|547	9.07687	9.35354	10.7623	11.541	8.93389	10.0864	10.8261	11.5461	10.1551
Zmynd8|A2A484|tr|1|1235	12.0413	15.5627	14.5198	12.129	11.0525	11.1124	12.9101	13.0727	12.942
Vps25|Q9CQ80|sp|1|176	12.3516	13.7767	12.8394	12.3629	12.1045	12.2391	13.6644	13.6613	13.7091
Aarsd1|Q3THG9|sp|1|412	10.9326	11.8554	11.3554	11.4611	12.7999	11.9409	13.0599	12.6904	13.5171
Krt10|P02535|sp|1|570	22.2434	22.2486	22.0963	20.4376	19.0025	20.5603	21.4531	21.827	21.0076
Rpl19|P84099|sp|1|196	14.8451	13.8153	15.2975	15.7459	16.3509	14.5183	16.2545	16.1448	16.4337
Bptf|A2A654|tr|1|3036	9.80687	7.6806	6.02953	11.4648	9.92059	9.98791	10.6934	10.9384	10.0988
Tanc2|A2A690|sp|1|1994	11.3918	11.0168	11.3238	12.859	12.0746	12.0064	12.1304	12.3237	11.91
Fam171a2|A2A699|sp|1|822	11.5519	12.3109	12.9855	13.1163	12.2675	13.0304	12.1083	12.3708	11.9298
Cdc42ep4|Q9JM96|sp|1|349	9.93801	9.69483	10.4649	11.0856	8.65014	4.773	10.1202	10.5541	9.72443
Septin9|Q80UG5|sp|1|583	11.9397	10.5948	11.3724	13.647	13.3275	13.5589	12.4586	12.5948	12.2553
Clcn6|O35454|sp|1|870	10.062	12.0312	13.2378	12.8367	11.5387	12.3092	11.4542	11.8482	11.2778
Gga3|Q8BMI3|sp|1|718	12.9324	10.9504	12.6132	8.45732	10.3416	8.95835	9.83622	9.47501	10.2241
Szrd1|Q6NXN1|sp|1|152	14.5112	13.2192	14.6263	15.1177	15.5793	14.7104	13.53	13.4879	13.5947
Ralgapb|Q8BQZ4|sp|1|1484	13.4305	13.1504	12.3849	15.9369	14.1374	14.7938	13.3921	13.7706	12.8752
Ddi2|A2ADY9|sp|1|399	10.2943	10.1008	8.86333	9.08187	11.9939	12.4542	12.1427	11.4323	12.8068
Kpna6|O35345|sp|1|536	14.418	12.9474	16.7704	9.3528	9.49724	13.025	14.0135	14.3829	13.7607
Gstm1|P10649|sp|1|218	17.105	16.9398	17.2518	16.4436	16.2334	17.0326	16.6987	16.7996	16.59
Tceal3|Q8R0A5|sp|1|200	18.0305	16.7459	17.1956	12.3821	14.0027	12.5337	12.8748	12.4868	13.2506
Ccdc120|A2AEV7|sp|1|629	14.1102	15.2297	12.679	14.4238	14.4239	15.3475	13.9057	13.7725	13.924
Tfe3|Q64092|sp|1|572	12.5552	10.1596	11.2834	14.1869	12.7732	13.2409	11.699	12.1148	11.1213
Fsip2l|A2AF73|tr|1|655	14.8919	16.3688	15.3509	17.464	17.8128	17.0407	16.1461	15.9649	16.3966
Reps2|Q80XA6|sp|1|647	12.7502	12.7886	13.13	11.5743	10.252	11.4035	12.6637	13.0281	12.2778
Rbbp7|Q60973|sp|1|425	12.8072	13.2312	12.102	13.8109	14.8945	14.3006	11.7383	11.3968	12.0656
Huwe1|Q7TMY8|sp|1|4377	11.2252	11.3306	11.0271	10.2566	12.6498	11.0561	11.4368	10.8176	12.1265
Hsd17b10|O08756|sp|1|261	14.2809	15.3796	15.1105	12.8875	13.189	12.6495	12.706	12.5954	12.9062
Gemin5|Q8BX17|sp|1|1502	15.2163	13.5861	13.2518	15.6554	14.8474	15.8407	14.5489	14.7531	14.1431
Map7d2|A2AG50|sp|1|781	14.5725	13.307	12.4989	12.8586	12.4303	12.8423	9.50979	9.57309	9.2583
Arhgap1|Q5FWK3|sp|1|439	12.1953	13.6316	12.5529	13.0303	14.3358	12.662	11.8341	11.3988	12.3687
Eftud2|O08810|sp|1|971	16.1875	14.172	13.9233	15.6856	16.7752	16.3376	16.3945	16.1238	16.507
Lzts3|A2AHG0|sp|1|700	12.8413	12.7721	13.4364	12.7718	12.7672	12.7038	11.5292	11.5715	11.533
Garnl3|Q3V0G7|sp|1|1038	7.64184	8.39305	8.92251	11.7685	9.89553	10.7204	9.95285	10.4365	9.5147
Grin1|P35438|sp|1|938	10.6161	11.6013	11.5517	12.1172	11.9658	10.3552	10.5703	10.5312	10.7117
Fubp3|A2AJ72|tr|1|569	12.578	11.661	11.8735	11.5193	10.2351	9.13839	11.6144	11.8721	11.2793
Ajm1|A2AJA9|sp|1|974	11.7729	12.3101	12.6548	12.6012	11.4895	12.6291	12.2131	12.5287	11.9245
Nmt2|O70311|sp|1|529	13.5111	13.6173	13.5644	12.0063	13.098	12.5642	11.3542	11.0852	11.664
Map7d1|A2AJI0|sp|1|846	15.1558	15.6375	15.2694	11.724	13.6135	12.0186	10.9849	10.4724	11.5826
Ppp1r3d|A2AJW4|tr|1|279	14.5785	12.0618	2.31046	12.0334	11.8851	12.0065	13.8673	13.2722	13.489
Itgav|P43406|sp|1|1044	10.1077	9.7882	9.53381	12.0304	12.8646	12.402	11.1956	10.9749	11.3973
Atp5f1c|Q91VR2|sp|1|298	15.9211	15.1671	16.412	14.36	15.291	14.8732	14.7827	14.6423	14.9841
Hnrnpa3|Q8BG05|sp|1|379	14.7949	14.3664	15.6583	14.9554	14.4133	14.6712	14.4871	14.7048	14.3145
Med22|Q62276|sp|1|200	10.8092	5.53999	11.7085	10.3107	11.3259	11.8934	11.6043	11.8238	11.4238
Dnajc8|Q6NZB0|sp|1|253	11.4685	11.1893	11.3624	12.2651	11.0673	11.9433	10.7994	11.1146	10.4298
Rap1gap|A2ALS5|sp|1|663	14.3623	14.3457	13.4241	12.4395	13.5627	10.2701	11.466	11.0194	11.9198
Shroom2|A2ALU4|sp|1|1481	14.7	16.9077	16.2931	13.287	12.0781	12.5109	14.8043	15.044	14.6699
Sh3gl2|Q62420|sp|1|352	14.8989	15.2261	15.6435	14.6144	13.4345	14.4062	15.062	15.3913	14.7481
Eif4g3|Q80XI3|sp|1|1579	14.1141	13.5538	15.9544	12.7912	13.1151	12.7776	11.5244	11.5979	11.6011
Ubr4|A2AN08|sp|1|5180	11.6696	12.4322	11.3844	11.2807	13.4229	11.2971	12.3512	11.715	13.0592
Ciz1|Q8VEH2|tr|1|845	13.7265	11.7084	13.9278	12.4456	10.1733	10.0709	12.7978	13.452	12.0858
Ndufb6|Q3UIU2|sp|1|128	13.7447	15.102	8.8929	13.5209	12.8298	12.644	14.8666	14.6003	14.7565
Cd99l2|Q8BIF0|sp|1|237	11.7139	11.6683	11.38	11.7086	10.8722	12.1873	12.8521	13.0739	12.5627
Taf9b|Q6NZA9|sp|1|249	9.67346	11.0225	10.6797	11.8959	13.0989	13.9093	12.4336	12.1722	12.8019
Fmnl2|A2APV2|sp|1|1086	11.6345	12.4085	11.8333	10.4364	9.56131	10.4024	10.6909	10.8803	10.4887
Rtf1|A2AQ19|sp|1|715	7.93657	9.56412	10.5656	10.1324	8.80497	10.9505	10.3226	10.7675	10.0279
Skt|A2AQ25|sp|1|1946	14.0273	12.9742	13.7552	15.2152	14.1451	14.4338	14.8639	15.1689	14.4973
Atp9a|O70228|sp|1|1047	10.3264	12.6183	11.5276	12.4492	12.6018	12.3804	12.2123	12.0902	12.4546
Ncoa6|Q9JL19|sp|1|2067	10.8175	8.88673	12.0549	11.1715	12.3923	11.3405	11.856	11.7551	12.0822
Acss2|Q9QXG4|sp|1|701	9.42159	8.84719	8.48738	4.11014	11.6885	5.22722	11.9382	9.96159	14.1287
Map1a|Q9QYR6|sp|1|2776	16.5358	17.3929	17.4032	16.2872	16.8636	16.0305	15.9703	15.8055	16.2371
Nckap1|P28660|sp|1|1128	13.8471	14.3658	14.0229	13.1335	14.3479	13.6197	14.4615	14.1368	14.8462
Gorasp2|Q99JX3|sp|1|451	14.7403	12.4929	13.8685	11.9896	12.1181	12.3914	12.5522	12.6325	12.3838
Fam171a1|A2ATK9|tr|1|892	13.6648	13.3578	14.6425	13.2665	12.768	11.5283	12.9597	13.1051	12.894
Rtn4rl2|Q7M6Z0|sp|1|420	11.9757	11.6952	11.8884	12.9723	11.9211	12.5654	13.6544	13.9287	13.3344
Raly|Q64012|sp|1|312	10.5336	10.0531	11.5228	14.3529	13.4486	13.0627	10.8384	11.122	10.6101
Tpd52l2|Q9CYZ2|sp|1|220	13.8679	15.0419	14.9906	13.4735	14.0101	13.2062	14.2815	14.1217	14.5643
Dab2ip|Q3UHC7|sp|1|1189	13.761	15.0175	14.9018	14.5558	15.5715	14.6972	13.6643	13.3904	14.0764
Rrbp1|Q99PL5|sp|1|1605	13.9916	14.8027	15.471	13.0298	13.4258	13.1831	13.2456	13.1887	13.4373
Bcas1|Q80YN3|sp|1|633	14.167	13.179	13.6261	13.4516	11.8593	13.3593	13.2587	13.7078	12.6957
Rabgap1|A2AWA9|sp|1|1064	12.8233	15.429	14.8272	12.1717	11.0737	11.8534	12.4063	12.6353	12.3152
Ythdf1|P59326|sp|1|559	11.8454	12.308	12.5478	11.2995	12.22	11.2324	12.4377	12.2062	12.7659
Mocs3|A2BDX3|sp|1|460	16.5401	12.9127	16.8244	14.7293	12.9175	15.032	15.109	15.8685	14.2607
Set|Q9EQU5|sp|1|289	16.4353	15.9681	15.155	14.0327	13.3254	14.4456	14.4405	14.5923	14.1507
Dlg3|P70175|sp|1|849	9.60996	8.41864	8.59859	12.4125	11.9903	10.2765	10.8063	10.8453	10.6951
Arid1a|A2BH40|sp|1|2283	14.0085	13.2792	14.1274	11.859	10.9254	11.4816	12.6393	12.9283	12.321
Pak3|Q61036|sp|1|559	14.8204	13.7013	14.2266	13.8978	13.8785	13.737	13.8892	13.9258	13.7988
Hmgn2|P09602|sp|1|90	14.0869	12.539	14.8096	15.6326	14.9103	14.681	12.5473	12.853	12.2692
Iqsec2|Q5DU25|sp|1|1478	11.0429	11.9746	11.9592	12.6459	12.25	12.0012	12.0016	12.0756	12.0005
Ankrd50|A6H6J9|tr|1|467	10.2885	11.5602	9.35259	8.6648	10.044	8.94768	5.91207	5.41044	6.40456
Hbb-bs|A8DUK4|tr|1|147	12.1136	12.6817	14.54	14.2218	13.8588	14.6763	13.1132	13.3481	13.0483
Lingo1|Q9D1T0|sp|1|614	13.4147	13.8299	13.4309	15.7999	17.3441	15.4516	15.6046	15.155	16.1275
Nlgn4l|B0F2B4|sp|1|945	9.29509	11.5348	1.82578	11.1253	10.214	8.25027	11.3199	10.7964	11.2955
Vamp2|P63044|sp|1|116	18.0807	19.1418	17.7345	17.9331	17.6415	18.6341	18.7636	18.7736	18.7134
Myt1|Q8CFC2|sp|1|1127	14.5417	13.245	14.4332	12.2375	11.1099	11.7953	12.8655	13.2272	12.445
Krt15|Q61414|sp|1|452	12.2497	11.5639	10.863	12.9605	12.7758	13.5588	12.6293	12.6589	12.4699
Dusp3|Q9D7X3|sp|1|185	13.7657	13.9749	12.8565	8.38652	4.01402	8.95303	13.1889	14.2925	11.8302
Arhgap23|Q69ZH9|sp|1|1483	12.7463	13.4426	13.4595	13.6949	12.9366	13.0215	12.1634	12.3347	12.0329
Kif3a|P28741|sp|1|701	11.6825	12.9245	12.4795	13.3804	12.8084	11.4612	13.1869	13.2255	13.2275
Chd3|B1AR17|tr|1|2055	12.7298	12.4389	12.8874	13.5019	12.4816	13.1476	11.7049	11.9901	11.3933
Ndufs5|Q99LY9|sp|1|106	14.5993	15.4898	14.811	13.8751	15.0077	14.2677	13.6574	13.3272	14.0519
Dlgap3|Q6PFD5|sp|1|977	12.9655	12.9536	12.9615	12.975	12.7583	12.7873	12.6503	12.7003	12.594
Gk|Q64516|sp|1|559	8.88878	10.2357	6.94253	7.2817	8.04633	7.83777	10.3379	9.93822	10.622
Grb2|Q60631|sp|1|217	13.9504	15.7513	15.0797	13.6066	14.2003	14.0545	13.8528	13.6646	14.1611
Nfia|Q02780|sp|1|532	9.83016	7.18187	9.04386	12.5651	13.3468	14.3717	14.1626	14.1616	14.0831
Hcfc1|Q61191|sp|1|2045	10.5716	9.17553	10.7862	11.6247	11.7966	11.4099	11.274	11.3301	11.2324
Tsc22d3|Q9Z2S7|sp|1|137	14.5265	9.36337	13.0387	16.5919	14.9162	17.355	15.1799	15.9118	14.2074
Stx17|Q9D0I4|sp|1|301	11.9803	9.16169	3.64747	12.5034	14.0124	11.7879	14.2253	13.4438	14.4123
Clta|O08585|sp|1|235	16.8265	17.6407	16.9067	18.3291	19.6944	19.2634	16.3898	16.017	16.8169
Akirin2|B1AXD8|sp|1|201	13.1115	13.5021	14.1981	12.0999	13.6006	13.3699	12.0117	11.7124	12.4394
Tomm5|B1AXP6|sp|3|51	15.8567	16.6478	15.7752	17.905	17.9542	18.6075	16.7768	16.7329	16.8124
Prdx1|P35700|sp|1|199	16.8108	18.0117	17.1253	16.5414	17.292	17.1596	16.6364	16.4016	16.9269
Baiap2|Q8BKX1|sp|1|535	13.9987	15.3287	15.5514	12.3468	11.8989	11.4455	13.9201	14.0116	13.956
Dlgap4|B1AZP2|sp|1|992	13.4302	15.0756	14.4603	13.3097	13.2085	13.2327	13.0174	12.9952	13.1306
Pcbp2|Q61990|sp|1|362	14.8556	13.1813	14.2813	14.4176	15.4189	15.2526	14.4537	14.3015	14.5746
Zbed5:Chchd2|B2RPU8:Q9D1L0|tr:sp|1:2|756:153	12.7287	12.0394	13.53	11.3354	12.0929	11.7877	11.4934	11.4123	11.654
Dip2c|E9PWR4|tr|1|1557	12.631	13.1556	12.3004	15.4624	13.2286	14.8661	13.2543	13.7616	12.6446
Cad|B2RQC6|sp|1|2225	11.325	12.226	11.6806	11.3236	11.0922	10.4628	11.8686	11.8554	11.9212
Sgsm1|Q8BPQ7|sp|1|1093	11.5448	12.0123	11.8205	8.92083	8.07877	10.444	11.6167	11.8877	11.3128
Myo18a|Q9JMH9|sp|1|2050	12.9458	12.6089	12.8078	14.245	13.8852	14.1382	13.3418	13.4465	13.2105
Gnai1|B2RSH2|sp|1|354	12.6678	10.427	10.9224	13.9773	14.494	14.337	13.7964	13.7145	13.7393
Gcc2|Q8CHG3|sp|1|1680	11.4602	13.5258	11.3167	11.4035	12.4803	11.1772	11.175	10.7296	11.6751
Apc|Q61315|sp|1|2845	14.2479	12.8919	13.8675	13.3297	12.8453	12.4926	13.4589	13.6207	13.2492
Apba1|B2RUJ5|sp|1|842	14.9218	14.2177	14.1601	16.0105	14.6313	15.2025	14.9487	15.278	14.511
Ankrd34a|B2RW11|tr|1|495	10.7894	11.7981	12.1013	12.2823	11.9664	12.3947	12.1773	12.282	12.1679
Ep300|B2RWS6|sp|1|2412	14.4678	11.3633	11.2209	13.2481	10.1594	12.7559	12.8449	13.6406	11.6535
Ppfia1|B2RXQ2|tr|1|1266	14.3063	14.386	13.1587	13.8883	15.2196	14.5597	14.2231	13.8184	14.5838
Plxnb2|B2RXS4|sp|1|1842	9.58877	9.80167	9.45166	10.3941	11.7176	10.7869	11.1654	10.8085	11.5614
Ogdhl|B2RXT3|tr|1|1010	12.2749	11.7539	11.1065	12.1288	13.4285	13.4877	12.1106	11.7826	12.3756
Rbm25|B2RY56|sp|1|838	6.69745	12.9607	12.6483	9.95615	9.33746	9.17322	9.94291	10.0335	10.3535
Hcn4|O70507|sp|1|1186	13.9953	11.7492	13.0596	14.4804	13.0238	14.2206	14.2327	14.6998	13.6183
Psmc3|O88685|sp|1|442	14.4223	14.4858	14.6751	14.9134	14.0798	14.9555	13.9477	14.1817	13.699
Abi1|Q8CBW3|sp|1|481	15.1627	16.9863	15.0816	12.9745	11.9766	12.3587	13.5278	13.6348	13.3997
Nap1l4|Q78ZA7|sp|1|375	15.3708	15.6128	15.7928	15.2413	16.003	15.5399	15.7435	15.5658	15.9822
Adgrv1|Q8VHN7|sp|1|6298	17.9143	20.7409	11.245	19.0159	15.3551	18.1798	16.5844	16.8832	15.6609
Ppfia4|B8QI36|tr|1|1187	12.4325	12.6422	13.3183	11.6397	11.0831	10.9923	11.8339	11.9979	11.7274
Clip3|B9EHT4|sp|1|547	9.97901	11.1258	11.1671	13.0206	10.5012	12.1027	12.3102	12.9366	11.6974
Atm|Q62388|sp|1|3066	10.3212	10.1997	10.9749	11.4986	11.7403	10.2951	11.155	11.0928	11.2951
Pdzd8|B9EJ80|sp|1|1147	12.5947	9.68242	12.0779	9.28902	6.73014	5.31813	12.1432	12.8216	11.3571
Cttnbp2|B9EJA2|sp|1|1648	16.7077	16.1537	17.3376	13.8286	13.201	14.0626	15.4477	15.7026	15.2072
Tmf1|B9EKI3|sp|1|1091	8.67273	6.95086	8.8925	14.3072	12.2415	10.0924	10.022	10.5265	9.50097
Ptprz1|B9EKR1|sp|1|2312	13.7135	12.7192	12.8678	12.7452	12.0648	13.3811	13.2618	13.4806	12.9313
H2ac4:H2ac6:H2ac7:H2ac8:H2ac11:H2ac13:Hist1h2an:Hist1h2ao:Hist1h2ap:H2ac25:Hist1h2af:H2ac12:H2ac15|C0HKE1:C0HKE2:C0HKE3:C0HKE4:C0HKE5:C0HKE6:C0HKE7:C0HKE8:C0HKE9:Q8BFU2:Q8CGP5:Q8CGP6:Q8CGP7|sp:sp:sp:sp:sp:sp:sp:sp:sp:sp:sp:sp:sp|1:1:1:1:1:1:1:1:1:1:1:1:1|130:130:130:130:130:130:130:130:130:130:130:128:130	19.4537	15.7392	19.4655	22.0644	22.1483	22.535	19.2588	19.5128	18.9687
Mbd3|Q9Z2D8|sp|1|285	12.6507	13.3819	12.2575	12.2818	12.6177	11.652	11.7636	11.5727	11.9543
Kiaa1549|Q68FD9|sp|1|1940	14.9297	15.6857	15.5037	14.239	13.7921	14.555	14.9865	15.1032	14.8977
Nmral1|Q8K2T1|sp|1|309	12.3336	11.9411	11.716	9.57036	10.8588	10.0559	12.4297	12.096	12.7572
Ncln|Q8VCM8|sp|1|563	12.0727	12.0807	11.8659	11.45	12.209	11.8847	11.7526	11.5561	11.9575
Lemd3|Q9WU40|sp|1|921	14.7827	16.736	16.5335	14.695	6.99929	9.789	11.1619	12.9718	9.26791
Anapc7|Q9WVM3|sp|1|565	13.7394	14.2693	10.2212	7.35836	8.03549	8.24878	8.94178	8.53193	9.09882
Inpp4a|Q9EPW0|sp|1|939	12.4059	13.193	12.4317	10.9612	13.3404	10.6354	11.6578	10.9636	12.4629
Ndufv1|Q91YT0|sp|1|464	14.2102	14.6822	12.297	13.4907	14.2868	14.1668	14.0029	13.6623	14.2221
Akap5|D3YVF0|sp|1|745	13.1529	12.5505	13.3141	12.1994	12.4318	12.2363	11.7571	11.7494	11.7807
Dek|Q7TNV0|sp|1|380	13.834	13.8918	14.5087	12.6479	12.8054	12.9386	13.4182	13.429	13.4618
Cystm1|Q8K353|sp|1|104	12.0817	12.8939	12.4302	11.1818	9.89957	10.0447	11.5135	11.772	11.2546
Ube2e2|Q91W82|sp|2|201	9.58203	9.54136	11.3074	11.1101	10.6536	9.61823	3.49239	3.66758	3.45458
Ccdc9|Q8VC31|sp|1|543	12.5819	14.161	7.20718	10.2564	2.79276	7.01414	11.235	12.6096	9.20715
Mtfr1l|Q9CWE0|sp|1|289	9.88359	10.1365	10.3145	14.2765	15.3321	13.7067	12.0214	11.7301	12.4001
Ufm1|P61961|sp|1|85	14.8026	14.9516	14.2432	13.1625	14.9652	13.6392	13.7289	13.2255	14.2563
Hnrnph3|D3Z3N4|tr|1|346	12.6781	14.3704	14.2411	12.9702	13.218	13.0292	13.2399	13.163	13.4614
Hmox2|O70252|sp|1|315	11.7407	11.3346	10.9933	9.86353	10.8274	10.5474	12.5107	12.2633	12.7254
Pcp4|P63054|sp|3|62	19.0159	17.8204	18.4667	17.8583	16.6357	17.8896	18.0307	18.4011	17.5572
Jakmip2|D3YXK0|tr|1|820	12.1137	11.9715	10.9071	12.7909	13.0324	14.5896	12.1894	12.1303	12.1358
Safb|D3YXK2|sp|1|937	14.1175	13.0587	14.2018	12.4142	12.0822	10.7534	13.131	13.2286	13.043
Myo10|F8VQB6|sp|1|2062	12.8566	12.8668	13.4237	14.9841	14.3209	15.6843	13.494	13.7345	13.2592
Drap1|Q9D6N5|sp|1|205	12.3826	12.4068	14.6589	12.9687	12.5838	12.6402	12.9445	13.1806	12.8736
Sap18|O55128|sp|1|153	11.9517	12.2087	12.1791	12.1927	13.0511	5.58079	12.0312	11.529	12.6918
Vps29|Q9QZ88|sp|1|182	13.0236	13.9543	13.3858	11.5775	11.4727	16.7124	12.4976	12.6969	12.2499
Cdh2|P15116|sp|1|906	11.6593	11.4063	11.3692	13.5925	12.5373	12.2844	12.132	12.3549	11.8619
Fam241b|Q9D882|sp|1|120	15.4772	15.4343	15.1498	12.0927	13.0847	12.023	11.0662	10.7828	11.3654
Arhgef26|D3YYY8|tr|1|869	12.5277	11.9825	12.9571	12.3427	10.0056	11.4735	13.0049	13.6519	12.3047
Gar1|Q9CY66|sp|1|231	18.0474	15.5924	13.3047	16.4963	15.4759	16.5216	17.635	17.7628	17.0779
Myo5a|Q99104|sp|1|1853	13.053	14.2435	14.1405	14.354	13.9741	14.0356	13.497	13.5736	13.5042
Aamdc|Q8R0P4|sp|1|122	11.0764	10.8481	10.8396	11.1284	12.9613	7.73907	8.03661	7.41298	8.76764
Ccdc6|D3YZP9|sp|1|469	12.7571	13.8698	13.845	14.01	13.5489	13.6918	13.9464	14.0499	13.9229
Shank1|D3YZU1|sp|1|2167	13.3741	12.4526	12.3498	13.8082	13.4877	13.9765	12.6449	12.7326	12.4544
Carmil1|Q6EDY6|sp|1|1374	14.0111	13.7801	13.0053	15.7298	14.1897	15.1185	14.1395	14.4707	13.6756
Acsl1|P41216|sp|1|699	9.45617	9.25945	9.13696	13.4247	12.0699	12.4331	11.4741	11.7835	11.0988
Dync1i1|O88485|sp|1|628	10.9866	13.3028	12.2406	13.0224	13.7202	12.4212	11.2839	10.9977	11.7251
Prkar1b|P12849|sp|1|381	12.6024	12.7391	12.5817	14.2997	11.9949	14.0539	13.3713	13.9589	12.6934
Tsc22d1|P62500|sp|1|1077	16.6239	11.8524	16.9287	15.0785	12.7158	14.396	14.3632	15.3077	13.3143
Lypla1|P97823|sp|1|230	11.4517	12.931	11.8719	13.0707	14.4684	11.8379	12.4989	12.0047	13.1149
Qars1|Q8BML9|sp|1|775	12.4425	13.0143	12.1316	14.8116	13.1826	13.2583	13.3709	13.677	13.0039
Pbrm1|Q8BSQ9|sp|1|1634	12.1989	13.8296	8.79956	10.5792	11.0289	13.5905	13.1706	12.8403	13.2246
Arhgap22|Q8BL80|sp|1|702	14.5833	17.1948	16.6358	14.475	15.7553	16.4027	15.3814	15.0779	15.8882
RtcA|Q9D7H3|sp|1|366	10.6765	10.6074	11.9163	12.2332	14.0289	12.6326	13.0619	12.6905	13.595
Reps1|O54916|sp|1|795	15.3901	17.0537	14.8955	13.5546	14.6003	13.985	13.9619	13.5564	14.3798
Tmx2|Q9D710|sp|1|295	11.2534	10.9826	10.742	12.3125	12.1998	12.0554	11.1947	11.1988	11.1481
Ntm|Q99PJ0|sp|1|344	13.7968	13.4768	13.3173	14.1057	15.6214	15.0156	14.0676	13.6955	14.4474
Spart|Q8R1X6|sp|1|671	10.337	10.3842	10.8108	11.0108	11.1471	11.4094	12.2919	12.3002	12.3198
Preb|Q9WUQ2|sp|1|417	12.1423	12.8071	12.3916	13.268	13.4148	14.6297	14.708	14.696	14.7298
Tdg|P56581|sp|1|421	9.00565	11.4565	11.8065	11.603	11.2217	10.9629	11.705	11.7945	11.8476
Rufy2|Q8R4C2|sp|1|606	13.8956	13.3986	12.6778	13.5743	13.9187	13.2278	13.7957	13.6447	13.8679
Vezt|Q3ZK22|sp|1|780	1.43659	7.20342	9.12398	14.85	14.2936	15.2886	13.4797	13.7526	13.8208
Zranb2|Q9R020|sp|1|330	14.6946	13.1144	13.6502	13.7637	16.3025	14.1321	13.7069	13.0921	14.3248
Rbm33|Q9CXK9|sp|1|1231	10.4178	15.1802	11.0457	11.6604	12.8036	13.5615	12.4928	11.9825	13.1105
Synj1|Q8CHC4|sp|1|1574	15.361	14.4787	15.1339	16.8183	16.0327	16.4398	15.7001	15.9378	15.4111
Stau2|Q8CJ67|sp|1|570	8.51621	9.7513	10.8942	8.31382	4.98203	8.8548	10.2177	11.1909	9.29459
Smg9|Q9DB90|sp|1|520	13.963	13.0556	14.6525	12.1562	11.568	11.6319	13.6222	13.8637	13.41
Sumo2|P61957|sp|1|95	13.7037	12.9553	12.7963	12.8737	11.3976	13.0082	13.4603	13.8475	12.9343
Cip2a|Q8BWY9|sp|1|907	13.7744	10.5295	12.7772	11.6253	12.4984	12.9464	13.1928	13.1749	13.12
Ptges3|Q9R0Q7|sp|1|160	11.5778	12.7346	12.3544	12.771	13.4732	12.2899	11.656	11.4221	11.9961
Gsk3a|Q2NL51|sp|1|490	11.2665	11.5134	11.2197	11.5154	11.4737	12.1761	11.9625	11.9806	11.9308
Anp32a|O35381|sp|1|247	12.7808	15.5507	15.9081	13.2876	12.1973	12.2731	12.6555	12.9162	12.6319
Gls|D3Z7P3|sp|1|674	14.7384	13.0336	13.4272	14.3755	14.4319	14.1289	14.6463	14.6525	14.53
Slmap|Q3URD3|sp|1|845	9.95947	12.046	10.9348	11.5191	11.8235	11.0572	10.6719	10.4928	10.9643
Uba5|Q8VE47|sp|1|403	12.0455	12.3243	12.3856	10.5353	11.0373	6.71496	11.8826	11.5955	12.2785
Tle3|Q08122|sp|1|772	11.3721	9.85348	8.68711	12.9361	12.4661	13.2245	13.0059	13.07	12.6977
Arpp21|Q9DCB4|sp|1|807	14.2604	14.1386	16.0141	12.7189	13.0817	11.7387	11.7711	11.7586	11.9478
Fsd1l|Q8BYN5|sp|1|507	11.5432	12.4153	11.5734	13.2811	11.9814	13.5926	12.3394	12.6372	11.9938
Nrxn1|Q9CS84|sp|1|1514	12.8659	13.636	12.9608	12.4924	13.2007	13.2855	13.173	12.9718	13.4047
Cyb5a|P56395|sp|1|134	13.1987	13.8501	13.6341	10.6037	14.1879	12.721	10.7663	9.89112	11.7936
Pole4|Q9CQ36|sp|1|118	11.5597	11.0947	11.5401	14.3089	12.6346	15.3875	12.967	13.4843	12.359
Pcmt1|P23506|sp|1|227	15.3637	14.0167	14.3213	12.9246	12.3495	12.6301	14.73	14.894	14.455
Ccdc127|Q3TC33|sp|1|260	11.067	9.15994	11.7456	9.49616	9.48886	9.8269	11.3317	11.5233	11.1699
Kif2a|P28740|sp|1|705	15.2921	16.069	15.8317	18.9323	19.1259	19.2898	16.1368	16.0824	16.242
Ppp3cb|P48453|sp|1|525	15.9689	15.5997	16.62	15.5694	15.7816	16.1402	15.9841	16.0199	15.9949
Nae1|Q8VBW6|sp|1|534	12.3928	12.368	11.61	12.2768	13.5534	12.9776	12.5732	12.2154	12.9115
Sik3|Q6P4S6|sp|1|1369	13.0813	13.1946	13.9912	14.0662	14.0936	13.7465	13.4713	13.5029	13.5169
Prrt2|E9PUL5|sp|1|346	14.9513	14.4816	14.8068	12.3131	13.8669	12.6357	12.1886	11.8145	12.6055
Nrxn2|E9Q7X7|sp|1|1710	13.1989	14.0943	11.7079	9.26368	8.58282	10.4936	8.77442	8.84521	8.54971
Cul5|Q9D5V5|sp|1|780	12.3384	13.1904	12.3816	11.6948	11.5794	11.1145	12.3055	12.2562	12.3702
Lrrc47|Q505F5|sp|1|581	13.6368	14.5359	14.011	12.6488	11.7636	12.994	12.4428	12.6534	12.2276
Prr36|E9PV26|tr|1|1098	16.0668	17.6999	17.7894	14.5578	16.8822	15.5144	15.7343	15.1608	16.5347
Hpca|P84075|sp|1|193	13.5614	12.3893	12.6857	16.2058	15.3675	16.1231	13.2198	13.4609	12.8679
Mctp1|E9PV86|sp|1|951	9.06601	7.10178	9.22815	12.3878	11.158	11.7662	11.0417	11.4867	10.5514
Slc25a22|Q9D6M3|sp|1|323	15.6059	16.4956	16.0373	15.9862	16.8142	16.6979	14.8235	14.6013	15.1094
Gcn1|E9PVA8|sp|1|2671	11.6948	12.8587	11.4163	12.8411	13.1092	12.6157	12.6432	12.4646	12.8251
Satb1|Q60611|sp|1|764	7.40249	12.6622	11.8627	12.0181	11.6431	12.8444	12.711	12.7748	13.0093
Golgb1|E9PVZ8|tr|1|3238	13.7641	13.9	14.6708	13.2904	13.2425	13.3703	12.7249	12.7911	12.7265
Cbarp|Q66L44|sp|1|698	9.60363	6.54156	5.28333	12.6746	11.3321	11.009	10.7187	10.9314	10.1174
Chtop|Q9CY57|sp|1|249	16.5185	17.7089	16.3969	7.39508	8.83632	8.55057	8.88017	8.4573	9.3448
Ephx1|Q9D379|sp|1|455	14.6278	14.8705	13.4501	10.5511	13.782	12.5059	12.7674	11.901	13.6462
Armcx4|E9PWM3|tr|1|2356	5.99089	16.762	15.3921	8.4298	2.374	6.44753	12.0029	13.3956	11.2146
Rsf1|E9PWW9|tr|1|1441	14.4073	13.0878	11.4074	12.6921	10.0261	12.0098	12.8245	13.3939	11.9143
Farsa|Q8C0C7|sp|1|508	12.1098	13.5154	13.0779	12.3691	11.4569	12.9301	12.5576	12.7884	12.368
Ppp4r1|Q8K2V1|sp|1|951	6.47056	9.98411	10.1719	10.2576	10.7935	11.1936	11.7842	11.6826	12.2095
Pnpla8|Q8K1N1|sp|1|776	13.8099	13.4175	13.5413	10.0464	11.3724	7.90015	9.71799	9.28873	10.2106
Srp54c:Srp54|E9PXC0:P14576|tr:sp|1:1|504:504	12.6666	12.8589	12.5831	11.6114	12.4783	12.6604	12.3437	12.1393	12.5621
Pcdh17|E9PXF0|tr|1|1157	12.6838	12.9545	13.3162	13.1347	12.8655	12.9176	11.4001	11.4851	11.3586
Adap1|E9PY16|tr|1|374	11.9514	12.7004	12.5571	12.3097	13.2561	12.4253	12.9655	12.7086	13.3125
Rnpep|Q8VCT3|sp|1|650	11.6314	13.5949	12.6274	12.8659	13.9942	13.1673	10.4595	10.1042	10.9501
Acot7|Q91V12|sp|1|381	12.9308	11.3065	11.0473	14.5136	15.9591	15.5671	14.9116	14.5615	15.1444
Usp14|Q9JMA1|sp|1|493	13.1824	14.0948	14.347	13.2695	14.2132	12.7185	14.5023	14.2441	14.9054
Dnai4|E9PYY5|sp|1|807	13.4195	13.1486	13.8271	15.6411	11.399	14.0754	15.3819	16.4827	14.1619
Rbm26|Q6NZN0|sp|1|1012	10.6342	11.572	12.1174	11.6233	10.5066	11.2552	11.1389	11.4514	10.9093
Psap|Q61207|sp|1|557	15.8052	14.5658	16.5202	16.9073	16.3972	17.2168	16.48	16.7599	16.2186
Blvrb|Q923D2|sp|1|206	10.2317	10.9765	10.4664	10.2322	11.1332	9.62926	11.951	11.6523	12.3204
Kif21b|Q9QXL1|sp|1|1668	12.0696	12.7823	12.7403	13.0418	13.1528	12.9996	12.8489	12.8128	12.9481
Krt78|E9Q0F0|tr|1|1068	14.4636	11.7798	14.6301	17.8569	14.6351	15.9846	15.9508	16.9201	14.8688
Fabp7|P51880|sp|1|132	17.6925	16.0172	18.3585	15.2064	13.7222	16.4411	16.3651	16.9672	15.7198
Kif21a|Q9QXL2|sp|1|1672	11.4783	10.8877	11.6461	14.6478	14.1139	14.892	13.518	13.7208	13.2973
Itsn1|Q9Z0R4|sp|1|1714	11.7548	12.4118	12.2807	12.4924	12.5003	12.026	11.1241	11.0921	11.2101
Septin7|O55131|sp|1|436	16.3375	16.8127	16.8744	14.3717	14.8562	14.3503	14.0498	13.9235	14.2417
Pdzd2|E9Q1M1|tr|1|2796	13.7672	12.244	13.7255	12.7316	9.99164	12.4672	12.5285	13.3432	11.5896
Irf2bp2|E9Q1P8|sp|1|570	13.4922	12.7558	14.1807	12.6707	11.6393	12.0695	12.5719	12.9155	12.2423
Sec23a|Q01405|sp|1|765	10.0958	8.6833	9.17462	16.5865	14.6563	15.5056	9.50069	10.0025	8.85373
Cacna2d1|O08532|sp|1|1103	13.41	13.2171	12.8675	12.2175	11.8697	12.6989	12.5237	12.613	12.3691
Krt90|E9Q1Z0|tr|1|538	9.17072	8.04325	9.75711	16.5589	14.5145	16.1154	13.4781	14.1159	12.7993
Wipf3|P0C7L0|sp|1|485	19.9266	19.8088	20.3429	19.5739	19.36	19.8617	18.351	18.4548	18.2649
Tle1|Q62440|sp|1|770	14.3632	8.34891	16.9598	14.1753	15.1232	14.3686	15.2164	15.5593	15.0558
Ccdc43|Q9CR29|sp|1|222	13.0174	12.7415	12.9307	12.2773	12.6221	12.835	12.4432	12.3885	12.494
Ikbkg|O88522|sp|1|412	9.73634	10.3211	8.73354	11.2284	10.254	11.5991	11.7271	11.8935	11.4432
Dctn1|O08788|sp|1|1281	14.1683	14.2481	15.4678	13.5693	14.0933	13.9923	13.4489	13.408	13.6054
Cracdl|E9Q3M9|tr|1|1175	16.6822	16.5334	16.8	16.0155	14.2153	15.3574	15.5692	16.0353	15.0479
Alcam|Q61490|sp|1|583	11.867	13.6395	13.1766	12.0373	12.5207	12.8004	12.2086	12.0764	12.4652
Dsp|E9Q557|sp|1|2883	15.2838	14.6045	15.849	16.674	14.9357	15.2444	15.4625	15.9464	14.9677
Mettl26|Q9DCS2|sp|1|204	11.5245	11.8353	11.7282	9.52489	10.9348	11.0264	11.9811	11.6628	12.3517
Wac|Q924H7|sp|1|646	13.3044	11.2111	13.8673	12.465	13.1813	12.8865	13.7643	13.7739	13.8021
Ranbp9|P69566|sp|1|653	11.4921	11.505	11.9161	11.227	12.3333	9.47327	11.3266	10.9891	11.7693
Mef2d|Q63943|sp|1|514	10.4507	7.51078	7.86053	13.0001	12.1619	11.5019	9.77993	9.97175	9.35177
Bod1l|E9Q6J5|sp|1|3032	11.513	12.6884	13.2347	14.0273	14.0111	15.07	13.2269	13.3064	13.2735
Dmwd|Q08274|sp|1|665	10.3288	11.3632	11.578	11.1887	11.0436	10.5757	11.0671	11.0909	11.1524
Pfdn4|Q3UWL8|tr|1|134	15.0478	13.5477	15.5109	13.4027	15.2868	14.7618	13.7201	13.4126	14.1054
Numa1|E9Q7G0|sp|1|2094	13.5099	14.3639	15.1937	13.5502	13.6658	13.535	13.3971	13.4179	13.5187
Zc3h4|Q6ZPZ3|sp|1|1304	14.2988	14.2852	14.8329	14.9166	14.8833	14.3392	12.4055	12.4265	12.4332
Clasp2|Q8BRT1|sp|1|1286	13.3716	13.6591	13.6658	13.2959	13.3648	12.9493	12.8896	12.8567	12.956
Fam131b|Q3TY60|sp|1|332	13.7552	11.5012	14.253	9.35103	6.73453	10.663	11.9139	12.8469	10.8722
Rap1gds1|E9Q912|sp|2|607	14.3346	15.2448	14.555	14.3924	14.5539	15.1974	14.5384	14.4808	14.6151
Ablim1|Q8K4G5|sp|1|861	12.7975	13.332	12.903	14.4238	13.3219	13.7208	12.6549	12.8869	12.4019
Dlg1|Q811D0|sp|1|905	13.5525	13.5148	12.7954	12.753	13.1203	12.6549	13.1458	12.9976	13.2519
Dnajc2|P54103|sp|1|621	14.3263	12.5337	13.3544	12.9045	13.5872	13.032	13.4312	13.3159	13.4815
Smarca2|Q6DIC0|sp|1|1577	15.4812	12.2848	14.2287	14.8464	13.1375	13.7419	15.459	16.0026	14.7383
Gsk3b|Q9WV60|sp|1|420	14.8747	14.1463	13.6039	12.3895	11.0713	12.7937	13.0033	13.3347	12.5076
Chd4|Q6PDQ2|sp|1|1915	12.8893	12.4656	13.3864	11.0059	11.6325	11.3953	13.0617	12.9742	13.2031
Fmr1|P35922|sp|1|614	12.9009	12.2386	12.2295	9.78275	10.7697	7.59816	9.31195	8.96273	9.67793
Sec16a|E9QAT4|sp|1|2357	13.7148	13.8929	15.3012	13.397	13.3501	13.3339	13.6438	13.7456	13.6649
Mars1|Q68FL6|sp|1|902	12.1258	12.846	12.2331	12.5736	11.92	12.3187	11.422	11.5414	11.2946
Acyp1|P56376|sp|1|99	8.14755	11.361	11.7957	6.97792	12.1855	13.7463	10.9989	9.92165	12.4917
Mdc1|Q5PSV9|sp|1|1707	12.139	11.0907	11.7169	13.7665	13.1228	13.4616	11.3711	11.573	11.106
Habp4|Q9JKS5|sp|1|411	11.8072	11.9927	12.5381	12.4801	11.5093	11.6559	11.3426	11.6001	11.1164
Trim2|Q9ESN6|sp|1|744	12.7692	11.7638	13.0719	12.2802	13.1531	11.3833	13.3776	13.1993	13.6199
Akt1s1|Q9D1F4|sp|1|257	12.6845	13.9823	14.3727	14.4189	14.9252	14.9961	13.5687	13.4804	13.8102
Dnm3|Q8BZ98|sp|1|863	13.7406	13.6929	14.8135	13.8892	14.522	14.8573	12.464	12.4107	12.6102
Relch|Q148V7|sp|1|1216	10.3452	11.5799	11.2131	12.8408	12.1759	11.7884	11.3442	11.4482	11.3073
Naa30|Q8CES0|sp|1|364	11.7195	10.8651	12.1855	12.8704	14.8618	14.2607	12.6077	12.2289	13.0743
Grm5|Q3UVX5|sp|1|1203	12.0743	11.5827	10.5734	11.8677	11.6229	10.5197	10.8114	10.7556	10.7583
Nav3|Q80TN7|sp|1|2359	13.4095	14.9573	14.1589	14.4459	13.1036	13.0416	11.1473	11.3864	10.9471
Asap1|Q9QWY8|sp|1|1147	12.5564	11.3732	11.5275	12.2817	10.8953	12.0012	12.8318	13.2002	12.3216
Mark2|Q05512|sp|1|776	14.2456	13.4574	13.014	13.4075	13.8098	13.1962	12.6052	12.4636	12.6645
Srgap3|Q812A2|sp|1|1099	13.049	12.4776	12.4227	12.5602	10.254	12.2648	12.3709	12.9658	11.6334
Lamb1|P02469|sp|1|1786	10.6401	12.243	8.60349	12.5402	14.5252	12.6254	11.9255	11.1606	12.6272
Dpp10|Q6NXK7|sp|1|797	14.4345	12.3067	11.887	10.9027	14.7702	9.84867	12.6662	11.5808	13.7103
Mlc1|Q8VHK5|sp|1|382	2.89425	9.85577	8.92314	9.88666	9.04715	10.853	3.94761	4.12569	4.24655
Pc|Q05920|sp|1|1178	13.0933	13.1138	12.8836	12.7423	13.0079	13.1372	13.0134	12.9444	13.0711
Cgref1|Q8R1U2|sp|1|281	11.8605	13.9275	13.8297	14.2905	11.3897	12.1518	10.2645	10.9291	9.68537
Ndufs4|Q9CXZ1|sp|1|175	13.1865	13.6659	13.6398	11.8945	12.2468	11.9604	12.0171	11.9236	12.1631
Raph1|F2Z3U3|tr|1|1266	16.1937	16.0357	16.9294	17.4442	17.3157	17.1855	16.2348	16.3173	16.2064
Znf652|Q5DU09|sp|1|608	9.01659	13.3341	14.5864	10.9504	11.8769	11.7587	11.976	11.8334	12.6112
Capn7|Q9R1S8|sp|2|813	11.0888	6.70446	9.8836	11.4465	12.7734	10.7126	12.4274	12.2697	12.5188
Cuedc1|Q8R3V6|sp|2|388	14.9319	13.1667	14.2602	11.7909	11.778	11.3408	12.6928	12.7552	12.5696
Hpcal4|Q8BGZ1|sp|1|191	12.9093	12.7872	13.6961	13.9345	13.8684	13.3567	12.943	12.9968	12.9552
Cdk2ap1|O35207|sp|1|114	12.4686	11.7053	13.4172	10.9651	11.4121	11.4629	12.2284	12.2459	12.2876
Mlxipl|Q99MZ3|sp|1|864	12.8665	14.7585	13.8159	12.168	13.1438	12.832	12.031	11.7327	12.4484
Arl8a|Q8VEH3|sp|1|186	14.9932	12.039	13.5316	14.0825	14.7688	14.4556	14.3346	14.2763	14.2761
Acin1|Q9JIX8|sp|1|1338	13.5354	12.5105	13.5466	12.074	10.9368	10.2167	12.3044	12.5994	11.984
Syngap1|F6SEU4|sp|1|1340	14.9194	15.3971	16.3699	14.4802	12.9705	14.3948	14.1107	14.5682	13.7091
Coq9|Q8K1Z0|sp|1|313	12.9576	12.7206	11.9647	15.3468	12.2039	13.869	10.6765	11.3963	9.77326
Mycbp2|Q7TPH6|sp|1|4749	9.84858	10.0039	7.53597	11.5866	8.34675	1.77326	8.46998	8.75765	8.02726
Braf|P28028|sp|1|751	13.2127	14.0854	12.7912	13.0081	12.0304	11.8604	12.1956	12.3185	12.0261
Dohh|Q99LN9|sp|1|302	10.8291	11.7724	7.95949	9.00344	10.1196	7.59964	11.9671	11.3608	12.428
Rims1|Q99NE5|sp|1|1463	12.9813	12.9658	12.8758	12.8462	13.5643	13.3804	12.74	12.5666	12.926
Larp1b|F6U5V1|tr|1|541	12.8097	11.511	12.6789	14.6635	13.301	13.9035	12.6041	13.0133	12.1297
Tulp4|Q9JIL5|sp|1|1547	2.77652	1.79194	6.18486	15.0695	13.9977	14.1879	6.47947	7.01799	6.16503
Mus81|Q91ZJ0|sp|1|551	10.924	9.81008	12.1021	16.1945	20.846	17.0997	15.889	14.8525	17.1816
Stx16|Q8BVI5|sp|1|326	11.3988	12.4714	11.8103	10.7268	10.6289	10.6398	12.934	12.9094	12.9972
Cc2d1b|Q8BRN9|sp|1|848	12.9927	13.2025	13.5347	13.3283	12.4253	13.0182	12.3798	12.6266	12.1448
Gria1|P23818|sp|1|907	10.3441	9.67021	10.1535	12.4645	14.2856	12.4846	10.2373	9.7912	10.7365
Ndufab1|Q9CR21|sp|1|156	14.0425	14.7041	14.783	15.4572	13.4323	14.3906	14.1433	14.637	13.6469
Eif4g2|Q62448|sp|1|906	11.7917	12.6559	12.9204	12.0455	12.2094	12.5196	11.5063	11.4972	11.6092
Rb1cc1|Q9ESK9|sp|1|1588	12.5553	13.3785	14.125	11.5307	11.3157	12.8264	12.8282	12.9849	12.7707
Agl|F8VPN4|tr|1|1532	10.1084	10.9787	10.5749	11.6253	11.6256	11.766	11.4635	11.4399	11.5285
Dock3|Q8CIQ7|sp|1|2027	13.0862	11.8617	12.1664	10.6175	4.85425	8.63094	13.2476	14.7112	11.4988
Farp1|F8VPU2|sp|1|1048	12.4418	13.8751	13.1841	12.6248	12.9416	12.4621	13.5779	13.4376	13.8036
Usp7|Q6A4J8|sp|1|1103	11.0579	11.8016	12.4975	11.8563	12.7009	11.829	11.9029	11.7222	12.236
Bicra|F8VPZ9|sp|1|1578	13.0963	10.1316	11.7911	14.7842	12.752	14.2188	14.4988	15.1305	13.6663
Tacc1|Q6Y685|sp|1|774	14.4193	15.829	14.8121	12.5137	12.4092	12.0371	13.7659	13.7024	13.8752
Srp72|F8VQC1|tr|1|671	12.4367	13.7082	13.0292	11.416	11.7081	10.6578	10.3519	10.1948	10.5897
Lamc1|P02468|sp|1|1607	12.5681	11.4602	12.7529	14.9337	14.2358	15.2231	12.9259	13.2106	12.6126
Arhgef12|Q8R4H2|sp|1|1543	14.0403	12.7591	15.5988	10.9077	10.812	11.4638	11.0719	11.3109	10.9291
Nos1|Q9Z0J4|sp|1|1429	10.459	10.2402	10.188	9.66997	10.6003	10.1563	11.2895	11.0612	11.5253
Myo16|Q5DU14|sp|1|1919	12.5516	10.7661	11.9629	12.4893	11.2749	11.6693	11.0644	11.4356	10.5955
Atp2b2|Q9R0K7|sp|1|1198	13.3696	13.655	13.1772	12.8899	13.4107	13.6479	12.162	12.0235	12.2976
Slc30a9|Q5IRJ6|sp|1|567	10.0555	10.3017	9.04544	13.8579	12.6883	9.40029	13.9244	13.9659	13.8295
Copa|Q8CIE6|sp|1|1224	12.1634	12.6809	11.4486	12.3025	13.3272	13.0794	12.9085	12.5874	13.2087
Glg1|Q61543|sp|1|1175	12.5893	13.1548	12.9651	10.5833	12.4395	10.0326	12.1143	11.5872	12.7595
Prrc2b|Q7TPM1|sp|1|1486	10.0247	9.73886	11.3744	10.7052	12.5458	12.2571	12.0254	11.712	12.491
Ctsd|P18242|sp|1|410	14.9367	13.4981	11.6057	15.0304	15.6257	15.2892	15.3857	15.1194	15.4027
Anxa6|P14824|sp|1|673	12.9891	12.3775	12.6898	13.7396	14.5806	14.6523	12.9365	12.7746	13.0898
Serpinb6|Q60854|sp|1|378	10.3179	10.7303	9.11292	11.2047	11.656	11.1818	12.4973	12.2696	12.6546
Dnm2|P39054|sp|1|870	13.623	13.6539	13.0641	15.4733	15.536	15.4007	14.3398	14.2814	14.3591
Kmt2b|O08550|sp|1|2713	11.546	7.92259	10.5157	11.036	11.506	13.1096	12.4796	12.6231	12.2113
Tmcc1|Q69ZZ6|sp|1|649	8.75161	7.5443	10.539	5.67245	8.85021	5.9488	12.3808	11.754	13.2598
St13|Q99L47|sp|1|371	15.2672	15.2599	16.007	13.9972	13.2076	14.0664	14.4039	14.6644	14.1672
Hk1|P17710|sp|1|974	15.1884	15.2626	14.3244	15.2783	16.0057	15.7826	15.3476	15.1144	15.5365
Vdac2|Q60930|sp|1|295	15.1178	16.1683	15.6575	15.731	16.5569	16.5931	15.836	15.6166	16.1265
Fus|P56959|sp|1|518	14.2558	14.4321	14.3139	15.8334	14.9287	15.9418	14.8681	15.1031	14.6006
Gps1|Q99LD4|sp|1|471	13.2966	14.2014	13.9291	11.5424	12.9165	11.9057	12.1644	11.7958	12.64
Spr|Q64105|sp|1|261	13.0354	12.7472	11.4136	13.0817	12.9414	10.8698	12.2648	12.1238	12.3071
Psme1|P97371|sp|1|249	13.4559	11.8734	13.2549	16.4039	15.8177	16.4632	14.8145	15.0676	14.5071
Gigyf2|Q6Y7W8|sp|1|1291	8.90621	7.66499	6.59499	15.0151	12.168	13.5726	10.0446	10.6704	9.13641
Ube2i|P63280|sp|1|158	14.1194	15.8822	14.9929	15.2408	15.253	15.5155	15.8097	15.7538	15.9448
Flot1|O08917|sp|1|428	13.4842	14.074	14.9425	13.7578	13.4896	14.2934	14.0535	14.2016	14.0036
Rps28|P62858|sp|1|69	15.5907	14.0229	11.9464	13.0418	12.8114	13.0976	11.9365	11.8681	11.6999
Csnk2b|P67871|sp|1|215	13.7771	15.6362	13.2228	12.2913	13.7668	11.4797	13.3329	12.7453	13.9671
Cadm2|Q8BLQ9|sp|1|435	12.8894	11.4311	11.2839	15.7418	15.4681	15.5972	11.9178	11.979	11.711
Cabin1|G3X8Q1|tr|1|2187	15.0946	10.4506	15.0374	12.6257	12.9731	13.6724	13.1299	13.3976	12.8143
Mrtfb|P59759|sp|1|1080	11.3786	12.5391	13.211	13.9616	11.545	13.0623	12.3215	12.9629	11.7473
Zc3h18|Q0P678|sp|1|948	12.454	11.668	9.35765	13.168	12.1046	12.1219	11.7171	11.8053	11.3564
Htt|P42859|sp|1|3119	8.76184	9.48655	8.22327	15.7653	12.7845	13.9544	10.8367	11.4636	10.0817
Sipa1l3|G3X9J0|sp|1|1776	12.0737	11.4066	12.3755	13.4262	13.4028	13.1877	12.4977	12.5598	12.4556
Fis1|Q9CQ92|sp|1|152	8.60487	11.3248	11.6534	9.02382	8.02416	7.6288	11.0647	11.2841	11.0856
Psme2|P97372|sp|1|239	14.6768	15.3975	16.1077	12.5257	13.6142	12.9786	14.9036	14.6793	15.2818
Ctnnd1|P30999|sp|1|938	14.959	14.7918	14.4325	14.4443	14.3397	14.6079	14.4077	14.4189	14.3475
Acat2|Q8CAY6|sp|1|397	12.9857	13.3537	13.3597	14.2585	15.1814	14.391	13.6638	13.4248	13.9704
Omg|Q63912|sp|1|440	15.2398	14.1834	13.9454	15.0744	15.4061	14.6774	14.8744	14.7582	14.9013
Atp2b1|G5E829|sp|1|1220	14.0386	14.1504	13.953	13.4466	13.778	14.2639	14.0273	13.9602	14.0895
Sf3b1|Q99NB9|sp|1|1304	15.1075	15.0101	14.2807	15.2973	15.057	15.0023	14.7227	14.7263	14.6493
Pak1|O88643|sp|1|545	13.0218	13.0827	13.0424	13.4254	12.7294	13.1764	12.6857	12.8564	12.4928
Akr1b10|G5E895|tr|1|316	12.362	11.3611	13.1517	11.4853	11.1432	11.94	10.9657	11.1957	10.7667
Dnajc5|P60904|sp|1|198	9.66254	7.61868	7.12017	16.6367	15.4155	15.8666	11.229	11.4934	10.7129
Slc25a3|Q8VEM8|sp|1|357	15.0071	14.3606	13.8802	15.1462	15.5042	14.663	14.9055	14.7615	14.9791
Rusc2|Q80U22|sp|1|1514	9.32543	10.8599	9.89483	11.9547	11.4828	11.0678	10.2705	10.2902	10.303
Frmd4a|Q8BIE6|sp|1|1020	11.3558	11.4455	11.6677	13.4547	12.6609	12.8576	13.3573	13.5566	13.1599
Cpsf6|Q6NVF9|sp|1|551	13.0382	11.1379	13.0354	14.9216	14.1907	14.9842	12.9259	13.2523	12.5518
Comtd1|Q8BIG7|sp|1|262	10.6461	13.0618	11.7672	11.7961	11.7594	12.2969	11.5826	11.5202	11.7435
Arhgef2|Q60875|sp|1|985	13.653	15.1834	15.3763	15.3066	15.5818	15.7456	14.251	14.2043	14.4485
Ppp1r9a|Q7TN74|tr|1|1095	12.3264	12.5311	10.8328	13.2095	12.1947	12.998	12.1001	12.247	11.8019
Grn|P28798|sp|1|589	11.3133	11.7026	13.3799	12.7212	11.7443	12.9635	12.9941	13.371	12.7363
Prdx5|P99029|sp|1|210	16.4249	14.6879	15.428	14.5132	14.106	14.9237	15.4714	15.65	15.1776
Unc13a|Q4KUS2|sp|1|1712	12.7453	13.3302	12.5272	13.8437	12.4318	11.064	12.014	12.2174	11.785
Nsun2|Q1HFZ0|sp|1|757	10.1256	10.7801	10.7749	13.9921	11.4925	12.175	12.235	12.8175	11.635
Evi5l|H3BKQ3|tr|1|808	12.7442	13.6407	12.5619	13.1049	12.618	12.7524	13.0912	13.1314	13.0305
Znf428|Q8C1M2|sp|1|176	13.8171	13.7782	15.0773	14.5936	11.8138	13.735	14.8228	15.6068	14.0358
Tcof1|O08784|sp|1|1320	12.2832	13.319	13.749	13.9794	13.2908	13.6489	12.7719	12.965	12.6781
Nudt3|Q9JI46|sp|1|168	16.1515	15.9068	15.7267	13.3987	14.1345	14.2971	12.7507	12.5824	12.8999
Tsr2|Q8C8T8|sp|1|191	13.1648	13.3026	13.0769	13.2534	13.3895	13.6472	12.4546	12.4197	12.4834
Opa1|P58281|sp|1|960	12.7425	13.4411	12.8033	12.8093	12.6809	12.965	12.8479	12.8441	12.8549
Cep170|Q6A065|sp|1|1588	13.7765	14.6682	15.4508	12.5653	12.2566	11.9309	12.5937	12.6977	12.6241
Srsf1|Q6PDM2|sp|1|248	14.7124	15.3399	14.4636	15.1524	15.3985	15.629	15.181	15.0761	15.2748
Son|Q9QX47|sp|1|2444	14.1971	14.469	14.3285	12.9079	12.6062	13.2552	13.1902	13.2741	13.1012
Rpl10|Q6ZWV3|sp|1|214	11.9695	12.9278	12.3488	13.0797	13.318	13.9835	13.192	13.1253	13.292
Sel1l|Q9Z2G6|sp|1|790	11.3085	11.6454	10.2247	10.4285	10.4555	9.97844	10.8122	10.6921	10.86
Vdac3|Q60931|sp|1|283	13.3839	11.9745	12.0484	13.6297	13.9725	13.8514	12.75	12.678	12.7171
Bbip1|J3QMK2|tr|1|67	12.6484	14.2088	14.6946	7.48372	10.5426	6.54207	7.22128	6.40178	8.35155
Mapk8ip3|Q9ESN9|sp|1|1337	9.21056	11.2227	10.0443	12.8313	13.0966	11.028	11.9837	11.7554	12.3332
Arrb1|Q8BWG8|sp|1|418	11.7243	9.90053	12.732	12.2781	10.9536	13.2579	6.7376	7.31967	6.14776
Bsg|P18572|sp|1|389	15.1545	14.5667	14.9518	14.0444	15.262	14.8518	14.5621	14.3011	14.8391
Myh14|Q6URW6|sp|1|2000	8.96991	10.2103	10.6451	11.8065	10.4976	10.7139	11.2434	11.5685	11.0222
Gyg1|Q9R062|sp|1|333	13.0948	13.1138	12.6546	11.1756	11.6417	11.8661	10.2739	10.1491	10.3731
Atp6v0a1|Q9Z1G4|sp|1|839	15.8102	14.9785	14.0109	15.9514	16.7458	16.3119	16.3628	16.107	16.4993
Cadm3|Q99N28|sp|1|396	11.7402	11.6902	11.5417	12.4149	10.541	2.67463	10.8817	10.9649	10.859
Cadps|Q80TJ1|sp|1|1355	12.8421	13.2852	13.0498	12.6643	12.8354	12.4133	13.017	12.9446	13.1203
Ufc1|Q9CR09|sp|1|167	13.6974	11.7598	10.4819	13.558	13.0404	13.7125	13.9049	13.9701	13.5513
Capn2|O08529|sp|1|700	12.7504	13.2579	12.7579	11.813	12.8517	12.1661	12.5871	12.2929	12.923
Bin1|O08539|sp|1|588	14.882	15.2347	15.6269	16.468	15.5814	15.6595	14.5267	14.7521	14.3384
Sec22b|O08547|sp|1|215	14.6355	15.4668	15.4326	12.0064	12.78	12.1802	13.4653	13.2634	13.7648
Dpysl2|O08553|sp|1|572	15.623	17.1949	16.5918	17.7725	18.9904	18.0114	17.2768	16.9204	17.7676
Rundc3a|O08576|sp|1|446	10.7886	10.3878	8.69129	13.8074	13.8513	14.5592	12.6625	12.5717	12.5782
Emd|O08579|sp|1|259	12.8255	12.5686	11.9415	12.9464	13.4352	14.1178	12.5448	12.4236	12.5971
Alyref|O08583|sp|1|255	12.8336	14.4072	13.8487	13.0659	12.6257	12.0985	12.6816	12.7161	12.7364
Pten|O08586|sp|1|403	11.8528	11.9333	10.916	13.3634	12.5768	11.4968	11.5651	11.6286	11.4273
Stxbp1|O08599|sp|1|594	17.4234	16.8836	17.434	17.1767	18.3247	18.0028	17.7001	17.469	17.961
Capn5|O08688|sp|1|640	11.0022	12.6855	11.0957	6.72311	10.585	9.16079	8.85035	7.82146	10.0204
Akap1|O08715|sp|1|857	12.2892	11.6243	12.9779	11.8089	10.5796	10.6241	11.6583	12.0251	11.3072
Dld|O08749|sp|1|509	13.0456	13.9389	14.0853	12.0696	12.8238	12.503	12.8498	12.6754	13.1362
Ube3a|O08759|sp|1|870	12.5268	12.649	12.7	12.43	13.2101	12.7734	13.296	13.1071	13.5256
Prkcsh|O08795|sp|1|521	12.7801	12.8985	13.4671	13.9789	13.4656	13.3901	12.7556	12.9038	12.6496
RO60|O08848|sp|1|538	10.1524	10.3265	9.93596	8.36643	11.6739	10.8262	12.4484	11.6505	13.3274
Aip|O08915|sp|1|330	10.9285	9.32495	10.8011	11.1979	11.894	9.28359	10.7332	10.5725	10.9281
Numbl|O08919|sp|1|604	15.9171	14.4226	16.739	14.4152	12.3526	14.5675	13.9551	14.663	13.211
Ddah2|Q99LD8|sp|1|285	12.9402	12.2278	11.9498	13.5321	13.1575	13.2849	11.8251	11.8978	11.6584
Mras|O08989|sp|1|208	11.1485	11.1232	11.1562	12.0555	11.5899	11.5814	11.7597	11.8653	11.6429
Atox1|O08997|sp|1|68	14.5225	14.9543	14.5363	16.1474	14.8597	14.555	14.5133	14.7587	14.2453
Ndufb11|O09111|sp|1|151	14.9917	14.4733	13.6767	14.1346	14.8419	14.7338	14.9151	14.7023	15.0413
Gsto1|O09131|sp|1|240	15.5986	14.4204	14.2497	13.2901	12.4999	13.035	14.1165	14.3072	13.7833
Scarb2|O35114|sp|1|478	12.5323	10.4344	7.86214	10.7054	13.8229	10.3742	10.987	9.98777	11.7397
Phb2|O35129|sp|1|299	14.5057	16.1188	15.4645	14.634	14.3891	14.6582	14.3756	14.3931	14.4359
Ncam2|O35136|sp|1|837	11.7224	10.277	10.0227	8.84014	14.1357	12.8556	9.49006	8.2455	10.7435
Cx3cl1|O35188|sp|1|395	12.8385	14.2667	13.9327	12.6115	11.6753	12.8112	11.8456	12.0745	11.6724
Psmd4|O35226|sp|1|376	12.164	12.38	11.9231	12.9586	13.21	13.0014	12.9582	12.8629	13.0464
Dhx15|O35286|sp|1|795	11.8215	11.1591	10.8566	12.6519	12.4614	13.1783	12.1379	12.1922	11.9874
Purb|O35295|sp|1|324	14.2433	14.6986	15.2954	14.685	15.2163	14.7785	14.0804	13.9817	14.2843
Exoc4|O35382|sp|1|975	13.5803	15.1778	13.0432	14.0861	11.8444	10.9624	10.3496	10.6671	9.9625
Efnb3|O35393|sp|1|340	14.5361	16.319	14.9308	14.3271	12.5048	14.0714	13.8102	14.1838	13.4127
Pld3|O35405|sp|1|488	14.4226	14.8009	14.3142	13.7295	14.3633	13.6409	14.0421	13.8379	14.2685
Prrt1|O35449|sp|1|306	18.5499	16.0686	19.3843	15.8504	12.6426	16.2061	16.3771	17.4646	15.1958
Fkbp8|O35465|sp|1|402	13.7784	13.8448	13.8586	14.3238	14.621	14.2721	14.3325	14.2525	14.432
Edil3|O35474|sp|1|480	12.5744	13.6774	11.4413	11.2887	12.7902	12.1943	12.4693	11.9597	12.9483
Stx1a|O35526|sp|1|288	15.196	15.0625	14.8781	14.9533	16.0145	15.6463	14.8657	14.6024	15.1356
Rabep1|O35551|sp|1|862	13.9588	14.3832	14.0215	14.9904	14.4566	14.6356	14.866	14.9671	14.7572
Psmd14|O35593|sp|1|310	13.1267	13.1288	12.575	13.7977	13.0985	13.0916	13.1715	13.2905	12.9925
Fyb1|O35601|sp|1|819	6.70751	7.48481	9.92399	13.1902	10.1972	12.6404	9.28893	10.2143	8.50505
Slc32a1|O35633|sp|1|525	13.6532	14.5521	13.0995	13.4108	13.526	13.4454	13.1843	13.0569	13.2811
Ap1b1|O35643|sp|1|943	12.7691	12.9385	12.4242	13.1729	13.5562	13.7159	13.1135	13.0004	13.2087
Hap1|O35668|sp|1|628	14.8463	17.2397	13.9848	12.5225	8.34493	11.2017	14.2779	15.1047	13.2565
Nudc|O35685|sp|1|332	14.7366	15.6324	14.919	13.8786	14.2176	13.652	14.505	14.3564	14.693
Pnn|O35691|sp|1|725	13.2088	14.4642	14.8474	13.8959	13.8629	14.2272	12.7802	12.8238	12.8675
Hnrnph1|O35737|sp|1|449	11.9074	11.942	12.1931	12.7437	12.8888	13.0809	13.7192	13.7112	13.7501
Api5|O35841|sp|1|504	12.4799	11.8084	13.2343	12.1673	11.5908	11.7388	12.9265	13.1569	12.7315
Timm44|O35857|sp|1|452	12.3294	11.9671	11.4996	13.574	13.0925	12.8215	11.6642	11.7307	11.5228
Cops5|O35864|sp|1|334	12.3296	13.5383	12.8871	10.9607	12.2156	11.37	12.397	12.0359	12.8565
Slc1a4|O35874|sp|1|532	4.53237	7.9139	8.93708	8.99659	4.40147	9.33135	9.82231	11.1059	8.71591
Calu|O35887|sp|1|315	13.6363	14.5706	14.608	13.6362	13.0724	13.9771	12.2995	12.4619	12.192
Pitpnm1|O35954|sp|1|1243	12.5814	13.5692	12.8659	11.9546	11.8832	11.9784	12.6456	12.616	12.7025
Ap3d1|O54774|sp|1|1199	12.4824	12.9094	12.1917	12.3916	13.32	11.3334	10.6268	10.2895	10.9999
Gucy1b1|O54865|sp|1|620	9.25625	9.03901	8.16129	10.7002	13.156	10.6237	11.2711	10.5625	11.9945
Cd200|O54901|sp|1|278	13.2762	12.198	10.8284	14.0373	13.6233	14.6408	14.0252	14.0728	13.7531
Akap2|O54931|sp|1|893	12.5241	14.3828	14.7046	12.7598	13.4268	12.6474	13.5945	13.429	13.9734
Smarce1|O54941|sp|1|411	12.7358	13.0955	14.5126	13.0033	15.4262	13.0391	12.5434	11.9972	13.3277
Dnajb6|O54946|sp|1|365	11.3721	13.1452	10.1571	10.5075	10.8476	10.0873	11.5402	11.231	11.7919
Banf1|O54962|sp|1|89	11.1413	13.9948	13.7438	12.1274	13.8726	12.4346	13.6214	13.1477	14.3872
Crym|O54983|sp|1|313	12.2806	12.6688	12.0987	10.5926	11.7255	11.3595	12.0206	11.7144	12.3503
Get3|O54984|sp|1|348	12.9556	13.1406	12.6931	13.6243	13.9406	14.4733	14.0089	13.9305	14.0684
Slk|O54988|sp|1|1233	13.2898	13.2935	12.3726	13.0634	15.1146	14.1846	13.7455	13.1897	14.2967
Trappc3|O55013|sp|1|180	13.7459	14.1631	13.3895	13.4147	13.699	13.2882	14.3816	14.2491	14.5038
Pgrmc1|O55022|sp|1|195	15.9247	17.2223	16.5918	16.9337	16.0012	17.1372	16.5392	16.7483	16.352
Impa1|O55023|sp|1|277	13.8416	13.7739	12.941	13.5161	14.0339	14.5822	13.9186	13.7713	14.0002
Copb2|O55029|sp|1|905	14.7129	14.6896	14.1826	14.9216	14.271	15.25	14.8	14.952	14.5752
Snca|O55042|sp|1|140	13.4424	14.7291	14.895	16.2463	15.3995	16.6446	14.2855	14.5323	14.1213
Akap7|Q7TN79|sp|1|314	15.5085	14.2486	11.949	14.7892	14.779	15.5382	15.027	14.9134	14.8429
Impact|O55091|sp|1|318	12.2543	12.7345	13.0751	12.1054	12.8111	12.002	12.2156	12.0459	12.4832
Syngr1|O55100|sp|1|234	15.6599	16.7418	15.4278	16.3225	17.5708	17.0712	15.966	15.5775	16.3853
Strn|O55106|sp|1|780	13.6875	13.9863	13.9631	12.7096	13.1689	13.0227	13.5147	13.4039	13.6632
Nipsnap1|O55125|sp|1|284	10.3535	9.17275	11.3101	10.7842	10.0632	8.38498	10.7067	10.9423	10.5425
Nipsnap2|O55126|sp|1|281	13.4215	15.2739	12.3004	12.5299	13.4497	12.8907	12.9669	12.5375	13.3581
Rpl35a|O55142|sp|1|110	14.7835	15.2194	14.6149	11.4194	13.0996	12.1239	12.5249	12.0692	13.0288
Atp2a2|O55143|sp|1|1044	14.8245	14.2152	15.2215	13.9698	15.6374	15.2388	15.3255	15.0057	15.7185
Psmb5|O55234|sp|1|264	14.9525	14.7604	14.3239	14.4548	15.3303	15.0182	14.8657	14.6297	15.0784
Stmn3|O70166|sp|1|180	12.6611	14.4492	14.1075	13.0127	12.7083	12.8336	13.0228	13.0676	13.0956
Pip4k2a|O70172|sp|1|405	11.7629	10.2365	8.44885	10.3798	12.6275	10.9754	11.7653	11.0838	12.2601
Pgam2|O70250|sp|1|253	8.80235	11.9786	12.3203	11.9767	9.07754	11.9427	11.4453	12.2217	10.8507
Nmt1|O70310|sp|1|496	14.6541	13.8385	14.4196	12.5503	12.6185	12.6349	11.0952	11.1215	11.045
Gpx4|O70325|sp|1|197	11.2505	11.0954	10.921	11.0205	9.69188	12.2562	12.0844	12.4752	11.5933
Nptx2|O70340|sp|2|429	15.2248	15.0753	15.6098	13.5974	14.5261	13.6038	13.9376	13.7283	14.213
Psma3|O70435|sp|1|255	13.6305	13.2656	13.8536	13.966	13.8026	14.2354	13.8111	13.9052	13.7201
Stx7|O70439|sp|1|261	12.798	14.7485	15.4487	13.778	14.6921	14.1282	13.6861	13.499	14.1264
Gnaz|O70443|sp|1|355	12.8567	13.1851	12.2486	12.4463	12.8854	12.9866	12.1025	11.9463	12.2242
Slc16a7|O70451|sp|1|484	13.773	12.4983	12.1516	8.99491	6.02224	9.96611	11.21	12.0162	10.1314
Snx3|O70492|sp|1|162	15.0251	14.7651	15.3159	14.5737	13.8711	13.9956	14.9295	15.1281	14.7314
Snx12|O70493|sp|1|165	13.5277	14.1576	14.0731	11.6354	12.1343	11.5856	13.5966	13.4552	13.8066
Hsd17b12|O70503|sp|1|312	12.9444	12.765	13.4818	13.599	14.3568	13.532	14.3716	14.2164	14.5984
Cask|O70589|sp|1|926	12.8772	13.4881	13.0936	13.2452	13.5146	13.6554	13.0881	13.006	13.1968
Pfdn2|O70591|sp|1|154	14.593	14.2847	15.0494	13.9325	16.3626	16.2066	14.618	14.1215	15.2103
Wdr1|O88342|sp|1|606	15.5149	15.0473	16.051	15.2922	16.7038	16.2737	15.8833	15.6186	16.2273
Tulp3|O88413|sp|1|460	13.2367	15.0448	15.3989	12.3056	13.7837	13.4176	13.3193	12.9924	13.8715
Dnmt3a|O88508|sp|1|908	14.1634	14.576	14.2067	11.0575	13.1689	11.6552	11.2403	10.6819	11.8823
Ppt1|O88531|sp|1|306	10.2757	12.5018	11.5953	11.1092	11.8897	10.9561	12.2296	11.9505	12.6642
Cops3|O88543|sp|1|423	12.311	13.8146	11.9746	11.7482	13.058	12.3709	12.3355	11.8896	12.8123
Cops4|O88544|sp|1|406	16.3227	16.9246	15.9567	13.7477	13.7614	12.854	16.2787	16.1726	16.3764
Hnrnpa2b1|O88569|sp|1|353	16.4776	16.6486	17.3617	16.4957	16.6467	16.7774	16.5725	16.5905	16.6258
Comt|O88587|sp|1|265	10.6644	11.1296	11.0688	9.78924	10.145	10.8382	11.5389	11.4828	11.6284
Clpp|O88696|sp|1|272	13.8626	13.5232	13.1553	12.711	12.2031	12.2505	12.5752	12.6671	12.4122
Hcn2|O88703|sp|1|863	13.601	11.5623	14.0193	15.3235	14.5312	15.6162	13.4909	13.8801	13.0789
Hcn1|O88704|sp|1|910	14.8298	10.2819	11.2174	14.5951	10.9159	10.8826	13.3608	14.255	12.0564
Bsn|O88737|sp|1|3942	17.7864	17.31	18.6741	16.9889	17.1428	16.7584	16.68	16.721	16.713
Gdap1|O88741|sp|1|358	12.5134	12.2494	10.7965	11.8936	13.4228	13.0901	13.9535	13.5045	14.3114
Tom1|O88746|sp|1|492	11.3976	11.7966	12.4913	11.6832	11.04	10.8726	11.3732	11.554	11.2667
Dcx|O88809|sp|1|366	12.8017	13.5314	13.6109	14.3411	14.1252	13.767	13.5828	13.6191	13.6156
Stam2|O88811|sp|1|523	10.0677	11.5796	12.5207	11.2424	11.6692	12.6906	11.5443	11.5484	11.7373
Idh1|O88844|sp|1|414	14.4819	14.0069	15.1001	15.3883	15.9194	15.6887	15.5879	15.5334	15.7026
Rbbp9|O88851|sp|1|186	14.1837	13.0761	1.53026	13.742	12.9247	13.95	14.1989	13.6678	13.7087
Syn1|O88935|sp|1|706	18.2761	17.3813	18.2265	18.7498	18.2438	18.4151	17.516	17.6942	17.3107
Lin7c|O88952|sp|1|197	13.7425	14.7522	13.7296	12.8725	12.2577	13.2137	13.3007	13.4066	13.1723
Stx8|O88983|sp|1|236	13.4134	14.6058	14.4695	12.9218	12.3774	12.88	12.613	12.7422	12.5541
Cpd|O89001|sp|1|1377	11.1562	11.5998	11.1077	13.5595	12.5338	13.797	11.9936	12.2404	11.7015
Tpp1|O89023|sp|1|562	12.0441	13.0114	12.087	12.8268	12.7067	12.9301	13.7145	13.6866	13.7477
Coro1a|O89053|sp|1|461	15.886	14.9814	14.736	14.9578	16.271	15.2738	15.6437	15.2968	15.9425
Cope|O89079|sp|1|308	13.9147	14.2288	14.6374	12.0019	13.4838	12.4997	15.6289	15.284	16.0847
Casp14|O89094|sp|1|257	11.205	11.8193	11.2258	11.6009	10.5696	10.9931	12.5174	12.7236	12.2857
Mtco2|P00405|sp|1|227	16.2997	16.2625	12.6359	15.3067	15.5406	16.075	16.3432	16.0748	16.3264
Hprt1|P00493|sp|1|218	13.8398	15.0475	11.2446	13.5705	14.6444	14.0911	14.6103	14.0944	14.9725
Ins1|P01325|sp|1|108	13.5959	15.46	14.9529	15.5904	15.3996	14.5957	12.9365	12.9066	13.0953
Mtatp8|P03930|sp|1|67	14.9192	14.2097	14.2423	15.8395	15.3685	15.18	14.6627	14.7643	14.4939
Gfap|P03995|sp|1|430	17.0111	19.2208	17.6861	16.8368	16.0079	16.047	16.9939	17.0723	16.9658
Krt1|P04104|sp|1|637	22.1429	16.528	17.14	20.0083	16.1468	19.0962	20.2613	21.3012	18.6431
Prnp|P04925|sp|1|254	14.8309	13.3459	12.438	14.347	15.0884	14.2184	15.0699	14.8139	15.1606
Aldoc|P05063|sp|1|363	15.5549	16.222	16.3133	14.8128	14.8442	15.7575	15.5838	15.6184	15.6001
Aldoa|P05064|sp|1|364	18.1069	17.5723	18.3007	17.3726	18.2835	18.0834	17.5562	17.3946	17.7539
Got1|P05201|sp|1|413	15.3076	16.1518	15.6244	15.165	15.7159	16.0199	15.295	15.1474	15.4834
Got2|P05202|sp|1|430	14.8016	15.6757	15.5073	14.126	14.315	14.6345	14.3355	14.2927	14.4401
Src|P05480|sp|1|535	14.9699	14.5666	14.224	13.9907	12.9605	14.5329	14.0378	14.311	13.6532
Ldha|P06151|sp|1|332	18.5908	15.6451	18.6331	16.8103	18.1085	18.0214	17.6161	17.5292	17.7141
Hbz|P06467|sp|2|142	12.3912	12.5361	12.2759	13.1144	12.3904	12.67	12.3671	12.5223	12.1817
Gpi|P06745|sp|1|558	16.527	17.2273	16.3418	16.3224	17.3089	16.4274	15.8965	15.5799	16.2435
Me1|P06801|sp|1|572	15.3292	16.3675	14.6291	15.1182	15.8234	15.71	15.8219	15.5425	16.0759
Gap43|P06837|sp|1|227	17.6192	18.0507	18.2522	20.6029	20.1331	20.0894	17.9342	18.0489	17.8609
Anxa2|P07356|sp|1|339	13.0078	11.9698	12.34	13.6518	11.3747	12.3253	12.841	13.415	12.1343
Alb|P07724|sp|1|608	18.4197	13.8366	18.4202	20.3374	22.3383	21.5867	19.4049	19.244	19.587
Hsp90aa1|P07901|sp|1|733	16.0045	17.2796	16.6257	16.7476	17.9209	17.2021	17.1547	16.8167	17.5926
Aprt|P08030|sp|1|180	12.6229	12.6347	11.8059	13.7734	14.608	13.7394	13.4339	13.1576	13.6819
Hsp90b1|P08113|sp|1|802	16.1692	16.6155	16.6527	15.9554	16.7562	16.924	16.4869	16.3164	16.716
Apoe|P08226|sp|1|311	17.8914	19.2394	18.1403	16.7559	16.9919	17.2997	18.2583	18.1419	18.4069
Sod1|P08228|sp|1|154	15.5972	13.5377	17.4155	15.7509	16.0688	16.2375	14.249	14.4467	14.1786
Mdh2|P08249|sp|1|338	16.335	16.9966	16.6575	16.2179	16.6761	16.8786	16.54	16.4219	16.6971
Camk4|P08414|sp|1|469	11.6833	12.3949	12.2788	9.92931	10.6982	9.5268	12.0423	11.8128	12.3616
Nefl|P08551|sp|1|543	14.6456	15.2432	16.0419	13.6674	14.5357	13.1356	13.3975	13.1969	13.7547
Krt13|P08730|sp|1|437	15.7404	14.0425	16.1372	15.6859	13.0978	15.0106	16.0013	16.7998	15.1235
Gnai2|P08752|sp|1|355	12.9757	12.0491	11.8712	14.6538	15.7228	15.2967	13.8678	13.6033	14.0723
P4hb|P09103|sp|1|509	13.5647	15.0658	14.541	14.8352	14.3586	14.7706	13.8232	13.907	13.8095
Cck|P09240|sp|1|115	23.6994	16.1988	24.3051	14.7803	13.437	16.5044	15.038	16.0206	13.9539
Ncl|P09405|sp|1|707	13.9086	14.6401	15.1449	14.1639	13.7292	13.4043	14.3647	14.479	14.3463
Pgk1|P09411|sp|1|417	16.0627	17.4177	16.4874	16.033	16.1535	16.3804	16.3536	16.2707	16.4807
Junb|P09450|sp|1|344	10.0861	10.8519	12.4965	11.2813	9.18537	10.7586	11.2996	11.9371	10.7775
Fth1|P09528|sp|1|182	17.3734	18.3348	17.4145	15.2456	15.0254	14.429	15.6584	15.6192	15.713
Sod2|P09671|sp|1|222	13.4088	13.3203	13.8643	12.5177	13.4318	13.4827	12.9242	12.7587	13.1461
Nudt10:Nudt11|P0C027:P0C028|sp:sp|1:1|164:164	13.7084	14.2068	15.333	13.1994	14.4008	12.7191	13.4944	13.2298	13.945
H2az1:H2az2|P0C0S6:Q3THW5|sp:sp|1:1|128:128	16.5887	15.304	11.3765	16.3706	17.04	17.2962	16.8543	16.4617	16.8467
Derpc|P0CG14|sp|1|533	18.0623	16.0543	18.7031	17.3829	17.2385	18.7208	17.1823	17.4561	16.9132
Tmem254|P0DN89|sp|1|123	10.5673	12.5678	10.9236	11.2486	10.4882	9.82729	11.6095	11.6372	11.6184
Calm1:Calm2:Calm3|P0DP26:P0DP27:P0DP28|sp:sp:sp|1:1:1|149:149:149	19.7343	18.6579	18.3338	19.6594	20.3034	19.3846	19.2909	19.0917	19.4032
Eef1a1|P10126|sp|1|462	17.4705	17.3088	17.7401	17.2236	17.8554	18.0759	17.5382	17.4354	17.6727
Ctsb|P10605|sp|1|339	11.4879	11.3283	11.2431	12.3256	13.6802	13.3299	11.432	11.1106	11.7724
Eif4a2|P10630|sp|1|407	14.0897	13.6827	14.3037	15.3161	16.0232	15.563	15.1043	14.9699	15.2765
Txn|P10639|sp|1|105	15.1898	14.7401	15.925	15.6102	16.4222	15.7207	15.1351	15.0046	15.3496
Tcea1|P10711|sp|1|301	14.1673	12.6695	13.3982	14.8781	14.6789	14.9243	13.7473	13.8545	13.5587
Slc3a2|P10852|sp|1|526	14.8675	15.3942	15.3052	14.2307	15.8635	15.4202	15.883	15.4934	16.3587
H2bc15:H2bc3:Hist1h2bp|P10853:Q64475:Q8CGP2|sp:sp:sp|1:1:1|126:126:126	18.8085	18.7023	18.8243	19.3102	19.7797	20.6551	19.2241	19.164	19.2826
H1-0|P10922|sp|2|194	15.3596	14.7307	16.2492	15.2019	15.9984	15.8156	15.0571	14.974	15.2261
Sub1|P11031|sp|1|127	14.3972	13.6186	13.6416	14.6706	13.6876	14.5513	14.267	14.5256	13.9051
Fabp3|P11404|sp|1|133	15.2129	15.0545	14.0544	16.2656	16.5394	16.9496	14.9749	14.8656	14.994
Lamp1|P11438|sp|1|406	13.2643	14.0856	13.4115	13.791	13.415	14.4225	13.1315	13.2099	13.0465
Hsp90ab1|P11499|sp|1|724	17.6884	17.714	17.6978	17.9272	19.2153	18.7614	18.375	18.0682	18.7221
Dmd|P11531|sp|1|3678	12.9195	13.5745	14.2681	12.8171	13.4106	13.4989	13.0746	12.9896	13.2829
Camk2a|P11798|sp|1|478	16.1731	15.925	14.8477	16.4712	16.8258	16.8284	16.4431	16.2942	16.4965
Tcp1|P11983|sp|1|556	13.5248	12.8	12.4838	14.5872	13.9111	14.4211	14.3171	14.4702	14.0524
Pfkl|P12382|sp|1|780	13.6552	13.5675	14.5736	13.4527	14.5458	14.0722	13.9649	13.7683	14.2663
Calb1|P12658|sp|1|261	15.9831	15.5549	16.7159	11.5112	11.0637	11.8252	14.6644	14.8732	14.4852
Cox5a|P12787|sp|1|146	19.2032	18.2813	19.0107	14.805	14.3659	15.8865	17.0679	17.2793	16.7986
Cntn1|P12960|sp|1|1020	14.9165	15.3765	14.3983	14.5814	15.2013	15.3588	14.9613	14.7639	15.1359
Scg5|P12961|sp|1|212	13.7446	13.2499	14.4089	15.123	13.4105	15.0598	13.9039	14.4312	13.3547
Rpl7a|P12970|sp|1|266	15.0866	15.6713	13.5857	14.8089	14.8433	15.2614	14.9254	14.796	14.9386
Gsn|P13020|sp|1|780	12.8552	13.4571	13.3392	11.9253	11.2603	6.47479	12.1925	12.1335	12.3524
Ncam1|P13595|sp|1|1115	15.6161	15.9379	15.9255	17.0298	17.3439	17.3926	16.3252	16.2554	16.4288
S100a6|P14069|sp|1|89	15.6859	16.5756	16.299	16.2321	18.0248	17.429	15.1117	14.6667	15.666
Atp1b1|P14094|sp|1|304	16.643	16.5465	14.5058	16.3386	16.4782	17.184	16.465	16.3292	16.4277
Rpl27a|P14115|sp|1|148	14.3559	15.7775	15.0021	17.4302	18.2036	17.9523	16.4226	16.1844	16.7464
Rps16|P14131|sp|1|146	14.9026	14.8462	14.4442	15.3134	15.391	15.63	15.0014	14.9677	14.9974
Rpl7|P14148|sp|1|270	15.818	16.6511	14.953	15.1193	15.2592	16.0084	16.0556	15.9411	16.1026
Mdh1|P14152|sp|1|334	17.1847	16.9219	16.9862	17.5734	19.0055	18.2231	17.7397	17.3934	18.1164
Rpsa|P14206|sp|1|295	16.3489	15.2839	16.5746	13.7227	13.1252	14.1285	15.6846	15.9473	15.3991
Calr|P14211|sp|1|416	15.6007	15.6657	16.1843	15.8601	16.3029	16.2778	15.7709	15.7052	15.8937
Atp1b2|P14231|sp|1|290	13.913	15.3019	14.2047	13.9614	14.1248	13.5258	13.1714	13.0338	13.3573
Psmd3|P14685|sp|1|530	13.6309	14.4251	13.9529	13.1005	13.3115	12.9903	13.2325	13.1387	13.3685
Lmnb1|P14733|sp|1|588	15.6954	17.9387	17.0313	16.0013	17.8939	17.2562	15.9407	15.426	16.6356
Rplp0|P14869|sp|1|317	14.2703	13.1291	14.3031	13.3652	14.7321	13.8695	13.8734	13.6141	14.1728
Map1b|P14873|sp|1|2464	14.9555	15.1009	15.7457	16.1804	16.4864	16.1903	15.9227	15.8842	16.0356
Jund|P15066|sp|1|341	14.3766	14.2954	14.5823	10.2047	8.78161	10.3108	10.886	11.2852	10.4423
Glul|P15105|sp|1|373	13.9176	15.2803	14.5789	14.3365	15.0213	14.9208	14.1945	13.9874	14.4834
Ntrk2|P15209|sp|1|821	12.9522	14.1906	13.4661	11.8973	11.7624	12.2225	12.402	12.3994	12.4445
H1-2|P15864|sp|1|212	14.8031	14.054	14.7963	15.3297	15.0487	15.4682	13.3922	13.5233	13.2403
Chgb|P16014|sp|1|677	11.8012	12.3141	10.9657	12.0638	12.2637	11.7771	12.322	12.1671	12.4297
Prkce|P16054|sp|1|737	12.1241	11.9033	11.535	12.7357	12.5439	11.9508	12.1632	12.1579	12.1256
Ldhb|P16125|sp|1|334	16.3515	15.9577	14.4708	15.0633	15.0028	15.7014	15.9652	15.911	15.8585
Hspa1l|P16627|sp|1|641	16.6013	15.6601	14.9088	17.4207	18.3174	17.9722	17.7991	17.5387	17.9486
Lamp2|P17047|sp|1|415	13.3405	13.8679	10.6938	12.5431	11.5727	13.6315	13.7674	13.8582	13.4208
Hspa2|P17156|sp|1|633	11.7212	11.0465	12.4603	14.2249	13.0672	13.765	13.5339	13.9157	13.1631
Eno1|P17182|sp|1|434	16.7102	17.5362	16.9515	16.5893	17.3354	16.9841	16.7772	16.5555	17.0491
Eno2|P17183|sp|1|434	14.5802	13.9167	13.6406	14.8876	15.6119	15.4967	14.9014	14.7193	15.0252
Ap2a1|P17426|sp|1|977	13.9384	14.2307	14.97	13.7343	14.6795	14.4033	14.3941	14.2199	14.6784
Ap2a2|P17427|sp|1|938	14.5691	14.4578	13.9004	14.1539	14.5749	14.9658	14.6758	14.5619	14.7417
Gba1|P17439|sp|1|515	12.9893	12.083	13.3247	9.65911	9.40253	9.14015	9.09595	9.22679	8.9806
Cox7c|P17665|sp|1|63	18.3691	14.3062	18.6338	16.5191	14.7013	16.6161	17.3207	18.1021	16.4482
Ppia|P17742|sp|1|164	16.9223	15.8704	15.8169	18.2285	19.113	18.8395	18.1935	17.985	18.3339
Tpi1|P17751|sp|1|249	15.8475	16.7438	16.4318	15.4541	16.5045	15.8184	15.727	15.4413	16.1027
Hspa1b:Hspa1a|P17879:Q61696|sp:sp|1:1|642:641	11.9614	11.7041	12.96	11.4323	12.6238	12.4673	13.3149	13.1264	13.6103
Cfl1|P18760|sp|1|166	18.0437	16.1401	18.3593	16.6375	17.9831	17.0743	17.2558	17.0705	17.4965
Gnao1|P18872|sp|1|354	17.9588	18.1905	18.0864	17.1576	18.3662	18.1552	17.584	17.2985	17.9149
Krt19|P19001|sp|1|403	16.4615	14.9612	14.5282	16.8021	16.9068	16.8871	18.1381	18.0902	18.0265
Fasn|P19096|sp|1|2504	12.9172	14.0334	13.4269	13.5845	14.2337	14.211	13.9169	13.7279	14.1716
Gstp1|P19157|sp|1|210	11.8288	10.7639	11.8755	18.2667	15.6685	17.1389	12.2993	13.0152	11.4894
Nefh|P19246|sp|1|1090	12.5106	11.2575	12.1539	10.3012	11.1094	10.1609	9.8098	9.65355	9.96254
Rpl13a|P19253|sp|1|203	14.4882	13.2612	13.2982	14.1817	14.2443	14.5654	14.0918	14.0974	13.9801
Cox5b|P19536|sp|1|128	17.0205	18.0346	17.216	15.3253	13.888	15.0526	14.6811	14.9923	14.3397
Cox4i1|P19783|sp|1|169	14.0547	14.1948	14.1688	14.2475	13.8111	14.5918	14.3692	14.4965	14.2288
Hspa5|P20029|sp|1|655	15.6594	15.4521	16.2132	15.5179	16.3148	15.8366	15.3573	15.2108	15.5722
Tmsb4x|P20065|sp|1|50	14.6273	12.2186	15.8477	15.2141	13.6324	14.5966	14.9069	15.5453	14.2866
Prdx3|P20108|sp|1|257	15.3304	15.3444	13.8475	14.0676	14.5008	14.0451	14.8147	14.601	14.9323
Vim|P20152|sp|1|466	18.0062	19.2033	17.8658	17.9328	18.5323	17.728	17.5152	17.2568	17.8011
Map2|P20357|sp|1|1828	15.9978	16.9473	16.8935	16.8255	16.7131	16.5272	16.2482	16.259	16.3149
Ubl4a|P21126|sp|1|157	14.3356	15.2303	15.1404	11.0108	10.291	10.7766	13.6662	13.8378	13.5389
Gna11|P21278|sp|1|359	13.5532	13.0532	14.5717	12.1803	12.8864	12.7392	12.6318	12.5699	12.7878
Gnaq|P21279|sp|1|359	15.354	15.8943	14.9934	15.475	16.728	16.0537	15.2628	14.8949	15.6496
Mfge8|P21956|sp|1|463	14.0835	14.1925	13.0628	13.9241	14.8475	14.933	14.3159	14.0391	14.5368
Ap1g1|P22892|sp|1|822	10.9435	11.5095	10.8224	12.5529	12.3583	12.8787	11.7573	11.7752	11.7221
Eif3a|P23116|sp|1|1344	14.3276	15.1425	14.7157	13.5819	13.4076	13.6312	14.1356	14.153	14.1474
Cbx3|P23198|sp|1|183	9.85742	9.65338	11.1535	11.9296	11.2901	11.0205	11.2829	11.5135	11.1386
Gja1|P23242|sp|1|382	15.6009	15.7765	15.9135	9.37777	9.03593	9.27198	9.52139	9.61573	9.44045
Cat|P24270|sp|1|527	13.0519	14.9012	14.1935	13.5368	13.0465	13.3931	13.7821	13.8532	13.7977
Ppib|P24369|sp|1|216	13.5975	14.7396	13.8311	14.8368	15.2989	14.9555	14.8605	14.68	15.086
Gsta4|P24472|sp|1|222	15.2309	15.4422	14.1772	13.3444	13.7889	13.2023	14.632	14.4249	14.78
Lta4h|P24527|sp|1|611	11.7682	11.1887	10.414	10.3282	12.4454	11.4417	11.5704	11.0083	12.0918
Impdh2|P24547|sp|1|514	11.6355	10.8416	11.0875	12.3183	12.4255	12.1774	12.6461	12.6307	12.6188
M6pr|P24668|sp|1|278	12.3974	11.6071	10.9436	9.6676	10.4289	11.9241	12.0841	11.9351	12.1097
Rps2|P25444|sp|1|293	13.7912	14.4669	14.0926	15.9651	15.169	16.4033	14.553	14.7545	14.3414
Tln1|P26039|sp|1|2541	11.9862	12.6132	12.531	11.4713	12.6665	11.5775	11.6238	11.3052	12.0369
Ezr|P26040|sp|1|586	14.2559	14.8154	15.3943	14.3547	13.9424	14.0987	13.4718	13.6064	13.4172
Msn|P26041|sp|1|577	13.1408	13.2121	13.1953	12.8065	12.6014	13.0854	12.9372	13.0015	12.865
Rdx|P26043|sp|1|583	14.8554	14.5164	16.182	14.4697	14.1951	14.7998	15.3272	15.5239	15.2133
Ctnna1|P26231|sp|1|906	9.72555	10.4932	11.1165	11.4935	9.23014	7.07409	10.1445	10.5982	9.78183
Chga|P26339|sp|1|463	15.1382	12.7283	13.3743	14.5984	14.1918	13.2863	14.8107	14.914	14.554
Ptma|P26350|sp|1|111	13.2806	10.5733	14.5346	17.488	15.8245	16.2976	9.95015	10.6092	9.31463
U2af2|P26369|sp|1|475	13.0167	12.433	13.6852	12.7583	12.9665	12.2427	14.0146	14.0225	14.0695
Glud1|P26443|sp|1|558	14.5606	14.3825	15.1492	14.8966	15.4935	15.3441	15.0106	14.9225	15.1598
Psmd7|P26516|sp|1|321	13.4738	13.8566	13.8198	15.9117	15.3766	15.1541	13.6843	13.7906	13.598
Marcks|P26645|sp|1|309	16.9474	16.3415	16.7041	18.0084	18.002	18.0746	16.7593	16.7894	16.7037
Fkbp1a|P26883|sp|1|108	16.291	16.7386	17.2736	15.1539	15.6362	16.0518	16.1716	16.1151	16.3134
Map4|P27546|sp|1|1125	15.6053	16.098	16.4975	15.553	15.717	14.9605	14.9711	14.9281	15.1032
Plaa|P27612|sp|1|794	10.6516	10.779	10.6082	13.9662	12.8972	13.8639	11.0112	11.2775	10.7007
Rpl3|P27659|sp|1|403	14.7069	14.4642	14.4221	13.3584	15.943	13.9116	13.3907	12.7292	14.1247
H2ax|P27661|sp|1|143	17.589	15.5853	16.1761	9.38471	12.0069	9.93692	8.59387	7.96956	9.18963
Pdia3|P27773|sp|1|505	17.1748	16.2962	17.6504	17.389	17.4785	17.7771	17.1574	17.2416	17.0997
Mt3|P28184|sp|1|68	15.255	13.7731	17.073	12.9217	14.0333	13.3737	11.885	11.8318	12.1033
Aco1|P28271|sp|1|889	12.625	13.8497	13.3804	14.3109	14.6629	14.1794	13.5284	13.3953	13.747
Apex1|P28352|sp|1|317	14.4689	14.534	13.9578	9.73092	11.2758	12.3757	11.1894	10.8526	11.5089
Adh5|P28474|sp|1|374	13.436	14.111	13.7634	12.8052	13.8162	13.5375	13.4182	13.1565	13.7408
Camk2b|P28652|sp|1|542	15.0174	16.2518	16.0535	16.4895	17.2284	16.6529	16.1458	15.9404	16.4694
Atxn10|P28658|sp|1|475	11.4568	11.2471	11.1025	16.0473	12.8701	14.919	12.3457	13.1292	11.4215
Napb|P28663|sp|1|298	15.3628	15.9721	16.0773	14.5934	15.5539	14.9069	15.0243	14.7886	15.3546
Marcksl1|P28667|sp|1|200	19.0482	19.5298	19.8033	19.2099	20.2722	19.4494	19.3048	19.0506	19.6609
Kif5c|P28738|sp|1|956	14.7489	14.5721	15.767	14.4203	14.9716	14.5449	14.6223	14.561	14.781
Pabpc1|P29341|sp|1|636	14.6031	14.7911	15.4943	13.9827	14.71	14.1158	14.4855	14.3447	14.7243
Gnb4|P29387|sp|1|340	14.7986	12.8007	14.9431	15.6995	16.5193	15.8331	15.2182	15.1545	15.3066
Nedd8|P29595|sp|1|81	16.4733	17.3472	17.2012	14.2574	15.6099	14.8271	15.1511	14.8052	15.6071
Oat|P29758|sp|1|439	13.9124	13.0192	13.3936	15.0423	14.006	14.5418	13.9199	14.2003	13.5572
Ckmt1|P30275|sp|1|418	14.6287	13.73	12.6691	14.1744	15.1581	14.8473	14.11	13.8111	14.2793
Fkbp4|P30416|sp|1|458	14.4469	15.1869	14.5523	14.1459	14.3327	13.6194	14.1699	14.0547	14.3155
Hmgb2|P30681|sp|1|210	13.0278	12.4496	12.9841	8.5013	8.89582	10.3664	10.8231	10.8329	10.7917
Aimp1|P31230|sp|1|310	14.0862	16.0633	15.6634	14.1782	14.8309	14.6759	14.3281	14.1438	14.6703
Prkar2b|P31324|sp|1|416	14.6636	15.0499	14.8464	15.3042	16.2117	15.7346	15.0264	14.79	15.3106
Slc6a1|P31648|sp|1|599	17.3804	14.6422	14.006	9.90205	1.14466	10.9273	14.25	16.5713	11.2718
Slc6a11|P31650|sp|1|627	14.7673	14.2871	14.5729	14.0748	14.9348	14.7412	14.6394	14.4601	14.8239
Dbi|P31786|sp|1|87	14.1828	15.7615	15.9855	14.3774	13.8335	14.3856	14.628	14.7816	14.605
Map2k1|P31938|sp|1|393	15.5639	15.5987	14.5323	13.0506	13.4561	13.8725	13.5869	13.4435	13.6547
Scp2|P32020|sp|1|547	13.0383	14.0482	14.2625	12.6482	12.3184	12.8799	13.3105	13.418	13.2892
Slc2a3|P32037|sp|1|493	14.8934	14.0698	13.4859	14.6661	14.5658	15.0705	14.842	14.8494	14.7084
Ssb|P32067|sp|1|415	13.1959	14.963	13.3821	14.347	13.5597	13.4495	13.647	13.7083	13.5977
Drg1|P32233|sp|1|367	14.4451	14.047	14.5415	11.541	9.91067	11.3628	12.8687	13.3256	12.3522
Wars1|P32921|sp|1|481	15.0425	15.0302	14.5231	13.098	15.1355	13.7582	13.9219	13.3779	14.4984
Kif5a|P33175|sp|1|1027	8.8459	9.22682	5.48387	12.0505	11.2047	11.3151	11.1443	11.0899	10.92
Ranbp1|P34022|sp|1|203	16.8639	13.8998	17.1089	15.2986	15.3794	15.4556	14.2663	14.4718	14.0542
Mif|P34884|sp|1|115	15.0442	14.8256	15.1138	18.1403	17.5162	17.9482	15.676	15.8525	15.4805
Ptpn11|P35235|sp|1|593	12.1838	11.5149	11.6177	12.3728	10.9648	11.9172	11.267	11.6288	10.8054
Rab5c|P35278|sp|1|216	16.279	16.448	16.4558	15.3645	15.3133	14.8537	15.4456	15.438	15.4742
Rab6a|P35279|sp|1|208	14.5786	13.8854	13.9082	14.9671	16.0505	15.5123	15.276	15.0162	15.5136
Rab21|P35282|sp|1|222	12.3729	10.8722	8.26264	12.3623	12.299	12.5276	11.7234	11.5802	11.5315
Rab12|P35283|sp|1|243	12.6722	12.1827	12.5614	12.8889	12.8974	13.3674	12.4546	12.4986	12.3907
Rab19|P35294|sp|1|217	14.2164	14.1983	14.8448	12.209	13.2427	11.6384	12.1061	11.8522	12.4593
Pdha1|P35486|sp|1|390	14.1176	15.0136	14.7117	14.6608	15.2519	15.096	15.0068	14.846	15.2386
Hal|P35492|sp|1|657	10.7015	9.64742	11.861	12.3977	9.92151	10.4359	12.1715	12.8932	11.4598
Fbl|P35550|sp|1|327	11.313	12.1551	11.277	13.0713	12.4731	13.1667	11.5276	11.6291	11.405
Canx|P35564|sp|1|591	15.5273	15.7063	15.0801	14.9378	15.9466	14.7208	15.2689	14.9518	15.5975
Ap1m1|P35585|sp|1|423	12.4372	12.7589	12.0373	11.7941	13.4385	12.0645	13.0199	12.5484	13.5261
Gpm6a|P35802|sp|1|278	13.9581	13.4544	12.082	15.7223	16.1183	17.5857	14.8788	14.7626	14.833
Rpl12|P35979|sp|1|165	14.6468	12.9896	12.826	14.8883	15.2865	15.401	14.7678	14.6783	14.7104
Rpl18|P35980|sp|1|188	15.8635	16.3393	15.377	15.3273	15.3408	16.3614	16.052	16.0263	16.0287
Gnl1|P36916|sp|1|607	12.794	13.7819	13.367	12.49	12.9722	13.0607	13.1768	13.0426	13.3746
Por|P37040|sp|1|678	14.6581	15.2361	14.6996	13.7678	15.5555	14.5062	14.6874	14.2088	15.2355
Hmgcl|P38060|sp|1|325	15.5381	18.0854	16.928	5.42304	9.17191	7.01929	5.89656	4.88846	7.16194
Hspa9|P38647|sp|1|679	15.1863	15.0014	14.6982	15.1538	15.8093	15.3525	15.3915	15.2073	15.56
Fyn|P39688|sp|1|537	12.1818	10.9119	13.5118	11.6001	14.7472	14.5958	13.611	13.0787	14.3158
Cap1|P40124|sp|1|474	13.8977	13.331	14.8821	12.8626	14.031	14.2842	13.7816	13.6355	14.0237
Tkt|P40142|sp|1|623	13.9018	14.8615	14.3447	14.671	15.3594	15.237	14.611	14.4156	14.8682
Vps26a|P40336|sp|1|327	12.6165	14.7945	13.5245	13.2115	12.4718	12.9025	13.0876	13.1797	13.0594
Rpl28|P41105|sp|1|137	14.6261	14.8929	13.77	14.437	16.2601	15.3314	15.2725	14.7534	15.7882
Id4|P41139|sp|1|161	9.42418	10.6425	10.7361	5.91938	9.55399	3.68996	8.81775	7.76842	10.1618
Abca1|P41233|sp|1|2261	10.0327	10.4251	9.17745	7.08237	10.0944	8.18881	10.0074	9.17457	10.8831
Stat3|P42227|sp|1|770	11.0274	10.4453	9.15017	14.8274	14.7467	14.0835	12.3312	12.2386	12.2824
Eps15|P42567|sp|1|897	7.36648	10.2782	10.1264	10.7219	10.1744	9.35207	10.4504	10.5192	10.6193
Pura|P42669|sp|1|321	14.3003	16.0451	15.3274	12.6324	13.4575	12.8481	14.1815	13.9198	14.568
Cct8|P42932|sp|1|548	14.372	15.0923	14.8217	14.8844	16.0093	15.4791	14.8284	14.5358	15.1984
Slc1a2|P43006|sp|1|572	14.3032	14.3942	12.7332	14.0427	14.1213	13.9157	14.2957	14.1602	14.3162
H1-4|P43274|sp|1|219	17.8926	14.3362	18.8217	18.0117	18.7255	19.2775	17.5998	17.7697	17.4791
H1-1|P43275|sp|1|213	12.5188	13.4546	13.7225	12.8896	12.031	13.4658	13.4058	13.6709	13.1977
H1-5|P43276|sp|1|223	14.3656	11.1851	12.5846	16.7452	17.7997	17.2039	15.1062	14.9489	15.1339
H1-3|P43277|sp|1|221	18.5493	19.1394	19.2648	17.3342	17.6379	18.2411	17.6201	17.5838	17.7151
Akr1b1|P45376|sp|1|316	14.7248	16.4948	15.7045	13.7994	14.8675	14.1291	14.8785	14.5526	15.334
Cfl2|P45591|sp|1|166	14.0329	11.5972	13.2873	12.1582	13.029	12.7603	14.0364	13.9502	14.0696
Acadm|P45952|sp|1|421	12.9137	13.2188	13.8509	11.4732	11.958	11.6612	12.3653	12.2856	12.5366
Syt1|P46096|sp|1|421	15.5174	14.7641	16.385	16.1467	17.3988	16.6373	16.1219	15.9205	16.4268
Cdkn1b|P46414|sp|1|197	14.9795	14.3097	15.6328	13.4568	12.9669	13.4701	12.7434	12.9624	12.5487
Nsf|P46460|sp|1|744	15.2001	15.8381	15.5928	14.6944	15.2804	15.3502	15.0318	14.886	15.2271
Vps4b|P46467|sp|1|444	11.7019	11.0999	12.2534	13.0534	13.3301	12.9599	13.2113	13.2121	13.2603
Psmc2|P46471|sp|1|433	14.4086	15.1009	15.3458	14.794	14.7246	14.5842	14.8184	14.8419	14.8736
Rab11b|P46638|sp|1|218	14.8406	13.2519	12.9744	15.3959	15.4228	16.2534	15.3655	15.3805	15.1802
Ina|P46660|sp|1|501	15.4763	17.1318	16.8868	14.5943	15.4992	14.2859	13.6513	13.3783	14.0893
Adss2|P46664|sp|1|456	13.2093	14.3008	12.9261	11.8211	11.3854	12.3586	12.2737	12.317	12.192
Nedd4|P46935|sp|1|887	10.3688	10.3868	9.47105	11.8861	12.444	12.3415	11.4248	11.236	11.5602
Yap1|P46938|sp|1|488	14.7837	11.2839	11.7811	14.023	11.8253	13.2339	13.108	13.6995	12.177
Stt3a|P46978|sp|1|705	11.1522	11.5317	9.56264	8.89962	10.8395	3.78859	11.1962	10.3425	12.0898
Rph3a|P47708|sp|1|681	14.1544	13.5511	13.7218	14.1401	13.8276	14.014	13.6954	13.7858	13.5555
Aldh2|P47738|sp|1|519	14.774	14.8608	14.6896	14.4796	13.8645	13.8801	14.3169	14.443	14.1694
Capza2|P47754|sp|1|286	15.3519	14.9234	15.8445	16.152	17.2093	16.3127	16.4636	16.253	16.7489
Capzb|P47757|sp|1|277	14.1401	14.3466	15.069	14.2849	14.4337	14.6148	14.206	14.2272	14.2592
Nsg2|P47759|sp|1|171	10.436	10.4421	10.2335	10.5388	11.4736	10.2936	11.1341	10.8634	11.4311
Map2k4|P47809|sp|1|397	10.5667	9.48555	9.07475	7.8074	16.183	15.6528	12.9361	11.0249	14.9407
Pfkm|P47857|sp|1|780	13.9679	14.2671	13.4586	15.6871	16.0638	16.2439	14.6313	14.5007	14.7319
Scg3|P47867|sp|1|471	15.8648	17.4188	16.6856	14.4044	15.1121	14.2726	13.6241	13.3786	13.9774
Rpl6|P47911|sp|1|296	16.1108	15.7136	16.4065	16.4802	16.8106	17.1304	16.3576	16.344	16.3938
Rpl29|P47915|sp|1|160	15.9135	13.3772	11.9207	15.4454	15.7594	15.8652	14.1574	14.0042	13.9867
Fosl2|P47930|sp|1|326	9.391	7.18674	9.97904	10.7904	9.32085	10.4388	10.4182	10.9822	9.82558
Rpl5|P47962|sp|1|297	13.2877	13.1128	11.985	12.369	11.2935	12.5602	10.4713	10.6895	10.1043
Rpl13|P47963|sp|1|211	15.1621	15.8666	15.9688	16.7542	16.5023	16.7563	15.4352	15.5063	15.4222
Anxa5|P48036|sp|1|319	15.4581	14.7897	16.0295	14.6397	14.3279	15.3958	15.2684	15.4656	15.0849
Gad1|P48318|sp|1|593	11.2214	11.3824	10.2387	8.89035	12.4215	12.0756	11.5316	10.655	12.4277
Gad2|P48320|sp|1|585	12.886	12.6797	12.6991	13.0947	12.8228	12.9693	13.306	13.3745	13.2121
Tbca|P48428|sp|1|108	14.4679	17.2502	16.5117	13.8699	17.3752	14.8273	14.9692	14.0259	16.2224
Lmna|P48678|sp|1|665	16.3717	18.4392	17.9708	16.0511	16.333	16.2392	16.2988	16.1948	16.5529
Hspa4l|P48722|sp|1|838	14.6174	15.0744	14.2574	12.8231	11.3527	12.4747	12.8458	13.1645	12.449
Cbr1|P48758|sp|1|277	15.2731	16.5395	15.4182	15.7278	15.5019	15.9345	15.3792	15.3696	15.3987
Cox7a2|P48771|sp|1|83	21.9536	17.0006	17.1881	13.6679	15.2532	15.0492	14.5011	14.1677	14.4664
Gstm5|P48774|sp|1|224	14.4216	14.7095	13.818	12.5485	11.7811	14.5077	13.65	13.8739	13.3202
Slc25a4|P48962|sp|1|298	18.7885	19.1719	18.877	17.784	19.4813	18.9683	18.5242	18.1043	19.0048
Camlg|P49070|sp|1|294	13.0222	12.5735	13.6127	15.2082	13.777	14.3118	13.1979	13.6085	12.7845
Hnrnpa1|P49312|sp|1|320	15.2176	13.4642	15.9325	15.6418	15.6067	14.9341	15.0242	15.1721	14.9254
Ppm1a|P49443|sp|1|382	12.162	13.1403	12.511	13.0357	12.4899	12.7817	12.3295	12.4187	12.2577
Hcls1|P49710|sp|1|486	7.25772	7.97359	9.4161	11.1965	10.6295	10.9617	12.864	13.0966	12.7847
Psma2|P49722|sp|1|234	14.0077	13.4726	14.6572	15.0639	14.9999	15.5499	14.3185	14.4351	14.2371
Tmod1|P49813|sp|1|359	12.8752	13.0948	12.8739	10.6438	10.5273	12.7339	13.5554	13.6572	13.4179
Bckdha|P50136|sp|1|442	12.8921	13.6407	13.0712	12.8378	13.521	12.9169	12.6605	12.4435	12.9244
Gng4|P50153|sp|1|75	12.911	11.7631	13.9265	15.2358	16.0553	15.5213	14.4817	14.423	14.6373
Ahcy|P50247|sp|1|432	13.6144	14.6803	14.6709	13.5926	13.5912	13.5147	13.6153	13.6084	13.7142
Gdi1|P50396|sp|1|447	13.0453	12.765	14.2083	14.4291	14.8258	15.1595	13.6365	13.6577	13.7072
Sts|P50427|sp|1|624	12.257	11.7855	11.5431	11.5041	10.3189	12.3099	12.4839	12.8156	12.0321
Arsa|P50428|sp|1|506	11.2429	12.0231	12.2405	10.7902	9.99317	10.5665	11.9086	12.1216	11.7504
Krt6a|P50446|sp|1|553	18.4097	17.5675	17.5721	20.1454	18.2866	19.1053	19.146	19.5969	18.5638
Atp6v1a|P50516|sp|1|617	16.5473	17.613	16.8157	17.385	17.4948	17.3972	16.5875	16.5032	16.7062
Atp6v1e1|P50518|sp|1|226	17.7165	16.3016	18.0248	15.381	15.1075	14.5361	17.2662	17.4213	17.1244
Acadvl|P50544|sp|1|656	13.5342	13.8966	13.8357	15.6252	15.8787	12.5878	12.309	12.1116	12.5908
Pa2g4|P50580|sp|1|394	13.9838	14.1219	13.5446	14.4502	15.2586	14.5441	13.9773	13.7293	14.2241
Rab7a|P51150|sp|1|207	15.4316	15.4037	15.2191	15.5695	16.1956	16.1129	15.6351	15.4802	15.7904
Gpc4|P51655|sp|1|557	14.3814	13.9159	12.8402	14.0207	13.1837	15.1031	14.2073	14.4038	13.837
Hsd17b4|P51660|sp|1|735	13.5615	14.5512	14.3705	14.055	14.7831	14.6133	14.0079	13.8237	14.2842
Hdgf|P51859|sp|1|237	14.0209	13.567	14.4882	12.6916	13.0829	12.6516	13.1766	13.1336	13.2681
Atp6v0d1|P51863|sp|1|351	15.522	15.7762	15.7881	15.4373	15.412	15.8788	15.2179	15.2428	15.2078
Slc25a5|P51881|sp|1|298	14.1946	14.6264	15.1147	14.4311	14.6135	15.1581	14.8365	14.8491	14.8947
Pkm|P52480|sp|1|531	17.0528	16.67	17.1034	16.5527	17.6015	17.2333	16.7452	16.5261	16.9968
Fgd1|P52734|sp|1|960	12.9858	12.9268	14.3977	12.5596	13.9341	13.4322	12.2896	12.0597	12.6702
Rida|P52760|sp|1|135	14.9013	14.9999	14.2159	13.4214	11.2819	14.1473	14.2546	14.7976	13.5612
Dbt|P53395|sp|1|482	12.3112	12.9526	12.2502	10.1374	10.7957	11.0979	11.4578	11.2754	11.653
Slc16a1|P53986|sp|1|493	13.2468	12.7117	12.4903	13.1872	14.6065	5.72943	9.23662	8.54127	10.0435
Rab2a|P53994|sp|1|212	13.0339	12.8319	13.4433	14.8295	15.2054	15.1647	14.1201	14.0756	14.2045
Idh2|P54071|sp|1|452	13.806	13.5665	13.4085	13.1293	13.3137	13.1233	13.9323	13.8738	13.9657
Stmn1|P54227|sp|1|149	16.9524	16.4171	17.9485	19.8774	18.6511	19.067	17.182	17.5747	16.824
Eln|P54320|sp|1|860	13.2872	13.03	14.9216	10.7514	10.58	13.0689	13.5751	13.8412	13.3894
Rad23a|P54726|sp|1|363	13.8776	13.4218	14.2299	14.2575	14.7115	13.6783	14.1883	14.0991	14.3281
Rad23b|P54728|sp|1|416	14.8539	15.8015	16.0451	14.334	13.9933	13.8187	13.7692	13.8508	13.7819
Faf1|P54731|sp|1|649	11.6644	12.1416	11.9205	12.7337	12.2949	12.3584	11.6408	11.7251	11.5685
Ddx6|P54823|sp|1|483	12.3474	12.4989	12.8118	14.4368	13.8005	14.1156	12.647	12.8218	12.4884
Adprh|P54923|sp|1|362	11.4963	11.6838	11.0862	11.3294	13.6871	13.2344	12.6025	12.0188	13.2225
Abcd3|P55096|sp|1|659	10.7702	10.6255	10.9571	11.9544	12.1715	12.2964	11.5257	11.5048	11.5632
Lrpap1|P55302|sp|1|360	13.0319	12.6383	13.7497	13.0892	12.2561	13.2768	11.8217	12.1237	11.5347
Stmn2|P55821|sp|1|179	13.7996	14.4794	10.3623	15.0909	15.108	15.3403	14.5383	14.2712	14.5433
Arpp19|P56212|sp|1|112	19.9871	21.6651	21.5597	18.7091	20.5938	19.8911	18.9976	18.5365	19.6529
Rab4a|P56371|sp|1|218	10.7773	11.4308	10.861	10.7717	12.3171	10.8722	11.1789	10.7355	11.6959
Nudt2|P56380|sp|1|147	14.1406	14.1978	15.894	11.2766	11.0972	11.0527	13.647	13.7965	13.6294
Atp5f1e|P56382|sp|1|52	15.028	15.1622	14.5232	14.5974	14.7726	14.9785	14.9325	14.8595	14.9689
Cox6b1|P56391|sp|1|86	15.8132	16.3176	15.1857	14.8924	15.8192	14.852	14.7657	14.4433	15.0826
Cox17|P56394|sp|1|63	15.0321	14.2504	15.7189	13.133	12.5136	12.7945	13.4009	13.6495	13.1783
Usp5|P56399|sp|1|858	13.9009	14.9377	14.2002	14.9744	15.5592	15.4226	14.9539	14.7662	15.1906
Atp5f1b|P56480|sp|1|529	17.0345	15.1232	17.2203	18.1808	19.1467	18.7434	17.4319	17.344	17.5476
Ctbp2|P56546|sp|1|445	10.3605	10.3171	8.28992	9.47142	9.03339	7.57352	12.3718	12.276	12.3195
Slc1a3|P56564|sp|1|543	15.4252	12.9144	12.6564	7.80095	13.023	10.6705	14.7996	13.5303	16.0009
Wfs1|P56695|sp|1|890	14.0709	13.9784	14.26	14.5826	13.2395	13.7328	13.4266	13.765	13.0606
Pdcd5|P56812|sp|1|126	14.6719	15.1014	15.8139	15.926	16.9705	16.0279	15.7876	15.5615	16.1465
Ncstn|P57716|sp|1|708	11.3113	10.8517	10.166	12.2808	13.6137	14.293	12.1393	11.8268	12.3822
Atp6v1d|P57746|sp|1|247	14.6752	14.4849	15.124	14.2567	14.2398	14.2455	14.2479	14.2946	14.2337
Erp29|P57759|sp|1|262	14.303	14.9592	15.4531	12.6191	12.4426	13.0616	14.3225	14.4177	14.3076
Eef1d|P57776|sp|1|281	13.841	15.3909	15.4133	13.32	12.8917	13.7819	13.7232	13.8518	13.7047
Snrpa1|P57784|sp|1|255	11.69	11.7903	12.1204	12.021	11.3722	12.0829	10.589	10.7843	10.4005
Eef2|P58252|sp|1|858	16.6049	17.0369	16.8528	16.5437	17.3575	16.933	16.5323	16.32	16.7946
Ptpa|P58389|sp|1|323	12.8909	13.9773	12.5077	14.0969	14.7136	14.3627	14.2996	14.0477	14.5526
Strn4|P58404|sp|1|760	12.3741	12.7228	12.6144	12.3105	12.345	10.9233	10.1546	10.08	10.274
Bbln|P58686|sp|3|83	13.6493	7.16186	13.8778	11.3481	8.26246	11.0444	11.9599	13.2242	10.5348
Tpm1|P58771|sp|1|284	16.6233	17.7746	17.5207	16.3492	17.838	16.6321	16.8685	16.4668	17.4058
Tnks1bp1|P58871|sp|1|1720	12.8117	12.9045	14.7646	13.3164	14.1492	13.5685	13.5828	13.4953	13.8515
Bcl2l13|P59017|sp|1|434	13.4452	13.3858	14.9509	14.4255	13.4048	14.4241	13.407	13.7795	13.1085
Scarf2|P59222|sp|1|833	15.0412	21.847	12.4569	5.09939	4.9391	13.8795	15.346	15.1117	15.2975
Eif5|P59325|sp|1|429	12.6627	13.2574	12.6408	11.0713	10.7685	11.8475	12.5577	12.6272	12.4672
Sf3b6|P59708|sp|1|125	14.7879	12.6652	16.3538	13.9224	14.929	14.65	14.6431	14.6566	14.761
Arpc4|P59999|sp|1|168	14.4453	15.9583	15.0616	16.2926	17.2614	17.2608	15.8549	15.5753	16.2197
Sst|P60041|sp|1|116	11.5026	12.3965	13.9156	13.4778	13.3148	12.2928	13.2066	13.2977	13.3212
Ruvbl1|P60122|sp|1|456	12.0978	12.9063	12.5696	12.3683	12.92	12.6618	12.9594	12.8012	13.1791
Eif3e|P60229|sp|1|445	13.0169	13.2976	13.1107	14.0771	14.184	14.2967	13.277	13.2447	13.32
Pcbp1|P60335|sp|1|356	10.4026	8.37419	9.08315	17.017	15.2364	16.9303	11.5705	12.0901	10.8601
Ppfia3|P60469|sp|1|1194	15.0255	15.0305	15.9373	14.2598	14.1819	14.1594	15.0316	15.1076	15.0243
Pdxp|P60487|sp|1|292	13.8658	14.0627	13.3638	14.1536	14.2823	14.4984	14.4427	14.3764	14.472
Gabarapl2|P60521|sp|1|117	11.2595	12.2713	13.2217	16.9169	14.778	17.0132	13.8522	14.4801	13.2958
Nrgn|P60761|sp|1|78	19.0845	16.8817	18.2436	21.1568	19.7135	20.3235	16.8816	17.3248	16.3083
Rac3|P60764|sp|1|192	15.4296	15.0981	14.2926	14.9954	14.0922	16.2218	15.0969	15.334	14.7132
Cdc42|P60766|sp|1|191	14.9553	13.8738	15.9262	14.1364	14.4551	14.2797	14.9915	15.0516	15.0073
Ensa|P60840|sp|1|121	17.6721	19.2531	19.5787	16.4215	17.5513	16.5287	15.9349	15.6574	16.4177
Eif4a1|P60843|sp|1|406	12.9715	12.821	13.5131	14.8234	14.8163	14.6008	14.5033	14.542	14.5083
Lzts1|P60853|sp|2|599	11.7641	8.62932	14.1656	11.8866	12.3806	11.1284	13.0182	13.2305	12.9952
Rps20|P60867|sp|1|119	10.8165	10.4101	10.6271	14.6728	15.2298	14.6581	13.1287	12.9966	13.2655
Snap25|P60879|sp|1|206	16.7049	17.9025	17.8243	14.3423	14.5795	14.2587	16.392	16.317	16.5749
Rab5b|P61021|sp|1|215	15.1807	13.3423	12.8771	14.6746	15.9656	15.3514	15.4283	15.0907	15.6141
Rab10|P61027|sp|1|200	14.3785	14.1625	14.1089	14.1359	15.554	14.6808	14.6384	14.2836	15.0196
Ube2m|P61082|sp|1|183	13.4636	13.9077	12.6235	13.4744	13.0377	13.7664	12.8495	12.891	12.7249
Ube2k|P61087|sp|1|200	13.6645	13.3084	13.1127	12.4301	13.0817	12.5058	12.8109	12.6302	12.9712
Ube2n|P61089|sp|1|152	15.6212	14.5092	16.3023	15.7377	15.6633	15.5384	15.9771	16.1099	15.8869
Actr2|P61161|sp|1|394	14.9322	12.4354	11.7758	14.6179	15.9096	15.1752	15.5295	15.176	15.6614
Actr1a|P61164|sp|1|376	14.2134	13.2115	12.7331	13.7003	14.6647	13.8332	14.7656	14.4881	14.9572
Cops2|P61202|sp|1|443	11.7945	12.9281	12.6251	11.9269	13.0061	12.4748	12.1178	11.832	12.5131
Arf3:Arf1|P61205:P84078|sp:sp|2:1|181:181	15.8463	14.7985	13.5402	16.252	17.8212	17.3162	16.0896	15.6399	16.3996
Abce1|P61222|sp|1|599	13.6265	14.4353	13.6151	12.4413	12.719	13.3944	13.2549	13.1644	13.348
Rap2b|P61226|sp|1|183	15.4543	12.7159	13.8729	14.5737	15.0805	15.6435	15.6795	15.6746	15.5421
Rpl26|P61255|sp|1|145	14.1213	14.4174	13.8867	14.6706	15.4483	15.2979	14.6258	14.4105	14.8474
Stx1b|P61264|sp|1|288	15.6153	15.3719	15.0781	15.5086	15.7191	15.837	15.5602	15.4996	15.5806
Rab6b|P61294|sp|1|208	14.4158	13.6732	12.8253	14.1567	14.9353	12.9292	14.7709	14.4612	15.0022
Rpl27|P61358|sp|1|136	14.7331	14.3424	15.7163	14.1566	14.8335	14.3911	14.6408	14.5634	14.8145
Rpl37a|P61514|sp|1|92	12.1463	13.5124	12.7342	10.0361	10.273	9.78306	10.3933	10.2648	10.5928
Arf4|P61750|sp|1|180	13.5772	14.2172	13.5325	14.5304	14.7249	14.863	13.6979	13.6132	13.7875
Vbp1|P61759|sp|1|196	15.1266	13.8833	16.4676	13.1175	12.2658	12.6766	13.9614	14.3419	13.6454
Dad1|P61804|sp|1|113	12.446	13.3202	11.9942	12.8418	12.4103	12.5695	12.8499	12.8626	12.7968
Abat|P61922|sp|1|500	14.1792	14.7419	14.3383	14.1687	14.1329	14.6707	14.533	14.5348	14.5391
Nutf2|P61971|sp|1|127	13.9288	13.8719	13.7215	13.1504	13.5887	13.4873	13.2795	13.168	13.3871
Ywhag|P61982|sp|1|247	17.3309	19.518	18.4215	13.0434	12.7264	12.1045	16.5117	16.4776	16.651
Rras2|P62071|sp|1|204	13.3748	14.3614	13.8501	12.215	12.18	13.2447	13.4185	13.4335	13.4313
Timm10|P62073|sp|1|90	11.6143	10.1936	13.7653	15.5333	15.4635	14.9471	14.9704	15.204	14.8964
Timm13|P62075|sp|1|95	14.0119	12.277	12.6651	14.661	14.3161	13.6711	13.5847	13.6659	13.3858
Timm8b|P62077|sp|1|83	13.4498	13.2796	13.6948	12.4083	12.1234	12.5734	13.0635	13.1734	12.9568
Rps7|P62082|sp|1|194	14.6305	12.6023	11.8543	13.8633	13.4703	14.2875	14.1795	14.258	13.8464
Ppp1ca|P62137|sp|1|330	12.2854	12.726	13.4435	15.3334	15.7493	15.2688	13.829	13.7623	14.0068
Ppp1cb|P62141|sp|1|327	14.6047	10.5477	14.8985	14.2032	13.513	14.2081	12.8774	13.3588	12.3546
Psmc1|P62192|sp|1|440	14.2077	14.5633	14.602	13.6262	14.2857	13.9922	14.0264	13.8688	14.2387
Psmc5|P62196|sp|1|406	12.6681	12.5556	12.9668	12.51	13.4881	12.8336	13.6287	13.4112	13.9029
Rps8|P62242|sp|1|208	14.1571	14.7529	14.4334	14.8542	15.0722	15.3143	15.7279	15.6664	15.8176
Rps15a|P62245|sp|1|130	14.436	13.5774	13.2669	16.1844	17.4524	16.6172	15.0834	14.7488	15.3651
Ywhae|P62259|sp|1|255	18.2578	19.9525	18.9273	16.1383	16.828	16.1234	18.2406	17.9851	18.591
Rps14|P62264|sp|1|151	16.1898	15.8712	16.9627	15.2274	14.7757	15.7976	15.5261	15.7417	15.34
Rps13|P62301|sp|1|151	14.7536	14.0712	15.3193	16.4815	13.3067	15.4971	13.7673	14.6491	12.8093
Snrpf|P62307|sp|1|86	12.3217	13.0448	12.7088	12.6759	12.6616	12.5176	12.4224	12.3952	12.4877
Lsm3|P62311|sp|1|102	14.1733	11.5887	15.694	17.9456	17.7036	17.6313	15.4168	15.7458	15.1771
Snrpd2|P62317|sp|1|118	13.716	15.0643	15.4891	13.4543	13.4955	13.3768	14.1857	14.1953	14.3276
Snrpd3|P62320|sp|1|126	14.0377	14.6292	12.9545	14.7929	14.2634	14.567	13.7274	13.7459	13.6127
Psmc6|P62334|sp|1|389	12.4436	12.0025	13.391	13.8223	14.1432	13.6291	12.9566	12.9566	13.0418
Dynlrb1|P62627|sp|1|96	15.4886	14.0912	14.2675	14.6283	14.8747	14.9103	14.6486	14.6113	14.5851
Eef1a2|P62631|sp|1|463	12.2676	14.0858	13.9176	12.5238	14.0093	13.1992	13.4085	13.0274	13.9828
Rps4x|P62702|sp|1|263	15.4269	16.023	16.0456	15.988	16.7616	16.7109	15.8541	15.6793	16.1021
Ap2s1|P62743|sp|1|142	15.3874	13.8161	12.3672	15.3123	16.963	16.0498	15.4245	14.9289	15.7292
Rhob|P62746|sp|1|196	13.7589	13.0271	11.8655	17.4326	17.3393	17.4666	12.4042	12.3562	12.2955
Hpcal1|P62748|sp|1|193	13.3925	12.5777	14.1832	13.1141	14.2916	12.2726	14.7324	14.495	15.0847
Rpl23a|P62751|sp|1|156	15.353	14.1255	14.2022	13.8185	12.9844	13.8502	14.231	14.4615	13.8665
Rps6|P62754|sp|1|249	15.0329	14.5963	13.59	14.8749	15.6775	15.5535	15.5626	15.314	15.7183
Vsnl1|P62761|sp|1|191	16.2272	13.8124	15.4698	17.3596	17.3283	17.9684	16.2936	16.4436	16.053
Mtpn|P62774|sp|1|118	13.7979	14.3999	14.8485	15.9264	15.5926	15.1818	14.8143	14.8992	14.8136
H4c16|P62806|sp|1|103	21.2982	20.6622	20.8573	22.3655	22.8201	23.0152	21.653	21.5746	21.7
Gabra1|P62812|sp|1|455	14.5049	14.2536	12.6525	13.7054	14.4855	14.0911	13.7845	13.49	13.9597
Atp6v1b2|P62814|sp|1|511	15.9942	16.0768	16.3547	15.7067	15.6058	16.0691	16.4147	16.4743	16.3739
Rab1A|P62821|sp|1|205	13.0327	11.71	11.9663	13.409	14.5423	13.4783	13.727	13.4517	13.9534
Rab3c|P62823|sp|1|227	16.0293	13.967	13.9809	14.3442	14.8578	15.6066	14.5032	14.4272	14.4043
Ran|P62827|sp|1|216	16.3308	14.7967	14.4153	15.0015	14.7597	15.751	16.2116	16.2861	15.9542
Rpl23|P62830|sp|1|140	13.5194	12.9946	13.7428	15.4113	16.0123	15.3356	14.5681	14.4572	14.7173
Ube2d2|P62838|sp|1|147	14.111	14.9121	14.0676	13.2317	13.0952	13.4926	14.0418	14.0305	14.0471
Rps24|P62849|sp|1|133	13.9918	13.8443	14.1545	12.3582	11.1515	12.6538	14.2712	14.6229	13.877
Rps25|P62852|sp|1|125	17.8323	19.3021	17.8473	17.7761	18.0914	18.5318	17.6124	17.4601	17.78
Elob|P62869|sp|1|118	14.5122	14.7105	14.7636	13.3267	13.8815	13.4964	14.0805	13.9439	14.2582
Gnb1|P62874|sp|1|340	17.1806	15.8272	17.2588	16.6409	17.8769	17.7178	18.0444	17.8609	18.2554
Gnb2|P62880|sp|1|340	13.1913	14.4909	13.9591	11.5618	11.6349	12.9893	11.7033	11.7039	11.7541
Rpl30|P62889|sp|1|115	13.2385	12.4526	12.628	15.5254	16.4066	15.79	13.8866	13.6789	14.072
Cycs|P62897|sp|1|105	17.8676	17.5298	16.6858	17.6163	17.3027	18.3101	17.0137	17.0707	16.8389
Rpl31|P62900|sp|1|125	13.9893	13.5606	12.7931	14.0587	14.5766	14.193	13.1668	12.9866	13.2701
Rps3|P62908|sp|1|243	14.7382	14.406	14.0982	15.3939	15.7252	15.8156	15.2552	15.166	15.299
Rpl8|P62918|sp|1|257	15.1204	14.2184	14.2549	14.441	15.1664	15.1612	15.0678	14.9112	15.1679
Ybx1|P62960|sp|1|322	11.833	10.7263	11.4085	15.5022	14.5278	14.521	9.72099	9.98612	9.38903
Pfn1|P62962|sp|1|140	15.7541	14.2849	13.1197	15.3099	16.0969	15.5695	16.8016	16.5326	16.8825
Tra2b|P62996|sp|1|288	11.5887	10.4369	11.3301	11.1078	12.8139	11.8621	12.3953	12.0384	12.7797
Tle5|P63002|sp|1|197	15.3901	16.2362	17.2183	10.2217	12.4062	15.2051	14.4732	14.164	14.9417
Pafah1b1|P63005|sp|1|410	14.3249	16.1749	14.7012	14.9816	14.7131	15.2332	14.1923	14.1708	14.2443
Rab3a|P63011|sp|1|220	15.6049	14.8243	14.2881	14.7592	15.0939	15.4729	15.5122	15.4205	15.4979
Hspa8|P63017|sp|1|646	18.5228	19.8273	18.6329	19.4273	20.1018	19.9877	19.3941	19.1565	19.6705
Tpt1|P63028|sp|1|172	11.4715	15.9151	14.0174	10.5202	12.5021	11.8352	11.3842	10.7764	12.2877
Mpc1|P63030|sp|1|109	14.4331	11.4217	13.974	13.7509	12.5421	13.7189	13.9723	14.4675	13.3663
Dnaja1|P63037|sp|1|397	11.5312	12.2079	13.7206	10.4748	11.1463	10.8684	12.3315	12.2678	12.5912
Hspd1|P63038|sp|1|573	15.659	17.1503	16.3287	15.774	16.4146	16.0457	16.2399	16.0232	16.5432
Cplx1|P63040|sp|1|134	13.1648	13.8745	14.4015	13.2485	13.225	13.3809	12.7329	12.777	12.7874
Eif4e|P63073|sp|1|217	14.6495	13.5721	12.6762	12.5598	11.7217	10.3631	13.451	13.5262	13.2146
Mapk1|P63085|sp|1|358	13.9676	14.9294	14.9375	14.8348	14.9805	14.1911	14.6523	14.5847	14.8192
Ywhaz|P63101|sp|1|245	20.1074	21.4879	20.4782	16.1612	17.4502	16.9076	19.5456	19.1653	20.0074
Snrpn|P63163|sp|1|240	15.1497	11.0176	12.6201	13.7641	14.6842	14.1257	13.4493	13.3398	13.359
Sumo1|P63166|sp|1|101	16.3515	15.1448	14.3692	11.8087	12.5786	12.3609	12.1685	11.9409	12.2554
Dynll1|P63168|sp|1|89	14.3745	14.7547	14.6178	14.2225	14.1798	15.3819	16.0122	16.0611	15.9655
Gng2|P63213|sp|1|71	17.4692	17.1148	17.5773	20.3151	20.9966	21.3688	19.192	19.0871	19.3134
Gng3|P63216|sp|1|75	15.0977	14.6349	12.7122	15.2608	15.3809	16.1697	16.535	16.4158	16.4568
Pcsk1|P63239|sp|1|753	10.8256	10.5068	10.556	10.1535	11.3697	11.364	12.0259	11.759	12.2998
Kcnj3|P63250|sp|1|501	5.21396	8.76806	9.66849	10.8737	8.67315	9.64253	3.74039	4.31847	3.46679
Actg1|P63260|sp|1|375	20.6647	20.8526	21.0826	21.6993	22.4234	22.0051	21.1553	20.9912	21.3778
Prkcg|P63318|sp|1|697	12.7291	12.4404	11.8866	12.1512	12.5634	12.5427	12.5427	12.4145	12.614
Rala|P63321|sp|1|206	15.3031	14.0528	13.7947	13.4661	14.1996	12.9466	14.311	14.0829	14.4498
Rps10|P63325|sp|1|165	13.1604	13.8035	13.7084	16.3805	14.4743	14.6601	13.0225	13.4465	12.5957
Ppp3ca|P63328|sp|1|521	14.8287	15.4457	15.4271	14.2541	14.6248	14.393	14.0578	13.9625	14.2177
Ppp2ca|P63330|sp|1|309	13.7267	13.172	12.5235	16.6055	17.0369	15.8825	14.5805	14.3959	14.6963
Phb1|P67778|sp|1|272	13.8217	14.6173	14.7393	14.4181	15.1098	14.8905	14.2404	14.0827	14.4965
Rpl22|P67984|sp|1|128	16.1545	18.0765	16.7085	14.6852	12.3472	15.5042	15.5965	16.1515	14.9932
Rack1|P68040|sp|1|317	14.5434	14.5164	13.9226	15.4591	16.1062	15.5918	15.0748	14.8705	15.2554
Acta1|P68134|sp|1|377	15.0849	11.8706	12.9751	17.3016	17.7251	17.9513	15.975	15.9728	15.7931
Prkacb|P68181|sp|1|351	13.6916	13.3732	12.99	15.1536	15.2684	15.2227	14.4953	14.4436	14.4936
Ywhaq|P68254|sp|1|245	17.8722	19.7588	18.4273	13.8303	15.2058	14.2513	17.1202	16.6809	17.6684
Tuba1a|P68369|sp|1|451	18.4464	19.007	18.2058	18.7807	21.0251	20.127	20.2331	19.6416	20.8813
Tubb4b|P68372|sp|1|445	18.016	17.6173	18.1524	18.5606	20.512	19.491	19.2782	18.8378	19.7904
Ywhah|P68510|sp|1|246	17.7898	19.6127	18.2782	13.2073	14.4551	12.8219	17.8104	17.3715	18.3599
Kpnb1|P70168|sp|1|876	14.5197	14.8396	14.1832	15.2327	15.4721	15.1334	13.9229	13.8114	14.0226
Psmb7|P70195|sp|1|277	14.3902	15.0647	14.3181	13.6396	14.1887	13.2395	14.3086	14.0959	14.5503
Plxna1|P70206|sp|1|1894	12.4091	13.1726	12.5245	11.6463	12.8954	12.3894	12.4006	12.0564	12.7996
Pkn1|P70268|sp|1|946	12.6348	12.6488	13.4535	12.2844	10.2178	12.5531	12.4023	13.0119	11.7676
Pdlim4|P70271|sp|1|330	12.8425	14.2945	13.7522	13.778	13.0316	13.7873	13.2485	13.4057	13.1437
Pebp1|P70296|sp|1|187	15.0272	15.0514	14.9394	16.8649	17.1866	17.7689	16.6445	16.5894	16.692
Stam|P70297|sp|1|548	11.0478	11.9068	12.5894	12.6877	10.8675	7.60476	12.2632	12.5761	12.0821
Tial1|P70318|sp|1|392	12.27	12.0322	11.6612	10.8044	9.15962	11.3897	10.7097	11.1445	10.1498
Hnrnph2|P70333|sp|1|449	11.6444	13.2368	12.9779	13.198	12.5665	13.4911	12.8394	12.9961	12.7693
Hint1|P70349|sp|1|126	16.0463	15.5286	15.1557	14.8093	13.3013	15.0352	15.2658	15.6504	14.743
Elavl1|P70372|sp|1|326	13.899	14.0889	13.6153	14.1938	14.2124	14.6563	14.2656	14.248	14.2565
Usp9x|P70398|sp|1|2559	12.0361	12.4521	11.9631	11.6411	12.9896	11.967	12.0921	11.716	12.516
Tp53bp1|P70399|sp|1|1969	8.72506	5.73669	8.09829	13.8552	7.26825	12.3281	10.423	12.2638	8.26315
Idh3g|P70404|sp|1|393	14.0271	13.0165	13.5215	13.7435	13.8226	14.7428	14.1311	14.1879	14.014
Evl|P70429|sp|1|414	13.2601	13.7753	14.9794	18.6058	18.2582	17.6914	13.7551	13.8867	13.7607
Nherf1|P70441|sp|1|355	15.1532	15.602	16.3798	13.612	13.162	13.7591	13.7651	13.9397	13.6684
Vasp|P70460|sp|1|375	12.6613	12.4493	14.3804	13.4117	13.126	13.7961	11.8712	12.0901	11.7652
Sparcl1|P70663|sp|1|650	10.6192	12.2577	12.3784	10.5539	10.0675	10.0063	11.0017	11.1103	11.032
Naca|P70670|sp|1|2187	13.385	12.5854	14.1285	13.1395	11.5329	13.7281	13.0928	13.6452	12.5159
Ctps1|P70698|sp|1|591	12.225	12.1531	11.2005	9.49981	11.8196	11.8705	12.1951	11.618	12.7498
Gaa|P70699|sp|1|953	13.6523	14.6138	12.5328	13.2541	13.7478	13.4023	12.6585	12.3945	12.8627
Cct7|P80313|sp|1|544	14.8852	15.3033	14.8007	14.642	15.4906	15.4965	14.8933	14.6701	15.1348
Cct2|P80314|sp|1|535	14.8821	15.1348	14.9501	13.9619	14.8917	14.251	14.4617	14.2152	14.749
Cct4|P80315|sp|1|539	13.5852	13.6435	14.4003	14.8634	15.1266	14.7868	14.3045	14.2814	14.4028
Cct5|P80316|sp|1|541	14.3545	14.4351	14.31	15.4791	16.116	15.0802	14.9117	14.7186	15.1342
Cct6a|P80317|sp|1|531	14.9166	16.5415	15.8269	13.7549	13.971	14.1249	15.1795	15.0855	15.3609
Cct3|P80318|sp|1|545	13.2172	13.0791	12.2252	15.1808	15.3811	15.1868	14.6345	14.5262	14.6733
Ptprn2|P80560|sp|1|1001	14.3444	14.818	15.0792	14.3664	13.9169	13.7513	14.2608	14.3697	14.204
Nucb2|P81117|sp|1|420	14.138	13.3648	13.2275	15.961	14.6234	15.6081	14.0586	14.3907	13.6007
Wnk1|P83741|sp|1|2377	12.1325	11.3916	11.5421	14.455	13.4722	13.9021	12.8683	13.1172	12.536
Phf5a|P83870|sp|1|110	11.0653	11.8517	11.5206	11.3568	12.8822	12.4499	12.4307	12.0488	12.8996
Cbx1|P83917|sp|1|185	10.7101	11.9963	12.0656	12.7683	12.9871	12.7636	11.2424	11.1849	11.4247
Arf5|P84084|sp|1|180	14.0196	14.0924	13.7268	12.1714	14.0389	13.1498	13.0311	12.5541	13.5468
Cplx2|P84086|sp|1|134	16.4792	14.8784	14.6835	14.3442	13.8916	14.1717	14.7552	14.8599	14.4823
Erh|P84089|sp|1|104	16.7228	13.4833	16.5747	16.7426	16.7504	17.0529	15.2523	15.4766	14.9833
Ap2m1|P84091|sp|1|435	15.1899	15.8047	14.3173	15.4854	16.6718	16.5015	16.3433	15.9723	16.685
Srsf3|P84104|sp|1|164	13.899	14.0721	13.9154	15.8904	16.3651	15.9024	15.2955	15.1598	15.4531
Nptn|P97300|sp|1|397	15.0728	15.3443	12.913	14.6479	15.6381	15.3205	14.5416	14.1472	14.8018
Mcm6|P97311|sp|1|821	10.0514	11.2475	10.08	10.9199	8.47091	12.088	11.9497	12.564	11.2303
Pkp1|P97350|sp|1|728	13.0867	12.4909	13.604	13.1793	10.3608	12.2754	11.8087	12.5906	10.9608
Rps3a|P97351|sp|1|264	13.9616	14.1726	13.9665	13.4255	14.0347	14.0233	13.8906	13.7402	14.0587
Sms|P97355|sp|1|366	12.9495	12.0935	12.0947	11.3036	12.4168	11.4869	12.4077	12.1241	12.6602
G3bp2|P97379|sp|1|482	10.4482	12.4071	13.0205	12.7509	12.1259	12.233	11.4224	11.6001	11.4429
Vps45|P97390|sp|1|570	12.0815	12.1266	11.6031	11.9615	13.3286	14.1957	12.7122	12.4089	12.9997
Crmp1|P97427|sp|1|572	15.8311	17.7434	16.5638	11.9539	12.2974	12.6449	12.0063	11.8605	12.2287
Atp5pf|P97450|sp|1|108	18.572	18.1843	18.5087	17.967	18.1066	17.8604	18.7007	18.682	18.7185
Pam|P97467|sp|1|979	12.9632	13.1071	12.9937	13.3489	11.7363	11.1603	12.0614	12.3889	11.7061
Gclc|P97494|sp|1|637	12.4347	13.5232	11.2614	12.7004	11.8093	12.8861	11.6688	11.7595	11.458
Smarcc1|P97496|sp|1|1104	13.7155	14.9871	14.743	12.9229	12.7467	12.7163	12.4209	12.4388	12.4895
Wbp2|P97765|sp|1|261	11.8477	12.8596	12.1618	11.9006	12.8772	12.8009	12.6741	12.4043	13.0027
Cxadr|P97792|sp|1|365	14.6109	15.2679	14.6197	14.4648	15.4405	14.2338	14.8689	14.5571	15.2306
Sirpa|P97797|sp|1|513	13.7331	13.6897	13.9711	13.3321	13.723	14.0999	13.8336	13.7808	13.9083
Fh|P97807|sp|1|507	13.538	13.79	14.5516	14.18	14.302	14.4427	13.5368	13.5647	13.5901
Jpt1|P97825|sp|1|154	13.6047	13.4785	14.6138	13.432	13.055	13.2618	13.8573	14.0248	13.7537
G3bp1|P97855|sp|1|465	12.9026	14.4766	14.2667	13.3481	12.464	13.2653	13.1815	13.3927	13.0547
Arvcf|P98203|sp|1|962	15.5897	12.1755	11.1708	16.9742	16.4138	14.7865	18.4613	18.4638	18.0995
Tubb5|P99024|sp|1|444	14.0384	16.1275	13.8272	19.3096	19.8329	17.0502	17.5241	17.1349	17.9723
Psmb4|P99026|sp|1|264	13.4685	13.5058	13.0917	13.6281	13.4255	14.1446	13.2805	13.3279	13.188
Rplp2|P99027|sp|1|115	17.5156	16.9539	17.2777	17.8427	18.6827	17.3459	18.4673	18.2481	18.7051
Uqcrh|P99028|sp|1|89	15.7477	15.908	15.4996	13.8631	15.9406	14.4634	14.893	14.3419	15.5015
Cpe|Q00493|sp|1|476	14.4909	14.7064	14.4481	13.4398	14.3346	14.1854	14.1586	13.9355	14.4051
G6pdx|Q00612|sp|1|515	11.7864	12.4994	12.1167	12.4157	12.7417	12.66	12.6591	12.5557	12.8037
Apoa1|Q00623|sp|1|264	14.4026	15.8826	15.3598	12.6809	12.7825	12.4257	13.1756	13.0992	13.3471
Hnrnpul2|Q00PI9|sp|1|745	12.1212	11.3235	12.7439	14.5645	13.9628	13.5074	12.2531	12.4643	12.075
Creb1|Q01147|sp|1|327	15.44	16.2083	15.5763	14.3653	15.0511	15.7715	14.1838	14.0168	14.374
Col1a2|Q01149|sp|1|1372	11.7391	11.474	11.2256	9.97404	10.5573	10.3858	11.6798	11.5273	11.8076
Rsu1|Q01730|sp|1|277	11.6154	12.064	11.2863	11.9919	11.9479	9.87444	11.507	11.3787	11.6453
Vcp|Q01853|sp|1|806	14.9105	14.1487	15.4092	15.7522	16.3518	16.2499	15.667	15.6145	15.7678
Uba1|Q02053|sp|1|1058	14.9296	16.2266	15.3973	14.9538	15.0533	15.577	15.1867	15.1275	15.2878
Ctnnb1|Q02248|sp|1|781	13.5538	13.7702	12.1873	13.2759	13.8638	13.0171	12.8486	12.578	13.0439
Jup|Q02257|sp|1|745	14.6154	13.9916	15.3806	16.1272	14.1964	14.6115	14.5106	15.0511	13.9686
Nucb1|Q02819|sp|1|459	15.4165	15.3415	15.7791	14.5153	14.7476	14.3708	15.4042	15.3659	15.4815
Epha4|Q03137|sp|1|986	10.7435	13.3679	12.751	13.0834	12.0109	13.4166	13.0875	13.3355	12.9686
Atp5f1a|Q03265|sp|1|553	17.4847	18.5403	17.9652	17.9624	18.8792	18.5043	17.6196	17.3587	17.9557
Scg2|Q03517|sp|1|617	19.3264	19.762	19.5264	18.453	20.6497	19.7121	18.8993	18.3544	19.5332
Pfdn6|Q03958|sp|1|127	17.3514	17.9655	18.1083	19.8386	20.4804	20.6609	18.8727	18.7447	19.0778
Ckb|Q04447|sp|1|381	17.3887	17.5784	18.1436	19.254	19.8832	19.4848	18.4415	18.3215	18.6434
Cdk16|Q04735|sp|1|496	13.6546	13.3539	13.0257	12.0733	12.6318	12.2471	13.9029	13.742	14.0327
Yes1|Q04736|sp|1|541	14.4673	15.2112	13.7886	13.2361	14.0458	14.033	13.2774	13.0006	13.529
Top1|Q04750|sp|1|767	11.8353	12.1706	11.5751	13.105	12.7417	12.4356	12.463	12.491	12.4135
Rcn1|Q05186|sp|1|325	14.5225	15.0754	14.7768	13.5673	13.423	14.2062	14.039	14.0821	14.0046
Fabp5|Q05816|sp|1|135	15.6506	13.1676	13.6141	17.0092	18.3651	17.1183	16.9487	16.6325	17.1394
Numb|Q9QZS3|sp|1|653	13.8311	12.8988	13.1191	14.2082	11.6894	13.5291	12.8781	13.5325	12.0686
Eif5b|Q05D44|sp|1|1216	8.78239	12.0073	11.3697	12.5118	12.9628	11.1359	10.02	9.79195	10.5159
Fam89b|Q9QUI1|sp|1|189	5.53551	2.78412	0.179728	14.434	13.2984	12.8397	5.84133	5.9129	5.31138
Cab39|Q06138|sp|1|341	13.2749	13.7683	13.7692	13.7064	13.6083	14.0765	14.0026	14.0422	13.9956
Atp5me|Q06185|sp|1|71	17.6781	19.5787	18.2605	18.0343	19.8692	19.573	18.5815	18.0679	19.2075
Clu|Q06890|sp|1|448	12.7635	12.4981	13.2851	13.39	12.7655	14.06	13.1466	13.3917	12.9035
Igf2r|Q07113|sp|1|2483	9.37008	11.318	10.9058	12.1748	10.5255	12.0555	12.1906	12.5879	11.8638
Serpine2|Q07235|sp|1|397	10.5139	10.0699	9.89631	9.51562	12.288	12.3095	12.1483	11.5216	12.7925
Tgm3|Q08189|sp|1|693	17.9455	18.714	19.0065	7.84517	8.15232	7.98484	8.13791	8.07936	8.29534
Calb2|Q08331|sp|1|271	15.9839	14.7441	16.6558	11.8877	11.5568	13.0974	14.2043	14.4712	13.9458
Fam184b|Q0KK56|sp|2|942	12.1361	10.3925	12.4716	14.2021	12.9268	12.5171	13.4733	13.8827	13.0488
Trio|Q0KL02|sp|1|3102	12.5272	11.8594	12.3483	13.066	13.391	12.4497	12.637	12.56	12.7171
Sobp|Q0P5V2|sp|1|864	13.083	13.5845	11.9516	15.3437	12.4629	15.0326	14.6466	15.2855	13.8127
Dact3|Q0PHV7|sp|1|610	9.77819	10.0376	10.1245	11.6576	7.50981	7.95818	10.852	11.7994	9.82278
Krt80|Q0VBK2|sp|1|452	12.4892	12.3604	13.5399	13.7842	10.1902	12.3297	12.2513	13.2181	11.2408
Vgf|Q0VGU4|sp|1|617	19.0034	19.491	18.939	19.3354	20.7725	19.234	18.3522	17.9307	18.8331
Npepps|Q11011|sp|1|920	13.6725	14.3463	13.7354	13.735	14.8078	14.2164	13.9749	13.6692	14.3276
Phactr1|Q2M3X8|sp|1|580	12.65	12.3742	12.4159	13.8293	13.1852	11.278	12.7142	12.7826	12.6391
Lrfn1|Q2WF71|sp|1|766	12.9817	13.3503	12.9678	8.81898	11.6907	8.53149	10.8588	10.0625	11.7788
Slc39a7|Q31125|sp|1|476	12.7656	17.1493	14.6915	14.2118	12.0458	10.8487	11.4684	11.726	11.3626
Osbp|Q3B7Z2|sp|1|805	11.5251	11.3336	10.9581	11.9007	11.176	11.668	11.9445	12.1022	11.7156
Hddc2|Q3SXD3|sp|1|199	13.1999	12.9601	12.5626	11.125	10.4013	10.212	13.0671	13.1951	12.8726
Hs1bp3|Q3TC93|sp|1|395	9.9793	10.1153	11.6239	12.3488	11.3436	10.9326	11.2338	11.5395	11.0373
Cul4a|Q3TCH7|sp|1|759	10.9087	13.282	12.6346	9.6849	7.68511	9.70322	11.3793	11.8579	10.973
Abraxas2|Q3TCJ1|sp|1|415	11.9379	11.3783	11.2782	13.7339	13.331	13.7019	13.3363	13.4365	13.1644
Plbd2|Q3TCN2|sp|1|594	10.7921	9.63777	11.8301	17.4008	15.6118	16.6784	13.0717	13.662	12.4896
Ppp1r21|Q3TDD9|sp|1|780	13.289	13.9624	12.9411	13.2148	14.0737	13.1756	12.7094	12.4117	13.0217
Rogdi|Q3TDK6|sp|1|287	11.4633	13.039	11.6264	12.4764	12.5304	12.0997	12.0123	11.8846	12.1746
Trim3|Q9R1R2|sp|1|744	13.5522	12.7724	12.5413	12.9395	12.5803	11.3078	13.3445	13.3593	13.2559
2410002F23Rik|Q3TE80|tr|1|284	11.7849	10.9274	11.4029	12.1315	10.9546	11.5002	11.1562	11.4749	10.7625
Hp1bp3|Q3TEA8|sp|1|554	14.6376	15.2693	14.4078	14.3072	14.5117	14.9694	14.1762	14.0908	14.2473
Iqsec3|Q3TES0|sp|1|1195	13.6119	13.8193	14.8374	13.0034	10.4799	14.5555	14.6456	15.4422	13.8183
Fam107b|Q3TGF2|sp|1|131	10.1403	7.58031	14.6067	10.8433	10.6762	11.6973	13.7475	14.297	13.4994
Myl12b|Q3THE2|sp|1|172	18.1716	16.6405	15.6394	15.4959	15.8823	16.6111	17.0086	16.8917	16.9151
Gmps|Q3THK7|sp|1|693	11.5474	10.369	10.4787	13.7744	13.6155	13.3414	11.7025	11.7376	11.575
Mat2a|Q3THS6|sp|1|395	9.85614	10.8907	10.2309	10.575	13.8165	13.8842	12.8613	12.0954	13.7454
Ric8a|Q3TIR3|sp|1|530	12.2464	11.1279	12.7193	12.7659	12.4208	12.179	12.5913	12.7664	12.4379
Atp6ap1|Q9R1Q9|sp|1|463	13.0183	11.6092	13.639	12.2695	13.2773	13.3057	13.0395	12.9541	13.1851
Krt26|Q3TRJ4|sp|2|462	15.1207	12.0849	11.9987	14.1648	12.7565	13.2968	13.9265	14.2665	13.2753
Extl2|Q9ES89|sp|1|330	9.57062	9.44756	8.47333	4.1382	11.4558	9.24272	11.7502	9.96516	13.6674
Krt2|Q3TTY5|sp|1|707	20.4608	20.4414	19.9541	20.1908	18.5968	19.9863	19.7316	20.1121	19.2503
Psmd1|Q3TXS7|sp|1|953	11.6103	12.4141	12.2668	13.3325	14.2975	13.319	12.0705	11.8029	12.4352
Inip|Q3TXT3|sp|3|104	10.0091	9.9624	12.2467	15.4467	14.4045	12.9932	10.3528	10.677	10.1966
Trappc9|Q3U0M1|sp|1|1148	10.8759	11.8362	10.6361	9.797	10.0806	7.45305	12.1335	11.88	12.4254
Prxl2a|Q9CYH2|sp|1|218	10.5814	11.2888	9.90113	12.601	11.1924	12.2402	13.1112	13.3747	12.7498
Cables1|Q9ESJ1|sp|1|568	10.7792	10.2787	12.5315	11.4344	8.37085	10.9683	11.3104	12.2497	10.3843
Ddb1|Q3U1J4|sp|1|1140	12.8264	12.5077	11.917	12.2307	12.5983	12.9118	12.8853	12.7786	12.9235
Vps9d1|Q8C190|sp|1|649	12.9107	11.6613	9.51038	12.6693	11.8424	12.4097	12.1546	12.2248	11.7818
NA|Q8VCE4|sp|1|163	13.1353	14.0539	14.7542	12.1734	11.2347	12.1774	13.1812	13.4723	12.9847
Aldh9a1|Q9JLJ2|sp|1|494	11.934	12.4282	12.4635	11.4407	12.6053	12.0507	12.2504	11.9688	12.615
Sfxn3|Q91V61|sp|1|321	12.562	12.7128	12.5748	11.2679	11.916	12.0544	11.682	11.5338	11.8466
Ddx17|Q501J6|sp|1|650	13.6089	13.3502	13.5985	13.5088	13.0969	13.453	13.2433	13.3669	13.1007
Atxn7l3b|Q3UD01|sp|1|97	11.1164	12.7764	12.5524	11.01	10.7388	9.56603	11.792	11.784	11.9369
Ttll12|Q3UDE2|sp|1|639	12.4676	13.6752	13.5768	12.3535	13.566	12.9408	13.077	12.7708	13.5196
Ptk2b|Q9QVP9|sp|1|1009	14.3854	14.0577	14.8488	14.2391	13.3271	14.1293	13.2491	13.5384	12.9572
Trafd1|Q3UDK1|sp|1|580	12.4948	12.7993	13.4493	12.2792	12.8627	12.2684	12.068	11.9553	12.2809
Puf60|Q3UEB3|sp|1|564	12.7283	12.8188	12.4372	11.1719	12.5471	10.6076	13.0368	12.6251	13.4917
Bag6|Q9Z1R2|sp|1|1154	15.4866	13.2399	16.0767	16.2212	15.5464	15.8147	15.965	16.32	15.6145
Carmil3|Q3UFQ8|sp|1|1375	8.08873	7.99617	8.38802	17.1052	14.4315	15.1797	9.26164	9.91415	8.5527
Dazap1|Q9JII5|sp|1|406	9.37628	9.5508	11.0202	11.7663	11.1326	9.76024	10.9414	11.122	10.8947
Eif3j1:Eif3j2|Q3UGC7:Q66JS6|sp:sp|2:1|261:263	14.0536	13.4128	12.9721	13.3882	12.8376	13.8067	13.4665	13.6022	13.2128
Hdhd2|Q3UGR5|sp|1|259	14.0177	14.916	12.5473	14.0524	12.5911	14.657	14.2825	14.5347	13.856
Mcrip1|Q3UGS4|sp|1|97	13.2894	14.6878	15.5773	13.659	15.4234	13.8484	14.3431	13.9392	15.0047
Arfgef3|Q3UGY8|sp|1|2170	11.1019	12.1412	11.2763	10.7821	10.5924	10.0096	11.2233	11.1813	11.2922
Myh10|Q61879|sp|1|1976	15.7229	16.2358	15.67	15.4116	15.8475	15.767	15.423	15.2837	15.5749
Dip2b|Q3UH60|sp|1|1574	10.662	12.4288	12.467	12.3229	11.2199	11.1498	10.9635	11.2032	10.8521
Brd4|Q9ESU6|sp|1|1400	15.0823	12.5261	11.7722	17.1126	15.2126	16.9279	16.7439	17.1965	15.9392
Nt5dc3|Q3UHB1|sp|1|546	13.4725	12.7232	13.1723	7.46488	12.5162	9.5459	14.0169	12.801	15.376
Ccdc177|Q3UHB8|sp|1|706	10.08	11.9279	11.4989	12.0909	10.7975	12.3013	11.9836	12.2997	11.7374
Adgrb1|Q3UHD1|sp|1|1582	11.7421	13.3045	13.4856	12.8806	11.4563	11.9789	12.0175	12.3633	11.7761
Mtus2|Q3UHD3|sp|1|1353	12.4665	12.9699	12.7878	12.6109	10.845	12.3616	13.0539	13.4963	12.5728
Snx27|Q3UHD6|sp|1|539	12.1179	12.1944	12.4402	12.3258	13.133	12.7929	12.4282	12.2503	12.6572
Agap2|Q3UHD9|sp|1|1186	12.5637	12.7172	12.4044	14.7104	14.5283	14.1742	13.108	13.1129	13.0932
Aak1|Q3UHJ0|sp|1|959	13.5455	12.5022	13.0845	13.5586	12.859	13.3797	12.2293	12.4482	11.9399
Tenm4|Q3UHK6|sp|1|2771	12.0189	11.2926	10.6041	7.01555	11.6129	11.5569	10.7783	9.70893	11.8482
Pdap1|Q3UHX2|sp|1|181	14.5318	14.5255	15.0766	16.258	15.4707	15.8327	14.3358	14.5623	14.1258
Babam1|Q3UI43|sp|1|333	11.0483	11.2028	11.2256	10.6873	11.516	10.6432	11.9576	11.738	12.2266
Arhgap17|Q3UIA2|sp|1|846	13.7174	12.5455	13.3226	11.8369	11.3329	11.683	13.0676	13.2491	12.8271
Smarcc2|Q6PDG5|sp|1|1213	14.3901	14.5929	14.9165	13.5005	13.1878	13.5694	13.5272	13.6332	13.4497
Sf3b2|Q3UJB0|tr|1|878	17.2262	13.9643	17.5157	17.9071	17.1901	18.4725	16.2294	16.6859	15.7283
Mrpl9|Q99N94|sp|1|265	9.28421	9.27934	9.11546	11.3554	10.8183	12.168	12.3301	12.4947	12.1179
Gpd1l|Q3ULJ0|sp|1|351	13.8105	12.8807	12.5755	14.1044	14.7818	14.4469	14.1249	13.9431	14.2255
Ppp1r7|Q3UM45|sp|1|361	15.4595	17.3167	17.0074	14.3633	12.5034	13.8025	14.9287	15.3704	14.5559
Hgs|Q99LI8|sp|1|775	13.9339	12.8895	13.2539	14.0092	13.9847	13.9197	14.0923	14.1224	14.001
Serbp1|Q9CY58|sp|1|407	12.5235	13.4458	14.1061	13.7191	13.64	13.2144	10.9362	10.9767	11.0305
Mcu|Q3UMR5|sp|1|350	14.6752	14.3219	12.5695	13.2096	12.3215	13.121	13.271	13.3877	12.9541
Ppp1r12c|Q3UMT1|sp|1|782	12.2606	12.0092	11.7218	10.8447	10.5784	10.8457	12.1095	12.1617	12.0026
Hdgfl2|Q3UMU9|sp|1|669	9.79286	10.7321	11.6061	11.5174	11.033	10.8531	11.5912	11.7461	11.575
Gprin1|Q3UNH4|sp|1|932	15.6885	14.8096	15.7787	17.1855	16.0677	16.7869	16.0799	16.425	15.6946
Sec31a|Q3UPL0|sp|1|1230	13.3239	13.4701	12.914	14.4061	15.0583	14.65	13.9272	13.728	14.1188
Gm1673|Q3UR78|sp|2|90	13.2761	13.2013	13.0766	13.9403	14.1962	14.1823	13.8223	13.7568	13.8784
Gdap1l1|Q8VE33|sp|1|370	14.1751	14.9992	14.7119	11.8867	14.3965	12.161	14.3517	13.6789	15.1711
Fchsd2|Q3USJ8|sp|1|740	11.0037	10.5275	11.2813	11.1843	11.7076	10.6692	12.5932	12.4848	12.7481
Them4|Q3UUI3|sp|1|230	12.6278	13.1862	13.2547	11.4776	11.5554	10.7933	11.8368	11.7908	11.95
Pgap1|Q3UUQ7|sp|1|922	11.0531	10.7872	10.3135	11.7402	12.3742	10.9696	11.7477	11.5183	11.9557
Krt76|Q3UV17|sp|1|594	20.4204	14.2717	19.437	19.9721	18.8659	19.0606	18.3992	19.0128	17.6246
Vps51|Q3UVL4|sp|1|782	10.9327	12.8066	12.5308	12.3072	11.9049	11.8733	12.9554	13.0196	13.0214
Ppm1h|Q3UYC0|sp|1|513	12.2008	13.0103	11.7213	11.3307	12.9997	12.6049	12.2339	11.7585	12.7275
Svip|Q3UZP4|sp|3|77	16.1813	13.5386	16.2948	15.7887	14.6105	16.1597	16.1373	16.6532	15.5529
Ttc9|Q3V038|sp|1|219	17.6537	18.566	16.9336	13.2329	13.7883	12.4265	14.9146	14.6244	15.1925
Mthfd1l|Q3V3R1|sp|1|977	9.67308	11.3479	11.2278	10.4448	12.1271	11.4403	11.4018	10.9855	12.0056
Krt35|Q497I4|sp|1|455	12.5084	14.4597	15.3989	13.9094	11.5706	12.5985	13.1942	13.8131	12.7406
Shank3|Q4ACU6|sp|1|1730	13.3148	13.395	13.3873	14.3878	13.6817	13.5632	13.7575	13.9091	13.5963
Zfyve19|Q9DAZ9|sp|1|389	11.5117	11.831	12.3466	11.4596	10.6525	9.93232	11.2964	11.4794	11.1717
Oxr1|Q4KMM3|sp|1|866	11.9612	12.6576	13.1587	12.2267	12.1384	10.9999	11.8892	11.8927	11.9999
Srsf4|Q8VE97|sp|2|489	12.5264	12.6048	12.4691	12.2992	13.5755	12.3313	10.7724	10.4276	11.1649
Ddx46|Q569Z5|sp|1|1032	9.41118	11.0832	10.9371	10.5298	11.795	11.8877	12.2964	12.0035	12.752
Thrap3|Q569Z6|sp|1|951	11.5406	12.9499	14.4047	12.1486	12.2097	12.1374	11.4495	11.5241	11.6108
Scn2b|Q56A07|sp|1|215	13.1233	15.1493	10.8174	11.9811	13.6563	12.845	12.4843	11.7864	13.0771
Gpkow|Q56A08|sp|1|488	11.0933	11.5783	12.6953	12.583	12.2777	11.9997	11.569	11.6974	11.565
Spag9|Q58A65|sp|1|1321	13.7539	14.5212	14.3769	14.4044	13.8138	13.8595	13.2634	13.3849	13.1812
Ndufaf2|Q59J78|sp|1|168	12.7129	14.2853	14.5668	13.4583	13.0255	12.2313	12.1436	12.2208	12.2249
Stxbp5l|Q5DQR4|sp|1|1185	11.1908	12.1492	10.7727	12.0458	12.1623	12.4256	11.6524	11.5438	11.7361
Slc4a10|Q5DTL9|sp|1|1118	13.2467	13.5134	13.8896	9.37811	13.0715	7.11553	13.2156	12.171	14.4979
Git1|Q68FF6|sp|1|770	13.1329	13.1393	14.4295	13.1873	12.367	12.941	12.9708	13.262	12.75
Slc38a10|Q5I012|sp|1|1090	14.1825	14.6148	15.5888	12.3391	13.5099	13.1325	12.265	12.0513	12.6261
Ppp1r13l|Q5I1X5|sp|1|824	10.7911	10.0028	11.094	12.3642	10.2525	11.3212	10.4892	11.0779	9.8472
Acsl6|Q91WC3|sp|1|697	12.8481	13.0392	13.0428	11.3732	12.5408	11.5711	12.0725	11.7721	12.4341
Cnrip1|Q5M8N0|sp|1|164	14.2512	14.769	14.6951	14.7257	15.644	15.1511	14.5404	14.309	14.8413
Exoc1|Q8R3S6|sp|1|894	10.2051	12.1353	11.484	11.6338	11.1858	9.38425	10.072	10.0485	10.2282
Pde2a|Q922S4|sp|1|939	11.2255	12.0662	11.3687	10.7146	11.8754	12.0229	11.8705	11.5695	12.2168
Diras2|Q5PR73|sp|1|199	13.2461	14.2151	12.9028	13.1385	12.895	13.5904	13.7204	13.7139	13.692
Brsk1|Q5RJI5|sp|1|778	13.661	12.0305	13.3616	13.3034	12.4669	12.7686	13.0943	13.3858	12.7396
Mrpl43|Q99N89|sp|1|183	13.4508	13.8558	13.0103	12.265	10.7696	12.9616	13.2947	13.6614	12.8259
Ccdc88a|Q5SNZ0|sp|1|1873	10.662	10.3153	10.771	12.8834	12.0659	12.5226	13.3766	13.6086	13.1223
Cyfip2|Q5SQX6|sp|1|1253	13.0406	13.0378	12.0737	12.2317	14.3505	12.4068	12.6815	12.066	13.3061
Bod1|Q5SQY2|sp|3|173	14.1552	12.9526	14.5289	14.454	15.072	15.182	13.7134	13.6877	13.7709
Tom1l2|Q5SRX1|sp|1|507	14.573	14.1517	15.6	13.748	13.7301	13.5863	14.2102	14.3048	14.1928
Flot2|Q60634|sp|1|428	14.4213	14.7541	15.7675	15.3738	16.4175	16.1084	14.8935	14.7138	15.2109
Abr|Q5SSL4|sp|1|859	12.5868	13.3809	12.5145	12.5542	13.0748	12.9796	12.4186	12.2392	12.614
Arhgap44|Q5SSM3|sp|1|814	12.041	12.689	13.3696	13.0259	12.1221	11.8613	11.372	11.6052	11.2283
Ewsr1|Q61545|sp|1|655	17.1814	17.5547	16.5699	12.6112	13.9639	13.3264	12.3022	11.9087	12.6958
Grb10|Q60760|sp|1|621	10.5814	10.3202	7.63006	10.016	10.4112	7.82207	11.1478	10.7769	11.3394
Synrg|Q5SV85|sp|1|1306	11.3371	12.7795	13.2524	12.8991	13.5407	14.0421	11.5178	11.4221	11.7822
Acaca|Q5SWU9|sp|1|2345	10.1702	10.5519	10.3146	11.6314	11.7425	11.2487	11.6458	11.5839	11.7328
Cltc|Q68FD5|sp|1|1675	15.0712	15.0381	15.3523	15.0314	15.9399	15.5109	15.7028	15.5035	15.953
Rabl6|Q5U3K5|sp|1|725	14.6907	11.2549	12.9925	15.1351	14.4733	13.7649	13.0786	13.3219	12.6685
Dnajc11|Q5U458|sp|1|559	11.4414	11.1882	10.2236	10.3653	12.5169	4.41739	12.1317	11.2556	13.0925
Gprasp1|Q5U4C1|sp|1|1347	16.4351	14.3599	13.9305	10.9075	12.9528	10.9519	12.5388	11.9791	12.9698
Fam169a|Q5XG69|sp|1|665	10.0383	11.2451	10.6575	10.9752	11.7796	10.9685	10.8648	10.6097	11.2112
Arcn1|Q5XJY5|sp|1|511	12.6856	13.5177	12.8649	13.3622	12.7108	13.4642	12.6194	12.75	12.4818
Ogdh|Q60597|sp|1|1023	13.712	13.5967	13.4664	14.58	14.4958	14.0537	14.2135	14.2058	14.206
Cttn|Q60598|sp|1|546	15.376	15.7616	16.6946	15.1557	15.446	15.7778	15.6225	15.6317	15.7205
Icam5|Q60625|sp|1|917	14.2413	14.3935	14.2136	13.4701	14.529	14.0411	13.9553	13.6869	14.2569
Gm2a|Q60648|sp|1|193	13.1094	13.7343	13.5573	14.8698	14.7486	15.1422	14.1505	14.1801	14.1518
Clpb|Q60649|sp|1|677	11.209	11.3474	10.6722	10.8963	11.2088	11.2335	12.0252	11.9118	12.1059
Hnrnpd|Q60668|sp|1|355	11.9224	13.5071	12.055	11.4506	12.1856	12.3459	11.2552	10.9975	11.553
Ppp5c|Q60676|sp|1|499	11.4937	12.2854	11.4544	12.2852	13.1751	11.9559	12.4637	12.158	12.8147
Psmb6|Q60692|sp|1|238	14.2601	15.2633	14.433	14.8504	14.9107	14.7293	13.9326	13.854	14.0379
Csnk2a1|Q60737|sp|1|391	13.2589	13.0376	13.4361	12.6899	12.3057	12.6848	13.254	13.3821	13.122
Khdrbs1|Q60749|sp|1|443	17.1273	14.9908	17.0065	15.0891	14.5422	14.4578	15.7735	16.0312	15.4752
Ppp1r1b|Q60829|sp|1|194	13.6812	14.0612	15.558	15.0806	17.1708	15.242	13.8307	13.3827	14.5093
Stip1|Q60864|sp|1|543	14.6719	15.5835	15.7931	14.2368	14.3583	14.3379	14.6455	14.6284	14.7603
Caprin1|Q60865|sp|1|707	16.6093	14.5643	16.8075	16.815	15.8959	16.2817	15.2796	15.6542	14.873
Elavl3|Q60900|sp|1|367	13.7597	14.0817	13.4492	13.7349	14.4117	13.886	13.5865	13.3714	13.8056
Eps15l1|Q60902|sp|1|907	13.9634	14.8418	15.4735	14.4593	14.8273	14.1166	14.3696	14.297	14.5867
Vdac1|Q60932|sp|1|296	17.5788	14.2225	13.2013	17.0291	16.5057	16.4653	16.3824	16.4409	15.9444
Kpna1|Q60960|sp|1|538	11.3632	12.3026	12.052	15.175	14.0783	14.6388	13.2537	13.5017	13.0309
Gng7|Q61016|sp|1|68	15.082	14.9954	16.4781	15.676	14.768	15.6134	13.9383	14.2732	13.6742
Asns|Q61024|sp|1|561	14.3011	15.4457	14.8928	13.429	12.536	13.4841	14.048	14.2461	13.8685
Hars1|Q61035|sp|1|509	15.3709	15.1723	15.4365	16.109	16.5366	16.778	15.1985	15.1312	15.276
Ppm1g|Q61074|sp|1|542	12.0584	12.1896	11.8753	13.138	11.398	12.8906	12.4094	12.8375	11.9014
Cdc37|Q61081|sp|1|379	13.3807	13.0536	12.4026	11.1206	11.5637	10.0162	11.2286	11.0243	11.39
Ksr1|Q61097|sp|1|873	12.1224	12.702	12.2949	11.4934	13.3079	13.6956	13.3581	12.9413	13.8327
Astn1|Q61137|sp|1|1302	11.4778	11.492	11.0591	14.6309	13.4927	13.9961	12.5307	12.7765	12.2164
Bcar1|Q61140|sp|1|874	12.347	11.1361	12.7401	13.6784	13.5209	13.073	12.8843	13.0102	12.781
Mapre1|Q61166|sp|1|268	18.5443	18.9457	18.9143	15.303	13.206	14.8023	18.079	18.6087	17.5039
Prdx2|Q61171|sp|1|198	16.3948	15.6504	16.9061	17.7762	18.2948	17.9485	17.0348	16.9899	17.1309
Arg1|Q61176|sp|1|323	12.0974	12.9135	14.7762	14.9297	13.3527	12.3624	14.0625	14.4928	13.8219
Tsg101|Q61187|sp|1|391	15.9862	15.7683	17.1926	15.4725	15.6029	15.2104	16.2015	16.2506	16.2529
Pafah1b3|Q61205|sp|1|232	14.1971	14.9034	13.8704	15.1426	14.5739	15.2702	14.07	14.1552	13.9407
Igbp1|Q61249|sp|1|340	11.2522	12.6932	11.8582	11.6459	11.7488	11.3069	12.1626	12.0619	12.3322
Acan|Q61282|sp|1|2132	16.6437	14.6508	13.6433	8.98453	5.71935	11.2516	12.9053	13.801	11.5923
Lamb2|Q61292|sp|1|1799	13.4738	12.0354	12.8837	6.71442	6.61276	6.70361	10.174	10.2608	10.0251
Ctnna2|Q61301|sp|1|953	12.6736	13.6503	13.2536	12.4841	12.738	12.9143	13.0013	12.9228	13.1367
Bcap31|Q61335|sp|1|245	12.7264	12.535	12.8437	13.5058	13.1031	13.2994	12.9261	13.0448	12.8015
Bad|Q61337|sp|1|204	10.4584	3.22035	3.33397	10.1898	12.1131	9.41608	12.9541	12.4449	12.9405
Bcan|Q61361|sp|1|883	12.5976	11.6271	12.3359	11.2622	10.1757	11.5032	12.4068	12.7533	11.9836
Hadh|Q61425|sp|1|314	13.1195	13.0938	11.7521	12.6937	13.3024	13.4548	11.4573	11.2399	11.582
Pde1a|Q61481|sp|1|545	13.28	14.537	12.7023	13.1703	11.5572	13.0877	13.8064	14.1043	13.4108
Erbb4|Q61527|sp|1|1308	10.6247	11.3199	12.5545	12.8505	12.0635	12.6412	11.4865	11.7646	11.3345
Fscn1|Q61553|sp|1|493	15.5032	16.9759	15.1491	15.4306	17.1094	16.2584	16.1198	15.586	16.6948
Fxr1|Q61584|sp|1|677	13.1211	12.4774	11.7684	12.4018	11.6963	12.3266	12.4556	12.5942	12.1795
Gdi2|Q61598|sp|1|445	15.7396	14.7679	14.4193	16.333	17.7224	17.2705	15.8871	15.5391	16.1665
Pacsin1|Q61644|sp|1|441	14.7441	15.0955	15.7175	14.0216	13.9573	14.404	14.3531	14.4256	14.3501
Ddx19a:Ddx19b|Q61655:Q8R3C7|sp:tr|1:1|478:479	12.1644	11.6272	11.6796	16.1128	13.9112	14.5479	10.1108	10.6327	9.48178
Ddx5|Q61656|sp|1|614	13.6588	14.0239	13.4664	14.5343	14.5841	14.7542	14.3116	14.2697	14.3404
Atrx|Q61687|sp|1|2476	9.00072	10.6771	8.81962	10.7362	10.6977	11.1684	10.9994	10.8999	11.0914
Hsph1|Q61699|sp|1|858	16.116	16.3134	15.4799	16.553	15.5942	15.8607	16.0456	16.2148	15.801
Elavl4|Q61701|sp|1|385	12.421	11.2409	11.3346	12.7187	14.8064	13.6468	12.7227	12.2197	13.202
Mrps31|Q61733|sp|1|384	13.4796	14.4989	13.373	14.0179	14.1025	14.4675	12.1193	12.0383	12.1976
Phgdh|Q61753|sp|1|533	15.0029	15.9284	15.0463	14.9415	15.5556	15.4331	15.8107	15.6079	16.0423
Kif5b|Q61768|sp|1|963	13.518	13.2463	14.0097	13.5662	12.929	13.4226	13.0152	13.2286	12.8136
Kif3b|Q61771|sp|1|747	12.9732	13.5552	13.1458	13.2685	13.1506	12.3969	11.2741	11.2405	11.335
Krt14|Q61781|sp|1|484	19.1799	17.5619	18.2141	20.2372	18.3686	19.2639	20.0715	20.5727	19.4207
Lasp1|Q61792|sp|1|263	18.0499	19.8685	19.4066	16.1975	16.5168	16.5313	16.5303	16.4236	16.7654
Nppc|Q61839|sp|3|126	12.923	11.2777	13.0676	13.6835	11.2295	12.3836	12.5108	13.228	11.7107
Npm1|Q61937|sp|1|292	15.8972	17.6414	17.0504	15.1482	15.0828	14.9445	14.799	14.7635	14.9394
Pea15|Q62048|sp|1|130	17.8284	16.8539	18.5193	17.2346	18.7849	16.9608	16.8591	16.5511	17.2791
Map3k7|Q62073|sp|1|579	10.9093	12.8147	11.5927	14.7314	12.7608	13.1093	12.9778	13.3448	12.6256
Ppp1r14b|Q62084|sp|1|147	15.4852	15.7401	15.0957	15.8941	17.9788	17.5212	17.1396	16.6132	17.6976
Srsf2|Q62093|sp|1|221	12.6298	13.664	13.4993	13.3064	14.0039	13.7342	14.2698	14.0892	14.5483
Rhoc|Q62159|sp|1|193	14.7543	13.0147	13.0771	16.3192	15.5531	16.7623	14.4207	14.6509	14.0077
Dag1|Q62165|sp|1|893	13.6909	11.9652	12.8149	13.2985	14.0219	14.5611	13.6595	13.582	13.6639
Ddx3x|Q62167|sp|1|662	11.7884	11.7058	11.9033	13.3604	13.1166	13.5389	12.0834	12.1683	11.9938
Snrpa|Q62189|sp|1|287	14.5526	14.7347	15.3153	14.3099	14.9214	13.9083	14.7721	14.6317	15.0041
Sos1|Q62245|sp|1|1319	11.267	11.5663	11.4384	12.2774	9.98794	12.1958	12.0508	12.6425	11.383
Sptbn1|Q62261|sp|1|2363	15.9905	17.4852	16.5865	15.7308	16.0531	15.5547	16.1161	15.9599	16.3474
Syp|Q62277|sp|1|314	16.7472	16.6201	15.896	15.5067	15.407	16.278	16.1897	16.2007	16.0959
Tgoln1|Q62313|sp|1|353	14.6755	13.2505	14.1273	12.9017	11.6522	11.8411	13.3162	13.6645	12.8788
Trim28|Q62318|sp|1|834	13.4351	14.324	14.5258	14.1178	13.7228	14.368	14.5605	14.6855	14.5073
Tfrc|Q62351|sp|1|763	12.6527	12.3801	11.6968	11.9216	13.4852	12.6793	12.9972	12.5716	13.3985
Snrnp70|Q62376|sp|1|448	12.0952	12.1673	12.9138	11.9857	13.7777	14.013	13.46	13.1194	13.9055
Supt6h|Q62383|sp|1|1726	14.9834	12.7098	13.5783	12.8048	11.6707	11.1369	14.0717	14.3666	13.6283
Dbnl|Q62418|sp|1|436	13.9075	13.2477	13.554	13.8426	13.0856	14.161	13.3571	13.5924	13.053
Sh3gl1|Q62419|sp|1|368	14.6037	14.9011	13.261	14.617	14.9537	14.1424	15.0217	14.8045	15.1593
Ndufa4|Q62425|sp|1|82	15.8434	17.4834	15.7579	14.6433	14.9726	14.9825	15.5702	15.3786	15.7779
Cstb|Q62426|sp|1|98	10.7753	8.99152	5.83281	14.6227	14.7222	13.6632	13.7922	13.5243	13.6824
Ndrg1|Q62433|sp|1|394	13.5222	12.0897	10.9419	12.745	13.5553	13.6273	13.603	13.3545	13.659
Nptx1|Q62443|sp|1|432	12.7129	12.7351	11.9074	11.7183	11.7626	9.83227	12.5102	12.3661	12.6236
Fkbp3|Q62446|sp|1|224	13.6968	13.3325	13.9298	12.4465	11.1143	11.7956	12.8185	13.1838	12.4239
Vat1|Q62465|sp|1|406	15.1575	16.1969	15.6248	15.202	15.3263	15.3403	14.8414	14.7734	14.9576
Zyx|Q62523|sp|1|564	14.8846	12.1882	14.7959	13.2903	11.5076	13.687	14.1654	14.8324	13.3889
Ppp3r1|Q63810|sp|1|170	16.3227	13.9611	15.1936	17.9679	16.5699	17.9011	16.5589	17.0138	15.9402
Mapk3|Q63844|sp|1|380	13.198	13.8549	13.7342	13.0655	13.0775	13.5859	13.3788	13.3871	13.41
Nup62|Q63850|sp|1|526	15.1341	14.8299	14.031	12.7742	11.597	12.3896	12.8547	13.098	12.4817
Map2k2|Q63932|sp|1|401	14.6099	14.0154	15.1577	13.7405	13.5554	14.2664	14.1615	14.309	14.0351
Crk|Q64010|sp|1|304	13.2968	13.8006	13.2904	8.32981	7.29214	9.90922	12.1169	12.4209	11.75
Hepacam|Q640R3|sp|1|418	14.284	14.1983	14.1255	14.8639	14.4922	14.5291	14.023	14.1028	13.9203
Maoa|Q64133|sp|1|526	12.5425	11.7987	11.625	12.3955	12.523	11.2548	12.9404	12.8506	12.9759
Actr3b|Q641P0|sp|1|418	13.8979	14.7324	13.8711	13.1865	13.1468	13.5476	12.7743	12.7404	12.8062
Syn2|Q64332|sp|1|586	13.6763	12.0142	14.4381	15.8613	15.2967	16.4938	14.3219	14.6617	13.9932
Fkbp5|Q64378|sp|1|456	11.88	12.7001	11.9859	11.094	11.3903	11.034	11.8024	11.6721	11.9611
Pnoc|Q64387|sp|2|187	15.0404	13.8489	14.0298	13.8883	13.3559	14.2011	13.5976	13.7667	13.3134
Hspe1|Q64433|sp|1|102	16.6508	17.4866	17.2946	15.7541	15.8776	16.3215	16.082	16.0575	16.1596
Top2b|Q64511|sp|1|1612	11.9375	13.2425	12.7146	12.6413	13.1925	12.6993	13.2186	13.0366	13.4935
Tpp2|Q64514|sp|1|1262	13.677	13.494	12.6285	13.5528	14.629	14.3804	13.7217	13.4154	13.9764
Sdc3|Q64519|sp|1|442	12.2215	12.8529	12.9329	12.9602	13.0479	13.236	12.5314	12.5229	12.5996
Guk1|Q64520|sp|1|198	12.3748	13.5836	12.201	10.9818	10.8222	9.01174	12.0721	11.9382	12.2277
Gpd2|Q64521|sp|1|727	13.8173	14.2234	13.7362	12.5773	12.3998	12.5179	12.7155	12.7266	12.6955
Srm|Q64674|sp|1|302	11.8847	12.8424	10.8414	14.3777	15.5186	15.2012	14.5467	14.1449	14.9102
Vcl|Q64727|sp|1|1066	13.2337	13.9132	13.5367	14.0613	12.3886	13.6504	13.5685	13.9663	13.1385
Gart|Q64737|sp|1|1010	12.8468	11.8261	11.1635	12.7758	13.968	11.9109	12.678	12.2872	12.992
Bcl9l|Q67FY2|sp|1|1494	12.2769	13.18	12.9397	14.1362	14.5337	13.7545	12.4142	12.2749	12.6348
Sptbn2|Q68FG2|tr|1|2388	14.8009	15.629	15.7977	14.2983	14.2892	14.1085	14.5201	14.5231	14.6038
Brsk2|Q69Z98|sp|1|735	13.7665	13.9812	13.8207	13.5001	12.832	13.0047	13.526	13.6707	13.3679
Cnnm4|Q69ZF7|sp|1|771	10.6607	12.7123	12.3773	9.8027	10.7513	9.68418	10.7276	10.4437	11.2024
Nlgn2|Q69ZK9|sp|1|836	10.3335	9.32825	9.09659	11.3136	11.2273	10.319	11.0159	10.9856	10.954
Ehbp1|Q69ZW3|sp|1|1231	13.3604	13.6703	12.759	11.742	13.2119	12.3086	13.3942	12.9686	13.8272
Morc2a|Q69ZX6|sp|1|1030	12.617	10.9594	12.854	12.4004	10.2186	11.6147	12.3829	13.0563	11.6365
Swap70|Q6A028|sp|1|585	10.3849	10.9478	11.0503	12.0904	11.2735	12.8752	11.4665	11.7195	11.2242
Armcx2|Q6A058|sp|2|784	9.22603	10.4232	11.0788	8.11761	12.1435	11.8992	12.0651	11.1976	13.1908
Cdc5l|Q6A068|sp|1|802	8.4488	10.456	10.9278	13.1039	12.4346	13.2682	14.1871	14.3953	14.158
Larp4b|Q6A0A2|sp|1|741	14.7261	13.8866	14.8942	13.921	14.5876	14.2273	14.2047	14.1103	14.327
FAM120A|Q6A0A9|sp|1|1112	11.0858	11.6812	10.3511	11.7641	11.3226	11.8122	11.8674	11.8966	11.7681
Slc25a23|Q6GQS1|sp|1|467	11.2346	10.1268	9.68844	14.1563	14.7517	14.9777	11.5532	11.4046	11.5842
Nomo1|Q6GQT9|sp|1|1214	12.2637	12.143	11.705	12.1724	12.0443	12.2462	11.8221	11.8305	11.7631
Nckap5l|Q6GQX2|sp|1|1323	10.6559	9.79828	13.6196	8.877	2.8	9.93432	10.4323	12.3344	8.48717
Krt42|Q6IFX2|sp|1|452	14.9512	13.7614	14.8591	17.1955	14.0928	15.6706	16.3814	17.2136	15.4291
Krt77|Q6IFZ6|sp|1|572	14.1735	12.069	12.7805	14.0748	12.0817	14.6391	14.8616	15.4646	14.0426
Krt74|Q6IFZ9|sp|3|495	19.2591	19.001	18.1479	17.9356	15.8157	16.9508	17.8566	18.3204	17.2341
Gpsm1|Q6IR34|sp|1|673	12.6309	12.7814	12.5968	12.6905	12.728	12.4733	12.8939	12.8624	12.929
Tpm4|Q6IRU2|sp|1|248	14.208	13.8109	14.857	14.3627	15.635	15.0857	14.6242	14.3881	14.9472
Cltb|Q6IRU5|sp|1|229	18.114	17.8815	18.4096	17.0641	16.5311	17.2949	16.9189	17.1046	16.7286
Exoc3|Q6KAR6|sp|1|755	12.9329	15.3906	14.437	12.902	10.6332	11.9205	12.4958	12.9838	12.0685
Fbxo41|Q6NS60|sp|1|873	15.4071	15.7724	14.722	13.7075	15.0333	14.1377	11.0456	10.643	11.4457
Rragb:Rraga|Q6NTA4:Q80X95|sp:sp|1:1|374:313	11.2079	12.319	10.7463	11.9909	12.0776	11.2495	11.6839	11.5235	11.8337
U2surp|Q6NV83|sp|1|1029	12.8885	12.4807	12.2311	14.0468	13.2013	13.5391	12.6561	12.8433	12.3882
Krt73|Q6NXH9|sp|1|539	19.0052	15.9387	16.6973	18.9027	17.8698	16.9736	18.5886	18.8413	18.119
Snx1|Q9WV80|sp|1|522	9.70418	10.3818	9.80384	12.2605	13.8253	11.6762	13.2703	12.7929	13.8343
Eif4g1|Q6NZJ6|sp|1|1600	15.1313	15.4261	15.8266	14.8257	14.4288	14.3229	14.4354	14.5448	14.3739
Soga3|Q6NZL0|sp|1|945	14.2716	15.2751	15.6568	13.3654	13.903	13.1717	13.4751	13.347	13.7436
Hdac4|Q6NZM9|sp|1|1076	11.3652	10.1323	11.7647	13.1413	11.534	12.2927	10.039	10.5396	9.50614
Sri|Q6P069|sp|1|198	13.6234	13.8291	14.24	14.4112	13.4289	14.8177	12.8941	13.1966	12.5946
Ppp2r2a|Q6P1F6|sp|1|447	14.3895	13.8769	13.7542	13.9392	14.21	14.2269	14.2368	14.1707	14.2559
Golm2|Q6P2L7|sp|1|435	14.0071	15.7361	12.2747	15.1396	13.6059	14.1765	15.1581	15.2902	14.8605
Snrnp200|Q6P4T2|sp|1|2136	13.0057	13.5727	13.0032	11.3049	11.7727	11.6242	11.9117	11.7621	12.0802
Smug1|Q6P5C5|sp|1|279	10.2872	11.1837	10.7267	11.6956	11.0675	10.9065	12.2892	12.3896	12.2175
Uggt1|Q6P5E4|sp|1|1551	11.4058	11.178	10.6901	13.5878	13.8528	13.3993	12.9293	12.8203	12.995
Ttyh3|Q6P5F7|sp|1|524	13.9285	12.8345	13.0592	7.7834	13.2823	12.6203	11.2707	10.0367	12.576
Xpo1|Q6P5F9|sp|1|1071	12.7666	15.1162	14.2111	9.87722	10.486	8.53111	13.1766	12.8933	13.6378
Nes|Q6P5H2|sp|1|1864	14.9051	15.1969	15.6197	14.7707	15.2867	14.3328	14.8984	14.771	15.1114
Nwd2|Q6P5U7|sp|1|1742	2.94382	7.25952	7.24552	12.4005	10.0319	10.6561	10.1594	10.6982	9.92137
Pcnp|Q6P8I4|sp|1|178	11.7975	14.4635	14.5152	12.9806	12.2347	11.7626	11.9063	12.0479	11.9865
Snx6|Q6P8X1|sp|1|406	13.9419	15.7713	14.7306	13.1572	13.1987	13.2897	13.198	13.1183	13.3543
Caskin1|Q6P9K8|sp|1|1431	15.5044	14.7924	16.2089	15.2068	14.1583	14.9331	15.0746	15.4355	14.7232
Nrxn3|Q6P9K9|sp|1|1571	11.6387	10.2488	9.47833	9.22319	12.1028	11.3783	12.9477	12.2301	13.5699
Trak2|Q6P9N8|tr|1|913	11.4079	9.26437	14.0035	10.8546	11.0116	10.8159	11.9434	12.2187	11.8561
Fkbp15|Q6P9Q6|sp|1|1216	15.5328	16.3649	13.5762	13.5231	12.6423	13.0723	12.1882	12.2161	11.988
Oxsr1|Q6P9R2|sp|1|527	10.6254	10.334	10.3085	11.5106	13.1162	10.2446	11.5816	11.1047	12.1167
Mtss2|Q6P9S0|sp|1|715	12.8182	11.4722	11.5932	12.5016	11.9248	11.2874	9.88619	10.0006	9.66099
Atl2|Q6PA06|sp|1|583	10.1438	11.0638	11.2148	6.73944	11.555	12.6235	11.6665	10.6449	12.8827
Bcr|Q6PAJ1|sp|1|1270	11.7899	12.8683	12.2244	12.9527	12.4267	12.6412	13.3787	13.459	13.325
Prmt8|Q6PAK3|sp|1|394	12.0559	12.2422	12.8371	11.0828	11.6906	11.9021	10.6556	10.5674	10.8175
Txlna|Q6PAM1|sp|1|554	12.9016	10.5425	10.7	10.9006	10.3514	8.57179	7.66655	7.73328	7.42334
Prr18|Q6PAN7|sp|1|307	15.2206	14.0566	12.84	6.13947	9.75761	7.33114	5.75877	4.77641	6.67599
Gapvd1|Q6PAR5|sp|1|1458	12.1853	13.2453	13.0226	11.6243	12.4937	12.5237	14.0161	13.8057	14.3218
Ptpn23|Q6PB44|sp|1|1692	13.388	14.7282	14.8873	12.7207	13.002	13.3614	12.749	12.7073	12.9195
Lrpprc|Q6PB66|sp|1|1392	12.7187	13.5791	12.949	11.2073	12.224	12.2013	12.6938	12.4223	13.0166
Galnt2|Q6PB93|sp|1|570	10.7258	11.6451	10.4802	10.6417	10.9403	10.997	11.5789	11.4352	11.7184
Cds2|Q99L43|sp|1|444	14.0983	14.3	13.1967	10.9463	12.9437	11.0563	10.8881	10.2921	11.4959
Ttbk1|Q6PCN3|sp|1|1308	12.5891	11.6772	12.1812	12.9441	12.1716	13.281	12.1417	12.3956	11.8116
Mff|Q6PCP5|sp|1|291	11.9328	13.1685	12.6551	12.4536	11.8696	11.889	11.2153	11.3085	11.1738
Dync1li2|Q6PDL0|sp|1|492	16.0793	14.7815	14.0338	16.6001	15.1911	16.3178	16.1044	16.4197	15.567
Msl1|Q6PDM1|sp|1|616	10.147	7.85258	9.85337	11.7552	9.48879	9.83549	11.6146	12.2726	10.8514
Sarm1|Q6PDS3|sp|1|724	12.8597	13.4564	12.4594	12.641	11.7518	12.9508	13.296	13.476	13.0493
Ccdc85b|Q6PDY0|sp|1|202	14.628	15.2987	13.0751	14.2134	14.0845	14.1349	12.7931	12.6756	12.7928
Snrnp40|Q6PE01|sp|1|358	14.5079	15.9456	16.827	10.0497	14.8814	13.6835	12.6772	11.6049	14.0807
Mapre3|Q6PER3|sp|1|281	17.519	18.1968	18.4214	15.0548	14.6756	14.893	16.6549	16.7609	16.6115
Wipf2|Q6PEV3|sp|1|440	16.3466	16.2957	17.6887	16.3774	16.9348	16.7948	15.4813	15.4431	15.6386
Dhx29|Q6PGC1|sp|1|1365	11.1024	10.7996	10.3838	14.4633	13.4927	13.9555	9.00735	9.2163	8.70878
Exoc8|Q6PGF7|sp|1|716	11.841	13.8453	12.8774	12.4039	12.5543	11.8179	12.7544	12.6205	13.0013
Jpt2|Q6PGH2|sp|1|190	14.9831	14.1601	15.6701	12.5817	12.9944	12.3722	13.8286	13.8128	13.91
Erc2|Q6PH08|sp|1|957	13.0424	13.3688	14.2949	13.3022	13.0529	12.8282	12.8323	12.9384	12.8229
Rab35|Q6PHN9|sp|1|201	11.5104	11.3171	8.39357	13.9769	14.3611	14.4714	12.0897	11.8171	12.1284
Pabpc4|Q6PHQ9|tr|1|660	13.5604	14.1626	14.0241	13.5677	13.8536	13.6771	13.8614	13.7794	13.9944
Atp1a2|Q6PIE5|sp|1|1020	17.013	15.834	17.3132	16.8127	17.6465	17.5648	16.9458	16.8577	17.0688
Bnip1|Q6QD59|sp|1|228	8.88678	11.6855	11.4252	12.6421	14.1543	13.9069	12.0177	11.6446	12.6529
Ppp1r9b|Q6R891|sp|1|817	14.0485	15.042	15.2261	14.3967	13.7646	13.9802	13.9715	14.1302	13.8932
Uqcc4|Q6RUT7|sp|1|136	10.9221	12.8659	13.0896	13.155	15.1337	15.215	14.1215	13.6927	14.783
Pcp4l1|Q6W8Q3|sp|1|68	12.8037	9.5602	12.3639	14.86	12.0699	14.2853	15.2261	16.1336	14.1513
Eid2|Q6X7S9|sp|1|236	15.608	11.2631	14.2905	13.4119	10.7314	11.2108	14.624	15.4537	13.5796
Sbf1|Q6ZPE2|sp|1|1867	12.7216	12.4238	12.3285	14.1427	13.2682	12.9634	12.1808	12.3577	11.9539
Ube2o|Q6ZPJ3|sp|1|1288	14.8155	15.3526	15.6797	16.0274	15.7014	16.6672	15.0984	15.2307	15.0142
Kifbp|Q6ZPU9|sp|1|617	14.5588	13.9411	14.9426	12.9109	12.3797	12.6482	13.3547	13.552	13.1641
Cand1|Q6ZQ38|sp|1|1230	13.1583	13.2805	12.7077	12.9369	13.9095	13.6992	13.9009	13.6375	14.1583
Larp1|Q6ZQ58|sp|1|1072	15.9516	13.5643	14.5225	15.0772	12.6055	14.3992	13.6365	14.3317	12.7201
Mlec|Q6ZQI3|sp|1|291	12.8839	12.3707	12.41	12.9478	14.437	13.3614	14.0029	13.631	14.3878
Lsm8|Q6ZWM4|sp|1|96	12.9833	11.7682	12.2301	11.6102	12.1559	11.3975	11.7098	11.5912	11.7852
Rps9|Q6ZWN5|sp|1|194	16.1487	14.2652	16.6906	15.2952	16.7583	16.4406	16.6113	16.4377	16.8515
Rpl35|Q6ZWV7|sp|1|123	16.0361	16.0767	16.0514	14.7144	15.2979	15.0804	15.4662	15.3254	15.6265
Eif2s1|Q6ZWX6|sp|1|315	13.2954	14.104	12.2007	12.6229	12.8708	13.0688	14.0651	13.8904	14.1658
Rps27l|Q6ZWY3|sp|1|84	11.4023	12.1286	12.2045	12.7932	13.0174	12.6074	11.3169	11.2527	11.4614
Tmsb10|Q6ZWY8|sp|1|44	14.9696	13.37	14.6393	17.754	16.1234	17.115	16.2631	16.7558	15.6745
Rpl17|Q9CPR4|sp|1|184	15.8123	16.2814	15.7004	13.8579	14.0207	14.6793	15.3088	15.2601	15.3469
Cspg5|Q71M36|sp|1|566	14.4718	15.6848	15.4943	14.6197	13.5243	13.8227	13.9693	14.2093	13.7869
Ppp2r1a|Q76MZ3|sp|1|589	15.3302	17.1504	15.9022	14.5722	15.6888	15.298	15.3508	14.9981	15.7978
Atp5mk|Q78IK2|sp|1|58	13.0565	13.9365	13.2179	12.5809	13.4086	13.8042	13.1649	12.9468	13.4178
Ubfd1|Q78JW9|sp|1|368	12.8859	14.9142	14.1418	12.9248	11.857	11.7812	12.3242	12.5017	12.2359
Snd1|Q78PY7|sp|1|910	13.5	14.0857	14.1139	13.3654	13.6954	13.1619	13.3948	13.2993	13.5595
Camk2n2|Q78WH7|sp|1|79	13.6949	13.5835	14.7816	8.67482	11.6493	10.4169	9.65424	9.01991	10.4651
Scoc|Q78YZ6|sp|1|125	13.5715	11.7296	13.049	13.2985	14.1828	13.3233	12.4823	12.3424	12.6011
Mtch1|Q791T5|sp|1|389	13.1344	12.4934	11.4269	14.4072	13.7975	14.2025	12.4219	12.5064	12.1786
Mtch2|Q791V5|sp|1|303	12.8995	9.97569	11.7739	14.2455	15.5736	14.7424	13.2809	13.0783	13.4171
Try10|Q792Z1|tr|1|246	17.1069	12.2495	16.825	18.3542	18.812	18.8637	19.0113	19.2277	18.7408
Picalm|Q7M6Y3|sp|1|660	14.6242	13.3589	13.0532	13.7038	14.0856	13.3677	14.123	13.9922	14.1422
Cyfip1|Q7TMB8|sp|1|1253	13.5992	13.0051	13.6357	13.0203	12.8441	13.7074	13.7283	13.8465	13.5897
Tubb2a|Q7TMM9|sp|1|445	15.6051	15.8194	15.5432	17.8035	19.2569	18.4826	17.5028	17.1282	17.923
Wdr91|Q7TMQ7|sp|1|748	14.7712	14.1373	13.0395	14.6287	14.0896	12.7328	14.4885	14.4825	14.3633
Smap2|Q7TN29|sp|1|428	12.9893	13.0877	12.8473	15.0612	13.9537	14.2469	14.0131	14.2558	13.728
Luc7l2|Q7TNC4|sp|1|392	12.6976	14.147	13.2404	12.5082	12.7649	11.877	12.0747	11.9166	12.3077
Ppp2r5d|Q7TNL5|tr|1|595	13.9493	13.8684	14.2483	14.0552	13.1365	13.627	13.6405	13.8906	13.382
Igsf21|Q7TNR6|sp|1|468	10.3876	10.1589	9.49185	13.9719	12.778	13.9105	13.4279	13.6974	13.0396
Micos10|Q7TNS2|sp|1|76	14.645	12.063	12.1045	14.4668	15.0737	13.6905	13.6449	13.4636	13.6445
Cdsn|Q7TPC1|sp|2|561	13.1746	12.1861	13.7617	17.6277	14.8426	15.0775	14.7024	15.4392	13.9286
Fsd1|Q7TPM6|sp|1|496	12.3521	12.7777	13.1682	13.6585	13.8573	13.9202	13.1069	13.0895	13.195
Mybbp1a|Q7TPV4|sp|1|1344	10.76	10.8128	10.2169	11.58	10.4108	11.6735	11.4073	11.6805	11.0436
Lnpk|Q7TQ95|sp|1|425	11.4873	10.125	10.4465	15.5617	13.7999	14.8614	11.3453	11.807	10.7305
Tppp|Q7TQD2|sp|1|218	15.8505	17.0795	14.4861	16.6079	17.2536	16.9605	15.5697	15.2394	15.8266
Otub1|Q7TQI3|sp|1|271	14.6567	15.647	14.1462	12.5917	13.6827	13.3893	15.4799	15.123	15.8382
Grk2|Q99MK8|sp|1|689	12.6221	13.7415	13.6366	12.4723	11.7767	11.8707	12.9298	13.0781	12.8506
Prrc2a|Q7TSC1|sp|1|2158	13.0794	13.8687	14.5037	14.2223	13.7704	13.8316	13.1084	13.2508	13.0705
Dsg1b|Q7TSF1|sp|1|1060	14.935	13.8742	15.4466	15.8572	13.4488	13.8355	13.8814	14.5406	13.1859
Ppp6r1|Q7TSI3|sp|1|856	11.0796	10.9737	11.4762	11.9391	10.9285	10.6714	11.6945	11.9424	11.455
Map6|Q7TSJ2|sp|1|906	18.5025	17.875	18.3611	19.0269	17.6206	18.7096	17.9212	18.3134	17.4604
Pcdh8|Q7TSK3|sp|1|1070	11.7709	11.4436	12.5635	11.9583	11.9386	11.6738	13.458	13.5261	13.4517
Elp1|Q7TT37|sp|1|1333	11.3472	11.5808	12.1263	11.2177	11.8161	11.7379	12.4745	12.3731	12.6542
Cdc42bpb|Q7TT50|sp|1|1713	13.4806	14.0615	13.038	11.9209	11.6507	11.94	11.8638	11.8668	11.8206
Ahcyl1|Q80SW1|sp|1|530	12.9641	13.4344	14.0144	13.0393	14.4123	13.4998	12.7649	12.458	13.2055
Gng5|Q80SZ7|sp|1|68	14.6003	12.6073	14.3657	15.2834	14.9975	15.9917	15.6018	15.8285	15.3167
Gabbr2|Q80T41|sp|1|940	11.4731	11.82	11.5911	10.7177	11.7515	11.9317	11.4707	11.2317	11.7449
Dcaf5|Q80T85|sp|1|946	12.9754	14.0344	14.0783	11.4786	10.8579	9.67037	12.767	12.8558	12.7757
Epg5|Q80TA9|sp|1|2572	10.5459	1.6408	3.57421	13.3515	17.3031	13.3253	12.582	11.6931	13.016
Phf8|Q80TJ7|sp|1|1023	10.4575	3.12515	4.80463	13.9586	16.6642	12.4519	11.4595	10.8167	11.7354
Ppm1e|Q80TL0|sp|1|749	12.0576	11.8509	12.4453	11.7359	12.0321	11.9356	11.0221	10.9918	11.0893
Phf24|Q80TL4|sp|1|400	13.9077	15.3291	14.4892	12.9235	12.9201	13.1217	13.3883	13.3376	13.4931
Nisch|Q80TM9|sp|1|1593	12.3588	11.6284	11.5047	11.1899	9.50476	10.9403	11.5079	11.9367	10.9422
Cyld|Q80TQ2|sp|1|952	15.1706	16.463	14.2965	12.1624	10.3739	11.9724	12.4958	12.8136	12.0523
Dnajc6|Q80TZ3|sp|1|938	14.2293	14.5649	14.0873	14.0019	13.6415	13.906	14.2229	14.2816	14.143
Cep170b|Q80U49|sp|1|1574	13.4727	14.0613	15.1438	14.0785	13.9978	14.0063	13.4048	13.4924	13.4491
Usp8|Q80U87|sp|1|1080	9.97333	11.8805	11.157	12.5064	10.4814	11.5827	13.3462	13.7891	12.9435
Plxna4|Q80UG2|sp|1|1893	13.4465	14.0473	13.6843	11.9703	14.1761	13.0571	12.6543	12.091	13.314
Mogs|Q80UM7|sp|1|834	12.7063	12.9827	12.5317	13.1038	12.8402	10.6355	12.2475	12.1847	12.3272
Pgrmc2|Q80UU9|sp|1|217	13.6366	13.8675	13.4076	13.3723	13.5093	13.3499	14.0541	13.9861	14.1125
Camsap3|Q80VC9|sp|1|1252	13.4186	13.5076	15.0751	14.1701	14.0501	14.1879	13.0325	13.1677	13.0206
Sra1|Q80VJ2|sp|1|220	10.2201	10.7976	10.8298	13.5487	10.5665	11.8471	12.2856	13.003	11.5255
Epn1|Q80VP1|sp|1|575	14.7125	12.7654	14.8932	14.4783	14.9056	13.7396	14.3309	14.3336	14.3537
Mtdh|Q80WJ7|sp|1|579	14.9241	15.5055	15.2705	14.2685	13.439	14.2104	14.5179	14.7172	14.3176
Vac14|Q80WQ2|sp|1|782	12.9795	13.7401	12.9216	10.9985	10.7947	11.2352	12.581	12.5883	12.5639
Ubap2l|Q80X50|sp|1|1107	13.0026	13.1995	13.2706	10.188	10.1012	9.84723	10.7719	10.7848	10.7832
C2cd2l|Q80X80|sp|1|706	11.9357	10.8726	10.8257	11.5876	11.7375	12.0253	10.925	10.9038	10.8505
Pip4k2b|Q80XI4|sp|1|416	12.7899	13.8369	13.2878	13.5758	14.2739	13.5404	13.3494	13.1242	13.6512
Atg2b|Q80XK6|sp|1|2075	4.26844	8.17108	8.10701	7.56809	9.81947	10.7416	11.1761	10.696	12.0285
Bdh1|Q80XN0|sp|1|343	14.6992	13.2207	9.66565	18.2848	18.6122	17.3285	15.3529	14.9979	15.3351
Rbsn|Q80Y56|sp|1|783	13.2429	12.0656	13.7173	12.6546	12.9465	10.946	11.7881	11.7528	11.8881
Baiap2l2|Q80Y61|sp|1|522	13.0079	14.64	14.228	14.9327	13.2978	11.728	13.4031	13.6702	13.2281
Cnksr2|Q80YA9|sp|1|1032	11.0116	11.4005	12.6035	12.0104	11.0914	11.7329	12.0966	12.4056	11.8806
Shank2|Q80Z38|sp|1|1476	13.0786	12.8882	13.7442	12.8508	13.4468	13.0306	13.0585	12.9654	13.2226
Lrsam1|Q80ZI6|sp|1|727	11.6882	11.0485	11.6612	12.9233	13.2826	12.4131	12.2026	12.1289	12.2911
Rap2a|Q80ZJ1|sp|1|183	12.6025	10.3014	10.5056	13.4001	14.0517	13.7741	13.0394	12.9036	13.014
Mrps26|Q80ZS3|sp|1|200	13.9386	13.3371	14.986	12.5785	12.0254	12.5733	12.5452	12.8014	12.3421
Ttc9c|Q810A3|sp|1|171	13.8201	17.8378	15.1377	5.36579	3.8845	6.45136	10.3196	10.5652	10.1338
Slitrk5|Q810B7|sp|2|957	14.0461	13.0068	15.5552	8.82023	12.675	13.1492	14.3631	13.6949	15.2276
Nfasc|Q810U3|sp|1|1240	11.9273	11.7574	11.5815	13.1309	13.1707	13.6672	11.3888	11.3894	11.3533
Ccdc50|Q810U5|sp|1|305	12.6991	11.9802	12.5289	13.4981	12.3483	13.4954	13.8045	14.1463	13.3965
Mphosph10|Q810V0|sp|1|681	5.86586	16.3229	6.82832	5.21954	16.4753	17.4081	14.078	10.9518	17.6384
Prr3|Q811B5|sp|2|190	10.8775	10.8268	10.3601	12.3057	12.3274	10.6785	12.2439	12.1405	12.3333
Arhgap32|Q811P8|sp|1|2089	13.3114	11.8535	12.5079	15.2293	13.5175	14.802	13.2483	13.7302	12.6285
Pdk1|Q8BFP9|sp|1|434	10.0926	10.5048	9.91739	10.3391	11.4198	11.9733	12.9846	12.7268	13.2509
Gns|Q8BFR4|sp|1|544	12.232	13.445	13.1843	13.3286	13.5407	13.7072	12.0311	11.9697	12.1794
Tufm|Q8BFR5|sp|1|452	15.0296	15.2785	14.0711	14.2832	14.8044	14.8192	14.0715	13.8759	14.2083
Rnf214|Q8BFU3|sp|1|668	12.5691	14.0666	14.3443	11.7596	11.5987	11.5459	11.7748	11.822	11.8745
Lpp|Q8BFW7|sp|1|613	13.5956	10.0881	12.2944	15.4265	18.2998	14.2547	14.8345	14.1837	15.4892
Pef1|Q8BFY6|sp|1|275	11.1596	12.8243	12.3935	12.3555	12.1496	12.0315	12.5893	12.5967	12.6885
Erlin2|Q8BFZ9|sp|1|340	13.066	12.1794	13.5896	14.3033	14.1523	14.2093	14.2232	14.3547	14.1195
Psmd11|Q8BG32|sp|1|422	14.7585	15.8168	14.87	14.4642	14.6635	14.3766	15.0722	14.9504	15.2215
Sv2b|Q8BG39|sp|1|683	14.0692	13.9467	12.0828	14.0921	14.7834	14.1977	13.8448	13.5445	14.0174
Eif4b|Q8BGD9|sp|1|611	14.4326	14.4739	15.6351	13.7423	13.3711	13.6271	13.106	13.2755	13.0163
Samm50|Q8BGH2|sp|1|469	12.583	12.1009	11.5328	12.7248	13.1654	14.0425	13.2034	13.1057	13.2133
Aars1|Q8BGQ7|sp|1|968	13.9315	15.0076	14.219	14.318	15.118	14.7634	14.6219	14.3738	14.9273
Bola2|Q8BGS2|sp|1|86	15.3996	16.0102	14.8206	13.5626	11.9038	13.5611	14.288	14.6458	13.8235
Phyhipl|Q8BGT8|sp|1|375	14.2952	14.175	13.2319	13.4369	13.8348	14.0959	12.7796	12.6401	12.842
Luzp2|Q8BGY3|sp|2|345	11.2723	13.1384	13.1033	11.7587	12.0169	12.3282	12.563	12.5101	12.7752
Krt75|Q8BGZ7|sp|1|551	16.329	4.17333	15.2715	15.171	13.6448	13.5855	15.0729	16.1787	13.7406
Tm9sf4|Q8BH24|sp|1|643	10.8368	10.1283	10.1874	9.33509	12.0769	11.8722	13.3322	12.7191	13.9608
Wasf2|Q8BH43|sp|1|497	14.7316	13.7345	14.5343	16.453	14.9784	16.003	15.482	15.9086	14.9785
Coro2b|Q8BH44|sp|1|480	13.0851	13.7851	13.3816	13.166	13.4499	11.5613	13.2982	13.1282	13.5339
Tiprl|Q8BH58|sp|1|271	10.1607	11.1942	10.7487	11.9537	11.4305	10.1951	12.0368	12.0698	12.0645
Slc25a12|Q8BH59|sp|1|677	14.0199	14.2249	13.7303	14.2886	14.8082	14.5091	14.0691	13.9079	14.2276
Atl1|Q8BH66|sp|1|558	12.4767	12.2262	12.8493	13.2047	14.7332	13.928	12.4327	12.1008	12.8421
Vapb|Q9QY76|sp|1|243	14.3436	16.0205	15.5144	13.7682	13.8753	13.2337	14.1292	14.0403	14.3359
Echs1|Q8BH95|sp|1|290	14.9561	16.8222	15.7557	12.6106	13.1214	12.5471	14.7448	14.5312	15.0583
Rab39b|Q8BHC1|sp|1|213	8.16162	9.10913	7.82933	10.2572	11.7928	8.4781	11.6333	11.0673	12.2724
Rhbdd1|Q8BHC7|sp|1|315	13.5211	15.2107	14.2714	12.5497	12.1881	12.4123	13.6195	13.6421	13.657
Atcay|Q8BHE3|sp|1|372	11.7524	12.2446	13.3631	12.9275	14.3267	13.3687	12.8328	12.5536	13.2906
Tbc1d10b|Q8BHL3|sp|1|798	14.5541	13.5714	13.1473	13.3586	13.4332	13.2753	11.7539	11.706	11.689
Psmf1|Q8BHL8|sp|1|271	13.6674	13.8635	14.1088	12.5337	13.2331	12.1201	14.1708	13.9846	14.4277
Ganab|Q8BHN3|sp|1|944	12.446	13.236	13.1838	13.3877	13.5987	13.5196	13.1163	13.0601	13.2429
Cyria|Q8BHZ0|sp|1|323	13.0848	14.657	14.5218	10.9134	12.9412	11.5488	12.0308	11.5077	12.7511
Mia3|Q8BI84|sp|1|1930	15.8285	14.4401	15.1059	15.024	14.1576	14.6708	15.4785	15.7409	15.1184
Iars2|Q8BIJ6|sp|1|1012	11.509	11.5175	10.3274	8.33572	10.8083	12.1846	11.1008	10.5285	11.6224
Cstf2|Q8BIQ5|sp|1|580	15.0194	16.6988	16.7594	15.5797	16.947	16.3743	15.483	15.1534	16.0047
Zc3h14|Q8BJ05|sp|1|735	10.9322	13.3087	13.6448	6.42125	-0.229956	8.39937	11.9357	13.788	10.0119
Zc2hc1a|Q8BJH1|sp|1|324	15.2644	15.7508	15.993	15.2181	15.1736	15.3914	14.768	14.8013	14.7907
Sgta|Q8BJU0|sp|1|315	14.1295	13.4926	13.9307	13.4014	13.6353	13.2495	13.8507	13.8135	13.8788
Eif2a|Q8BJW6|sp|1|581	12.8805	11.9601	13.0301	12.5059	9.81214	11.5266	9.50505	10.2491	8.67005
Ndufv3|Q8BK30|sp|1|104	17.1858	17.2497	17.5127	15.4472	16.594	15.1691	16.4382	16.141	16.8122
Ahsa1|Q8BK64|sp|1|338	13.1037	12.9638	12.4247	13.0469	14.3283	14.4637	13.78	13.4651	14.0712
Rcc2|Q8BK67|sp|1|520	11.7089	10.3537	10.0882	14.8267	13.6458	10.6881	13.0767	13.2045	12.8287
Ipo5|Q8BKC5|sp|1|1097	12.1773	13.3861	12.6291	11.6562	12.7455	12.3201	12.5588	12.245	12.9521
Ift74|Q8BKE9|sp|1|600	9.95692	7.29977	12.5197	10.725	12.0785	11.5728	12.2611	12.2903	12.4476
Tnrc6b|Q8BKI2|sp|1|1810	2.62879	9.76456	11.5525	10.2756	8.59781	10.1184	8.93266	9.46401	9.08642
Pdhx|Q8BKZ9|sp|1|501	13.6973	13.7181	14.3744	13.8373	14.0568	13.6667	13.4043	13.3824	13.4902
Unk|Q8BL48|sp|1|810	12.2667	10.4808	13.2924	8.97539	9.28649	9.46118	12.767	12.8954	12.7068
Eea1|Q8BL66|sp|1|1411	14.9703	14.8896	14.9053	13.0065	12.2016	12.6249	12.5208	12.7188	12.2902
Mblac2|Q8BL86|sp|1|279	11.1495	11.0662	9.87763	10.2641	9.83711	9.65995	12.2344	12.2443	12.1178
Phf20|Q8BLG0|sp|1|1010	11.8287	13.092	13.3975	11.0861	11.8713	14.0182	12.1947	12.1245	12.3831
Tars3|Q8BLY2|sp|1|790	10.7743	11.0243	10.6282	15.7001	12.7351	14.4581	10.8376	11.5423	10.0226
Lrfn3|Q8BLY3|sp|1|626	10.5638	10.321	10.6077	12.7857	12.8287	12.7424	12.6706	12.677	12.6677
Srp68|Q8BMA6|sp|1|625	11.487	13.1061	11.9989	11.2151	10.8396	10.4611	10.044	10.0341	10.1042
Atp6v1g3|Q8BMC1|sp|1|118	14.1476	13.4065	16.0855	13.5613	15.8054	15.8316	14.3575	14.0372	14.8763
Me3|Q8BMF3|sp|1|604	13.5622	14.2341	12.9057	7.73377	9.25589	5.89346	8.73651	8.16923	9.34993
Dlat|Q8BMF4|sp|1|642	14.9321	14.0696	13.5575	15.4196	15.4764	15.976	15.4179	15.3949	15.3209
Lars1|Q8BMJ2|sp|1|1178	13.8713	14.5191	14.0976	12.8658	13.5633	13.329	13.698	13.5032	13.9372
Ckap4|Q8BMK4|sp|1|575	14.1488	14.881	14.9928	13.2939	13.8736	13.1576	14.2461	14.0924	14.497
Hadha|Q8BMS1|sp|1|763	13.4161	14.1811	13.784	12.6667	13.097	13.148	12.8376	12.7153	13.005
Ncs1|Q8BNY6|sp|1|190	14.0906	12.6292	13.8657	15.1833	14.4025	15.069	12.8923	13.1796	12.5447
Vmac|Q8BP01|sp|1|174	12.0614	13.7267	11.8254	12.5549	14.2129	14.4287	12.7929	12.3022	13.3183
Sfr1|Q8BP27|sp|1|319	11.241	10.4617	12.0899	9.86904	10.3452	10.0504	11.6214	11.6127	11.7052
Rpl24|Q8BP67|sp|1|157	12.5416	11.58	12.3692	16.5414	15.8565	16.224	13.7223	13.9449	13.4549
Rcn2|Q8BP92|sp|1|320	12.8423	12.8909	13.6784	12.0419	12.2987	11.9336	14.0473	14.0266	14.145
Daam1|Q8BPM0|sp|1|1077	13.2399	12.3036	11.9796	13.3158	12.7525	14.5135	13.0233	13.2031	12.6964
Dmxl2|Q8BPN8|sp|1|3032	12.6274	12.7125	11.9658	12.6443	13.0231	13.0743	12.6351	12.5035	12.7252
Fam177a1|Q8BR63|sp|1|207	12.7603	11.7085	13.0156	11.7866	12.7607	12.342	11.7754	11.6304	11.9616
Rimoc1|Q8BR90|sp|1|294	12.7555	13.1364	12.7872	13.0469	13.0209	13.5952	13.996	14.0013	13.9869
Palm2|Q8BR92|sp|1|376	13.3803	12.9241	13.5725	14.5339	15.9611	14.414	14.4207	14.083	14.8291
Scfd1|Q8BRF7|sp|1|639	10.8482	12.0774	12.0424	11.582	11.4973	9.41889	12.349	12.2759	12.5555
Gorab|Q8BRM2|sp|1|368	12.6478	10.1592	8.23924	11.7507	13.0444	11.9111	13.5166	13.0634	13.6582
Uqcc6|Q8BTC1|sp|1|67	10.9518	11.7292	10.9479	16.4121	14.2319	16.3846	13.4919	14.0125	12.8895
Sdhaf4|Q8BTE0|sp|3|104	15.7864	17.2845	17.0279	14.378	13.3473	13.603	14.4308	14.6493	14.2914
Ndrg4|Q8BTG7|sp|1|352	12.0993	11.1174	11.2689	14.011	13.9412	15.4258	10.1907	10.2805	10.0031
Srrm2|Q8BTI8|sp|1|2703	15.4355	12.8064	15.8934	15.9107	14.202	15.5389	14.5625	15.2096	13.8637
Cpsf7|Q8BTV2|sp|1|471	12.7164	12.8594	12.8929	12.3767	10.8351	13.6543	12.9962	13.4577	12.4669
Iars1|Q8BU30|sp|1|1262	13.3731	13.5806	13.0426	12.4768	13.7977	13.2558	14.3238	13.9712	14.6944
Hook3|Q8BUK6|sp|1|718	13.5074	13.4961	14.9794	12.4505	11.6822	11.8092	13.2141	13.488	13.0322
Jakmip1|Q8BVL9|sp|1|626	10.6803	13.7844	13.1461	13.6791	13.3277	14.3458	12.3678	12.4363	12.4922
Ppme1|Q8BVQ5|sp|1|386	13.0952	12.7347	12.7713	13.7337	14.5142	13.1964	13.9813	13.7566	14.218
Ss18l1|Q8BW22|sp|1|402	15.7137	9.90511	13.6732	9.73051	14.7982	14.1924	13.742	12.8544	14.5573
Aldh5a1|Q8BWF0|sp|1|523	12.991	12.3205	12.6898	13.7429	14.0084	14.3004	12.7147	12.694	12.7082
B4gat1|Q8BWP8|sp|1|415	10.9841	11.9489	11.7034	10.8613	11.2454	10.0474	12.1297	11.9755	12.3762
Gprin3|Q8BWS5|sp|1|763	15.6413	13.9234	14.5604	12.6845	13.316	12.8961	11.589	11.4784	11.6235
Acaa2|Q8BWT1|sp|1|397	13.644	13.8113	13.4501	12.4864	13.4638	13.0229	13.5032	13.243	13.7813
Naa25|Q8BWZ3|sp|1|972	12.2214	13.3308	12.5097	9.55297	12.2133	11.9942	13.2127	12.5535	13.974
Pgam5|Q8BX10|sp|1|288	13.8243	14.2447	14.7448	13.6602	13.8261	14.0568	13.7416	13.7457	13.8127
Osbpl2|Q8BX94|sp|1|484	7.08344	6.92141	6.28551	11.613	11.1106	13.8176	8.3969	8.57923	8.09667
Bri3bp|Q8BXV2|sp|1|253	13.9567	11.4831	10.6748	15.2328	14.5027	15.4821	12.9738	13.1316	12.5076
Tbcd|Q8BYA0|sp|1|1196	12.7973	14.2773	12.5757	11.0242	9.83225	7.89103	9.44301	9.51183	9.37077
Tnr|Q8BYI9|sp|1|1358	12.0032	11.057	11.2299	12.4348	13.3417	12.8044	12.2915	12.0817	12.4645
Map1s|Q8C052|sp|1|973	13.1363	13.9118	13.6181	13.9987	13.0591	13.3557	13.78	13.9797	13.5961
Camkk2|Q8C078|sp|1|588	12.2046	13.0834	12.6942	12.5539	13.5264	13.2761	13.0344	12.7791	13.3636
Vps26b|Q8C0E2|sp|1|336	15.6679	15.1047	14.6152	11.3085	11.2503	11.1447	13.0719	13.0501	13.0077
Atg16l1|Q8C0J2|sp|1|607	8.63603	12.5484	11.9073	11.0172	11.7579	11.2487	10.7376	10.497	11.2915
Asrgl1|Q8C0M9|sp|1|326	13.9928	15.1735	14.9829	13.3075	13.2533	13.5365	14.238	14.2454	14.3115
Sipa1l1|Q8C0T5|sp|1|1782	11.2631	11.4375	12.9102	13.3139	12.6451	12.3901	12.1678	12.4025	12.0488
Prepl|Q8C167|sp|1|725	12.6511	13.0783	12.0974	10.5657	11.515	9.67211	11.0705	10.7171	11.4376
Rbm14|Q8C2Q3|sp|1|669	12.9604	14.0073	13.8259	13.0151	11.9379	12.4519	12.288	12.5339	12.0831
NA|Q8C3W1|sp|1|322	14.2804	12.839	13.6419	14.7013	12.5459	13.9276	15.4968	16.0913	14.7647
Gpr158|Q8C419|sp|1|1200	13.6385	13.6054	13.4811	13.1414	12.0293	12.4795	13.1273	13.3856	12.8217
Asxl3|Q8C4A5|sp|2|2259	13.5281	16.7742	15.9685	13.7532	13.5416	13.6348	13.9964	13.9841	14.2188
Heatr5b|Q8C547|sp|1|2070	10.3631	10.8674	9.85927	8.05835	10.6924	12.4904	12.518	11.9376	13.1019
Pfkp|Q9WUA3|sp|1|784	14.3815	13.2976	12.0834	13.298	14.4509	14.1502	13.5506	13.205	13.743
Cfap36|Q8C6E0|sp|1|343	13.6827	15.5857	15.3269	13.4642	12.2444	13.392	13.5912	13.8872	13.3903
Vps52|Q8C754|sp|1|723	12.2955	13.5554	12.0156	11.758	12.9035	11.7949	13.7027	13.2966	14.1445
Cstf2t|Q8C7E9|sp|1|632	13.5231	14.5929	13.5542	14.6817	13.5282	14.212	13.3719	13.5854	13.1307
Myef2|Q8C854|sp|1|591	13.8056	14.3814	13.798	13.9026	14.442	14.0334	13.991	13.8138	14.1926
Scai|Q8C8N2|sp|1|606	10.2752	11.41	10.3545	10.1769	12.6275	11.4739	12.4919	11.8254	13.254
Tmem163|Q8C996|sp|1|288	12.9813	12.487	12.7482	9.7331	10.471	11.3647	13.1223	13.0136	13.2132
Dido1|Q8C9B9|sp|1|2256	10.8295	10.1688	12.2409	11.778	11.0629	11.9109	10.6149	10.9475	10.354
Pgm2l1|Q8CAA7|sp|1|621	13.0624	13.0499	13.017	13.8274	14.461	14.3254	13.0186	12.8698	13.1818
Immt|Q8CAQ8|sp|1|757	14.6702	15.3947	15.5901	14.5003	14.2423	14.158	14.0239	14.0884	14.0315
Cnst|Q8CBC4|sp|1|711	11.0454	11.9498	12.2502	12.1126	12.7344	12.1162	11.7571	11.6099	12.0303
Wdr37|Q8CBE3|sp|1|496	14.0325	14.2525	14.6554	13.1036	13.9615	13.7061	13.4094	13.2336	13.6607
Dctn4|Q8CBY8|sp|1|467	13.2564	14.3675	14.087	13.1364	10.6134	13.0004	13.0041	13.6427	12.3389
Ttc19|Q8CC21|sp|1|365	12.4996	12.5808	10.3628	8.44464	10.3748	10.2056	12.7402	12.1572	13.2103
Macroh2a2|Q8CCK0|sp|1|372	13.0512	12.7103	13.6413	15.7696	16.1195	16.0628	14.1685	14.1505	14.2386
Tceal5|Q8CCT4|sp|1|200	14.3107	15.4196	15.6344	12.9622	13.2571	12.7453	12.0453	11.969	12.2487
Pcdh1|Q8CFX3|tr|1|1038	11.4305	10.62	9.50516	17.0108	15.3828	16.1497	11.3877	11.7112	10.8557
Akr7a2|Q8CG76|sp|1|367	11.1505	12.0777	12.8343	11.2231	11.823	9.43381	11.5319	11.3464	11.9077
Eprs1|Q8CGC7|sp|1|1512	13.9715	14.4809	14.0935	14.759	15.3738	14.4936	14.754	14.5536	14.9975
Wdr47|Q8CGF6|sp|1|920	12.5668	12.5726	11.9039	13.3539	12.9402	13.0034	13.0399	13.0907	12.9267
Tcerg1|Q8CGF7|sp|1|1100	20.1877	16.3694	15.5012	20.0659	19.6468	20.6151	19.0041	19.0925	18.4951
Lonp1|Q8CGK3|sp|1|949	11.7497	11.1746	10.7019	16.1042	13.5302	16.0405	10.9043	11.552	10.067
H2bc26:H2bu2|Q8CGP0:Q9D2U9|sp:sp|1:1|126:126	12.1911	14.4085	13.5687	12.503	12.5968	12.4154	12.049	11.9584	12.2707
Ogt|Q8CGY8|sp|1|1046	12.7442	13.3056	13.5391	12.8525	12.385	12.8182	12.4585	12.5941	12.3707
Sugp2|Q8CH09|sp|1|1067	9.60516	11.6134	11.4142	12.7045	12.3091	11.5556	10.6813	10.7188	10.8029
Ccar1|Q8CH18|sp|1|1146	12.5466	13.5524	12.5906	12.5625	12.1398	12.4073	12.6242	12.663	12.583
Trim32|Q8CH72|sp|1|655	11.3258	11.2567	11.18	10.4651	9.57919	7.64865	12.1751	12.288	12.0585
Rab11fip3|Q8CHD8|sp|1|1047	11.2675	11.2955	11.6563	11.6591	13.0238	12.5314	12.2456	11.9449	12.6184
Pym1|Q8CHP5|sp|1|203	14.1526	13.4875	12.6972	16.5772	15.9637	16.71	14.0322	14.1498	13.7695
Pgp|Q8CHP8|sp|1|321	14.6505	15.4741	14.7501	9.62973	11.3745	9.66495	9.24769	8.73827	9.84255
Aldh4a1|Q8CHT0|sp|1|562	12.9708	12.7268	12.5265	14.3843	14.2538	14.291	13.2813	13.2995	13.2229
Epn2|Q8CHU3|sp|1|595	15.4426	15.5473	15.8892	13.5185	14.1371	13.5638	13.0191	12.8798	13.2182
Eif2b5|Q8CHW4|sp|1|717	12.7792	11.7175	10.7528	13.2766	13.7633	12.6952	13.8505	13.638	13.9264
Slain2|Q8CI08|sp|1|581	10.6397	9.67607	11.5156	11.146	11.0666	11.0711	10.8326	10.9745	10.7476
Myl6b|Q8CI43|sp|1|207	13.8055	14.7406	14.3197	12.0905	12.6643	12.6219	13.1047	12.9445	13.3279
Bag4|Q8CI61|sp|1|457	14.7726	13.387	14.3258	14.0901	14.0538	15.1976	14.7563	14.8777	14.5693
Vps50|Q8CI71|sp|1|964	12.3333	13.864	12.0524	11.2684	8.59626	11.6676	12.0182	12.6163	11.2971
Pygb|Q8CI94|sp|1|843	15.2312	14.0848	13.9043	14.2875	15.4293	15.0698	15.7356	15.4582	15.9348
Fermt2|Q8CIB5|sp|1|680	13.2711	13.3125	12.7692	13.1508	12.7058	13.0192	12.9082	12.9844	12.7776
Pak2|Q8CIN4|sp|1|524	11.7332	11.1377	10.9724	15.6903	12.8581	15.084	11.8445	12.5582	10.961
Crh|Q8CIT0|sp|2|187	13.0457	11.7267	13.5334	12.8785	10.8197	12.6632	13.425	14.0827	12.7128
Crocc|Q8CJ40|sp|1|2009	12.2135	12.0999	12.0103	13.7146	12.2326	12.7158	13.4499	13.7944	13.044
Cmtm4|Q8CJ61|sp|1|208	13.8729	13.034	12.6438	10.817	12.3424	11.0805	11.9807	11.5658	12.3513
Iglon5|Q8HW98|sp|2|336	11.5433	12.7706	12.6886	9.36833	11.5619	11.2101	10.9539	10.4415	11.626
Hmgcs1|Q8JZK9|sp|1|520	12.8356	12.228	13.4494	11.7765	13.2451	12.8238	13.7306	13.4683	14.0782
Csde1|Q91W50|sp|1|798	12.5206	10.4378	11.4719	15.7893	14.8266	15.1793	11.0638	11.3674	10.6313
Syn3|Q8JZP2|sp|1|579	12.6301	11.7809	12.8095	12.0369	10.8292	11.5886	11.5444	11.915	11.1378
Afg3l2|Q8JZQ2|sp|1|802	11.5991	12.0984	10.4776	12.0732	11.434	12.0482	10.3902	10.4498	10.223
Eif3b|Q8JZQ9|sp|1|803	12.255	13.3453	12.6825	8.69055	10.9199	6.80894	12.972	12.2587	13.8481
Slc4a8|Q8JZR6|sp|1|1089	11.4872	11.3903	11.6209	10.9409	12.7762	10.565	13.6882	13.2037	14.2629
Lin7a|Q8JZS0|sp|1|233	15.0427	15.7413	16.1152	13.7013	13.4354	13.8007	14.0391	14.1358	14.0189
Slc25a1|Q8JZU2|sp|1|311	12.7708	11.6039	11.2239	15.3988	15.7087	14.9436	11.0615	10.9396	11.0736
Tma7|Q8K003|sp|3|64	18.5695	19.0132	19.2585	15.7833	16.6324	17.3743	15.8725	15.7287	16.083
Bclaf1|Q8K019|sp|1|919	13.5905	13.5162	13.466	15.328	14.267	14.9835	13.4565	13.7194	13.1457
Scamp1|Q8K021|sp|1|338	12.5265	11.7375	13.2984	11.7065	13.1431	14.06	13.157	12.98	13.4081
Cyp51a1|Q8K0C4|sp|1|503	13.04	13.8369	12.5681	14.7668	14.5462	15.0112	13.9523	13.9346	13.9278
Cox19|Q8K0C8|sp|1|92	5.85614	10.4598	10.9222	11.155	12.4259	11.4303	12.047	11.7385	12.8341
Phyhip|Q8K0S0|sp|1|330	12.6699	14.5532	13.7696	14.2104	12.4144	14.6463	12.9363	13.371	12.5232
Rtn1|Q8K0T0|sp|1|780	15.8476	16.4834	16.6285	17.0855	16.2346	16.642	15.3734	15.5873	15.1977
Hspa12a|Q8K0U4|sp|1|675	12.42	12.026	11.534	12.6714	12.8943	12.8533	12.4031	12.3206	12.4199
Pdxk|Q8K183|sp|1|312	16.1788	17.3447	15.1242	12.9482	12.098	4.07703	13.3117	13.0204	13.6363
Cc2d1a|Q8K1A6|sp|1|943	14.9793	15.8063	16.222	15.3402	14.5797	15.0802	14.4609	14.6756	14.3223
Wipf1|Q8K1I7|sp|1|493	16.6436	14.548	17.3375	15.7408	16.3835	16.5531	14.8805	14.9343	14.8749
Trnt1|Q8K1J6|sp|1|434	10.118	10.38	10.4409	11.6917	12.2256	12.4375	11.9844	11.8774	12.1287
Dnm1l|Q8K1M6|sp|1|742	14.7843	16.2418	15.5792	14.6341	14.4551	14.2742	14.7744	14.7587	14.8627
Spats2|Q8K1N4|sp|1|545	7.84807	7.95156	10.81	12.0309	12.5063	11.3127	11.6155	11.6479	11.8428
Pacs1|Q8K212|sp|1|961	11.4563	12.7711	12.4099	12.81	13.8348	13.5287	12.7251	12.4563	13.1095
Lyrm4|Q8K215|sp|1|91	10.1261	12.0434	14.9864	9.9038	9.70269	10.6536	11.5599	11.8313	11.6601
Sdha|Q8K2B3|sp|1|664	14.7478	15.5443	15.2345	14.0281	13.9009	14.8072	14.5314	14.5743	14.5158
Os9|Q8K2C7|sp|1|672	14.748	13.4774	13.08	11.3392	11.986	10.379	10.4067	10.1742	10.5407
Hacd3|Q8K2C9|sp|1|362	14.2861	13.9768	11.3552	15.0684	15.6558	15.32	14.7446	14.4286	14.8521
Lsm14a|Q8K2F8|sp|1|462	12.9104	13.8883	14.2882	14.3137	13.2093	13.6598	11.3096	11.5974	11.1019
Brox|Q8K2Q7|sp|1|411	13.2596	15.6088	14.3399	12.406	11.5489	12.3462	11.6231	11.756	11.5603
Shtn1|Q8K2Q9|sp|1|631	14.0175	14.6506	15.3815	15.8211	14.7902	15.2976	15.3588	15.6555	15.1392
Mrpl47|Q8K2Y7|sp|1|252	13.2363	13.4288	12.7945	15.0104	12.7664	13.1767	10.4877	10.9622	9.91827
Matr3|Q8K310|sp|1|846	14.7839	14.3273	14.6442	15.3608	15.61	15.3359	15.0743	15.0298	15.1146
Champ1|Q8K327|sp|1|802	15.739	15.1891	15.5468	11.7628	12.2309	12.1058	11.1633	11.0792	11.2415
Atat1|Q8K341|sp|1|421	14.7746	13.3267	14.439	14.5303	13.886	13.794	14.5399	14.7573	14.269
Ly6h|Q9WUC3|sp|1|139	15.8614	15.9215	14.65	13.2516	14.715	13.5421	13.9117	13.4536	14.3321
Dennd1a|Q8K382|sp|1|1016	11.6793	11.4721	13.2342	14.6699	13.2836	14.4604	14.2749	14.7487	13.8658
Plcl2|Q8K394|sp|1|1128	15.3014	15.2934	15.2808	13.3297	13.731	13.2591	13.0743	12.9647	13.1998
Mepce|Q8K3A9|sp|1|666	10.6189	9.80701	7.35946	12.4137	12.3775	12.4631	11.1355	10.9888	11.0217
Lzic|Q8K3C3|sp|1|190	16.49	17.2624	17.4986	14.3266	14.6155	14.383	15.9352	15.8743	16.0915
Appl2|Q8K3G9|sp|1|662	12.2596	12.6266	11.5974	11.5628	10.5788	11.2357	11.9653	12.1427	11.7051
Appl1|Q8K3H0|sp|1|707	12.4167	12.5794	12.669	12.3454	12.7897	13.6998	12.1882	12.1322	12.262
Ndufs8|Q8K3J1|sp|1|212	15.0574	11.8521	15.0904	12.7464	11.4021	12.4053	13.73	14.294	13.0909
Wdr33|Q8K4P0|sp|1|1330	12.6904	7.89108	10.4728	20.5189	16.8179	19.5195	11.5917	12.7125	10.1224
Agpat4|Q8K4X7|sp|1|378	11.6692	12.4906	10.6252	7.81385	10.0268	11.4465	10.808	10.2484	11.3276
Naxe|Q8K4Z3|sp|1|282	14.2753	12.629	13.9787	13.4098	11.4643	13.2849	13.2273	13.8297	12.5101
Sf3a1|Q8K4Z5|sp|1|791	13.1738	13.8328	14.7142	12.484	12.3183	12.5749	12.5829	12.6862	12.5959
Slc8a2|Q8K596|sp|1|921	13.5263	14.0829	13.4609	13.2004	14.105	12.444	11.6931	11.3803	12.0543
Acat1|Q8QZT1|sp|1|424	15.1544	15.8484	14.8812	14.7128	15.3192	14.91	15.1383	14.9206	15.3628
Ccsap|Q8QZT2|sp|1|252	12.8769	12.6047	12.6841	13.6384	13.2324	13.3318	13.1672	13.2678	13.0375
Eif3l|Q8QZY1|sp|1|564	11.4397	11.8122	11.5321	11.9132	12.9618	12.5597	11.8755	11.6058	12.1883
Aimp2|Q8R010|sp|1|320	13.7356	13.5989	13.3696	13.3629	13.5204	13.4114	12.7382	12.684	12.7687
Blmh|Q8R016|sp|1|455	18.4918	18.5581	16.4306	8.71559	1.93046	8.59946	10.9209	12.5674	8.8417
Lyrm2|Q8R033|sp|3|88	11.6409	12.1409	10.8744	14.5089	15.3662	15.0931	13.7219	13.4348	13.9801
Gspt1|Q8R050|sp|1|636	12.1256	12.183	12.2431	12.5057	12.65	12.1686	12.0623	12.0141	12.1313
Itpka|Q8R071|sp|1|459	14.8773	12.8723	12.5926	12.5952	8.66566	11.2271	13.5485	14.5175	12.2471
Nup133|Q8R0G9|sp|1|1155	12.1318	12.4029	11.3562	10.8305	11.3578	9.22936	13.417	13.142	13.6811
Vps37b|Q8R0J7|sp|1|285	12.7516	14.5789	14.3827	15.0517	18.4754	17.2245	13.9832	13.1502	15.0634
Sgpl1|Q8R0X7|sp|1|568	10.934	11.42	10.596	11.5168	11.234	12.3504	10.4364	10.4898	10.3368
Aldh1l1|Q8R0Y6|sp|1|902	13.7207	14.5398	13.9825	14.3774	14.2413	14.2611	14.1012	14.0931	14.133
Vps37c|Q8R105|sp|1|352	14.292	14.1603	14.3872	17.3809	18.9033	18.7883	15.762	15.4335	16.1367
Sccpdh|Q8R127|sp|1|429	13.4813	13.2844	13.3604	11.9117	13.3677	12.9992	11.8979	11.564	12.263
Bphl|Q8R164|sp|1|291	13.0175	13.5678	13.9421	10.7435	11.1168	12.1323	12.0653	12.0469	12.1533
Syngr3|Q8R191|sp|1|229	14.4898	15.5682	14.4398	15.5952	16.4151	15.8673	15.1067	14.8239	15.4244
Eif3c|Q8R1B4|sp|1|911	12.7931	13.1623	11.9185	14.4381	14.6379	14.0834	13.2552	13.1049	13.3551
Cplx3|Q8R1B5|sp|1|158	12.5445	9.26778	8.23409	8.03501	11.2588	9.11672	14.5207	13.6566	15.1378
Hopx|Q8R1H0|sp|1|73	12.1856	13.041	13.3386	12.7271	12.8744	12.5113	12.5403	12.5094	12.6771
Uqcr10|Q8R1I1|sp|1|64	16.1916	16.9089	16.8687	15.3873	16.0342	16.5145	16.7539	16.6247	16.9503
Nudcd3|Q8R1N4|sp|1|363	15.2685	16.3468	16.5072	11.3918	12.732	13.229	11.435	11.1641	11.8367
Dync1li1|Q8R1Q8|sp|1|523	13.6965	13.7871	13.158	14.113	13.5149	13.9914	14.1248	14.236	13.9504
Dnttip2|Q8R2M2|sp|1|758	12.0903	13.7864	14.5379	11.2336	11.8036	11.0213	11.6288	11.5135	11.9742
Ap3m2|Q8R2R9|sp|1|418	14.8362	16.7476	15.7647	7.69328	-0.0679499	6.46642	11.1803	13.1081	9.04433
Nudt4|Q8R2U6|sp|1|179	12.9527	12.1563	13.6279	14.7621	15.1542	15.6511	14.4445	14.477	14.4591
Ptrh2|Q8R2Y8|sp|1|181	10.5047	8.49528	7.8337	10.574	12.0028	10.5034	10.6926	10.2753	10.9455
Vps18|Q8R307|sp|1|973	12.4402	11.9431	12.3659	9.60479	10.8158	9.81416	9.06722	8.78551	9.3848
Ubqln1|Q8R317|sp|1|582	12.9546	13.327	13.3149	15.578	16.5427	15.5397	14.1443	13.886	14.4735
Pspc1|Q8R326|sp|1|523	10.4905	9.70412	10.7691	13.4209	11.5887	11.7611	10.9803	11.468	10.4584
Nup58|Q8R332|sp|1|587	12.702	14.6373	13.9423	9.51638	10.8424	9.41247	10.1441	9.73785	10.7186
Purg|Q8R4E6|sp|1|350	12.9222	12.2046	11.8789	12.7722	13.0461	13.148	11.9173	11.8413	11.9117
Clybl|Q8R4N0|sp|1|338	12.3622	11.9026	11.509	11.3261	11.9778	10.4134	11.5622	11.3281	11.7674
Sh3kbp1|Q8R550|sp|1|709	11.8244	14.0298	14.5641	13.3235	13.0364	13.1433	12.7425	12.839	12.8679
Otud7a|Q8R554|sp|1|926	2.95092	8.79417	8.56978	6.11228	8.65376	8.75304	9.22911	8.63376	10.3714
Snap47|Q8R570|sp|1|413	15.0869	15.4138	14.3276	15.2406	15.6604	14.6692	14.9285	14.7217	15.1058
Prpsap2|Q8R574|sp|1|369	12.3478	13.3681	12.8823	12.6594	13.4735	12.8722	12.6935	12.4522	13.0149
Wasf1|Q8R5H6|sp|1|559	17.0568	15.52	17.5989	18.149	17.985	17.8793	17.1982	17.3719	17.0501
Arl6ip5|Q8R5J9|sp|1|188	14.9682	14.9213	14.444	13.4421	14.5219	14.1312	14.2686	13.9807	14.5489
Tmx1|Q8VBT0|sp|1|278	11.3321	11.2718	10.7216	11.2073	10.7249	12.2776	11.9254	12.061	11.7059
Aspscr1|Q8VBT9|sp|1|550	5.82558	11.5308	9.5366	11.5184	7.51681	9.18669	11.4682	12.2792	10.8673
Camkk1|Q8VBY2|sp|1|505	12.5618	12.061	10.7178	13.3565	11.3272	11.2988	12.6362	13.0003	12.0751
Clptm1|Q8VBZ3|sp|1|664	7.58403	9.299	5.80597	9.57586	7.13446	8.64962	7.29209	7.66336	6.71414
Reep2|Q8VCD6|sp|1|254	15.5578	15.7361	14.628	12.3024	14.4551	10.839	11.775	11.0728	12.5176
Dhcr24|Q8VCH6|sp|1|516	9.62106	10.2376	11.0637	10.4932	13.3273	12.8744	12.9744	12.3767	13.7667
Pex19|Q8VCI5|sp|1|299	13.3764	12.0093	14.6329	14.5084	14.559	14.7107	13.6842	13.856	13.596
Med9|Q8VCS6|sp|1|142	13.0328	10.9078	12.7907	15.0071	15.2904	15.9696	13.4737	13.5692	13.3372
Ndrg3|Q9QYF9|sp|1|375	13.2204	15.0692	14.1714	14.8108	14.9281	15.2224	14.1755	14.0966	14.3424
Acsf2|Q8VCW8|sp|1|615	10.1634	9.88873	9.36333	11.3931	12.9234	10.891	13.0042	12.5458	13.4687
Micu1|Q8VCX5|sp|1|477	13.8341	13.9388	14.401	12.9629	13.4427	14.0669	12.426	12.3749	12.5239
Gripap1|Q8VD04|sp|1|806	15.1561	16.2963	16.1966	14.6986	15.3352	14.8631	14.778	14.6065	15.0631
Sgtb|Q8VD33|sp|1|304	14.9199	15.4046	14.3365	10.8174	6.53902	10.8905	12.7963	13.8571	11.5195
Sgip1|Q8VD37|sp|1|806	13.4359	13.3131	14.0686	13.7702	13.5213	13.2399	13.1448	13.2387	13.0968
Bles03|Q8VD62|sp|1|298	9.03784	9.0642	9.43936	14.6172	11.1651	11.6895	8.19836	9.01355	7.31967
Hip1|Q8VD75|sp|1|1029	12.5827	13.2209	12.8739	13.1564	12.5327	12.2684	13.0363	13.1395	12.9497
Myh9|Q8VDD5|sp|1|1960	13.6023	14.1949	14.8681	13.005	13.1959	13.1698	12.9457	12.9445	13.0549
Washc1|Q8VDD8|sp|1|475	14.1534	15.274	14.686	13.1421	10.9692	13.2085	13.9917	14.526	13.419
Hdlbp|Q8VDJ3|sp|1|1268	12.1255	12.4088	12.2199	13.3417	13.7008	12.7947	13.0632	12.9325	13.2269
Psmd2|Q8VDM4|sp|1|908	12.3209	13.3197	12.7968	12.3266	12.6666	12.4488	13.0684	12.9461	13.2482
Hnrnpul1|Q8VDM6|sp|1|859	12.4161	12.5875	13.0122	12.2965	12.552	11.1745	11.7748	11.6885	11.9366
Atp1a1|Q8VDN2|sp|1|1023	15.2057	14.1723	14.5571	14.8251	15.4642	15.2684	14.8479	14.7261	14.9297
Ccdc92|Q8VDN4|sp|1|314	15.169	16.7794	14.5483	12.4962	13.4606	14.8054	14.2678	13.9566	14.5484
Ccar2|Q8VDP4|sp|1|922	12.975	14.9157	14.7289	12.3528	12.7442	12.1415	12.5518	12.4213	12.8539
Mrps23|Q8VE22|sp|1|177	11.3473	11.9383	11.1364	13.3107	12.3782	12.9818	12.8925	13.0705	12.6706
Pdcd10|Q8VE70|sp|1|212	11.9415	13.0764	12.1528	11.9392	12.8068	12.4321	12.0297	11.7567	12.3567
Krt79|Q8VED5|sp|1|531	15.858	17.1019	16.32	16.0739	13.6821	14.2496	15.6348	16.1357	15.1118
Epm2aip1|Q8VEH5|sp|1|606	12.2744	13.2279	12.3291	8.20428	10.815	8.99684	9.84801	9.12932	10.6732
Vps4a|Q8VEJ9|sp|1|437	11.4311	13.6602	12.3268	11.5077	8.52798	11.3177	11.9524	12.6366	11.2388
Hnrnpu|Q8VEK3|sp|1|800	15.356	16.7161	16.0147	15.2056	14.5229	15.499	15.308	15.4499	15.1965
Or9a4|Q8VF31|tr|2|314	3.24652	-6.16607	9.80307	11.121	8.78584	8.64199	9.59265	11.1866	8.36423
Rbm39|Q8VH51|sp|1|530	12.403	10.8711	12.1091	12.5179	13.2452	12.5029	12.9703	12.8639	13.0703
Selenom|Q8VHC3|sp|1|145	12.8376	13.0773	14.677	14.4792	16.3716	15.3024	15.0538	14.6926	15.6231
Wasf3|Q8VHI6|sp|1|501	14.7887	14.5616	13.827	16.1098	15.2071	15.3645	15.0787	15.2387	14.8175
Caskin2|Q8VHK1|sp|1|1201	9.71722	8.15486	12.0133	12.7005	12.4963	12.3956	10.5616	10.8616	10.4212
Hnrnpr|Q8VHM5|tr|1|632	14.3663	13.5914	13.5715	15.6226	17.1077	14.9879	15.0896	14.6725	15.509
Gatad2b|Q8VHR5|sp|1|594	12.2948	11.4755	12.3393	14.2501	13.6739	14.1142	13.1385	13.3445	12.9075
Cspg4|Q8VHY0|sp|1|2327	7.43574	10.9986	10.5377	7.40968	8.48346	10.8122	9.78325	9.59854	10.229
Cst14|Q8VII3|sp|1|130	15.7174	17.0746	16.158	15.4424	16.625	16.8196	15.7707	15.4508	16.1632
Sfpq|Q8VIJ6|sp|1|699	17.9715	18.4458	18.2813	18.1982	18.4148	18.4041	17.9768	17.9158	18.0715
Irgq|Q8VIM9|sp|1|583	13.266	13.2438	13.3498	14.3488	13.3137	14.2729	13.1246	13.4018	12.8127
Wdr13|Q91V09|sp|1|485	11.8951	12.9578	12.3234	11.8101	10.9413	11.8075	11.3006	11.4848	11.1235
Nrbp2|Q91V36|sp|1|499	12.282	13.0514	13.3995	13.4517	13.6333	12.389	12.7309	12.6596	12.9193
Rab14|Q91V41|sp|1|215	14.5393	13.057	15.0669	15.5485	16.3307	15.4112	14.7498	14.6744	14.8866
Acly|Q91V92|sp|1|1091	12.7563	11.9667	11.9678	13.2802	14.0713	13.6386	13.8484	13.6569	13.9987
Idh3b|Q91VA7|tr|1|384	15.3282	14.2918	14.3	13.7763	14.0571	14.5614	13.8545	13.8166	13.8031
Ndufs1|Q91VD9|sp|1|727	14.682	14.6794	15.4064	13.6031	13.2755	14.07	13.7314	13.885	13.613
Slc27a4|Q91VE0|sp|1|643	13.379	12.2706	11.9662	12.3988	12.3716	12.9583	12.4171	12.4309	12.2748
Col26a1|Q91VF6|sp|1|440	12.0303	11.5578	11.9072	13.1941	12.3607	13.1646	12.9076	13.1509	12.6172
Bzw2|Q91VK1|sp|1|419	13.7955	13.6134	13.688	12.9761	13.155	12.4678	13.1564	13.0937	13.2245
Ddx1|Q91VR5|sp|1|740	13.4804	13.511	13.3278	13.1351	13.1727	13.3428	13.4505	13.437	13.4508
Brk1|Q91VR8|sp|1|75	14.9981	13.7904	15.9429	17.7746	18.3696	18.2324	17.1318	17.1389	17.2038
Sh3bgrl3|Q91VW3|sp|1|93	12.9052	11.9882	13.9949	16.9878	16.3132	15.1043	13.6747	13.91	13.5174
Ncoa5|Q91W39|sp|1|579	11.6502	12.5895	12.8635	12.422	12.3053	13.1409	12.145	12.2205	12.1553
Vps11|Q91W86|sp|1|941	12.2322	12.5114	12.6299	8.84869	10.6596	9.8446	9.83604	9.40592	10.3574
Rabep2|Q91WG2|sp|1|554	8.11735	11.3264	9.1345	14.7892	15.5087	14.994	13.6292	13.2934	14.0979
Eif3h|Q91WK2|sp|1|352	13.3787	14.2572	13.6288	13.1655	13.1889	12.8031	13.5071	13.4419	13.606
Cisd1|Q91WS0|sp|1|108	14.6293	14.8357	14.1215	13.7557	13.7179	13.6311	14.1509	14.1082	14.1568
Dr1|Q91WV0|sp|1|176	11.4715	12.2269	10.2145	11.0539	11.9184	12.0742	11.9334	11.6126	12.1833
Golm1|Q91XA2|sp|1|393	8.65996	15.2253	12.0302	9.67243	13.3345	14.8005	11.8907	10.9045	13.2636
Vps36|Q91XD6|sp|1|386	10.8934	10.9285	10.2108	12.289	11.7123	11.3322	11.2648	11.3302	11.1385
Creld1|Q91XD7|sp|1|420	13.2427	12.9373	13.5309	11.0704	10.1991	9.40752	11.5406	11.742	11.3492
Osbpl1a|Q91XL9|sp|1|950	10.1956	10.0326	9.15292	12.0024	12.8004	12.313	11.4863	11.2311	11.6873
Basp1|Q91XV3|sp|1|226	20.2092	20.7778	21.3363	20.3089	20.5684	20.7683	20.241	20.2264	20.3509
Pcdhga2|Q91XY6|tr|1|931	14.6453	12.9744	11.674	14.0165	14.6858	13.7949	14.6409	14.3749	14.6939
Wasl|Q91YD9|sp|1|501	16.5283	14.3506	16.6156	16.5999	16.1211	16.3006	15.774	16.0439	15.4767
Egln1|Q91YE3|sp|1|400	12.4004	11.8851	12.1472	12.9031	13.1848	12.8045	10.8996	10.84	10.9481
Snx4|Q91YJ2|sp|1|450	15.2428	15.4053	14.447	12.361	10.1931	11.1225	12.8215	13.2793	12.235
Arhgap35|Q91YM2|sp|1|1499	10.2902	12.6957	11.4534	15.9732	11.1383	9.59687	11.2932	12.2172	10.3831
Nln|Q91YP2|sp|1|704	12.2984	11.628	10.9781	10.6629	13.618	14.7118	13.3329	12.6792	13.9358
Rpn1|Q91YQ5|sp|1|608	14.3158	15.2015	15.2465	15.0461	15.5174	15.1426	14.7316	14.6113	14.9492
Twf1|Q91YR1|sp|1|350	13.098	12.4638	11.6056	12.3456	13.8258	13.3711	11.2609	10.858	11.5874
Prpf6|Q91YR7|sp|1|941	12.2506	12.426	12.0393	13.1885	13.0318	12.0822	11.6178	11.5876	11.6443
Ptbp2|Q91Z31|sp|1|531	14.072	14.5039	13.8568	13.5295	13.3977	13.3528	13.4653	13.4489	13.4663
Srgap2|Q91Z67|sp|1|1071	13.9508	13.6304	14.1538	15.1281	14.741	14.6536	13.9138	14.0319	13.8002
Dnajc24|Q91ZF0|sp|1|148	6.10324	9.89805	10.7191	5.13665	8.19081	8.93396	10.3617	9.75398	11.4237
Ugp2|Q91ZJ5|sp|1|508	13.3959	14.2278	13.9181	13.0809	12.8768	12.7828	12.9038	12.9224	12.9292
Sh2b1|Q91ZM2|sp|1|756	12.0497	13.5297	13.9842	11.7181	7.18957	10.8711	12.4086	13.5945	11.2139
Necab2|Q91ZP9|sp|1|389	12.6083	11.4968	11.8473	12.1809	11.2273	11.9307	13.2318	13.4999	12.8604
[truncated: 512 more rows]

## Sheet: 2. Stats-DDHD2KO v WT
	logFC	AveExpr	P.Value	adj.P.Val
Tgm3|Q08189|sp|1|693	-10.5613	11.5734	1.8926e-10	2.72691e-07
Rgs10|Q9CQE5|sp|1|181	-9.05867	10.48	2.17198e-10	2.72691e-07
Gja1|P23242|sp|1|382	-6.5351	11.506	1.25288e-09	1.04866e-06
Chtop|Q9CY57|sp|1|249	-8.61408	11.3432	5.01929e-08	2.70371e-05
Lamb2|Q61292|sp|1|1799	-6.12072	9.87596	6.36316e-08	2.70371e-05
Rin1|Q921Q7|sp|1|763	-6.23727	9.4421	6.46049e-08	2.70371e-05
Rgs7|O54829|sp|1|469	6.62115	11.1674	9.02884e-08	3.23878e-05
Rps20|P60867|sp|1|119	4.23567	12.8673	1.35346e-07	4.0815e-05
Eef1e1|Q9D1M4|sp|1|174	-7.22782	12.4156	1.4629e-07	4.0815e-05
Arfgap2|Q99K28|sp|1|520	-3.17684	13.3453	3.28229e-07	8.24183e-05
Ubap2l|Q80X50|sp|1|1107	-3.11211	11.3277	6.01639e-07	0.00011785
Champ1|Q8K327|sp|1|802	-3.4584	12.8954	6.10547e-07	0.00011785
Calb1|P12658|sp|1|261	-4.61792	14.0752	6.42385e-07	0.00011785
Vps26b|Q8C0E2|sp|1|336	-3.89476	13.1357	6.69981e-07	0.00011785
Ubl4a|P21126|sp|1|157	-4.2093	13.092	7.09454e-07	0.00011785
Fam136a|Q9CR98|sp|1|138	-6.01103	15.6534	7.50936e-07	0.00011785
Dnajc5|P60904|sp|1|198	7.83915	11.7506	8.81513e-07	0.000130205
Nras|P08556|sp|1|189	3.14927	15.6498	1.07717e-06	0.000149902
Kif2a|P28740|sp|1|705	3.38507	17.0002	1.13427e-06	0.000149902
Rpl24|Q8BP67|sp|1|157	4.04371	14.0261	1.23433e-06	0.00015497
Carmil3|Q3UFQ8|sp|1|1375	7.41448	10.9909	1.51606e-06	0.000181277
Snx2|Q9CWK8|sp|1|519	-3.93262	12.3144	1.60911e-06	0.000183657
Camsap2|Q8C1B1|sp|1|1461	-4.50196	12.7273	1.78584e-06	0.000188613
Tulp4|Q9JIL5|sp|1|1547	10.8339	8.18566	1.86593e-06	0.000188613
Ywhag|P61982|sp|1|247	-5.7987	15.865	1.87787e-06	0.000188613
Sec23a|Q01405|sp|1|765	6.26489	11.451	2.08601e-06	0.00020146
Pcbp1|P60335|sp|1|356	7.1079	12.396	2.27593e-06	0.000211662
Gng2|P63213|sp|1|71	3.50643	19.1594	2.49181e-06	0.000223462
Dctn3|Q9Z0Y1|sp|1|186	-6.94942	15.9924	2.80587e-06	0.00023016
Ttc9c|Q810A3|sp|1|171	-10.3646	10.3906	2.81485e-06	0.00023016
Jund|P15066|sp|1|341	-4.6524	11.685	2.888e-06	0.00023016
Pacsin2|Q9WVE8|sp|1|486	-3.01213	12.6489	3.0024e-06	0.00023016
Krt90|E9Q1Z0|tr|1|538	6.73925	12.7281	3.02714e-06	0.00023016
Mapre3|Q6PER3|sp|1|281	-3.17127	16.532	3.11647e-06	0.00023016
Mif|P34884|sp|1|115	2.87372	16.1775	3.21195e-06	0.000230434
Kif1a|P33173|sp|1|1695	3.36443	12.8599	3.4705e-06	0.000236203
Rhob|P62746|sp|1|196	4.52901	14.2162	3.48049e-06	0.000236203
Mtfr1l|Q9CWE0|sp|1|289	4.32687	12.2002	3.87254e-06	0.000252103
Pfn2|Q9JJV2|sp|1|140	3.95517	15.3461	3.94464e-06	0.000252103
Slc25a23|Q6GQS1|sp|1|467	4.27861	12.1642	4.01598e-06	0.000252103
Elp3|Q9CZX0|sp|1|547	2.51259	11.4357	4.36838e-06	0.000267536
Pcdh1|Q8CFX3|tr|1|1038	5.66252	12.6726	4.76944e-06	0.000285144
Znf512|Q69Z99|sp|2|562	6.55583	11.3102	5.10324e-06	0.000296814
Kif21a|Q9QXL2|sp|1|1672	3.21384	13.1336	5.20104e-06	0.000296814
Lrfn3|Q8BLY3|sp|1|626	2.28812	11.985	5.6886e-06	0.000317424
Copz1|P61924|sp|1|177	-3.68907	13.5685	5.86936e-06	0.00032039
Vps37c|Q8R105|sp|1|352	4.07764	16.1382	6.58713e-06	0.000335487
Gba1|P17439|sp|1|515	-3.39839	10.4336	6.70143e-06	0.000335487
Hnrnpa0|Q9CX86|sp|1|305	-4.33354	13.2178	6.74158e-06	0.000335487
Fam89b|Q9QUI1|sp|1|189	10.6909	7.34856	6.91883e-06	0.000335487
Crmp1|P97427|sp|1|572	-4.41403	13.6811	7.06456e-06	0.000335487
Naga|Q9QWR8|sp|1|415	-2.54622	11.988	7.11802e-06	0.000335487
Hmgcl|P38060|sp|1|325	-9.64576	10.0125	7.13016e-06	0.000335487
Macroh2a2|Q8CCK0|sp|1|372	2.8497	14.4347	7.21477e-06	0.000335487
Borcs7|Q9CRC6|sp|1|105	4.53834	13.6346	7.58252e-06	0.000339103
Ttc9|Q3V038|sp|1|219	-4.56853	15.2592	7.69747e-06	0.000339103
Dhx29|Q6PGC1|sp|1|1365	3.20857	11.2366	7.69769e-06	0.000339103
Stat3|P42227|sp|1|770	4.34492	12.3481	8.18451e-06	0.000354333
Rpl30|P62889|sp|1|115	3.13432	14.1865	8.45912e-06	0.000354341
Evl|P70429|sp|1|414	4.18018	15.3303	8.46692e-06	0.000354341
Cnot1|Q6ZQ08|sp|1|2375	6.58575	12.1231	9.22326e-06	0.000379666
Srcap|A0A087WQ44|tr|1|3271	-3.48633	8.73187	9.49967e-06	0.000384737
Plbd2|Q3TCN2|sp|1|594	5.81032	13.4638	1.01029e-05	0.000402671
Pgp|Q8CHP8|sp|1|321	-4.73516	11.4858	1.12732e-05	0.000442297
Ewsr1|Q61545|sp|1|655	-3.80153	14.2349	1.17037e-05	0.000450837
Uggt1|Q6P5E4|sp|1|1551	2.522	12.5398	1.19658e-05	0.000450837
Cadm2|Q8BLQ9|sp|1|435	3.73423	13.1133	1.20295e-05	0.000450837
Ybx1|P62960|sp|1|322	3.52773	11.9572	1.29158e-05	0.000476511
Lyrm2|Q8R033|sp|3|88	3.43731	13.4179	1.32597e-05	0.000476511
Cox5a|P12787|sp|1|146	-3.81263	16.9665	1.33206e-05	0.000476511
Ywhah|P68510|sp|1|246	-5.06546	16.6341	1.34736e-05	0.000476511
Acsl1|P41216|sp|1|699	3.3584	11.1263	1.36938e-05	0.000477572
Snap25|P60879|sp|1|206	-3.08371	16.0996	1.44542e-05	0.000492904
Pam16|Q9CQV1|sp|1|125	-2.79913	13.9096	1.45261e-05	0.000492904
Igsf21|Q7TNR6|sp|1|468	3.54067	12.3182	1.54982e-05	0.000518879
Osbpl2|Q8BX94|sp|1|484	5.41696	9.10049	1.64399e-05	0.000536471
Tceal3|Q8R0A5|sp|1|200	-4.35121	14.3892	1.64509e-05	0.000536471
Fam241b|Q9D882|sp|1|120	-2.95365	12.9418	1.79975e-05	0.000561063
Plaa|P27612|sp|1|794	2.89618	11.7506	1.80851e-05	0.000561063
Crk|Q64010|sp|1|304	-4.95221	11.3563	1.82395e-05	0.000561063
Fech|P22315|sp|1|422	5.10432	10.5213	1.82899e-05	0.000561063
Itgav|P43406|sp|1|1044	2.62245	11.1438	1.83559e-05	0.000561063
Lzic|Q8K3C3|sp|1|190	-2.64198	15.8308	1.86612e-05	0.000561063
Skp1|Q9WTX5|sp|1|163	-3.5522	13.3269	1.89206e-05	0.000561063
Ppp2ca|P63330|sp|1|309	3.36755	14.7355	1.90378e-05	0.000561063
Slc25a1|Q8JZU2|sp|1|311	3.48421	12.7472	1.9216e-05	0.000561063
Sec22b|O08547|sp|1|215	-2.85604	13.6661	2.12593e-05	0.000609985
Mrfap1|Q9CQL7|sp|1|125	4.66373	13.0806	2.14222e-05	0.000609985
Mrps15|Q9DC71|sp|1|258	-2.41224	12.4585	2.17123e-05	0.000609985
Nbea|Q9EPN1|sp|1|2936	2.442	13.7717	2.19317e-05	0.000609985
Ywhaz|P63101|sp|1|245	-3.85153	19.0345	2.21062e-05	0.000609985
Gstp1|P19157|sp|1|210	5.53535	13.594	2.30152e-05	0.000626965
Cops4|O88544|sp|1|406	-2.94701	15.3772	2.32209e-05	0.000626965
Mapre1|Q61166|sp|1|268	-4.36433	17.1008	2.3911e-05	0.00063873
Gap43|P06837|sp|1|227	2.30107	18.7324	2.48127e-05	0.000646956
Mapk8ip1|Q9WVI9|sp|1|707	-2.79306	11.5509	2.49561e-05	0.000646956
Pycr2|Q922Q4|sp|1|320	-2.59629	12.2617	2.51649e-05	0.000646956
Srsf3|P84104|sp|1|164	2.09048	15.1059	2.52496e-05	0.000646956
H2ax|P27661|sp|1|143	-6.00727	11.8258	2.65374e-05	0.000673085
Eea1|Q8BL66|sp|1|1411	-2.31073	13.3476	2.68302e-05	0.000673706
Cttnbp2|B9EJA2|sp|1|1648	-3.03561	15.2943	2.73353e-05	0.000679593
Fth1|P09528|sp|1|182	-2.80755	16.0904	2.7645e-05	0.000680556
Rundc3a|O08576|sp|1|446	4.11674	12.2109	2.82668e-05	0.000682866
Mrps2|Q924T2|sp|1|291	3.30968	10.8547	2.82828e-05	0.000682866
Nudt2|P56380|sp|1|147	-3.60198	13.1924	2.87913e-05	0.000688523
Tmem35a|Q9D328|sp|1|167	2.1781	13.2295	2.96363e-05	0.000702045
Gmps|Q3THK7|sp|1|693	2.77873	12.0157	3.03729e-05	0.000712769
Rabep2|Q91WG2|sp|1|554	5.57122	12.7656	3.21916e-05	0.000747005
Pebp1|P70296|sp|1|187	2.26753	16.3071	3.24267e-05	0.000747005
Ubqln1|Q8R317|sp|1|582	2.68794	14.4179	3.4863e-05	0.000794634
Ppp1ca|P62137|sp|1|330	2.63218	14.045	3.55121e-05	0.000794634
Astn1|Q61137|sp|1|1302	2.6969	12.6302	3.56971e-05	0.000794634
Dnm2|P39054|sp|1|870	2.02303	14.4146	3.62698e-05	0.000794634
Hmgb2|P30681|sp|1|210	-3.56599	10.9636	3.634e-05	0.000794634
Hpca|P84075|sp|1|193	3.02002	13.9868	3.64942e-05	0.000794634
Cct3|P80318|sp|1|545	2.40907	14.2338	3.67095e-05	0.000794634
Ywhaq|P68254|sp|1|245	-4.25698	16.7572	3.72915e-05	0.000800333
Tacc2|Q9JJG0|sp|1|1149	-2.11895	12.4475	3.85048e-05	0.000809503
Me3|Q8BMF3|sp|1|604	-5.93964	9.98231	3.85116e-05	0.000809503
Pfdn6|Q03958|sp|1|127	2.51823	19.0112	3.86859e-05	0.000809503
Psme1|P97371|sp|1|249	3.36685	14.6287	3.98723e-05	0.000822765
Sh3glb1|Q9JK48|sp|1|365	-3.16566	14.295	3.9975e-05	0.000822765
Septin7|O55131|sp|1|436	-2.14879	15.0909	4.18608e-05	0.000854572
Ptk2|P34152|sp|1|1052	2.37369	14.5756	4.31608e-05	0.000871796
Eif3f|Q9DCH4|sp|1|361	2.15019	12.4816	4.33988e-05	0.000871796
Rpl37a|P61514|sp|1|92	-2.76694	11.0818	4.45555e-05	0.000887928
Lnpk|Q7TQ95|sp|1|425	4.05476	12.2405	4.49356e-05	0.000888451
Qki|Q9QYS9|sp|1|341	-2.93691	14.4824	4.62623e-05	0.000903506
Macroh2a1|Q9QZQ8|sp|1|369	2.24644	14.8648	4.64167e-05	0.000903506
Agap2|Q3UHD9|sp|1|1186	1.90919	13.3792	4.86001e-05	0.000938729
Pym1|Q8CHP5|sp|1|203	2.97117	14.6155	5.03797e-05	0.00095007
Gnai2|P08752|sp|1|355	2.92571	13.7903	5.06889e-05	0.00095007
Plcl2|Q8K394|sp|1|1128	-1.85192	13.9371	5.11498e-05	0.00095007
Uqcrb|Q9D855|sp|1|111	-2.70917	14.7119	5.11714e-05	0.00095007
Uqcc6|Q8BTC1|sp|1|67	4.46658	13.4502	5.16851e-05	0.00095007
Acbd6|Q9D061|sp|1|282	-4.94359	12.153	5.19762e-05	0.00095007
Epb41l3|Q9WV92|sp|1|929	4.38433	12.7764	5.21473e-05	0.00095007
Htt|P42859|sp|1|3119	5.34419	11.262	5.22141e-05	0.00095007
Vac14|Q80WQ2|sp|1|782	-2.20424	12.267	5.3118e-05	0.000950803
Larp4|Q8BWW4|sp|1|719	2.87572	13.7357	5.31427e-05	0.000950803
Nono|Q99K48|sp|1|473	1.9625	14.8598	5.33904e-05	0.000950803
Drg1|P32233|sp|1|367	-3.40642	12.7105	5.66918e-05	0.000994103
Rab2a|P53994|sp|1|212	1.96351	14.101	5.70788e-05	0.000994103
Bloc1s2|Q9CWG9|sp|1|143	2.85163	16.374	5.76851e-05	0.000994103
Gigyf2|Q6Y7W8|sp|1|1291	5.86319	10.4193	5.79499e-05	0.000994103
Csde1|Q91W50|sp|1|798	3.78832	12.5876	5.81146e-05	0.000994103
Kpna1|Q60960|sp|1|538	2.72477	13.2663	5.81972e-05	0.000994103
Abraxas2|Q3TCJ1|sp|1|415	2.05745	12.8109	5.90086e-05	0.00100115
Snx12|O70493|sp|1|165	-2.13436	13.108	6.06915e-05	0.00102279
Creld1|Q91XD7|sp|1|420	-3.0113	11.6689	6.22157e-05	0.00104149
Tubb2a|Q7TMM9|sp|1|445	2.85846	17.2294	6.30381e-05	0.00104815
Nol3|Q9D1X0|sp|1|220	2.97986	14.8315	6.34486e-05	0.00104815
Tacc1|Q6Y685|sp|1|774	-2.70013	13.7071	6.40941e-05	0.0010519
Hddc2|Q3SXD3|sp|1|199	-2.3281	12.1773	6.49987e-05	0.00105505
Ywhab|Q9CQV8|sp|1|246	-3.96802	15.5925	6.51266e-05	0.00105505
Osbpl1a|Q91XL9|sp|1|950	2.57819	11.2113	6.74791e-05	0.00108615
Snap29|Q9ERB0|sp|1|260	-4.59966	14.561	6.96981e-05	0.00111473
Znf326|O88291|sp|1|580	2.14138	10.9385	7.23132e-05	0.00114923
Baiap2|Q8BKX1|sp|1|535	-3.06254	13.6064	7.30654e-05	0.00115388
Prkacb|P68181|sp|1|351	1.86327	14.348	7.44621e-05	0.00116414
Nfia|Q02780|sp|1|532	4.74261	12.083	7.49566e-05	0.00116414
Cops7a|Q9CZ04|sp|1|275	-1.88791	13.0917	7.51061e-05	0.00116414
Snapin|Q9Z266|sp|1|136	3.73178	16.2899	7.70506e-05	0.00117295
Ndufa3|Q9CQ91|sp|1|84	-2.26822	13.4076	7.78547e-05	0.00117295
Pfkm|P47857|sp|1|780	2.10042	14.8391	7.83828e-05	0.00117295
Dnajc7|Q9QYI3|sp|1|494	-4.17112	11.5973	7.88472e-05	0.00117295
Rps15a|P62245|sp|1|130	2.99124	15.1924	7.89093e-05	0.00117295
Prss1|Q9Z1R9|tr|1|246	4.81205	16.0241	7.90772e-05	0.00117295
Rpl23|P62830|sp|1|140	2.16745	14.5287	7.93407e-05	0.00117295
Rpl27a|P14115|sp|1|148	2.81681	16.4528	7.94111e-05	0.00117295
Atic|Q9CWJ9|sp|1|592	2.34368	12.368	8.89443e-05	0.00129845
Bzw1|Q9CQC6|sp|1|419	1.84804	12.5318	8.89853e-05	0.00129845
Nudcd3|Q8R1N4|sp|1|363	-3.58993	13.3235	8.9459e-05	0.00129845
Snx4|Q91YJ2|sp|1|450	-3.80618	13.0119	9.35214e-05	0.00134547
Apoa1|Q00623|sp|1|264	-2.58531	13.684	9.37702e-05	0.00134547
Cdc37l1|Q9CZP7|sp|1|335	-5.87988	9.26372	9.52003e-05	0.00135823
Zwint|Q9CQU5|sp|1|252	-3.02777	14.726	9.68373e-05	0.00137378
Bax|Q07813|sp|1|192	2.98019	13.0751	9.73907e-05	0.00137387
Prpf40b|Q80W14|sp|1|870	2.40565	14.1879	9.93422e-05	0.00139357
Echs1|Q8BH95|sp|1|290	-3.08491	14.4608	0.000101877	0.00142118
Coro1c|Q9WUM4|sp|1|474	2.01751	15.6929	0.000106095	0.00147185
Nup58|Q8R332|sp|1|587	-3.83679	11.2948	0.000108733	0.00150016
Xpo1|Q6P5F9|sp|1|1071	-4.39985	12.2995	0.000111775	0.00153163
Lrrc7|Q80TE7|sp|1|1490	-2.27755	10.8448	0.000112234	0.00153163
Ppia|P17742|sp|1|164	2.52378	17.7003	0.000117108	0.0015895
Epn2|Q8CHU3|sp|1|595	-1.88657	14.1351	0.000118444	0.0015957
Arid1a|A2BH40|sp|1|2283	-2.38306	12.6189	0.000118836	0.0015957
Celf2|Q9Z0H4|sp|1|508	-2.59704	13.1208	0.000120316	0.00159972
Sdhaf4|Q8BTE0|sp|3|104	-2.9235	14.9776	0.000120409	0.00159972
Ndrg4|Q8BTG7|sp|1|352	2.96411	12.0375	0.000121247	0.00160238
Prr18|Q6PAN7|sp|1|307	-6.29634	9.17296	0.000122828	0.00161477
Calb2|Q08331|sp|1|271	-3.61397	14.0608	0.000124712	0.00162148
Dpysl4|O35098|sp|1|572	1.89636	14.277	0.000125328	0.00162148
Acox1|Q9R0H0|sp|1|661	2.48579	12.7567	0.000125694	0.00162148
H1-5|P43276|sp|1|223	4.53782	15.0081	0.000125922	0.00162148
Ociad1|Q9CRD0|sp|1|247	-2.02893	15.0181	0.000128435	0.00163962
Brk1|Q91VR8|sp|1|75	3.21509	16.7314	0.000128636	0.00163962
Wdr33|Q8K4P0|sp|1|1330	8.60067	13.593	0.000129362	0.00164055
Blmh|Q8R016|sp|1|455	-11.4116	11.6729	0.00013415	0.00168818
Nup210|Q9QY81|sp|1|1886	-4.62376	9.97468	0.000134463	0.00168818
Nedd4|P46935|sp|1|887	2.14835	11.2355	0.00013603	0.00169936
Acot7|Q91V12|sp|1|381	3.58508	13.9935	0.0001372	0.00170549
Tecr|Q9CY27|sp|1|308	-2.42878	12.2048	0.000139692	0.00172791
Aldh4a1|Q8CHT0|sp|1|562	1.56832	13.4397	0.000143043	0.00176069
Erp29|P57759|sp|1|262	-2.19732	13.9874	0.000146774	0.0017978
Wnk1|P83741|sp|1|2377	2.25439	12.8241	0.000148258	0.00180716
Abi1|Q8CBW3|sp|1|481	-3.30696	13.9003	0.000149866	0.0018145
Nudt3|Q9JI46|sp|1|168	-1.98493	14.2054	0.000150305	0.0018145
Trnt1|Q8K1J6|sp|1|434	1.80533	11.476	0.000153483	0.001844
Praf2|Q9JIG8|sp|1|178	4.67937	14.318	0.000160159	0.00190194
Afdn|Q9QZQ1|sp|1|1820	-2.00631	12.7166	0.000160293	0.00190194
Sumo1|P63166|sp|1|101	-3.03914	13.2198	0.000160578	0.00190194
Raly|Q64012|sp|1|312	2.91824	11.7271	0.000161639	0.00190552
Acta1|P68134|sp|1|377	4.34911	15.6277	0.00016334	0.00191658
Lrrc59|Q922Q8|sp|1|307	-2.71944	14.2229	0.000170308	0.00198904
Ddx3x|Q62167|sp|1|662	1.53947	12.4065	0.00017436	0.00202342
Ecsit|Q9QZH6|sp|1|435	-2.64041	11.23	0.000174863	0.00202342
Grpel1|Q99LP6|sp|1|217	-2.984	14.5399	0.000179673	0.00206697
Lin7a|Q8JZS0|sp|1|233	-1.98723	14.4478	0.0001822	0.00206697
Tomm5|B1AXP6|sp|3|51	2.06233	17.0076	0.000182249	0.00206697
Ccdc88a|Q5SNZ0|sp|1|1873	1.90786	12.1475	0.00018252	0.00206697
Lztfl1|Q9JHQ5|sp|1|299	-1.9126	13.7238	0.000182743	0.00206697
Mrpl9|Q99N94|sp|1|265	2.22088	10.9959	0.000184943	0.00208248
Dcaf5|Q80T85|sp|1|946	-3.02712	12.3882	0.000187974	0.00210715
Nherf1|P70441|sp|1|355	-2.20066	14.3379	0.000192729	0.00215086
H4c16|P62806|sp|1|103	1.79433	21.7718	0.000193877	0.00215409
Septin9|Q80UG5|sp|1|583	2.20885	12.4166	0.000197025	0.00217662
Psmd7|P26516|sp|1|321	1.76409	14.2962	0.000197639	0.00217662
Vcpip1|Q8CDG3|sp|1|1220	1.92786	12.6551	0.000205116	0.00224911
Ndufv2|Q9D6J6|sp|1|248	-1.66787	14.7869	0.000206468	0.00225409
Cend1|Q9JKC6|sp|1|149	1.93008	18.8042	0.000207547	0.00225606
Gtf2a1|Q99PM3|sp|1|378	-5.18984	10.5774	0.000209372	0.00226609
Nmt1|O70310|sp|1|496	-1.70283	12.6642	0.000213973	0.00230595
Lasp1|Q61792|sp|1|263	-2.69317	17.3656	0.000217281	0.00232676
Plgrkt|Q9D3P8|sp|1|147	-4.63343	12.4598	0.000217757	0.00232676
Eif4a1|P60843|sp|1|406	1.64495	14.1222	0.00021979	0.00233853
Dhx30|Q99PU8|sp|1|1217	-2.59421	10.8423	0.000223335	0.00236098
Etfa|Q99LC5|sp|1|333	1.54581	13.9921	0.00022383	0.00236098
Mus81|Q91ZJ0|sp|1|551	7.10133	14.9888	0.000224721	0.00236098
Srm|Q64674|sp|1|302	3.17633	13.8075	0.000229903	0.00239353
Bpnt1|Q9Z0S1|sp|1|308	-5.24779	11.5176	0.000230662	0.00239353
Cyld|Q80TQ2|sp|1|952	-3.80709	13.0889	0.000231454	0.00239353
Lamc1|P02468|sp|1|1607	2.53715	13.3248	0.000232479	0.00239353
Gatad2b|Q8VHR5|sp|1|594	1.97619	13.0598	0.000232585	0.00239353
Ckb|Q04447|sp|1|381	1.83712	18.571	0.000237358	0.00242242
Shroom2|A2ALU4|sp|1|1481	-3.34164	14.4772	0.000237729	0.00242242
Ywhae|P62259|sp|1|255	-2.68266	17.8938	0.000238287	0.00242242
Atxn3|Q9CVD2|sp|1|355	-4.02014	10.3325	0.000241394	0.00244411
Cox5b|P19536|sp|1|128	-2.66839	15.6167	0.000244634	0.00246697
Cacna1e|Q61290|sp|1|2272	-2.49691	12.2764	0.000246875	0.00247524
Nfasc|Q810U3|sp|1|1240	1.56754	12.1518	0.000248253	0.00247524
Ap3m2|Q8R2R9|sp|1|418	-11.0856	10.5303	0.000248411	0.00247524
Hsd17b10|O08756|sp|1|261	-2.01499	13.5227	0.000259067	0.00257121
Eci1|P42125|sp|1|289	-3.85788	12.5678	0.000269512	0.00266435
Nup62|Q63850|sp|1|526	-2.41137	13.2434	0.000281908	0.00277597
U2af1|Q9D883|sp|1|239	3.71788	14.044	0.000283834	0.00278401
Med9|Q8VCS6|sp|1|142	3.17863	13.7087	0.000285108	0.00278563
Jpt2|Q6PGH2|sp|1|190	-2.28832	13.8126	0.000286267	0.00278611
Ndufb5|Q9CQH3|sp|1|189	2.01825	14.901	0.000290975	0.00280794
Gria1|P23818|sp|1|907	3.02231	11.1297	0.000292612	0.00280794
Psmb2|Q9R1P3|sp|1|201	-2.04921	13.2848	0.000292997	0.00280794
Vps18|Q8R307|sp|1|973	-2.17149	10.469	0.000293805	0.00280794
Rpl35a|O55142|sp|1|110	-2.65832	13.2093	0.000295211	0.00280794
D430041D05Rik|A0A2R8VKG2|tr|1|2099	-3.18012	12.2684	0.000295219	0.00280794
Cuedc1|Q8R3V6|sp|2|388	-2.48307	12.8096	0.000298878	0.00283201
Rpsa|P14206|sp|1|295	-2.41034	15.135	0.00030469	0.00287622
Snrnp200|Q6P4T2|sp|1|2136	-1.62661	12.2264	0.000318157	0.00299211
Vps11|Q91W86|sp|1|941	-2.67354	10.7029	0.00032299	0.00302623
Cep170|Q6A065|sp|1|1588	-2.38093	13.1738	0.000332472	0.00310349
Gpd2|Q64521|sp|1|727	-1.42726	13.0455	0.000339288	0.00315538
Pi4ka|E9Q3L2|sp|1|2105	-9.6092	10.592	0.000340872	0.00315842
Tma7|Q8K003|sp|3|64	-2.35041	17.1461	0.000344329	0.00316685
Ncam1|P13595|sp|1|1115	1.42898	16.4728	0.000345346	0.00316685
Gmfb|Q9CQI3|sp|1|142	-2.21632	15.5493	0.000345817	0.00316685
Tceal5|Q8CCT4|sp|1|200	-2.13336	13.3991	0.000347019	0.00316685
Fxyd6|Q9D164|sp|1|94	2.19084	14.9493	0.000348986	0.00316685
Rpl17|Q9CPR4|sp|1|184	-1.74538	15.1409	0.00034935	0.00316685
Gabarapl2|P60521|sp|1|117	3.98517	14.121	0.000350817	0.00316871
Gpm6a|P35802|sp|1|278	3.31061	14.8217	0.00035375	0.00318375
Lonp1|Q8CGK3|sp|1|949	4.01626	12.4249	0.000359655	0.00322533
Hspa4l|P48722|sp|1|838	-2.43286	13.2288	0.000363663	0.00323919
Cstb|Q62426|sp|1|98	5.80285	12.1785	0.000364734	0.00323919
Map7d1|A2AJI0|sp|1|846	-2.90221	12.9399	0.00036507	0.00323919
Myl6b|Q8CI43|sp|1|207	-1.82973	13.2911	0.000369468	0.00325993
Kifbp|Q6ZPU9|sp|1|617	-1.83459	13.4947	0.000371536	0.00325993
Nudt4|Q8R2U6|sp|1|179	2.27681	14.1872	0.000371589	0.00325993
Tmem9|Q9CR23|sp|1|183	-3.49467	11.6214	0.0003726	0.00325993
Cox6c|Q9CPQ1|sp|1|76	-2.02139	16.7851	0.000374462	0.00326484
Them4|Q3UUI3|sp|1|230	-1.7475	12.0525	0.000375971	0.00326666
Gnai1|B2RSH2|sp|1|354	2.93038	13.1195	0.000378058	0.00327346
Ppid|Q9CR16|sp|1|370	-2.12426	14.6921	0.000380324	0.00328176
Psmb1|O09061|sp|1|240	1.5153	13.9948	0.000387464	0.003316
Vezt|Q3ZK22|sp|1|780	8.88941	11.4721	0.000387822	0.003316
Nefm|P08553|sp|1|848	-2.33722	15.0405	0.000388254	0.003316
Rps21|Q9CQR2|sp|1|83	-1.54387	13.4529	0.000401957	0.00341003
Bbip1|J3QMK2|tr|1|67	-5.66112	9.78832	0.000402015	0.00341003
Ddx6|P54823|sp|1|483	1.56494	13.1076	0.000403336	0.00341003
Rap1b|Q99JI6|sp|1|184	-1.37453	14.3145	0.000406582	0.00341929
Camk4|P08414|sp|1|469	-2.06752	11.4142	0.000407155	0.00341929
Mctp1|E9PV86|sp|1|951	3.30534	10.4209	0.000409119	0.00342433
Ndufs4|Q9CXZ1|sp|1|175	-1.46352	12.522	0.00041134	0.00343147
Abcd3|P55096|sp|1|659	1.3565	11.4854	0.00041391	0.00344149
Cox17|P56394|sp|1|63	-2.18674	13.7412	0.00041757	0.00346046
Copg1|Q9QZE5|sp|1|874	-2.49688	10.7312	0.000426695	0.00352445
Shmt2|Q9CZN7|sp|1|504	1.52649	13.0655	0.000431064	0.0035333
Med8|Q9D7W5|sp|1|268	2.63132	13.0711	0.000431679	0.0035333
Med30|Q9CQI9|sp|1|178	2.80927	11.8693	0.000431989	0.0035333
Tmod3|Q9JHJ0|sp|1|352	-3.11411	13.3326	0.000436413	0.00355163
Nrxn2|E9Q7X7|sp|1|1710	-3.55371	10.3901	0.000437736	0.00355163
Nsmf|Q99NF2|sp|1|532	-5.9585	9.79413	0.000438473	0.00355163
Tmem163|Q8C996|sp|1|288	-2.21589	12.1261	0.000444957	0.00359256
Wdr7|Q920I9|sp|1|1489	1.44349	12.1335	0.000446678	0.0035949
Cdc42bpb|Q7TT50|sp|1|1713	-1.68952	12.4048	0.00044873	0.00359988
Ddx19a:Ddx19b|Q61655:Q8R3C7|sp:tr|1:1|478:479	3.03356	12.2521	0.000464536	0.00371481
Sncb|Q91ZZ3|sp|1|133	-2.85427	16.7102	0.000476228	0.00379622
Psme2|P97372|sp|1|239	-2.35451	14.4628	0.000479151	0.00380743
Hcls1|P49710|sp|1|486	2.71343	10.6867	0.000484908	0.00384102
Gng4|P50153|sp|1|75	2.73724	14.3283	0.000496512	0.00391001
Bphl|Q8R164|sp|1|291	-2.17825	12.3095	0.000496732	0.00391001
Apex1|P28352|sp|1|317	-3.19274	12.2105	0.000500619	0.00392829
Gpc1|Q9QZF2|sp|1|557	-2.54711	12.6574	0.000502686	0.00393223
Eif4a2|P10630|sp|1|407	1.60873	14.9255	0.000505788	0.00393331
Sap130|Q8BIH0|sp|1|1057	-7.2493	8.65163	0.000507685	0.00393331
Rasal1|Q9Z268|sp|1|799	3.0316	10.7378	0.000508276	0.00393331
Gm2a|Q60648|sp|1|193	1.45322	14.1827	0.00050909	0.00393331
Sh3bgrl3|Q91VW3|sp|1|93	3.17237	14.2662	0.000512564	0.003948
Dbt|P53395|sp|1|482	-1.82765	11.5479	0.000518534	0.00398177
Arfgap3|Q9D8S3|sp|1|523	-2.27326	12.562	0.000530949	0.00406468
Cpd|O89001|sp|1|1377	2.00886	12.1877	0.000537229	0.00409418
Dusp3|Q9D7X3|sp|1|185	-6.4145	11.2514	0.000538065	0.00409418
Anapc7|Q9WVM3|sp|1|565	-4.86243	9.82723	0.000541642	0.00410895
Marcks|P26645|sp|1|309	1.36404	17.1478	0.000547146	0.0041382
Rab35|Q6PHN9|sp|1|201	3.86277	12.2295	0.000554781	0.00418335
Fmnl2|A2APV2|sp|1|1086	-1.82539	10.9263	0.00056479	0.00424607
Arpc3|Q9JM76|sp|1|178	-2.89457	17.3826	0.000571655	0.00426333
Commd8|Q9CZG3|sp|1|183	2.54871	15.5232	0.000572684	0.00426333
Son|Q9QX47|sp|1|2444	-1.40844	13.4811	0.000573319	0.00426333
Lingo1|Q9D1T0|sp|1|614	2.64006	15.1287	0.000573878	0.00426333
Ola1|Q9CZ30|sp|1|396	1.88762	14.7985	0.000593324	0.00438846
Mdc1|Q5PSV9|sp|1|1707	1.80142	12.1497	0.000594216	0.00438846
Ap1g1|P22892|sp|1|822	1.50482	11.8133	0.000598542	0.00439916
Mlf2|Q99KX1|sp|1|247	-1.71977	12.5037	0.000600209	0.00439916
Myt1|Q8CFC2|sp|1|1127	-2.35907	12.8778	0.000600921	0.00439916
Acadm|P45952|sp|1|421	-1.63029	12.4737	0.000619516	0.00452211
Trap1|Q9CQN1|sp|1|706	3.02106	15.9966	0.000623235	0.00453607
Fabp5|Q05816|sp|1|135	3.35344	16.1828	0.000627492	0.0045435
Gm56451|A0A338P6I9|tr|1|59	1.90526	12.6532	0.000627875	0.0045435
Cystm1|Q8K353|sp|1|104	-2.09325	11.4524	0.000630981	0.00455286
Myo18a|Q9JMH9|sp|1|2050	1.30199	13.4033	0.000641188	0.0046112
Uqcrq|Q9CQ69|sp|1|82	-2.28122	13.0934	0.00064274	0.0046112
Bdh1|Q80XN0|sp|1|343	5.54667	15.2774	0.000647802	0.00463427
Fam50a|Q9WV03|sp|1|339	-2.04624	12.0421	0.000654762	0.00467076
Etfdh|Q921G7|sp|1|616	-1.49417	12.7537	0.000659512	0.00469132
Eif5a|P63242|sp|1|154	2.96131	13.5434	0.000665753	0.00472233
Ndufs7|Q9DC70|sp|1|224	2.82704	13.0023	0.000672563	0.0047572
Camk2n2|Q78WH7|sp|1|79	-3.77298	11.3267	0.000683381	0.00481147
Cnpy2|Q9QXT0|sp|1|182	-4.25437	12.162	0.000684068	0.00481147
Ndufaf4|Q9D1H6|sp|1|173	-3.12119	12.914	0.000689731	0.00483775
Pnpla8|Q8K1N1|sp|1|776	-3.8166	11.0339	0.000712203	0.00498145
Pcsk1n|Q9QXV0|sp|1|258	2.37275	16.4839	0.000719046	0.00501535
Pex14|Q9R0A0|sp|1|376	-1.64239	12.9506	0.000725129	0.00504377
Atp6v1e1|P50518|sp|1|226	-2.33943	16.5422	0.000735963	0.00508612
Frmd4a|Q8BIE6|sp|1|1020	1.50139	12.6129	0.000736606	0.00508612
Myo10|F8VQB6|sp|1|2062	1.94738	13.8471	0.000737295	0.00508612
Slc12a9|Q99MR3|sp|1|914	-1.77825	12.4736	0.000741106	0.0050984
Cdc5l|Q6A068|sp|1|802	2.99133	12.3755	0.000747585	0.00512892
Ten1|Q9D7K2|sp|1|161	4.66776	12.3912	0.000749686	0.00512932
Smg9|Q9DB90|sp|1|520	-2.105	13.1026	0.000756133	0.00515937
Plpp3|Q99JY8|sp|1|312	2.48002	12.4806	0.000762737	0.00518996
Arfip2|Q8K221|sp|1|341	-1.92101	13.8648	0.00076475	0.00518996
Tmed9|Q99KF1|sp|1|235	2.33446	12.5226	0.000773196	0.00523314
Vapa|Q9WV55|sp|1|249	2.34175	13.3479	0.000778174	0.00525267
Pcmt1|P23506|sp|1|227	-1.93251	13.965	0.000787676	0.00530256
Khdrbs3|Q9R226|sp|1|346	-2.48024	13.0003	0.000791223	0.00531219
Hyou1|Q9JKR6|sp|1|999	-1.36398	16.1017	0.000800591	0.00534734
Ppp1r7|Q3UM45|sp|1|361	-3.03813	15.0342	0.000802092	0.00534734
Fabp3|P11404|sp|1|133	1.81095	15.4345	0.000802846	0.00534734
Tars3|Q8BLY2|sp|1|790	3.48883	11.9692	0.00080499	0.00534743
Tubb5|P99024|sp|1|444	4.06651	16.9797	0.000808985	0.00535979
Eloc|P83940|sp|1|112	-3.09331	11.3025	0.00081156	0.00536048
Ncstn|P57716|sp|1|708	2.61954	12.0961	0.000813359	0.00536048
Krt10|P02535|sp|1|570	-2.19593	21.2085	0.0008167	0.00536842
Sec31a|Q3UPL0|sp|1|1230	1.46883	13.9552	0.000822581	0.00539295
St13|Q99L47|sp|1|371	-1.75431	14.5601	0.00083147	0.00543704
Nedd8|P29595|sp|1|81	-2.10912	15.6977	0.000849288	0.00553912
Anxa6|P14824|sp|1|673	1.6387	13.3144	0.00085263	0.00554651
Rhoc|Q62159|sp|1|193	2.59618	14.7289	0.000858001	0.00556703
Rab5a|Q9CQD1|sp|1|215	2.53833	14.0614	0.00086463	0.00559558
Arhgef12|Q8R4H2|sp|1|1543	-3.07156	12.0993	0.000873575	0.00563894
Chd4|Q6PDQ2|sp|1|1915	-1.56918	12.446	0.000892163	0.00574416
Eif3c|Q8R1B4|sp|1|911	1.76183	13.4165	0.000908118	0.00583193
Ndufb8|Q9D6J5|sp|1|186	-2.70817	14.6392	0.000930716	0.00596181
Sgsm1|Q8BPQ7|sp|1|1093	-2.64466	10.8487	0.000942347	0.00602095
Sgtb|Q8VD33|sp|1|304	-5.47138	12.3423	0.000949818	0.00602244
Mtch2|Q791V5|sp|1|303	3.3041	13.2208	0.00094986	0.00602244
Mef2d|Q63943|sp|1|514	3.61393	10.1766	0.000951855	0.00602244
Hspa1l|P16627|sp|1|641	2.18006	17.1297	0.000952174	0.00602244
Atp6v1c1|Q9Z1G3|sp|1|382	-1.91058	13.6946	0.000958053	0.0060444
Amer2|Q8CCJ4|sp|1|672	-2.01706	13.2389	0.000961691	0.00605214
Rpl34|Q9D1R9|sp|1|117	-3.1796	14.7992	0.000978129	0.00613635
Pura|P42669|sp|1|321	-2.24496	14.1422	0.000981986	0.00613635
Tle3|Q08122|sp|1|772	2.90466	11.9236	0.000982403	0.00613635
Mtor|Q9JLN9|sp|1|2549	3.34568	12.1666	0.000992277	0.00618093
Os9|Q8K2C7|sp|1|672	-2.53379	11.7924	0.000994462	0.00618093
Gyg1|Q9R062|sp|1|333	-1.39329	11.5936	0.00100021	0.00620131
Tbcd|Q8BYA0|sp|1|1196	-3.63429	10.747	0.00102056	0.00630665
Fxyd7|P59648|sp|3|80	1.60588	16.6129	0.00102222	0.00630665
Qdpr|Q8BVI4|sp|1|241	2.97336	13.8829	0.00102899	0.00633284
Epm2aip1|Q8VEH5|sp|1|606	-3.27176	10.6109	0.00103666	0.00635989
Map2k1|P31938|sp|1|393	-1.77189	14.0843	0.00103845	0.00635989
Dlg3|P70175|sp|1|849	2.68404	10.4059	0.0010494	0.0064113
Tmsb10|Q6ZWY8|sp|1|44	2.67115	15.8516	0.00105403	0.00642398
Smarcc1|P97496|sp|1|1104	-1.6866	13.2423	0.00105732	0.00642839
Prdx2|Q61171|sp|1|198	1.68939	17.1251	0.00106574	0.00646396
Dlst|Q9D2G2|sp|1|454	1.41887	15.2761	0.00107372	0.00649198
Ppfia4|B8QI36|tr|1|1187	-1.55928	11.963	0.00107553	0.00649198
Ppp1r12c|Q3UMT1|sp|1|782	-1.24092	11.6149	0.0010827	0.00651958
Rhbdd1|Q8BHC7|sp|1|315	-1.95103	13.4524	0.00108677	0.00652839
Park7|Q99LX0|sp|1|189	1.6813	14.6936	0.00109498	0.00655043
Bub3|Q9WVA3|sp|1|326	-1.53073	11.7133	0.00109565	0.00655043
Srsf7|Q8BL97|sp|1|267	2.93749	13.9007	0.00110041	0.00656325
Nmral1|Q8K2T1|sp|1|309	-1.83528	11.5287	0.00110561	0.00657152
Snx1|Q9WV80|sp|1|522	2.62407	11.9499	0.00110724	0.00657152
Rab5c|P35278|sp|1|216	-1.21708	15.6747	0.00110965	0.00657152
Inip|Q3TXT3|sp|3|104	3.54204	11.8099	0.00112304	0.00663518
Aldh5a1|Q8BWF0|sp|1|523	1.35014	13.13	0.00113078	0.00666523
Rab19|P35294|sp|1|217	-2.05647	12.9741	0.00114322	0.00672279
Ndufa13|Q9ERS2|sp|1|144	3.88518	15.593	0.00114595	0.00672311
Acan|Q61282|sp|1|2132	-6.32745	12.1324	0.00115325	0.00674391
Fkbp3|Q62446|sp|1|224	-1.86756	12.7491	0.0011571	0.00674391
Scg3|P47867|sp|1|471	-2.06002	14.9709	0.00115756	0.00674391
Tmx2|Q9D710|sp|1|295	1.19655	11.4541	0.00117768	0.00684524
Blvra|Q9CY64|sp|1|295	-1.46663	12.1657	0.00118357	0.00685565
Phf8|Q80TJ7|sp|1|1023	8.22917	10.6082	0.00118949	0.00685565
Eif5|P59325|sp|1|429	-1.62452	12.2112	0.00119028	0.00685565
Dnajb1|Q9QYJ3|sp|1|340	-8.86272	10.6398	0.00119039	0.00685565
Rps2|P25444|sp|1|293	1.7289	14.8374	0.00122387	0.00703237
Abi2|P62484|sp|1|446	-3.06777	13.1996	0.00124631	0.00714495
Cdc37|Q61081|sp|1|379	-2.04548	11.6867	0.00126935	0.00726046
Rps24|P62849|sp|1|133	-1.94237	13.4362	0.00128092	0.00730998
NA|Q8VCE4|sp|1|163	-2.11932	13.0186	0.0012868	0.0073252
Garnl3|Q3V0G7|sp|1|1038	2.47568	9.69399	0.00128942	0.0073252
Nwd2|Q6P5U7|sp|1|1742	5.21319	9.03514	0.00129642	0.00734834
Gga3|Q8BMI3|sp|1|718	-2.91291	10.421	0.00130364	0.0073726
Cyp51a1|Q8K0C4|sp|1|503	1.62642	13.9538	0.00131914	0.00744073
Dek|Q7TNV0|sp|1|380	-1.2809	13.4372	0.0013225	0.00744073
Psip1|Q99JF8|sp|1|528	-1.38795	14.0438	0.00132458	0.00744073
Cbarp|Q66L44|sp|1|698	4.52905	9.8013	0.00133078	0.00744981
Svbp|Q99LQ4|sp|1|66	-1.61058	14.7138	0.00133212	0.00744981
Clta|O08585|sp|1|235	1.97103	17.5427	0.00134635	0.00749611
Rap2a|Q80ZJ1|sp|1|183	2.60542	12.6214	0.00134749	0.00749611
Fsip2l|A2AF73|tr|1|655	1.90196	16.3819	0.00134936	0.00749611
Lsm3|P62311|sp|1|102	3.94148	15.6751	0.0013604	0.0075205
Hnrnpul2|Q00PI9|sp|1|745	1.9487	12.7795	0.00136178	0.0075205
Aif1l|Q9EQX4|sp|1|150	2.50536	9.85514	0.00136274	0.0075205
Set|Q9EQU5|sp|1|289	-1.91821	14.7273	0.00136585	0.00752115
Aprt|P08030|sp|1|180	1.68573	13.2731	0.0013768	0.00756485
Gapdh:Gapdhrt|P16858:S4R1W1|sp:tr|1:1|333:333	1.57086	18.4605	0.00138175	0.00757548
Rnf214|Q8BFU3|sp|1|668	-2.02526	12.3728	0.00138837	0.00758396
Slc16a7|O70451|sp|1|484	-4.47989	10.7515	0.00139081	0.00758396
Bola2|Q8BGS2|sp|1|86	-2.40095	14.2239	0.00139236	0.00758396
Gdi2|Q61598|sp|1|445	2.13303	15.9828	0.00140261	0.00760772
Ctsb|P10605|sp|1|339	1.75878	11.9678	0.00140278	0.00760772
Timm10|P62073|sp|1|90	3.45689	14.0653	0.00141169	0.00763851
Smarcc2|Q6PDG5|sp|1|1213	-1.21389	13.863	0.00141454	0.00763851
Taf9b|Q6NZA9|sp|1|249	2.50947	11.9653	0.00142392	0.00767269
Acaca|Q5SWU9|sp|1|2345	1.1953	11.1802	0.00144928	0.00779259
Sipa1l3|G3X9J0|sp|1|1776	1.38699	12.5984	0.00146131	0.00783217
Ap2b1|Q9DBG3|sp|1|937	1.19119	14.7703	0.00146288	0.00783217
H2ac4:H2ac6:H2ac7:H2ac8:H2ac11:H2ac13:Hist1h2an:Hist1h2ao:Hist1h2ap:H2ac25:Hist1h2af:H2ac12:H2ac15|C0HKE1:C0HKE2:C0HKE3:C0HKE4:C0HKE5:C0HKE6:C0HKE7:C0HKE8:C0HKE9:Q8BFU2:Q8CGP5:Q8CGP6:Q8CGP7|sp:sp:sp:sp:sp:sp:sp:sp:sp:sp:sp:sp:sp|1:1:1:1:1:1:1:1:1:1:1:1:1|130:130:130:130:130:130:130:130:130:130:130:128:130	4.02979	19.9051	0.00146776	0.00784158
Cherp|Q8CGZ0|sp|1|936	2.07268	12.3846	0.00147236	0.00784948
Ntrk2|P15209|sp|1|821	-1.57553	12.6374	0.00148018	0.00787445
Pak2|Q8CIN4|sp|1|524	3.26303	12.5377	0.00150283	0.00794494
Reps2|Q80XA6|sp|1|647	-1.81297	12.2076	0.00150465	0.00794494
Ndufa2|Q9CQ75|sp|1|99	-2.18745	14.4591	0.00150734	0.00794494
Epg5|Q80TA9|sp|1|2572	9.40632	10.7813	0.00151117	0.00794494
Ndel1|Q9ERR1|sp|1|345	-2.38584	14.8498	0.00151124	0.00794494
Unk|Q8BL48|sp|1|810	-2.77228	11.348	0.00151242	0.00794494
Rack1|P68040|sp|1|317	1.39153	15.0378	0.00151748	0.0079549
Hook3|Q8BUK6|sp|1|718	-2.01364	13.0732	0.00152705	0.00798836
Dtd1|Q9DD18|sp|1|209	1.80787	13.3869	0.00153339	0.00800485
Psmd12|Q9D8W5|sp|1|456	-2.51343	14.5202	0.0015516	0.00808312
Cdkn1b|P46414|sp|1|197	-1.67604	13.6745	0.00156955	0.00815674
Cul4a|Q3TCH7|sp|1|759	-3.25069	10.901	0.00157223	0.00815674
Cct6a|P80317|sp|1|531	-1.81147	14.9735	0.00158623	0.00821244
Arhgap17|Q3UIA2|sp|1|846	-1.57755	12.6202	0.00161226	0.00833001
Mepce|Q8K3A9|sp|1|666	3.15629	10.9095	0.00162551	0.0083812
Snrpc|Q62241|sp|1|159	3.93269	15.6733	0.00163142	0.00839444
Cdc42bpa|Q3UU96|sp|1|1719	-2.41979	14.153	0.00164756	0.00845208
Rps3|P62908|sp|1|243	1.23074	15.0997	0.00164935	0.00845208
Dnaja3|Q99M87|sp|1|480	-4.99432	11.5867	0.0016768	0.00857525
Uba2|Q9Z1F9|sp|1|638	1.31552	12.5755	0.00168446	0.00859689
Apbb1|Q9QXJ1|sp|1|710	4.23753	9.43906	0.00169717	0.00864418
Asns|Q61024|sp|1|561	-1.73017	14.0279	0.00170166	0.00864953
Znf706|Q9D115|sp|1|76	1.37456	15.2756	0.00171975	0.00872385
Atxn10|P28658|sp|1|475	3.3433	12.7266	0.00173691	0.00878992
Dhx15|O35286|sp|1|795	1.48476	12.0496	0.00173978	0.00878992
Nav1|Q8CH77|sp|1|1875	-1.46386	14.1175	0.00174348	0.00879094
Srp72|F8VQC1|tr|1|671	-1.79737	11.5658	0.0017724	0.00891885
Homer1|Q9Z2Y3|sp|1|366	2.76164	17.1855	0.00178921	0.00898542
Lamtor1|Q9CQ22|sp|1|161	-3.06904	11.5882	0.00180414	0.00904232
Gopc|Q8BH60|sp|1|463	2.16957	12.0187	0.00181159	0.00906155
Lrsam1|Q80ZI6|sp|1|727	1.40701	12.1822	0.00182423	0.00909322
Stmn1|P54227|sp|1|149	2.09253	17.8327	0.00182606	0.00909322
Chmp3|Q9CQ10|sp|1|224	-1.2179	12.8533	0.00182878	0.00909322
Srrt|Q99MR6|sp|1|875	-1.58193	12.0831	0.00183778	0.00911988
Gsto1|O09131|sp|1|240	-1.81458	13.9223	0.00184188	0.00912223
Med29|Q9DB91|sp|1|199	1.29407	13.335	0.00185065	0.00914763
Pgam1|Q9DBJ1|sp|1|254	1.61133	16.1427	0.0018577	0.00916441
Eif3e|P60229|sp|1|445	1.04419	13.5361	0.0018866	0.00928871
Ube4b|Q9ES00|sp|1|1173	-1.37077	11.7724	0.00191866	0.00942809
Fyco1|Q8VDC1|sp|1|1437	5.8185	9.33885	0.00193356	0.00948273
Psma6|Q9QUM9|sp|1|246	1.86013	12.7154	0.00193761	0.0094841
Gprasp1|Q5U4C1|sp|1|1347	-3.30445	13.0028	0.00194673	0.00951022
Fmr1|P35922|sp|1|614	-3.0728	10.3858	0.0019676	0.00958816
Phf24|Q80TL4|sp|1|400	-1.58693	13.6567	0.00197033	0.00958816
Vps4b|P46467|sp|1|444	1.4294	12.6758	0.00200372	0.0097318
Naa30|Q8CES0|sp|1|364	2.4076	12.7415	0.00201142	0.00973559
Cyb5r1|Q9DB73|sp|1|305	-2.86365	12.8859	0.00201225	0.00973559
Nolc1|E9Q5C9|sp|1|702	-1.4131	12.1316	0.00203241	0.00980979
Ppp1r13b|Q62415|sp|1|1087	-1.97388	11.9105	0.0020354	0.00980979
NA|Q9D7E4|sp|1|109	6.02371	14.8696	0.00204255	0.00981455
Rad23b|P54728|sp|1|416	-1.51817	14.4721	0.00204679	0.00981455
Dnmt3a|O88508|sp|1|908	-2.35487	12.5147	0.00205217	0.00981455
Chmp4b|Q9D8B3|sp|1|224	-1.46747	15.7707	0.00205821	0.00981455
Hspa2|P17156|sp|1|633	1.94306	12.9886	0.00205982	0.00981455
Prcc|Q9EQC8|tr|1|491	-2.0281	12.892	0.00205984	0.00981455
Pgm2l1|Q8CAA7|sp|1|621	1.16153	13.4237	0.00207895	0.00987832
Tsc22d4|Q9EQN3|sp|1|387	2.40773	14.2405	0.0020811	0.00987832
Npm1|Q61937|sp|1|292	-1.80449	15.5852	0.00209458	0.00992356
Nudt5|Q9JKX6|sp|1|218	-4.01215	11.5893	0.0021142	0.00999274
Eif3b|Q8JZQ9|sp|1|803	-3.95443	11.5312	0.00211905	0.00999274
Cpsf6|Q6NVF9|sp|1|551	2.29505	13.3376	0.00212112	0.00999274
Dctpp1|Q9QY93|sp|1|170	2.83442	12.1692	0.00213522	0.0100403
Guk1|Q64520|sp|1|198	-2.44789	11.6904	0.00215448	0.010112
Acly|Q91V92|sp|1|1091	1.43309	13.2428	0.00217883	0.0102071
Kif5a|P33175|sp|1|1027	3.67126	10.1423	0.00219957	0.0102674
Lsm4|Q9QXA5|sp|1|137	-2.79605	11.9471	0.00219987	0.0102674
Lrfn1|Q2WF71|sp|1|766	-3.41952	11.2268	0.00220711	0.0102821
Vsnl1|P62761|sp|1|191	2.38231	16.3284	0.00222451	0.010344
Smap2|Q7TN29|sp|1|428	1.44583	13.7981	0.00224063	0.0103997
Rabgap1|A2AWA9|sp|1|1064	-2.66024	12.8372	0.00225644	0.0104274
Ndufb4|Q9CQC7|sp|1|129	-3.25863	15.7306	0.00225702	0.0104274
Dnajb11|Q99KV1|sp|1|358	1.2537	12.3332	0.00225906	0.0104274
Pole4|Q9CQ36|sp|1|118	2.71216	12.8151	0.00226423	0.0104321
Stoml2|Q99JB2|sp|1|353	-1.68657	13.3037	0.00226964	0.0104378
Hars1|Q61035|sp|1|509	1.14795	15.6677	0.00227548	0.0104456
Timm8b|P62077|sp|1|83	-1.10633	12.9692	0.00230715	0.0105716
Atp6ap2|Q9CYN9|sp|1|350	-2.97724	11.0755	0.00232156	0.0106183
Safb|D3YXK2|sp|1|937	-2.04273	12.8923	0.00236419	0.0107936
Eif3a|P23116|sp|1|1344	-1.18839	14.138	0.00237288	0.0108136
Nucb2|P81117|sp|1|420	1.82077	14.3303	0.0023947	0.0108933
Arpp21|Q9DCB4|sp|1|807	-2.29129	13.0478	0.0024226	0.0110003
Acin1|Q9JIX8|sp|1|1338	-2.12169	12.1898	0.00244789	0.0110906
Brox|Q8K2Q7|sp|1|411	-2.30237	12.7165	0.00245133	0.0110906
Col1a2|Q01149|sp|1|1372	-1.17385	11.1523	0.00248982	0.0112258
Gng13|Q9JMF3|sp|1|67	1.16799	14.6116	0.00249015	0.0112258
Synj1|Q8CHC4|sp|1|1574	1.4391	15.7015	0.00250071	0.0112532
Acat2|Q8CAY6|sp|1|397	1.37725	13.8432	0.00250719	0.0112622
Syn2|Q64332|sp|1|586	2.50771	14.5286	0.00251784	0.0112898
Spats2|Q8K1N4|sp|1|545	3.0801	10.8406	0.00252551	0.011304
Prrt2|E9PUL5|sp|1|346	-1.80798	13.296	0.00254921	0.0113898
Vbp1|P61759|sp|1|196	-2.47251	13.9429	0.0026267	0.0116945
Tmf1|B9EKI3|sp|1|1091	4.04171	10.1341	0.00262671	0.0116945
Mtch1|Q791T5|sp|1|389	1.78418	12.9521	0.00264357	0.0117487
Prepl|Q8C167|sp|1|725	-2.02469	11.4227	0.0026694	0.0118425
Fam168a|Q8BGZ2|sp|1|244	-0.978975	12.2865	0.00272993	0.0120897
Gsk3b|Q9WV60|sp|1|420	-2.12348	13.0806	0.00273853	0.0121064
Elob|P62869|sp|1|118	-1.0939	14.1082	0.00275312	0.0121494
Bola1|Q9D8S9|sp|1|137	-2.32765	12.7081	0.00275792	0.0121494
Mrps23|Q8VE22|sp|1|177	1.41623	12.414	0.00278453	0.012235
Rabggta|Q9JHK4|sp|1|567	1.94026	13.1082	0.0027871	0.012235
Celsr3|Q91ZI0|sp|2|3301	2.23068	10.238	0.0027934	0.0122412
Atp5f1b|P56480|sp|1|529	2.23095	17.5303	0.00283855	0.0124068
Psmd1|Q3TXS7|sp|1|953	1.55259	12.6166	0.00284105	0.0124068
Nptx2|O70340|sp|2|429	-1.3942	14.3907	0.00287431	0.0125302
Lrrc47|Q505F5|sp|1|581	-1.59244	12.9904	0.00288264	0.0125388
Pdzd8|B9EJ80|sp|1|1147	-4.33924	10.2238	0.00288627	0.0125388
Bri3bp|Q8BXV2|sp|1|253	3.03431	13.3272	0.00297207	0.0128892
Hap1|O35668|sp|1|628	-4.6672	13.4199	0.00299581	0.0129583
Gprin3|Q8BWS5|sp|1|763	-1.74287	13.0792	0.00299906	0.0129583
Gphn|Q8BUV3|sp|1|769	1.25305	13.1565	0.00300347	0.0129583
Rrbp1|Q99PL5|sp|1|1605	-1.54224	13.7528	0.00302391	0.0130241
Actg1|P63260|sp|1|375	1.17596	21.3613	0.0030581	0.0131488
Rab11b|P46638|sp|1|218	2.00176	14.8961	0.00310182	0.0132833
Ptma|P26350|sp|1|111	3.74052	13.097	0.00310505	0.0132833
Slc38a10|Q5I012|sp|1|1090	-1.80152	13.3678	0.00310525	0.0132833
Ccdc124|Q9D8X2|sp|1|217	-1.79116	12.9106	0.00313665	0.0133948
Bclaf1|Q8K019|sp|1|919	1.33524	13.9414	0.0031456	0.0134102
Uso1|Q9Z1Z0|sp|1|959	-1.83885	13.9803	0.00318182	0.0135416
Rbbp7|Q60973|sp|1|425	1.62189	12.9275	0.00325539	0.0138313
Gsta4|P24472|sp|1|222	-1.5049	14.3359	0.0032711	0.0138745
Fyb1|O35601|sp|1|819	3.9705	9.79472	0.00329279	0.013943
Tnr|Q8BYI9|sp|1|1358	1.43024	12.1898	0.00330488	0.0139706
Alb|P07724|sp|1|608	4.52863	19.2416	0.00333202	0.0140617
Soga3|Q6NZL0|sp|1|945	-1.58782	14.0233	0.00334217	0.0140809
Bcl9l|Q67FY2|sp|1|1494	1.34259	13.1272	0.00336037	0.0141338
Tgoln1|Q62313|sp|1|353	-1.8861	13.1453	0.00337297	0.0141631
Hdgf|P51859|sp|1|237	-1.21665	13.3423	0.00339967	0.0142463
Fam131b|Q3TY60|sp|1|332	-4.25359	11.3212	0.00341365	0.0142463
Sirt2|Q8VDQ8|sp|1|389	-1.44085	12.8646	0.00341553	0.0142463
Psat1|Q99K85|sp|1|370	1.19805	13.8415	0.00341925	0.0142463
Impdh2|P24547|sp|1|514	1.11892	12.0424	0.00342247	0.0142463
Mrps26|Q80ZS3|sp|1|200	-1.69483	13.0142	0.00342684	0.0142463
Bod1l|E9Q6J5|sp|1|3032	1.89079	13.3724	0.00344926	0.0143158
Bles03|Q8VD62|sp|1|298	3.31017	9.94943	0.00351591	0.0145684
Asrgl1|Q8C0M9|sp|1|326	-1.35061	14.1157	0.00354425	0.0146409
Arpc5|Q9CPW4|sp|1|151	-2.04628	14.8038	0.00354506	0.0146409
Stx8|O88983|sp|1|236	-1.4365	13.1752	0.00355526	0.0146589
Arpc4|P59999|sp|1|168	1.78321	15.9922	0.00357215	0.0146888
Adss2|P46664|sp|1|456	-1.62374	12.5316	0.00357421	0.0146888
Krt15|Q61414|sp|1|452	1.53948	12.4144	0.003592	0.0147224
Ptms|Q9D0J8|sp|1|101	1.66706	16.5838	0.00359973	0.0147224
Stx16|Q8BVI5|sp|1|326	-1.22835	11.8352	0.00359998	0.0147224
Tcp1|P11983|sp|1|556	1.37028	13.8409	0.003614	0.0147378
Atad3|Q925I1|sp|1|591	1.24274	14.0636	0.00362021	0.0147378
Ndufv3|Q8BK30|sp|1|104	-1.5793	16.5056	0.00362135	0.0147378
Fbl|P35550|sp|1|327	1.322	12.002	0.00364038	0.0147913
Vta1|Q9CR26|sp|1|309	-1.61193	12.2521	0.00368095	0.0149319
Arsa|P50428|sp|1|506	-1.38551	11.4041	0.00371446	0.0150436
Mtdh|Q80WJ7|sp|1|579	-1.26072	14.5745	0.00373327	0.0150758
Ndufs1|Q91VD9|sp|1|727	-1.27307	14.1051	0.00373946	0.0150758
Rpl35|Q6ZWV7|sp|1|123	-1.02383	15.5195	0.00374043	0.0150758
Arf3:Arf1|P61205:P84078|sp:sp|2:1|181:181	2.40149	15.967	0.00375309	0.0151026
Gnb2|P62880|sp|1|340	-1.81844	12.5543	0.00376399	0.015122
Rnmt|Q9D0L8|sp|1|465	-1.60274	13.1792	0.00376996	0.015122
Agl|F8VPN4|tr|1|1532	1.11833	11.2345	0.003786	0.0151621
Ralgapb|Q8BQZ4|sp|1|1484	1.96743	13.7635	0.00382902	0.01531
Ybx3|Q9JKB3|sp|1|361	1.98437	12.7966	0.00392157	0.0156551
Bnip1|Q6QD59|sp|1|228	2.90193	12.1129	0.00392968	0.0156603
Snx5|Q9D8U8|sp|1|404	-2.51302	11.6803	0.00393534	0.0156603
Cltb|Q6IRU5|sp|1|229	-1.17166	17.3386	0.00394338	0.0156675
Sec61a2|Q9JLR1|sp|2|476	1.58946	12.0608	0.00395114	0.0156735
Gps1|Q99LD4|sp|1|471	-1.68748	12.7102	0.00397822	0.0157502
Nrgn|P60761|sp|1|78	2.32799	18.4353	0.00398302	0.0157502
Gnas|Q6R0H7|sp|1|1133	2.39283	12.9102	0.0039944	0.0157704
Gm1673|Q3UR78|sp|2|90	0.921587	13.7034	0.00402158	0.0158527
Vapb|Q9QY76|sp|1|243	-1.66713	14.3623	0.00406507	0.0159991
Clpp|O88696|sp|1|272	-1.1255	12.8178	0.00410283	0.0161224
Timm44|O35857|sp|1|452	1.23057	12.2446	0.00410986	0.0161248
Zc3h14|Q8BJ05|sp|1|735	-7.76504	9.80134	0.0041198	0.0161386
Rab6a|P35279|sp|1|208	1.3859	14.9675	0.00414141	0.0161979
Dlat|Q8BMF4|sp|1|642	1.43763	15.0627	0.00419457	0.0163623
Tomm70|Q9CZW5|sp|1|611	-1.20865	13.7559	0.00419646	0.0163623
Hnrnpr|Q8VHM5|tr|1|632	2.06297	14.9465	0.00429859	0.0167345
Brd4|Q9ESU6|sp|1|1400	3.29084	15.3904	0.00433541	0.0168517
Psmd8|Q9CX56|sp|1|353	-1.65093	12.5194	0.0043706	0.0169623
Eno2|P17183|sp|1|434	1.28621	14.7533	0.0043959	0.0170248
H1-3|P43277|sp|1|221	-1.24675	18.1206	0.00440028	0.0170248
Clasp1|Q80TV8|sp|1|1535	-1.00235	12.4688	0.00444108	0.0171562
Sf3a1|Q8K4Z5|sp|1|791	-1.44784	12.9959	0.00453308	0.0174847
Gucy1b1|O54865|sp|1|620	2.67442	10.5294	0.00455965	0.0175602
Fau|P62862|sp|1|133	3.11642	14.5254	0.0045691	0.0175697
Sptbn2|Q68FG2|tr|1|2388	-1.17718	14.7301	0.00461662	0.0177253
Nucb1|Q02819|sp|1|459	-0.967808	15.158	0.00466612	0.017888
Hspe1|Q64433|sp|1|102	-1.15962	16.4094	0.00470191	0.0179977
Cct5|P80316|sp|1|541	1.19192	14.9488	0.00473616	0.0181012
Igsf9b|E9PZ19|sp|1|1328	-1.48736	13.3044	0.00475975	0.0181637
Snca|O55042|sp|1|140	1.74129	14.9218	0.00488118	0.0185988
Tcea1|P10711|sp|1|301	1.41543	13.9863	0.00489883	0.0186378
Snx6|Q6P8X1|sp|1|406	-1.59941	13.7511	0.00491418	0.0186582
Kiaa1549|Q68FD9|sp|1|1940	-1.17769	14.8547	0.00491905	0.0186582
Cope|O89079|sp|1|308	-1.59852	14.196	0.00493345	0.0186846
Cds2|Q99L43|sp|1|444	-2.21624	12.1353	0.00495007	0.0187193
Fus|P56959|sp|1|518	1.23401	14.9197	0.00499567	0.0188633
Palm2|Q8BR92|sp|1|376	1.67736	14.2354	0.00502923	0.0189616
Tubb3|Q9ERD7|sp|1|450	1.07485	18.5259	0.0050937	0.0191758
Dnttip2|Q8R2M2|sp|1|758	-2.1187	12.1766	0.00510669	0.0191959
Apoe|P08226|sp|1|311	-1.40781	17.9028	0.0051435	0.0193054
Ensa|P60840|sp|1|121	-2.00076	17.2239	0.00521571	0.0195472
Fsd1|Q7TPM6|sp|1|496	1.04597	13.2362	0.00525927	0.0196811
Psmf1|Q8BHL8|sp|1|271	-1.25092	13.5677	0.00527539	0.019712
Nudc|O35685|sp|1|332	-1.17995	14.5101	0.00530853	0.0198064
Sh3bgrl|Q9JJU8|sp|1|114	-1.08107	14.0873	0.00532382	0.0198087
Gpd1l|Q3ULJ0|sp|1|351	1.35543	13.877	0.00533356	0.0198087
Cul5|Q9D5V5|sp|1|780	-1.1739	12.1368	0.005336	0.0198087
Ckap4|Q8BMK4|sp|1|575	-1.23249	14.1315	0.00534686	0.0198087
Ppfia3|P60469|sp|1|1194	-1.13071	14.862	0.00534859	0.0198087
Atp6v1g1|Q9CR51|sp|1|118	-1.40653	17.1085	0.00536257	0.0198312
Arhgap33|Q80YF9|sp|1|1305	1.39359	14.3655	0.00538097	0.01987
Dpysl2|O08553|sp|1|572	1.78822	17.3499	0.00554791	0.0204564
Pdap1|Q3UHX2|sp|1|181	1.1425	14.9688	0.0055784	0.0205277
Cyria|Q8BHZ0|sp|1|323	-2.28674	12.6618	0.00558359	0.0205277
Rpl12|P35979|sp|1|165	1.70448	14.4661	0.00561121	0.020574
Get3|O54984|sp|1|348	1.08297	13.6484	0.00561285	0.020574
Ppp3r1|Q63810|sp|1|170	2.32051	16.381	0.0056225	0.020574
Hnrnph1|O35737|sp|1|449	0.890338	12.8818	0.00562897	0.020574
Gdi1|P50396|sp|1|447	1.46529	13.9372	0.00566327	0.0206513
Acsf2|Q8VCW8|sp|1|615	1.93065	11.5157	0.00566655	0.0206513
Sfxn5|Q925N0|sp|1|342	-1.37014	13.0456	0.00569226	0.0207149
Nefh|P19246|sp|1|1090	-1.45017	10.7688	0.00571892	0.0207818
Cmtm4|Q8CJ61|sp|1|208	-1.7703	12.1876	0.00573684	0.0208168
Psph|Q99LS3|sp|1|225	1.10109	14.5352	0.00577149	0.0209036
Akr1a1|Q9JII6|sp|1|325	-1.39392	13.7167	0.00578385	0.0209036
Elavl4|Q61701|sp|1|385	2.05843	12.7014	0.00578574	0.0209036
Edc4|Q3UJB9|sp|1|1406	-1.35113	11.9404	0.00583073	0.0210359
Cdsn|Q7TPC1|sp|2|561	2.80847	14.5267	0.00584504	0.0210573
Dennd1a|Q8K382|sp|1|1016	2.0094	13.521	0.00590304	0.0212357
Plpbp|Q9Z2Y8|sp|1|274	-2.78312	12.0029	0.00600427	0.021569
Washc1|Q8VDD8|sp|1|475	-2.26455	13.7078	0.00601834	0.0215887
Ccar2|Q8VDP4|sp|1|922	-1.79371	13.0761	0.00608176	0.021785
Vcp|Q01853|sp|1|806	1.29518	15.5413	0.00609712	0.0218089
Hint2|Q9D0S9|sp|1|163	-1.74836	13.001	0.00613846	0.0219256
Ube2d2|P62838|sp|1|147	-1.0904	13.8922	0.00615035	0.0219368
Kpna6|O35345|sp|1|536	-4.08694	13.1298	0.00616568	0.0219603
Mtpn|P62774|sp|1|118	1.21813	14.9193	0.00621609	0.0221085
Cdk16|Q04735|sp|1|496	-1.02733	13.1849	0.00623342	0.0221388
Uchl3|Q9JKB1|sp|1|230	2.58481	13.8888	0.00624434	0.0221462
Psmd4|O35226|sp|1|376	0.901022	12.7227	0.00627614	0.0222276
Pawr|Q925B0|sp|1|333	4.93743	8.82001	0.00628607	0.0222314
Pspc1|Q8R326|sp|1|523	1.93566	11.1824	0.00632519	0.0223383
Arhgap32|Q811P8|sp|1|2089	1.95861	13.4254	0.00635022	0.0223952
Cdh2|P15116|sp|1|906	1.32645	12.1331	0.00636149	0.0224035
RTRAF|Q9CQE8|sp|1|244	-1.72862	14.7668	0.00638402	0.0224514
Lpp|Q8BFW7|sp|1|613	4.00097	14.2741	0.0064041	0.0224905
Plec|Q9QXS1|sp|1|4691	-1.34999	14.0873	0.00656241	0.0229959
Hadhb|Q99JY0|sp|1|475	1.17504	13.4671	0.00657487	0.0229959
Arpc2|Q9CVB6|sp|1|300	1.55105	13.7606	0.00657549	0.0229959
Rusc2|Q80U22|sp|1|1514	1.47503	10.6055	0.00664458	0.0232052
Grk2|Q99MK8|sp|1|689	-1.29351	12.7754	0.00666892	0.0232579
Ddx5|Q61656|sp|1|614	0.907802	14.2159	0.00668035	0.0232654
Rab1A|P62821|sp|1|205	1.57352	13.2523	0.00669005	0.0232669
Rcn1|Q05186|sp|1|325	-1.05942	14.1885	0.00671774	0.0233091
Strn|O55106|sp|1|780	-0.911883	13.4578	0.00672075	0.0233091
Cct4|P80315|sp|1|539	1.04928	14.3772	0.00678132	0.0234867
Pitpnm1|O35954|sp|1|1243	-1.06679	12.533	0.00680625	0.0235406
Tomm7|Q9D173|sp|3|55	-3.29321	15.2906	0.00685513	0.0236771
Jakmip2|D3YXK0|tr|1|820	1.80688	12.429	0.00688018	0.023731
Map1b|P14873|sp|1|2464	1.01832	15.8335	0.00692773	0.0238622
Erlin2|Q8BFZ9|sp|1|340	1.27662	13.7997	0.00693859	0.0238669
Mapt|P10637|sp|1|733	1.05054	18.8634	0.00696773	0.0239241
Plxnb2|B2RXS4|sp|1|1842	1.35221	10.5862	0.00697429	0.0239241
Eif4b|Q8BGD9|sp|1|611	-1.26703	13.8533	0.00703829	0.0240917
Emc2|Q9CRD2|sp|1|297	-1.53801	12.1257	0.00704233	0.0240917
Cd200|O54901|sp|1|278	1.99964	13.3839	0.0070565	0.0241073
Otub1|Q7TQI3|sp|1|271	-1.59536	14.5061	0.00716181	0.0244338
Slc17a6|Q8BLE7|sp|1|582	-1.97346	13.2171	0.00732537	0.0249579
Rcn2|Q8BP92|sp|1|320	-1.04582	13.1005	0.00745693	0.0253718
Rras2|P62071|sp|1|204	-1.31552	13.2788	0.00752683	0.0255207
Cox7a2|P48771|sp|1|83	-4.05733	15.9164	0.00752844	0.0255207
Rpl13|P47963|sp|1|211	1.0051	15.9305	0.00754221	0.0255207
Mtarc2|Q922Q1|sp|1|338	1.60426	13.2536	0.00755014	0.0255207
Arhgef7|Q9ES28|sp|1|862	2.53294	13.3798	0.00755153	0.0255207
Vdac3|Q60931|sp|1|283	1.34896	13.0006	0.00758108	0.0255724
RtcA|Q9D7H3|sp|1|366	1.8982	12.3825	0.00758718	0.0255724
Pclo|Q9QYX7|sp|1|5068	-0.989647	19.6793	0.00761125	0.0256191
P33monox|Q9DBN4|sp|1|303	-1.13267	14.7457	0.00764436	0.0256961
Rpl22|P67984|sp|1|128	-2.801	15.5797	0.00775696	0.0260397
Idh1|O88844|sp|1|414	1.13588	15.2677	0.00781622	0.0262036
Paics|Q9DCL9|sp|1|425	-0.940978	13.1895	0.00783952	0.0262138
Lin7c|O88952|sp|1|197	-1.29349	13.3831	0.00785402	0.0262138
Ppa1|Q9D819|sp|1|289	1.69792	14.3318	0.00786884	0.0262138
Sf3a3|Q9D554|sp|1|501	-1.46706	12.1254	0.00786983	0.0262138
Hdlbp|Q8VDJ3|sp|1|1268	1.0277	12.8682	0.00787144	0.0262138
Hcfc1|Q61191|sp|1|2045	1.43264	11.0224	0.00788411	0.0262212
Srgap2|Q91Z67|sp|1|1071	0.929231	14.2226	0.00800841	0.0265994
Atl1|Q8BH66|sp|1|558	1.43789	12.9771	0.0080222	0.02661
Ak2|Q9WTP6|sp|1|239	-1.67199	14.5183	0.00804938	0.0266627
Fdps|Q920E5|sp|1|353	1.59406	11.0164	0.00805935	0.0266627
Tle5|P63002|sp|1|197	-3.67056	14.4729	0.00810319	0.0267725
Tanc2|A2A690|sp|1|1994	1.06921	11.893	0.00814316	0.0267871
Letm1|Q9Z2I0|sp|1|738	-1.83077	13.5273	0.0081462	0.0267871
Eef1d|P57776|sp|1|281	-1.55054	13.9909	0.00814977	0.0267871
Vps28|Q9D1C8|sp|1|221	-3.59172	14.0538	0.00815029	0.0267871
Ubfd1|Q78JW9|sp|1|368	-1.79294	12.8408	0.00817337	0.0268279
Ntrk3|Q6VNS1|sp|1|825	-3.02793	12.9494	0.00824123	0.0270153
Dld|O08749|sp|1|509	-1.22445	13.0142	0.00831056	0.0272071
Actr3|Q99JY9|sp|1|418	1.21826	15.0719	0.00835416	0.0273142
Exoc3|Q6KAR6|sp|1|755	-2.43494	12.8627	0.00840304	0.0274162
Casp3|P70677|sp|1|277	0.787177	13.5527	0.00840718	0.0274162
Pacsin1|Q61644|sp|1|441	-1.05802	14.5632	0.00846326	0.027557
Ina|P46660|sp|1|501	-1.70514	14.9992	0.00847233	0.027557
Krt19|P19001|sp|1|403	1.54833	16.7557	0.00850947	0.027642
Cck|P09240|sp|1|115	-6.49386	17.1042	0.00854058	0.0276857
Larp1b|F6U5V1|tr|1|541	1.62281	12.9572	0.00854498	0.0276857
Alg2|Q9DBE8|sp|1|415	0.785557	13.3099	0.00856334	0.0276918
Fkbp5|Q64378|sp|1|456	-1.01595	11.7244	0.00857701	0.0276918
Nlgn2|Q69ZK9|sp|1|836	1.36722	10.5082	0.00858094	0.0276918
Cmpk1|Q9DBP5|sp|1|196	2.78412	14.1426	0.00859103	0.0276918
Matr3|Q8K310|sp|1|846	0.850448	15.0312	0.00860199	0.0276918
Preb|Q9WUQ2|sp|1|417	1.32385	13.643	0.00862224	0.0277214
Cfap36|Q8C6E0|sp|1|343	-1.83156	13.8405	0.00866189	0.0278133
Hcn2|O88703|sp|1|863	2.09612	13.9004	0.00874244	0.0280361
Psmc6|P62334|sp|1|389	1.2525	13.1541	0.00880402	0.0281661
Krt74|Q6IFZ9|sp|3|495	-1.90198	17.8357	0.00880542	0.0281661
Vps37b|Q8R0J7|sp|1|285	3.01279	14.9624	0.00881802	0.0281705
Mapk8ip3|Q9ESN9|sp|1|1337	2.15947	11.5006	0.00886276	0.0282775
Gnb4|P29387|sp|1|340	1.83649	15.1415	0.0089737	0.0285951
Ntm|Q99PJ0|sp|1|344	1.38392	14.1716	0.00899197	0.0286086
Zmynd8|A2A484|tr|1|1235	-2.60992	12.8158	0.0090007	0.0286086
Sparcl1|P70663|sp|1|650	-1.54251	11.003	0.00906972	0.0287915
Reep2|Q8VCD6|sp|1|254	-2.77516	13.2093	0.00910185	0.0288353
Psma2|P49722|sp|1|234	1.15872	14.5269	0.00910648	0.0288353
Eif4e|P63073|sp|1|217	-2.08442	12.8593	0.00926339	0.0292952
Coa3|Q9D2R6|sp|1|108	2.73883	16.5421	0.00932218	0.029444
Trim32|Q8CH72|sp|1|655	-2.02321	10.8863	0.0093575	0.0295165
Fkbp1a|P26883|sp|1|108	-1.15374	16.1939	0.00937763	0.0295165
Eny2|Q9JIX0|sp|1|101	-1.65283	13.4286	0.00939202	0.0295165
Tfe3|Q64092|sp|1|572	2.06759	12.126	0.00939601	0.0295165
Dclk2|Q6PGN3|sp|1|756	-1.11342	11.3486	0.00940389	0.0295165
Txndc12|Q9CQU0|sp|1|170	2.41799	16.3943	0.00946374	0.0296672
Atxn7l3b|Q3UD01|sp|1|97	-1.71017	11.4748	0.00947833	0.0296759
Col26a1|Q91VF6|sp|1|440	1.07466	12.5434	0.00956827	0.0298968
Arf4|P61750|sp|1|180	0.930491	14.0604	0.00957269	0.0298968
Nefl|P08551|sp|1|543	-1.53064	14.1798	0.00964098	0.0300521
Atp5pd|Q9DCX2|sp|1|161	-1.4122	15.418	0.00965709	0.0300521
Fkbp15|Q6P9Q6|sp|1|1216	-2.07871	13.456	0.00965832	0.0300521
U2surp|Q6NV83|sp|1|1029	1.06229	12.9194	0.00972696	0.0302282
Cnnm4|Q69ZF7|sp|1|771	-1.83738	10.9291	0.0097687	0.0303158
Prkra|Q9WTX2|sp|1|313	-1.67566	11.3622	0.00977927	0.0303158
Pdxk|Q8K183|sp|1|312	-6.50816	13.0821	0.00984244	0.0304739
Hibadh|Q99L13|sp|1|335	-1.54449	12.3128	0.00989014	0.0305839
Ndufa4|Q62425|sp|1|82	-1.49545	15.6011	0.00995254	0.030739
Cbx1|P83917|sp|1|185	1.249	11.9048	0.0100295	0.0309386
Ly6h|Q9WUC3|sp|1|139	-1.64137	14.4043	0.0100635	0.0310054
Pdcd6ip|Q9WU78|sp|1|869	-1.51976	14.7425	0.0101108	0.031113
Eif4g1|Q6NZJ6|sp|1|1600	-0.935512	14.8128	0.0101337	0.0311259
Tsc22d3|Q9Z2S7|sp|1|137	3.9782	14.5656	0.0101421	0.0311259
Vps36|Q91XD6|sp|1|386	1.10024	11.2333	0.0101522	0.0311259
Snu13|Q9D0T1|sp|1|128	2.29819	11.2842	0.0101827	0.0311814
Add3|Q9QYB5|sp|1|706	-0.972326	14.252	0.010202	0.0311903
Scrn1|Q9CZC8|sp|1|414	0.844351	16.1508	0.0102104	0.0311903
Slc6a1|P31648|sp|1|599	-8.01818	12.2329	0.0102515	0.0312767
Ugp2|Q91ZJ5|sp|1|508	-0.933743	13.2264	0.0102636	0.0312767
Scp2|P32020|sp|1|547	-1.16752	13.2459	0.0105645	0.0321546
Myh9|Q8VDD5|sp|1|1960	-1.09818	13.4424	0.0106282	0.032286
Mtatp8|P03930|sp|1|67	1.00556	14.8533	0.0106334	0.032286
Stub1|Q9WUD1|sp|1|304	-1.17249	13.0785	0.0107635	0.0326298
H2bc15:H2bc3:Hist1h2bp|P10853:Q64475:Q8CGP2|sp:sp:sp|1:1:1|126:126:126	1.13665	19.3056	0.0107775	0.0326298
Map1lc3b|Q9CQV6|sp|1|125	-1.0909	18.0088	0.0107856	0.0326298
Rpl26|P61255|sp|1|145	0.997159	14.6362	0.010834	0.0327073
Tubb4b|P68372|sp|1|445	1.5926	18.9173	0.0108373	0.0327073
Nsun2|Q1HFZ0|sp|1|757	1.99297	11.7809	0.0108516	0.0327111
Bcar1|Q61140|sp|1|874	1.34972	12.7968	0.0108937	0.0327703
Nudt21|Q9CQF3|sp|1|227	1.11328	12.2242	0.0108973	0.0327703
Srp68|Q8BMA6|sp|1|625	-1.35871	11.0322	0.0109508	0.0328916
Dnaja1|P63037|sp|1|397	-1.65676	11.9044	0.0110212	0.0330552
Dock3|Q8CIQ7|sp|1|2027	-4.33719	11.1861	0.0110316	0.0330552
Caskin2|Q8VHK1|sp|1|1201	2.56898	11.0358	0.0110492	0.0330685
Rpl11|Q9CXW4|sp|1|178	1.14305	14.8687	0.0110994	0.0331793
Wasf3|Q8VHI6|sp|1|501	1.168	14.9993	0.0111414	0.0332652
Mrpl12|Q9DB15|sp|1|201	1.36977	15.4545	0.011164	0.0332932
Akr1e2|Q9DCT1|sp|1|301	-2.43473	11.711	0.0114105	0.0339878
Wasf2|Q8BH43|sp|1|497	1.47799	15.2004	0.0114572	0.0340864
Acsl6|Q91WC3|sp|1|697	-1.14832	12.2993	0.0115233	0.0342426
Eef1b|O70251|sp|1|225	-1.01045	14.2501	0.0116075	0.034452
Tmem68|Q9D850|sp|1|329	-2.42092	9.8367	0.0116578	0.0345606
Eln|P54320|sp|1|860	-2.2795	12.9383	0.0117685	0.0348475
Stip1|Q60864|sp|1|543	-1.03851	14.7795	0.0117965	0.0348893
Mxra7|Q9CZH7|sp|1|178	-1.11752	14.6326	0.0118341	0.0349476
Cops5|O35864|sp|1|334	-1.40287	12.2879	0.011844	0.0349476
Dip2c|E9PWR4|tr|1|1557	1.82337	13.4783	0.0119712	0.0352812
Mdh1|P14152|sp|1|334	1.23639	17.6827	0.011993	0.0353042
Cracdl|E9Q3M9|tr|1|1175	-1.47579	15.8062	0.0120595	0.0354273
Gfap|P03995|sp|1|430	-1.67544	17.0935	0.0120631	0.0354273
Lemd3|Q9WU40|sp|1|921	-5.52299	12.5486	0.0122205	0.0358478
Egln1|Q91YE3|sp|1|400	0.819847	12.0014	0.0123118	0.0360467
Cul1|Q9WTX6|sp|1|776	-3.40158	11.3672	0.012317	0.0360467
Lrpprc|Q6PB66|sp|1|1392	-1.2047	12.5569	0.012337	0.0360631
Ptpn23|Q6PB44|sp|1|1692	-1.30648	13.3848	0.0123622	0.0360758
Got2|P05202|sp|1|430	-0.969686	14.6809	0.0123807	0.0360758
Acadsb|Q9DBL1|sp|1|432	-0.903527	12.2508	0.0123926	0.0360758
Glg1|Q61543|sp|1|1175	-1.88456	12.0251	0.0123988	0.0360758
Top1|Q04750|sp|1|767	0.900382	12.359	0.0124928	0.0362873
Denr|Q9CQJ6|sp|1|198	-1.25275	13.7371	0.0125004	0.0362873
Capza2|P47754|sp|1|286	1.18475	16.1399	0.0125557	0.0364057
Ggct|Q9D7X8|sp|1|188	-0.810478	12.634	0.0125756	0.0364213
Hacd3|Q8K2C9|sp|1|362	2.14199	14.4097	0.0126389	0.0365625
Rps10|P63325|sp|1|165	1.61419	13.9169	0.0126709	0.0366013
Lsm7|Q9CQQ8|sp|1|103	0.820575	11.4178	0.0126814	0.0366013
Ncs1|Q8BNY6|sp|1|190	1.35639	13.7619	0.0127737	0.0368251
Ak4|Q9WUR9|sp|1|223	-1.2563	13.1941	0.0128161	0.0368477
Aco1|P28271|sp|1|889	1.09935	13.7421	0.0128164	0.0368477
Ptpa|P58389|sp|1|323	1.26579	13.9388	0.0128255	0.0368477
Irf2bp2|E9Q1P8|sp|1|570	-1.34973	12.7264	0.0128633	0.0369139
Raph1|F2Z3U3|tr|1|1266	0.928899	16.6514	0.0130312	0.0373531
Ppp1r14b|Q62084|sp|1|147	1.69107	16.574	0.0130652	0.0374079
Crym|O54983|sp|1|313	-1.12349	11.8679	0.0131278	0.0375443
Acot2|Q9QYR9|sp|1|453	-1.47567	12.8179	0.0132004	0.0377091
Atp6v0a1|Q9Z1G4|sp|1|839	1.40317	15.8642	0.0133553	0.0381081
Ap2s1|P62743|sp|1|142	2.25147	15.1087	0.0133772	0.0381272
Gprin1|Q3UNH4|sp|1|932	1.2544	16.0574	0.0134262	0.0382235
Fubp3|A2AJ72|tr|1|569	-1.73988	11.3079	0.0134713	0.0382786
Reps1|O54916|sp|1|795	-1.7331	14.5975	0.0134933	0.0382786
Syngap1|F6SEU4|sp|1|1340	-1.61364	14.5467	0.0135009	0.0382786
Bzw2|Q91VK1|sp|1|419	-0.832665	13.2412	0.0135065	0.0382786
Ei24|Q61070|sp|1|340	1.03707	12.9155	0.0135293	0.0382826
Relch|Q148V7|sp|1|1216	1.22233	11.5603	0.0135517	0.0382826
Ggt7|Q99JP7|sp|1|662	-1.72532	12.0076	0.013574	0.0382826
Carmil1|Q6EDY6|sp|1|1374	1.41383	14.2356	0.013576	0.0382826
Serpinb6|Q60854|sp|1|378	1.29382	11.2917	0.0135841	0.0382826
Shank1|D3YZU1|sp|1|2167	1.03193	13.0312	0.0137488	0.0387031
Fis1|Q9CQ92|sp|1|152	-2.3021	9.96603	0.0137916	0.0387801
Samm50|Q8BGH2|sp|1|469	1.23869	12.8524	0.0139182	0.0390924
Cisd1|Q91WS0|sp|1|108	-0.827301	14.123	0.0139464	0.0391279
Snrpd2|P62317|sp|1|118	-1.3143	14.145	0.0140043	0.0392465
Scarf2|P59222|sp|1|833	-8.47571	13.2243	0.0140232	0.0392555
Khdrbs1|Q60749|sp|1|443	-1.67851	15.6104	0.0141643	0.0395422
Ogdh|Q60597|sp|1|1023	0.784785	14.0589	0.0141715	0.0395422
Camlg|P49070|sp|1|294	1.36285	13.5663	0.0141853	0.0395422
Gpr158|Q8C419|sp|1|1200	-1.02492	13.0789	0.0141886	0.0395422
Uqcc4|Q6RUT7|sp|1|136	2.20866	13.6643	0.0142312	0.0396049
Magi1|Q6RHR9|sp|1|1471	-2.55833	10.7065	0.0142426	0.0396049
Tmod1|P49813|sp|1|359	-1.64627	12.5977	0.0143847	0.0399205
Mcur1|Q9CXD6|sp|1|340	-1.2792	13.4973	0.0143879	0.0399205
Rab14|Q91V41|sp|1|215	1.54238	14.9183	0.0144757	0.0401196
Swap70|Q6A028|sp|1|585	1.2854	11.448	0.0144958	0.040131
Supt6h|Q62383|sp|1|1726	-1.88632	13.2167	0.0145311	0.0401845
Nmt2|O70311|sp|1|529	-1.00808	12.4961	0.0146342	0.0404143
Psmd3|P14685|sp|1|530	-0.868852	13.4612	0.0146464	0.0404143
Bptf|A2A654|tr|1|3036	2.61878	9.62454	0.0146838	0.0404731
Gorasp2|Q99JX3|sp|1|451	-1.53423	12.7966	0.0148206	0.0408053
Selenom|Q8VHC3|sp|1|145	1.85377	14.6794	0.0149179	0.0410004
Ddah2|Q99LD8|sp|1|285	0.952211	12.4971	0.0149241	0.0410004
Ptrh2|Q8R2Y8|sp|1|181	2.08218	10.203	0.0149439	0.04101
Immt|Q8CAQ8|sp|1|757	-0.918096	14.5222	0.0149995	0.0411177
Sfxn3|Q91V61|sp|1|321	-0.870421	12.0167	0.0150596	0.0412171
Crot|Q9DC50|sp|1|612	-3.24395	12.2852	0.0150686	0.0412171
Prxl2a|Q9CYH2|sp|1|218	1.42074	11.8934	0.0151294	0.0413177
Trappc9|Q3U0M1|sp|1|1148	-2.00585	10.7909	0.0151383	0.0413177
Eif4g3|Q80XI3|sp|1|1579	-1.64612	13.0033	0.0151906	0.0414153
Rpl10|Q6ZWV3|sp|1|214	1.04497	13.0263	0.0156042	0.0424968
Hip1r|Q9JKY5|sp|1|1068	0.883958	12.759	0.0156612	0.0425638
Ttc19|Q8CC21|sp|1|365	-2.13939	11.3973	0.0156627	0.0425638
Lamb1|P02469|sp|1|1786	2.73471	11.8767	0.0156981	0.0426139
Rps27l|Q6ZWY3|sp|1|84	0.894232	12.0205	0.0158138	0.0428818
Try10|Q792Z1|tr|1|246	3.28285	17.6879	0.015889	0.0430113
Cdk2ap1|O35207|sp|1|114	-1.25031	12.0214	0.0158959	0.0430113
Id4|P41139|sp|1|161	-3.87984	8.5238	0.0159758	0.0431748
Rprd1b|Q9CSU0|sp|1|326	2.04152	12.1563	0.0159907	0.0431748
Cacna2d1|O08532|sp|1|1103	-0.9028	12.643	0.0160174	0.0432006
Smarca5|Q91ZW3|sp|1|1051	-0.882475	13.9615	0.0161612	0.0435415
Ndrg2|Q9QYG0|sp|1|371	1.8791	15.4344	0.0162072	0.0436187
Ikbkg|O88522|sp|1|412	1.43019	10.7707	0.0162456	0.0436752
Arvcf|P98203|sp|1|962	3.07951	15.7928	0.0163118	0.0438063
Arfgef3|Q3UGY8|sp|1|2170	-1.0451	11.0667	0.016334	0.0438192
Abce1|P61222|sp|1|599	-1.04072	13.3332	0.016415	0.0439895
Lars1|Q8BMJ2|sp|1|1178	-0.90999	13.7094	0.0164917	0.0441479
Cspg5|Q71M36|sp|1|566	-1.22806	14.3981	0.0165867	0.0443547
Eif2b5|Q8CHW4|sp|1|717	1.49525	12.9333	0.0166065	0.0443605
Snx3|O70492|sp|1|162	-0.888573	14.7039	0.0167005	0.0445643
Actr2|P61161|sp|1|394	2.18643	14.5792	0.016788	0.0447503
Gng5|Q80SZ7|sp|1|68	1.56641	14.9548	0.0169457	0.0451226
Cx3cl1|O35188|sp|1|395	-1.3133	12.6365	0.0170017	0.0452239
Carhsp1|Q9CR86|sp|1|148	2.49686	12.417	0.0170841	0.0453949
Zfyve19|Q9DAZ9|sp|1|389	-1.21493	11.2979	0.0172373	0.0457536
Uba5|Q8VE47|sp|1|403	-2.82262	11.2	0.0173905	0.0461114
Rb1cc1|Q9ESK9|sp|1|1588	-1.46201	12.7017	0.0174638	0.0462374
Tom1l2|Q5SRX1|sp|1|507	-1.0868	14.233	0.0174748	0.0462374
Sfr1|Q8BP27|sp|1|319	-1.17597	10.9996	0.0175876	0.0464867
Oat|P29758|sp|1|439	1.08828	13.9547	0.0176902	0.0467089
Dnm1l|Q8K1M6|sp|1|742	-1.08067	14.9294	0.0180153	0.0475172
Psma1|Q9R1P4|sp|1|263	-0.750024	15.6324	0.0180954	0.0476783
Rbm14|Q8C2Q3|sp|1|669	-1.12961	12.7893	0.0181196	0.047692
Ppp3ca|P63328|sp|1|521	-0.809856	14.579	0.0182751	0.0480512
Atrx|Q61687|sp|1|2476	1.36828	10.4545	0.018397	0.0483209
Anp32a|O35381|sp|1|247	-2.1605	13.3557	0.0185787	0.0487471
NARS1|Q8BP47|sp|1|559	-0.896977	14.6049	0.0187711	0.0491682
Edf1|Q9JMG1|sp|1|148	-1.82164	13.8423	0.0187912	0.0491682
Camk2a|P11798|sp|1|478	1.05988	16.2561	0.0187982	0.0491682
Tagln2|Q9WVA4|sp|1|199	-0.931368	12.0217	0.0188175	0.0491682
Hnrnpab|Q99020|sp|1|285	1.73751	14.3158	0.0189513	0.0494663
Syngr3|Q8R191|sp|1|229	1.12664	15.3034	0.0190734	0.0497069
Slc4a10|Q5DTL9|sp|1|1118	-3.69484	12.2333	0.0190995	0.0497069
Taf4|E9QAP7|tr|1|1042	-2.89332	11.941	0.0191028	0.0497069
Nt5dc3|Q3UHB1|sp|1|546	-3.28038	12.3432	0.0193047	0.0501802
Ogdhl|B2RXT3|tr|1|1010	1.30325	12.2721	0.0193716	0.0503021
Sh3gl2|Q62420|sp|1|352	-1.10446	14.825	0.0194152	0.0503633
Def6|Q8C2K1|sp|1|630	2.15485	14.0439	0.0194801	0.0504437
Ndufa6|Q9CQZ5|sp|1|131	0.978875	13.136	0.0194864	0.0504437
Usp5|P56399|sp|1|858	0.972444	14.8784	0.0196183	0.0507328
Pdia4|P08003|sp|1|638	-0.719775	11.9376	0.0196571	0.0507809
Prkar2b|P31324|sp|1|416	0.896828	15.2153	0.0197089	0.0508623
Sh2b1|Q91ZM2|sp|1|756	-3.26161	11.8399	0.0197649	0.0509545
Emd|O08579|sp|1|259	1.05462	12.8223	0.0197961	0.050963
Map3k7|Q62073|sp|1|579	1.7616	12.7629	0.0198088	0.050963
Snw1|Q9CSN1|sp|1|536	1.67455	11.4539	0.0198556	0.0510312
Fabp7|P51880|sp|1|132	-2.23285	16.2767	0.0199472	0.0512142
Sorcs2|Q9EPR5|sp|1|1159	0.922117	12.6633	0.0199813	0.0512492
Bad|Q61337|sp|1|204	4.90209	9.67459	0.0201829	0.0517136
Capn5|O08688|sp|1|640	-2.77149	9.77161	0.0202493	0.0518308
Lmna|P48678|sp|1|665	-1.38617	16.7168	0.0202721	0.0518362
Actr3b|Q641P0|sp|1|418	-0.873481	13.4115	0.0205671	0.0525372
Mat2a|Q3THS6|sp|1|395	2.43263	11.9951	0.0207269	0.0528915
Mettl26|Q9DCS2|sp|1|204	-1.20067	11.3966	0.0208073	0.0530428
Rps14|P62264|sp|1|151	-1.07431	15.7147	0.0209265	0.0532889
Krt79|Q8VED5|sp|1|531	-1.75813	15.5742	0.0209463	0.0532889
Kpnb1|P70168|sp|1|876	0.765211	14.5709	0.0210566	0.0535153
Bicra|F8VPZ9|sp|1|1578	2.24534	13.3411	0.0211261	0.0535976
Ap1b1|O35643|sp|1|943	0.771068	13.0999	0.0211317	0.0535976
Ciz1|Q8VEH2|tr|1|845	-2.22429	12.2654	0.0211993	0.053715
Akr1b1|P45376|sp|1|316	-1.37599	14.9428	0.0212579	0.0537607
Hspa12a|Q8K0U4|sp|1|675	0.812925	12.3936	0.0212602	0.0537607
Smarca4|Q3TKT4|sp|1|1613	1.35367	16.0361	0.0214756	0.0542376
Rps16|P14131|sp|1|146	0.713782	15.0549	0.021492	0.0542376
Ctsd|P18242|sp|1|410	1.9683	14.6548	0.0215217	0.054258
Gsn|P13020|sp|1|780	-3.33035	11.7767	0.0215908	0.0543777
Kmt2d|Q6PDK2|sp|1|5588	-1.832	11.3329	0.0216532	0.0544802
Lman2|Q9DBH5|sp|1|358	2.22458	12.0419	0.0217357	0.0546331
Ppib|P24369|sp|1|216	0.974336	14.654	0.0218056	0.0547537
Akap1|O08715|sp|1|857	-1.29292	11.655	0.0218873	0.0549042
Dars1|Q922B2|sp|1|501	-0.794512	14.1887	0.0220658	0.0552131
Hadha|Q8BMS1|sp|1|763	-0.823155	13.2056	0.0220772	0.0552131
Cul3|Q9JLV5|sp|1|768	-1.09876	11.4174	0.0220779	0.0552131
Appl2|Q8K3G9|sp|1|662	-1.03544	11.7415	0.0220984	0.0552131
Ccdc92|Q8VDN4|sp|1|314	-1.91154	14.448	0.0221221	0.0552173
Lcmt1|A2RTH5|tr|1|332	1.22039	12.3273	0.0221562	0.0552474
Fgfr1op2|Q9CRA9|sp|1|253	5.79846	11.1325	0.0221977	0.0552856
Timm9|Q9WV98|sp|1|89	-1.07479	16.1058	0.0222155	0.0552856
Sbf1|Q6ZPE2|sp|1|1867	0.966804	12.7045	0.0222509	0.0553188
Bcan|Q61361|sp|1|883	-1.20649	11.8495	0.0222818	0.0553408
Pacs1|Q8K212|sp|1|961	1.17869	12.7891	0.0223387	0.0554272
Emc6|Q9CQW0|sp|1|110	-1.37313	12.8231	0.0223829	0.0554822
Tial1|P70318|sp|1|392	-1.53655	11.0357	0.0225181	0.0557332
Sdha|Q8K2B3|sp|1|664	-0.930151	14.6538	0.0225285	0.0557332
Tfam|P40630|sp|1|243	0.686928	12.6517	0.0225658	0.0557704
Fam171a1|A2ATK9|tr|1|892	-1.3674	13.1319	0.0225996	0.055799
Lmtk3|Q5XJV6|sp|1|1424	-1.063	13.983	0.0226361	0.0558342
Gna11|P21278|sp|1|359	-1.12408	12.997	0.0228666	0.0563474
Tpd52l2|Q9CYZ2|sp|1|220	-1.0702	14.1731	0.0233589	0.0575041
Nup133|Q8R0G9|sp|1|1155	-1.4911	11.9499	0.02343	0.0576226
Hmox2|O70252|sp|1|315	-0.943429	11.4229	0.0235429	0.0578437
Synpr|Q8BGN8|sp|1|265	-1.21867	12.4007	0.0238455	0.0585299
Col22a1|E9Q7P1|tr|1|1613	2.48407	13.1293	0.0239092	0.0586288
Snap91|Q61548|sp|1|901	1.07975	16.5011	0.0239575	0.058633
Prrt1|O35449|sp|1|306	-3.10123	16.4155	0.0239992	0.058633
Pdcd5|P56812|sp|1|126	1.11241	15.7786	0.0239994	0.058633
Tmod2|Q9JKK7|sp|1|351	-1.41569	16.694	0.0240043	0.058633
Ptbp2|Q91Z31|sp|1|531	-0.717549	13.677	0.0240767	0.0587527
Cbx3|P23198|sp|1|183	1.19198	10.9822	0.0241394	0.0588485
Efnb3|O35393|sp|1|340	-1.62752	14.2329	0.0241715	0.0588696
Golgb1|E9PVZ8|tr|1|3238	-0.810569	13.3867	0.0243076	0.0591438
Gemin5|Q8BX17|sp|1|1502	1.42978	14.6492	0.024584	0.0597255
Brsk2|Q69Z98|sp|1|735	-0.743846	13.4967	0.0245942	0.0597255
Eif3k|Q9DBZ5|sp|1|218	0.86594	12.542	0.0247143	0.059959
Dda1|Q9D9Z5|sp|1|102	1.6469	12.04	0.0249762	0.060536
Trip12|G5E870|sp|1|2025	-1.22871	11.4492	0.0250648	0.0606921
Ccsap|Q8QZT2|sp|1|252	0.678984	13.0934	0.0251232	0.0607749
Vps50|Q8CI71|sp|1|964	-2.23915	11.746	0.0252824	0.0611011
Gdap1l1|Q8VE33|sp|1|370	-1.81402	13.948	0.0253484	0.0611893
Dlgap4|B1AZP2|sp|1|992	-1.07173	13.54	0.0253676	0.0611893
Tcerg1|Q8CGF7|sp|1|1100	2.7565	18.7753	0.0257223	0.0619854
Pa2g4|P50580|sp|1|394	0.867543	14.2038	0.0257927	0.0620878
Gm55359|A0A2I3BQS8|tr|1|70	-2.1501	13.6582	0.0258143	0.0620878
Psma7|Q9Z2U0|sp|1|248	-1.59015	14.4867	0.0262174	0.062997
Atp6v1g2|Q9WTT4|sp|1|118	1.53693	16.994	0.0263184	0.0631792
Mt3|P28184|sp|1|68	-1.92413	13.5833	0.0264371	0.0634036
Ndufa10|Q99LC3|sp|1|355	-0.890124	12.318	0.0267123	0.0640024
Bsn|O88737|sp|1|3942	-0.96015	17.1972	0.026861	0.0642974
Arhgdia|Q99PT1|sp|1|204	0.688765	14.6989	0.0272321	0.0651237
Stx6|Q9JKK1|sp|1|255	-0.645204	11.9561	0.0272605	0.0651294
Armcx4|E9PWM3|tr|1|2356	-6.96453	10.2233	0.0276089	0.0658463
Mrpl43|Q99N89|sp|1|183	-1.44022	12.8994	0.027613	0.0658463
Ahsa1|Q8BK64|sp|1|338	1.11555	13.5164	0.0276654	0.0659088
Csnk2a1|Q60737|sp|1|391	-0.68409	13.019	0.0279594	0.0665046
Wasf1|Q8R5H6|sp|1|559	1.27919	17.3121	0.0279685	0.0665046
Arid1b|E9Q4N7|sp|1|2306	-1.80638	11.6955	0.0280384	0.0666077
Eml4|Q3UMY5|sp|1|988	1.53824	13.3218	0.0280769	0.0666363
Eif3l|Q8QZY1|sp|1|564	0.883569	11.9876	0.0281433	0.0667306
Add1|Q9QYC0|sp|1|735	-0.981266	15.0168	0.0281843	0.0667648
Timm13|P62075|sp|1|95	1.23142	13.5821	0.0283096	0.0669986
Rap1gap|A2ALS5|sp|1|663	-1.95329	12.5344	0.0284712	0.0673175
Cplx2|P84086|sp|1|134	-1.21121	14.7273	0.0285486	0.0674369
Wdr47|Q8CGF6|sp|1|920	0.751375	12.822	0.0288655	0.0681215
Psmb7|P70195|sp|1|277	-0.901713	14.1995	0.0293356	0.0691659
Camk2b|P28652|sp|1|542	1.01601	16.2499	0.0294226	0.0691966
Ppme1|Q8BVQ5|sp|1|386	0.947697	13.5557	0.0294228	0.0691966
Krt6a|P50446|sp|1|553	1.32933	18.7104	0.0294313	0.0691966
Spart|Q8R1X6|sp|1|671	0.678414	11.3346	0.0295264	0.069327
Ccdc85c|E9Q6B2|sp|1|420	1.30493	10.8389	0.029542	0.069327
Iglon5|Q8HW98|sp|2|336	-1.62071	11.3516	0.0296735	0.0695706
Polr2d|Q9D7M8|sp|1|142	1.89489	12.9251	0.0297167	0.069607
Rufy3|Q9D394|sp|1|469	-1.02003	15.5966	0.0300526	0.0703282
Rab11fip3|Q8CHD8|sp|1|1047	0.998313	12.0269	0.0301772	0.070551
Stx17|Q9D0I4|sp|1|301	4.50474	11.6861	0.0302211	0.070551
Eftud2|O08810|sp|1|971	1.50524	15.7896	0.0302321	0.070551
Gdpd1|Q9CRY7|sp|1|314	2.48485	10.2082	0.0304366	0.0709621
Nisch|Q80TM9|sp|1|1593	-1.28567	11.2793	0.0305248	0.0711018
Rab5b|P61021|sp|1|215	1.53047	14.8361	0.0306449	0.0713154
Nptx1|Q62443|sp|1|432	-1.34742	12.0187	0.0306821	0.071336
Dhcr24|Q8VCH6|sp|1|516	1.9242	11.8595	0.030945	0.0718393
Aldh2|P47738|sp|1|519	-0.700052	14.3864	0.0309558	0.0718393
Atp5f1c|Q91VR2|sp|1|298	-0.991974	15.1593	0.0311044	0.0721067
Nfu1|Q9QZ23|sp|1|255	0.769492	12.7687	0.0311285	0.0721067
Stmn2|P55821|sp|1|179	2.29932	14.1704	0.0311794	0.072158
Hsp90ab1|P11499|sp|1|724	0.934579	18.241	0.0313694	0.0724995
Spast|Q9QYY8|sp|1|614	0.959572	12.5582	0.0313847	0.0724995
Zbed5:Chchd2|B2RPU8:Q9D1L0|tr:sp|1:2|756:153	-1.02737	12.0082	0.0314646	0.0726173
Alyref|O08583|sp|1|255	-1.09978	13.0015	0.0315293	0.0726998
Aldoc|P05063|sp|1|363	-0.891909	15.5897	0.0316361	0.0728358
Akap5|D3YVF0|sp|1|745	-0.716672	12.3525	0.0316463	0.0728358
Qars1|Q8BML9|sp|1|775	1.22131	13.2103	0.0317944	0.0731096
Cndp2|Q9D1A2|sp|1|475	-0.662498	13.7926	0.0324142	0.0744666
Rida|P52760|sp|1|135	-1.7555	13.9535	0.0324739	0.0745357
Asxl3|Q8C4A5|sp|2|2259	-1.78038	14.3777	0.0326988	0.0749834
Krt78|E9Q0F0|tr|1|1068	2.53436	15.2322	0.0330897	0.0758104
Slc6a17|Q8BJI1|sp|1|727	-0.851182	13.087	0.0334189	0.0764947
Skt|A2AQ25|sp|1|1946	1.01245	14.3423	0.0335129	0.0765825
Akt1s1|Q9D1F4|sp|1|257	1.10022	14.0266	0.0335182	0.0765825
Numbl|O08919|sp|1|604	-1.91446	14.4715	0.0335615	0.0766119
Gng3|P63216|sp|1|75	1.45555	15.4071	0.0336515	0.0767474
Pdk1|Q8BFP9|sp|1|434	1.07245	11.4677	0.0337042	0.0767979
Ube2l3|P68037|sp|1|154	-0.947183	15.2171	0.0340039	0.0774105
Rcc2|Q8BK67|sp|1|520	2.33663	12.269	0.0342077	0.077804
Prmt8|Q6PAK3|sp|1|394	-0.81989	11.539	0.0343026	0.0778932
Braf|P28028|sp|1|751	-1.06349	12.6143	0.034309	0.0778932
Ephx1|Q9D379|sp|1|455	-2.03646	13.1225	0.0344259	0.0780879
Itpka|Q8R071|sp|1|459	-2.61809	12.5715	0.0346341	0.0784894
Puf60|Q3UEB3|sp|1|564	-1.21921	12.3849	0.0348505	0.0789085
Prrc2b|Q7TPM1|sp|1|1486	1.45674	11.4305	0.0350789	0.0793542
Fam184b|Q0KK56|sp|2|942	1.5486	12.7834	0.0352186	0.0795984
Rpl6|P47911|sp|1|296	0.730123	16.4164	0.0353761	0.0798824
Mydgf|Q9CPT4|sp|1|166	-2.31107	10.7747	0.0354871	0.0800612
Syt1|P46096|sp|1|421	1.1721	16.1465	0.0356456	0.0803466
Dcx|O88809|sp|1|366	0.763072	13.6661	0.0358638	0.0806947
Psap|Q61207|sp|1|557	1.21007	16.319	0.0359049	0.0806947
Clic1|Q9Z1Q5|sp|1|241	-1.92158	12.0882	0.0359088	0.0806947
Slc7a5|Q9Z127|sp|1|512	0.727179	14.3082	0.0359286	0.0806947
Gripap1|Q8VD04|sp|1|806	-0.917356	15.2215	0.0360257	0.0808405
Tuba1a|P68369|sp|1|451	1.42452	19.5942	0.0361013	0.0809379
Pgap1|Q3UUQ7|sp|1|922	0.976756	11.3844	0.0361588	0.0809945
Ptprn2|P80560|sp|1|1001	-0.735655	14.3456	0.036799	0.0823549
Palmd|Q9JHU2|sp|1|551	-1.21104	12.2357	0.0368422	0.0823783
Ube2o|Q6ZPJ3|sp|1|1288	0.849386	15.5097	0.0370138	0.0826882
Sfxn1|Q99JR1|sp|1|322	-1.02443	13.2111	0.0377476	0.0841951
Mlec|Q6ZQI3|sp|1|291	1.02723	13.3814	0.0377554	0.0841951
H1-2|P15864|sp|1|212	0.731048	14.4062	0.0382382	0.0851962
Slc1a3|P56564|sp|1|543	-3.16721	12.9801	0.0383894	0.0853844
Szrd1|Q6NXN1|sp|1|152	1.0169	14.2641	0.0383907	0.0853844
Uqcrc2|Q9DB77|sp|1|453	1.07487	14.185	0.0386385	0.0858595
Sugp2|Q8CH09|sp|1|1067	1.31217	11.2672	0.0387709	0.0860776
Igsf8|Q8R366|sp|1|611	-0.817379	12.9255	0.0390273	0.0865703
Aldh7a1|Q9DBF1|sp|1|539	-0.757565	11.9704	0.039265	0.0870206
Znf207|Q9JMD0|sp|1|495	0.883795	16.2851	0.0394787	0.0873409
Bod1|Q5SQY2|sp|3|173	1.02378	14.1685	0.039479	0.0873409
Nhsl1|Q8CAF4|sp|1|1587	0.907159	13.1965	0.0396244	0.0875853
Rpl23a|P62751|sp|1|156	-1.00917	14.0992	0.0396721	0.0876136
Capn7|Q9R1S8|sp|2|813	2.41853	11.0917	0.0399822	0.0882209
Prr3|Q811B5|sp|2|190	1.08241	11.566	0.0402543	0.0887433
Armc1|Q9D7A8|sp|1|282	-0.775633	12.3524	0.0407064	0.0896612
Atp5po|Q9DB20|sp|1|213	1.09047	15.1096	0.0408008	0.0897903
Dctn4|Q8CBY8|sp|1|467	-1.65354	13.0497	0.0408954	0.0899197
Ndufb10|Q9DCS9|sp|1|176	1.05386	13.3797	0.0410905	0.0902267
Fkbp8|O35465|sp|1|402	0.578387	14.1906	0.0411069	0.0902267
Dbi|P31786|sp|1|87	-1.11109	14.7268	0.0412998	0.0905053
Hint1|P70349|sp|1|126	-1.1949	15.0595	0.0413243	0.0905053
Chmp1a|Q921W0|sp|1|196	-1.08712	14.8294	0.0413419	0.0905053
Sacm1l|Q9EP69|sp|1|587	1.55027	10.9118	0.0413845	0.0905195
Snrnp40|Q6PE01|sp|1|358	-2.88863	13.8064	0.0416695	0.0910384
Dag1|Q62165|sp|1|893	1.13682	13.4731	0.0416942	0.0910384
Bcap31|Q61335|sp|1|245	0.60108	12.9762	0.0418281	0.0912514
Ap2m1|P84091|sp|1|435	1.11564	15.8857	0.0419104	0.0913515
Gid8|Q9D7M1|sp|1|228	-1.21009	14.2175	0.042013	0.0914636
Fsd1l|Q8BYN5|sp|1|507	1.10774	12.373	0.0420346	0.0914636
Rpl31|P62900|sp|1|125	0.828433	13.6216	0.0425105	0.0924189
Slitrk5|Q810B7|sp|2|957	-2.6546	13.3931	0.0428289	0.0929766
Ndufa9|Q9DC69|sp|1|377	-0.917942	13.4412	0.0428411	0.0929766
Rtcb|Q99LF4|sp|1|505	-0.896564	13.6874	0.0428974	0.0930185
Dynll2|Q9D0M5|sp|1|89	-1.09549	14.6013	0.043008	0.0931779
Luc7l2|Q7TNC4|sp|1|392	-0.978284	12.6149	0.0432155	0.0934728
Ctbp1|O88712|sp|1|441	1.21179	14.0677	0.0432186	0.0934728
Hnrnpu|Q8VEK3|sp|1|800	-0.953094	15.4743	0.0434288	0.0938465
Rpl29|P47915|sp|1|160	1.95284	14.4922	0.0434681	0.0938507
Mras|O08989|sp|1|208	0.599666	11.5469	0.0435139	0.0938689
Ubqln2|Q9QZM0|sp|1|638	1.28709	14.0585	0.0435791	0.0939289
Ilf3|Q9Z1X4|sp|1|898	-0.917275	13.4804	0.0437876	0.0942974
Vps45|P97390|sp|1|570	1.22488	12.602	0.0441973	0.0950981
S100a13|P97352|sp|1|98	-0.812963	14.7199	0.0445622	0.0957178
Rab39b|Q8BHC1|sp|1|213	1.80933	10.0668	0.0445643	0.0957178
Wdr13|Q91V09|sp|1|485	-0.872446	11.7382	0.0445997	0.0957178
Vps4a|Q8VEJ9|sp|1|437	-2.02154	11.6221	0.0446811	0.0958107
Ablim1|Q8K4G5|sp|1|861	0.811326	13.1603	0.0449455	0.0962953
Gng12|Q9DAS9|sp|1|72	1.01483	14.7134	0.0452015	0.0967613
Ube2k|P61087|sp|1|200	-0.689321	12.9462	0.0453617	0.0970052
Rps6|P62754|sp|1|249	0.96226	15.1022	0.0453927	0.0970052
Rps19|Q9CZX8|sp|1|145	0.789012	14.668	0.0456419	0.0974548
Eif3h|Q91WK2|sp|1|352	-0.702388	13.4419	0.045703	0.0975024
Cad|B2RQC6|sp|1|2225	-0.784323	11.5284	0.0457452	0.0975094
Rps8|P62242|sp|1|208	0.632468	15.0885	0.0459905	0.0979492
Pgd|Q9DCD0|sp|1|483	-0.778545	13.9156	0.0460296	0.0979495
Flot2|Q60634|sp|1|428	0.985601	15.2956	0.0462813	0.0984017
Sptbn1|Q62261|sp|1|2363	-0.907818	16.2027	0.0466563	0.0991151
Fbxo41|Q6NS60|sp|1|873	-1.00766	13.546	0.0467904	0.0993159
Hdac6|Q9Z2V5|sp|1|1149	1.02602	12.4251	0.0469331	0.0995346
Tsg101|Q61187|sp|1|391	-0.887073	15.9931	0.0472619	0.100147
Hsd17b12|O70503|sp|1|312	0.765517	13.7628	0.0476303	0.100843
Sec16a|E9QAT4|sp|1|2357	-0.942608	13.7827	0.0476872	0.100878
Tpp2|Q64514|sp|1|1262	0.92083	13.7195	0.0477604	0.10089
Tktl1|Q99MX0|sp|1|595	-1.13203	14.2039	0.0477731	0.10089
Ilf2|Q9CXY6|sp|1|390	-1.92624	13.0155	0.048453	0.10224
Stxbp5l|Q5DQR4|sp|1|1185	0.840334	11.7421	0.0487834	0.102851
Lyrm4|Q8K215|sp|1|91	-2.29859	11.3852	0.0488685	0.102944
Ahcy|P50247|sp|1|432	-0.755698	13.8447	0.0493233	0.103815
Hmgn2|P09602|sp|1|90	1.26278	13.8143	0.0498605	0.104857
Ankrd17|Q99NH0|sp|1|2603	-0.994504	10.7582	0.0499624	0.104945
Csnk2b|P67871|sp|1|215	-1.69944	13.3577	0.0499856	0.104945
Tollip|Q9QZ06|sp|1|274	-0.903534	13.3961	0.0501435	0.105188
Syngr1|O55100|sp|1|234	1.04499	16.3025	0.050313	0.105456
Oxct1|Q9D0K2|sp|1|520	-0.739564	14.6529	0.0508715	0.106473
Tulp3|O88413|sp|1|460	-1.39115	13.7078	0.0508834	0.106473
Cyb5r3|Q9DCN2|sp|1|301	-0.688059	13.9473	0.0513823	0.107428
Rbm39|Q8VH51|sp|1|530	0.960941	12.506	0.051561	0.107712
Slc30a9|Q5IRJ6|sp|1|567	2.18129	11.8965	0.0516606	0.10783
Stau2|Q8CJ67|sp|1|570	-2.33704	9.11284	0.0518831	0.108205
Wdr37|Q8CBE3|sp|1|496	-0.723067	13.7795	0.0520513	0.108465
Hdac4|Q6NZM9|sp|1|1076	1.23526	11.1461	0.0520978	0.108472
Slc39a7|Q31125|sp|1|476	-2.50004	12.9189	0.0523351	0.108876
Fxyd1|Q9Z239|sp|1|92	0.732324	13.0829	0.0524502	0.109025
H2az1:H2az2|P0C0S6:Q3THW5|sp:sp|1:1|128:128	2.47923	16.0154	0.0525564	0.109156
Napb|P28663|sp|1|298	-0.785994	15.2926	0.0528612	0.109698
Rab21|P35282|sp|1|222	1.89369	11.5035	0.0530697	0.11004
Acsbg1|Q99PU5|sp|1|721	-0.779541	12.7555	0.0532734	0.110371
Trio|Q0KL02|sp|1|3102	0.723903	12.6173	0.0538283	0.111394
Or9a4|Q8VF31|tr|2|314	7.22176	7.17509	0.0538558	0.111394
Prdx5|P99029|sp|1|210	-0.999286	15.1536	0.0541659	0.111943
Atg2b|Q80XK6|sp|1|2075	2.52755	9.17514	0.0542587	0.112017
Rab7a|P51150|sp|1|207	0.60789	15.6487	0.0542912	0.112017
Prr36|E9PV26|tr|1|1098	-1.53387	16.2156	0.0544083	0.112167
Nckap5l|Q6GQX2|sp|1|1323	-4.15415	9.65989	0.0544798	0.112222
Ndufb9|Q9CQJ8|sp|1|179	-0.615772	12.8983	0.0545998	0.112377
Pex19|Q8VCI5|sp|1|299	1.2532	13.8814	0.054663	0.112415
Mlxipl|Q99MZ3|sp|1|864	-1.09909	12.8663	0.054895	0.1128
Cox19|Q8K0C8|sp|1|92	2.59104	10.9854	0.0549846	0.112891
Adprh|P54923|sp|1|362	1.32818	12.2623	0.0552369	0.113317
Mindy2|Q6PDI6|sp|1|601	1.31068	11.1677	0.0553129	0.113358
Cbl|P22682|sp|1|913	-2.33032	11.713	0.055347	0.113358
Fkbp4|P30416|sp|1|458	-0.696048	14.3138	0.055647	0.113879
Gcn1|E9PVA8|sp|1|2671	0.865389	12.4965	0.0566459	0.115829
Hk1|P17710|sp|1|974	0.763731	15.3156	0.0567749	0.115998
Eif3g|Q9Z1D1|sp|1|320	1.28039	12.1691	0.0568753	0.116109
Arpp19|P56212|sp|1|112	-1.33927	19.9548	0.0570719	0.116416
Syn3|Q8JZP2|sp|1|579	-0.921906	11.8081	0.0575044	0.117194
Ncl|P09405|sp|1|707	-0.798737	14.2423	0.0575869	0.117194
Cdh13|Q9WTR5|sp|1|714	0.895018	12.9537	0.0575936	0.117194
Eprs1|Q8CGC7|sp|1|1512	0.693488	14.6086	0.057908	0.117738
Gstm5|P48774|sp|1|224	-1.37059	13.6256	0.0586799	0.119125
Smim8|Q9CQQ0|sp|1|97	-2.14924	12.2096	0.0586849	0.119125
Micos10|Q7TNS2|sp|1|76	1.47283	13.6441	0.0592005	0.120075
Cse1l|Q9ERK4|sp|1|971	0.767322	12.9384	0.059395	0.12034
Prxl2b|Q9DB60|sp|1|201	-0.827736	12.9556	0.059427	0.12034
Tmcc1|Q69ZZ6|sp|1|649	-2.12115	9.41122	0.0596018	0.120596
Grb2|Q60631|sp|1|217	-0.973347	14.2579	0.0596767	0.120651
Pfn1|P62962|sp|1|140	1.27251	15.5946	0.060248	0.121708
Ndufa7|Q9Z1P6|sp|1|113	-0.904731	14.6421	0.0604502	0.122018
Pcp4l1|Q6W8Q3|sp|1|68	2.16246	13.4949	0.0606032	0.122229
Atcay|Q8BHE3|sp|1|372	1.08759	12.9622	0.0606754	0.122255
Ndufs8|Q8K3J1|sp|1|212	-1.81537	13.2965	0.0607136	0.122255
Nde1|Q9CZA6|sp|1|344	-1.22854	14.2889	0.0608693	0.12247
Kmt2b|O08550|sp|1|2713	1.8891	11.4389	0.0610368	0.122709
Slc25a20|Q9Z2Z6|sp|1|301	-0.896401	11.7603	0.0612202	0.122979
Rpl14|Q9CR57|sp|1|217	1.42509	15.22	0.0613742	0.12319
Tp53bp1|P70399|sp|1|1969	3.6305	9.66239	0.061455	0.123201
Ppp4r1|Q8K2V1|sp|1|951	1.87273	10.5053	0.0614835	0.123201
Comt|O88587|sp|1|265	-0.696793	10.9206	0.061527	0.123201
Ccdc9|Q8VC31|sp|1|543	-4.6289	9.67389	0.0619292	0.123908
Olig1|Q9JKN5|sp|1|260	-0.851414	13.2955	0.062047	0.124045
Rab12|P35283|sp|1|243	0.579152	12.6571	0.0622313	0.124314
Sdhaf2|Q8C6I2|sp|1|164	1.26134	11.5327	0.0623706	0.124493
Arl6ip5|Q8R5J9|sp|1|188	-0.746124	14.3586	0.0626954	0.124947
Ndufa5|Q9CPP6|sp|1|116	-1.28888	14.241	0.0626974	0.124947
Rabep1|O35551|sp|1|862	0.573053	14.5596	0.0630308	0.125512
Borcs5|Q9D920|sp|1|195	0.745869	14.8646	0.0632813	0.125889
Agpat4|Q8K4X7|sp|1|378	-1.83262	10.7173	0.0633207	0.125889
Trir|Q9D735|sp|1|173	3.84022	12.2852	0.0634851	0.126116
Tpt1|P63028|sp|1|172	-2.18216	12.3011	0.0636673	0.126374
Erbb4|Q61527|sp|1|1308	1.0187	11.8489	0.0637156	0.126374
Tkt|P40142|sp|1|623	0.719771	14.6967	0.0639657	0.12677
Ckmt1|P30275|sp|1|418	1.05068	14.1564	0.064143	0.127021
Pcp4|P63054|sp|3|62	-0.973088	17.964	0.064594	0.127785
Tet3|Q8BG87|sp|1|1803	2.29599	10.5441	0.0646302	0.127785
B4gat1|Q8BWP8|sp|1|415	-0.827424	11.4747	0.0647707	0.127962
Myh14|Q6URW6|sp|1|2000	1.06424	10.7419	0.0648392	0.127996
Calm1:Calm2:Calm3|P0DP26:P0DP27:P0DP28|sp:sp:sp|1:1:1|149:149:149	0.873769	19.3177	0.0650553	0.128322
Agfg1|Q8K2K6|sp|1|561	-0.934883	11.5807	0.0651906	0.128488
Ufc1|Q9CR09|sp|1|167	1.45725	13.0752	0.0655598	0.129114
Ttc9b|Q9D6E4|sp|1|239	1.33184	13.5806	0.0659427	0.129707
Hspa8|P63017|sp|1|646	0.844578	19.4134	0.0659643	0.129707
Faf1|P54731|sp|1|649	0.553472	12.0053	0.0664411	0.130543
Negr1|Q80Z24|sp|1|348	0.573354	12.4209	0.0667096	0.130968
Map2k2|Q63932|sp|1|401	-0.740219	14.2057	0.0668076	0.131058
Ezr|P26040|sp|1|586	-0.689918	14.1508	0.0672706	0.131863
S100a6|P14069|sp|1|89	1.04179	16.1879	0.0674196	0.132052
Thy1|P01831|sp|1|162	1.03364	15.1475	0.0678844	0.132859
Ckap5|A2AGT5|sp|1|2032	-0.63918	12.5292	0.0682667	0.133503
Ppp1r1b|Q60829|sp|1|194	1.39767	14.7241	0.0699464	0.136681
Rpl18a|P62717|sp|1|176	1.56647	11.4752	0.0700519	0.136691
Slk|O54988|sp|1|1233	1.13556	13.6167	0.0700605	0.136691
Lap3|Q9CPY7|sp|1|519	0.601333	13.2741	0.0702312	0.136918
Tfg|Q9Z1A1|tr|1|397	0.897433	13.3811	0.0708535	0.137905
Vps25|Q9CQ80|sp|1|176	-0.753689	12.9677	0.0708922	0.137905
Purg|Q8R4E6|sp|1|350	0.653538	12.4047	0.0709532	0.137905
Pabpc1|P29341|sp|1|636	-0.693344	14.5835	0.070957	0.137905
Rpl9|P51410|sp|1|192	-0.811327	13.909	0.0713062	0.138476
Mblac2|Q8BL86|sp|1|279	-0.777382	10.939	0.0720848	0.13988
Gsdma|Q9EST1|sp|1|446	0.931777	12.5526	0.0721518	0.139902
Synrg|Q5SV85|sp|1|1306	1.03758	12.5081	0.0730311	0.141498
Daam1|Q8BPM0|sp|1|1077	1.01954	13.0031	0.0732594	0.141831
Phb2|O35129|sp|1|299	-0.802566	14.775	0.0734542	0.142098
Map1a|Q9QYR6|sp|1|2776	-0.716887	16.5029	0.0736711	0.142408
Hagh|Q99KB8|sp|1|309	0.68543	13.7447	0.0738587	0.142581
Irgq|Q8VIM9|sp|1|583	0.691917	13.4593	0.0738741	0.142581
Apba1|B2RUJ5|sp|1|842	0.84823	14.8757	0.0742629	0.143221
Stmn3|O70166|sp|1|180	-0.887713	13.2176	0.0750941	0.144588
Exoc4|O35382|sp|1|975	-1.63612	12.1859	0.0751097	0.144588
Pcbp2|Q61990|sp|1|362	0.923599	14.5263	0.0751444	0.144588
Eif2s3x|Q9Z0N1|sp|1|472	0.527727	12.7315	0.0752472	0.144675
Rps4x|P62702|sp|1|263	0.654983	16.0657	0.0758952	0.14576
Nae1|Q8VBW6|sp|1|534	0.812331	12.5421	0.0759274	0.14576
Sel1l|Q9Z2G6|sp|1|790	-0.772054	10.7117	0.0766164	0.14697
Ncdn|Q9Z0E0|sp|1|729	0.691303	14.0459	0.0767591	0.147131
Vars1|Q9Z1Q9|sp|1|1263	0.815566	14.1919	0.076996	0.147416
Ppp1r9b|Q6R891|sp|1|817	-0.725009	14.2726	0.0770248	0.147416
Map4|P27546|sp|1|1125	-0.656828	15.4926	0.0771336	0.147511
Lrp1|Q91ZX7|sp|1|4545	0.521349	12.5434	0.0772015	0.147529
Syp|Q62277|sp|1|314	-0.690535	16.1046	0.0772937	0.147593
Naa25|Q8BWZ3|sp|1|972	-1.43379	12.3958	0.0773712	0.147628
Gorab|Q8BRM2|sp|1|368	1.88669	11.999	0.077564	0.147884
Acaa2|Q8BWT1|sp|1|397	-0.644078	13.3785	0.0780973	0.148773
Arhgef26|D3YYY8|tr|1|869	-1.21518	12.2501	0.078149	0.148773
Hbb-bs|A8DUK4|tr|1|147	1.14059	13.5113	0.078361	0.149064
Sgpl1|Q8R0X7|sp|1|568	0.717061	11.0349	0.0790918	0.15034
Iscu|Q9D7P6|sp|1|168	-1.05073	11.3502	0.0797224	0.151336
Slc25a12|Q8BH59|sp|1|677	0.54357	14.1984	0.0797588	0.151336
Hgs|Q99LI8|sp|1|775	0.612075	13.8007	0.0797965	0.151336
Pdxp|P60487|sp|1|292	0.547304	14.1686	0.0798863	0.151392
Pld3|O35405|sp|1|488	-0.60133	14.1578	0.0801075	0.151697
Dhcr7|O88455|sp|1|471	0.979584	13.0602	0.0805455	0.152411
Ankrd50|A6H6J9|tr|1|467	-1.18163	8.50943	0.0808377	0.152849
Atp6v1d|P57746|sp|1|247	-0.513991	14.4225	0.0813232	0.153651
Cct2|P80314|sp|1|535	-0.62078	14.6108	0.081738	0.154319
Pafah1b3|Q61205|sp|1|232	0.671964	14.4582	0.0819453	0.154594
Copa|Q8CIE6|sp|1|1224	0.805399	12.6341	0.0824014	0.155271
Sipa1l1|Q8C0T5|sp|1|1782	0.912788	12.2866	0.0824279	0.155271
Apc|Q61315|sp|1|2845	-0.779938	13.3337	0.0828745	0.155995
Psmd11|Q8BG32|sp|1|422	-0.64697	14.9104	0.0830428	0.156195
Pkn1|P70268|sp|1|946	-1.22729	12.3305	0.0833318	0.156621
Tppp|Q7TQD2|sp|1|218	1.13534	16.0971	0.0836824	0.157163
Calu|O35887|sp|1|315	-0.709746	13.3838	0.0840762	0.157784
Sra1|Q80VJ2|sp|1|220	1.3716	11.6249	0.0841809	0.157863
Nxf1|Q99JX7|sp|1|618	1.22573	9.48235	0.0842913	0.157952
Txlna|Q6PAM1|sp|1|554	-1.44008	9.64345	0.0847251	0.158551
Dctn1|O08788|sp|1|1281	-0.743139	14.0002	0.0847373	0.158551
Ak1|Q9R0Y5|sp|1|194	0.845994	14.7543	0.0852264	0.159347
Hnrnpc|Q9Z204|sp|1|313	-0.756189	14.7031	0.0855843	0.159897
Crocc|Q8CJ40|sp|1|2009	0.779761	12.8083	0.0856979	0.159991
Tom1|O88746|sp|1|492	-0.696601	11.4972	0.0859481	0.160252
Atp9a|O70228|sp|1|1047	0.986362	12.0734	0.0859719	0.160252
Prpf19|Q99KP6|sp|1|504	0.693206	14.764	0.0860294	0.160252
Eif2a|Q8BJW6|sp|1|581	-1.34201	11.1266	0.0865002	0.16101
Cdk5rap3|Q99LM2|sp|1|503	1.05599	11.9485	0.0871159	0.162036
Mfge8|P21956|sp|1|463	0.788624	14.215	0.0877153	0.162801
Bin1|O08539|sp|1|588	0.655091	15.23	0.0877208	0.162801
Numa1|E9Q7G0|sp|1|2094	-0.772153	13.7947	0.0877304	0.162801
Rabl6|Q5U3K5|sp|1|725	1.47839	13.4867	0.0877869	0.162801
Rapgef1|A0A5F8MPI9|tr|1|1087	-0.556633	12.221	0.0882621	0.163562
Iqsec2|Q5DU25|sp|1|1478	0.640149	11.9946	0.0884036	0.163703
Kif21b|Q9QXL1|sp|1|1668	0.533982	12.8218	0.0885079	0.163775
Cwc15|Q9JHS9|sp|1|229	-1.12716	12.5745	0.088704	0.164018
Slc25a3|Q8VEM8|sp|1|357	0.688509	14.8008	0.0890089	0.16446
Ndrg1|Q62433|sp|1|394	1.12459	13.0109	0.0899744	0.166122
Atp6v1h|Q8BVE3|sp|1|483	0.530706	15.7811	0.0901875	0.166317
Sv2b|Q8BG39|sp|1|683	0.991501	13.8421	0.0902649	0.166317
Ndrg3|Q9QYF9|sp|1|375	0.833418	14.4485	0.0902788	0.166317
Pdzd2|E9Q1M1|tr|1|2796	-1.51541	12.4876	0.0904618	0.166532
Syt5|Q9R0N5|sp|1|386	-1.40082	12.1354	0.0906446	0.166746
Oxr1|Q4KMM3|sp|1|866	-0.80418	12.1027	0.0908074	0.166923
Ehbp1|Q69ZW3|sp|1|1231	-0.842406	13.0269	0.090913	0.166995
Rtn4rl2|Q7M6Z0|sp|1|420	0.633152	12.6595	0.0909811	0.166998
Gars1|Q9CZD3|sp|1|729	0.626008	14.2124	0.0910923	0.167029
Sec61b|Q9CQS8|sp|1|96	-0.569231	13.6147	0.0911312	0.167029
G3bp1|P97855|sp|1|465	-0.856119	13.3725	0.0916502	0.167858
Scn2a|B1AWN6|sp|1|2006	-0.847686	13.8794	0.0917571	0.167932
Arhgef28|P97433|sp|1|1700	-1.73694	13.9029	0.0921239	0.16848
Dstn|Q9R0P5|sp|1|165	0.757698	13.7964	0.0922209	0.168535
Stt3a|P46978|sp|1|705	-2.90629	9.93365	0.092421	0.168778
Uqcr10|Q8R1I1|sp|1|64	-0.6777	16.4705	0.0931993	0.170075
Jpt1|P97825|sp|1|154	-0.64938	13.6757	0.0934528	0.170236
Rplp2|P99027|sp|1|115	0.708021	17.8932	0.093455	0.170236
Ganab|Q8BHN3|sp|1|944	0.546731	13.199	0.0934906	0.170236
Cct8|P42932|sp|1|548	0.695584	15.0246	0.0939485	0.170945
Sf3b2|Q3UJB0|tr|1|878	1.62119	16.7688	0.0940834	0.171067
Gm7324:Rbmxl1|A0A2I3BRL8:Q91VM5|tr:sp|4:2|388:388	1.47055	12.6139	0.0942073	0.171168
Pten|O08586|sp|1|403	0.911622	11.8622	0.0945708	0.171705
Prkcsh|O08795|sp|1|521	0.562949	13.1432	0.0947525	0.17191
Oxsr1|Q6P9R2|sp|1|527	1.20111	11.2158	0.0952591	0.172704
Apba2|P98084|sp|1|750	-1.57007	11.8054	0.0953964	0.172829
Dync1li2|Q6PDL0|sp|1|492	1.07148	15.6772	0.095564	0.173007
Abca1|P41233|sp|1|2261	-1.42323	9.45177	0.0956709	0.173076
Akr7a2|Q8CG76|sp|1|367	-1.19418	11.4809	0.0958119	0.173206
Ppp1r9a|Q7TN74|tr|1|1095	0.903971	12.2491	0.0959301	0.173295
Cs|Q9CZU6|sp|1|464	0.94067	15.6881	0.0960248	0.173342
Hs1bp3|Q3TC93|sp|1|395	0.968864	11.1282	0.0961208	0.17339
Sv2a|Q9JIS5|sp|1|742	0.836681	14.0391	0.0965819	0.174097
Crip2|Q9DCT8|sp|1|208	-0.516964	13.3825	0.0967474	0.17427
Syap1|Q9D5V6|sp|1|365	-0.69099	12.7235	0.0974433	0.175398
Ppp2r1a|Q76MZ3|sp|1|589	-0.941258	15.5654	0.0977477	0.17582
Vmac|Q8BP01|sp|1|174	1.19432	13.0248	0.0981725	0.176458
Sucla2|Q9Z2I9|sp|1|463	-0.555953	13.6816	0.0982454	0.176462
Ndufaf2|Q59J78|sp|1|168	-0.94997	12.9855	0.0984278	0.176664
Nit2|Q9JHW2|sp|1|276	0.929845	12.3357	0.0985549	0.176765
Prkce|P16054|sp|1|737	0.556001	12.1377	0.0989099	0.177225
Ssbp2|Q9CYZ8|sp|1|361	0.69241	13.5779	0.0989525	0.177225
Capn2|O08529|sp|1|700	-0.645152	12.6	0.0991464	0.177446
Cnrip1|Q5M8N0|sp|1|164	0.601832	14.7697	0.0994823	0.17792
Fosl2|P47930|sp|1|326	1.33109	9.81476	0.100227	0.179125
Fam162a|Q9D6U8|sp|1|155	-1.40961	13.8963	0.100321	0.179165
Septin5|Q9Z2Q6|sp|1|369	-0.759856	13.3464	0.100397	0.179173
Sike1|Q9CPR7|sp|1|207	1.60829	13.4659	0.100474	0.179183
Gstm1|P10649|sp|1|218	-0.528942	16.7883	0.100739	0.179528
Oga|Q9EQQ9|sp|1|916	-0.666969	12.9279	0.101432	0.180539
Elavl1|P70372|sp|1|326	0.486413	14.1595	0.10145	0.180539
Eif5b|Q05D44|sp|1|1216	1.48371	11.0108	0.101538	0.180567
Tbcb|Q9D1E6|sp|1|244	-1.2389	11.8283	0.101625	0.180594
Srcin1|Q9QWI6|sp|1|1250	-1.35811	15.5434	0.10179	0.180704
Pcnp|Q6P8I4|sp|1|178	-1.26609	12.6328	0.10183	0.180704
Hpcal4|Q8BGZ1|sp|1|191	0.588952	13.2719	0.102247	0.181314
Etfb|Q9DCW4|sp|1|255	-0.584697	13.5652	0.102721	0.182026
Zc3h18|Q0P678|sp|1|948	1.30492	11.7503	0.102912	0.182237
Srsf1|Q6PDM2|sp|1|248	0.554684	15.1364	0.103059	0.182368
Pam|P97467|sp|1|979	-0.939525	12.3851	0.10348	0.182985
Rala|P63321|sp|1|206	-0.846109	14.0674	0.103695	0.183236
Ccdc127|Q3TC33|sp|1|260	-1.05354	10.5344	0.103959	0.183573
Arhgef2|Q60875|sp|1|985	0.807125	14.8612	0.104106	0.183703
Arglu1|Q3UL36|sp|1|271	-0.58889	12.7144	0.104662	0.184532
Eif4a3l2:Eif4a3|A0A0N4SVP8:Q91VC3|tr:sp|3:1|411:411	-0.579367	11.7336	0.104722	0.184532
Prnp|P04925|sp|1|254	1.01299	14.3681	0.104882	0.184683
Rps18-ps5:Rps18-ps6:Rps18|A0A1Y7VKY1:F6YVP7:P62270|tr:tr:sp|3:3:1|152:152:152	0.729485	15.178	0.105225	0.185103
Cyc1|Q9D0M3|sp|1|325	-1.01653	13.4444	0.105369	0.185103
Nudt10:Nudt11|P0C027:P0C028|sp:sp|1:1|164:164	-0.976306	13.8041	0.105446	0.185103
Uqcrh|P99028|sp|1|89	-0.962725	15.1288	0.105514	0.185103
Ppp5c|Q60676|sp|1|499	0.727611	12.2318	0.105568	0.185103
Atp5pf|P97450|sp|1|108	-0.443687	18.3667	0.105581	0.185103
Ythdf1|P59326|sp|1|559	-0.649801	12.0959	0.105636	0.185103
Mcu|Q3UMR5|sp|1|350	-0.971489	13.3146	0.105941	0.185507
Strap|Q9Z1Z2|sp|1|350	-0.878769	11.6772	0.107061	0.187338
Uchl5|Q9WUP7|sp|1|329	0.507802	13.8511	0.10716	0.187346
Cpe|Q00493|sp|1|476	-0.561877	14.2338	0.107233	0.187346
Ankrd34a|B2RW11|tr|1|495	0.651519	11.9955	0.107295	0.187346
Glud1|P26443|sp|1|558	0.547284	14.991	0.107364	0.187346
Tpm4|Q6IRU2|sp|1|248	0.735797	14.6577	0.107655	0.187724
Sugt1|Q9CX34|sp|1|336	0.545937	11.7908	0.10807	0.188317
Cdv3|Q4VAA2|sp|1|281	0.67472	16.185	0.108258	0.188513
Krt35|Q497I4|sp|1|455	-1.42947	13.3548	0.108366	0.18857
Syvn1|Q9DBY1|sp|1|612	-1.98381	14.0225	0.108628	0.188896
Cc2d1a|Q8K1A6|sp|1|943	-0.669129	15.0518	0.108802	0.188941
Strn4|P58404|sp|1|760	-0.710821	11.5332	0.108805	0.188941
Sobp|Q0P5V2|sp|1|864	1.40672	13.9115	0.109822	0.190448
Krt17|Q9QWL7|sp|1|433	0.971682	20.3915	0.109824	0.190448
Acsl3|Q9CZW4|sp|1|720	-0.819496	10.8597	0.110361	0.191246
Rpl13a|P19253|sp|1|203	0.647894	14.0231	0.110563	0.191321
Ptgfrn|Q9WV91|sp|1|879	-0.796996	11.0763	0.110565	0.191321
Vdac1|Q60932|sp|1|296	1.66586	15.9745	0.110633	0.191321
H2bc26:H2bu2|Q8CGP0:Q9D2U9|sp:sp|1:1|126:126	-0.884384	12.6624	0.110796	0.191368
Sik3|Q6P4S6|sp|1|1369	0.546359	13.6294	0.110812	0.191368
Ap3m1|Q9JKC8|sp|1|418	-2.4193	11.2743	0.111444	0.192268
Tsc1|Q9EP53|sp|1|1161	1.01591	12.3773	0.111486	0.192268
Ccdc50|Q810U5|sp|1|305	0.711171	13.0997	0.111959	0.192951
Git1|Q68FF6|sp|1|770	-0.735445	13.1311	0.112728	0.194143
Prmt5|Q8CIG8|sp|1|637	1.0919	12.5884	0.113375	0.195123
Mlc1|Q8VHK5|sp|1|382	2.70455	7.08665	0.113563	0.195313
Jakmip1|Q8BVL9|sp|1|626	1.24728	12.9177	0.113904	0.195765
Src|P05480|sp|1|535	-0.75876	14.1385	0.114338	0.196377
Igf2r|Q07113|sp|1|2483	1.05402	11.4436	0.11487	0.197156
Rpl28|P41105|sp|1|137	0.913169	15.0146	0.115047	0.197325
Kcnj3|P63250|sp|1|501	1.84629	7.15173	0.11543	0.197846
Rap2b|P61226|sp|1|183	1.08488	14.9152	0.11552	0.197866
Brd3os|A0A1B0GRB6|tr|1|84	1.04452	13.1612	0.115608	0.19788
Shank3|Q4ACU6|sp|1|1730	0.511847	13.6659	0.115703	0.197908
Api5|O35841|sp|1|504	-0.675267	12.426	0.116194	0.19861
Rheb|Q921J2|sp|1|184	0.534807	13.413	0.116271	0.19861
Cyb5b|Q9CQX2|sp|1|146	0.567254	14.4543	0.116801	0.19938
Hepacam|Q640R3|sp|1|418	0.425818	14.2821	0.11739	0.200249
Tubb2b|Q9CWF2|sp|1|445	0.696964	17.924	0.117765	0.200752
Map2k4|P47809|sp|1|397	3.50539	11.9636	0.118337	0.201591
Arf5|P84084|sp|1|180	-0.826202	13.3701	0.118961	0.202516
Yes1|Q04736|sp|1|541	-0.717408	13.8432	0.119243	0.202858
Vdac2|Q60930|sp|1|295	0.645778	15.9337	0.11955	0.203006
Pfdn5|Q9WU28|sp|1|154	1.14452	15.7653	0.119571	0.203006
Eid2|Q6X7S9|sp|1|236	-1.9358	13.3525	0.119572	0.203006
Psmc1|P62192|sp|1|440	-0.489598	14.1568	0.119795	0.203246
Nutf2|P61971|sp|1|127	-0.43192	13.5093	0.120608	0.204465
Dnajc6|Q80TZ3|sp|1|938	-0.444064	14.1198	0.120676	0.204465
Rab1b|Q9D1G1|sp|1|201	0.635866	14.546	0.121502	0.205624
Gdap1|O88741|sp|1|358	0.949052	12.8595	0.121524	0.205624
Ddx46|Q569Z5|sp|1|1032	0.927042	11.4106	0.121704	0.20579
Gda|Q9R111|sp|1|454	0.563831	14.3421	0.121805	0.205823
Hnrnpul1|Q8VDM6|sp|1|859	-0.664233	12.1599	0.121987	0.205991
Ogt|Q8CGY8|sp|1|1046	-0.511064	12.7853	0.122412	0.206571
Creb1|Q01147|sp|1|327	-0.678866	14.9986	0.122573	0.206704
Clip3|B9EHT4|sp|1|547	1.11755	11.6489	0.12304	0.207288
Gatad2a|Q8CHY6|sp|1|629	-0.484913	8.84715	0.123085	0.207288
Scoc|Q78YZ6|sp|1|125	0.818177	12.9534	0.123729	0.208192
Snd1|Q78PY7|sp|1|910	-0.492284	13.5751	0.123788	0.208192
Ddah1|Q9CWS0|sp|1|285	0.429793	15.4764	0.124228	0.208771
Ttbk1|Q6PCN3|sp|1|1308	0.649718	12.3548	0.124298	0.208771
Agpat3|Q9D517|sp|1|376	-0.69115	12.2689	0.125404	0.210488
Akr1b10|G5E895|tr|1|316	-0.768781	11.5968	0.125723	0.210882
G6pdx|Q00612|sp|1|515	0.471618	12.4709	0.125916	0.210982
Snx27|Q3UHD6|sp|1|539	0.499739	12.4822	0.125987	0.210982
Tardbp|Q921F2|sp|1|414	0.6983	13.966	0.126035	0.210982
Txn|P10639|sp|1|105	0.632709	15.4553	0.12673	0.211896
Phf5a|P83870|sp|1|110	0.750436	12.0562	0.12675	0.211896
Micu1|Q8VCX5|sp|1|477	-0.567106	13.3301	0.127088	0.21232
Rpl19|P84099|sp|1|196	0.885754	15.4896	0.127363	0.212525
M6pr|P24668|sp|1|278	-0.975855	11.4553	0.12738	0.212525
Akap2|O54931|sp|1|893	-0.92581	13.4936	0.127671	0.212739
Wdr26|Q8C6G8|sp|1|641	-1.1864	10.9687	0.127678	0.212739
H1-4|P43274|sp|1|219	1.65469	17.7682	0.129005	0.214809
Caskin1|Q6P9K8|sp|1|1431	-0.735817	15.1152	0.129194	0.214981
Pycr1|Q922W5|sp|1|309	2.1957	13.1505	0.129412	0.215202
Serpine2|Q07235|sp|1|397	1.21102	11.2284	0.129678	0.2155
Krt14|Q61781|sp|1|484	0.971304	19.21	0.129948	0.215806
Ddi2|A2ADY9|sp|1|399	1.42382	11.0189	0.130499	0.216578
Coq9|Q8K1Z0|sp|1|313	1.25896	12.3232	0.131436	0.21799
Mtus2|Q3UHD3|sp|1|1353	-0.802209	12.5739	0.132522	0.219645
Idh2|P54071|sp|1|452	-0.40486	13.5688	0.132855	0.220052
Hspa9|P38647|sp|1|679	0.476588	15.2623	0.133025	0.220188
Lsm8|Q6ZWM4|sp|1|96	-0.605968	11.9146	0.133117	0.220196
Ap3s1|Q9DCR2|sp|1|193	-0.804768	13.4565	0.133352	0.220339
C2cd2l|Q80X80|sp|1|706	0.572136	11.296	0.133379	0.220339
Gnaq|P21279|sp|1|359	0.671645	15.5895	0.133525	0.220435
Slc2a3|P32037|sp|1|493	0.61776	14.5724	0.133974	0.220947
Tra2b|P62996|sp|1|288	0.809375	11.817	0.134085	0.220947
Erh|P84089|sp|1|104	1.255	15.8932	0.1341	0.220947
Wars1|P32921|sp|1|481	-0.868024	14.2651	0.135334	0.222836
Gns|Q8BFR4|sp|1|544	0.571703	12.8465	0.135865	0.223563
Atm|Q62388|sp|1|3066	0.679457	10.9525	0.136191	0.223953
Atp6v1f|Q9D1K2|sp|1|119	-0.651083	15.4388	0.136324	0.223965
Dnajb6|O54946|sp|1|365	-1.07732	11.1866	0.136377	0.223965
Cat|P24270|sp|1|527	-0.723403	13.7285	0.136499	0.223997
Gstk1|Q9DCM2|sp|1|226	0.918287	9.31688	0.136575	0.223997
FAM120A|Q6A0A9|sp|1|1112	0.59361	11.5054	0.136711	0.224075
Sms|P97355|sp|1|366	-0.643472	12.1708	0.136831	0.224125
Ppp1r1a|Q9ERT9|sp|1|171	1.03692	16.6481	0.13712	0.224452
Stxbp1|O08599|sp|1|594	0.587742	17.5973	0.137914	0.225522
Myl6|Q60605|sp|1|151	-0.640423	14.3653	0.137954	0.225522
Pcdhga2|Q91XY6|tr|1|931	1.06782	13.9445	0.138255	0.225867
Specc1l|Q2KN98|sp|1|1118	1.56195	9.14115	0.138509	0.226136
Cadps|Q80TJ1|sp|1|1355	-0.421402	12.908	0.139076	0.226914
Atp1a1|Q8VDN2|sp|1|1023	0.54088	14.8885	0.140258	0.228693
Dmxl2|Q8BPN8|sp|1|3032	0.47866	12.6568	0.140783	0.229401
Aarsd1|Q3THG9|sp|1|412	0.686147	12.1792	0.14203	0.231282
Stx12|Q9ER00|sp|1|274	1.06929	14.7694	0.142446	0.23181
Clybl|Q8R4N0|sp|1|338	-0.68546	11.5721	0.142857	0.232328
Rdx|P26043|sp|1|583	-0.69637	15.0092	0.143579	0.23335
Snrpd3|P62320|sp|1|126	0.667265	14.0367	0.144571	0.234725
Gart|Q64737|sp|1|1010	0.939456	12.4943	0.144621	0.234725
Ccar1|Q8CH18|sp|1|1146	-0.526659	12.6299	0.144705	0.234725
Twf1|Q91YR1|sp|1|350	0.791699	12.2685	0.145723	0.236224
Snrnp70|Q62376|sp|1|448	0.866701	13.0486	0.145927	0.236402
Anxa5|P48036|sp|1|319	-0.637994	15.1622	0.148495	0.240407
Cplx1|P63040|sp|1|134	-0.528797	13.2881	0.148873	0.240863
Prpf6|Q91YR7|sp|1|941	0.528866	12.2076	0.149717	0.241945
Rsf1|E9PWW9|tr|1|1441	-1.39149	12.4181	0.149734	0.241945
Ndufb3|Q9CQZ6|sp|1|104	-0.803915	13.7752	0.149872	0.242012
Hcn4|O70507|sp|1|1186	0.973586	13.6755	0.151462	0.244423
Hnrnph3|D3Z3N4|tr|1|346	-0.690726	13.3746	0.15179	0.244795
Fyn|P39688|sp|1|537	1.44588	13.1727	0.152546	0.245812
Pde1a|Q61481|sp|1|545	-0.90135	13.2951	0.152617	0.245812
Wipf3|P0C7L0|sp|1|485	-0.427594	19.3272	0.1528	0.24595
Mybbp1a|Q7TPV4|sp|1|1344	0.624884	11.065	0.153076	0.246201
Omg|Q63912|sp|1|440	0.596455	14.7845	0.153152	0.246201
Actr1a|P61164|sp|1|376	0.68006	14.063	0.1533	0.246281
Rpl5|P47962|sp|1|297	-0.720931	11.7637	0.153462	0.246383
Syn1|O88935|sp|1|706	0.508302	17.9793	0.153761	0.24657
Gapvd1|Q6PAR5|sp|1|1458	-0.60383	13.0265	0.153775	0.24657
Plekha5|E9Q6H8|tr|1|1269	-0.433418	12.19	0.15415	0.247014
Pkp1|P97350|sp|1|728	-1.12203	12.2619	0.154301	0.247033
Idh3g|P70404|sp|1|393	0.581258	13.9119	0.154359	0.247033
Clip2|Q9Z0H8|sp|1|1047	0.489275	12.7373	0.154787	0.247561
Timm50|Q9D880|sp|1|353	0.692178	12.479	0.155042	0.247663
Sgta|Q8BJU0|sp|1|315	-0.422194	13.7091	0.155123	0.247663
Ttyh3|Q6P5F7|sp|1|524	-2.04542	11.9324	0.155217	0.247663
Map7d2|A2AG50|sp|1|781	-0.749076	11.8723	0.155245	0.247663
Srgap3|Q812A2|sp|1|1099	-0.956778	12.222	0.155619	0.248101
Pde1b|Q01065|sp|1|535	-0.4895	13.9461	0.155764	0.248174
Dazap1|Q9JII5|sp|1|406	0.903985	10.6183	0.156149	0.248631
Vps26a|P40336|sp|1|327	-0.783259	13.2053	0.157276	0.250231
Lypla1|P97823|sp|1|230	1.04081	12.5834	0.157354	0.250231
Atp1b2|P14231|sp|1|290	-0.602528	13.8438	0.157915	0.250965
Sccpdh|Q8R127|sp|1|429	-0.615871	12.6811	0.158297	0.251413
Psma3|O70435|sp|1|255	0.418097	13.7989	0.1585	0.251577
Fasn|P19096|sp|1|2504	0.550548	13.8026	0.158631	0.251625
Cnst|Q8CBC4|sp|1|711	0.572622	11.9562	0.158859	0.251828
Ctnna2|Q61301|sp|1|953	-0.480337	12.975	0.158991	0.251878
Bcas1|Q80YN3|sp|1|633	-0.767353	13.256	0.160633	0.254318
Rab4b|Q91ZR1|sp|1|213	-0.89429	12.5755	0.161115	0.254922
Cadm3|Q99N28|sp|1|396	-3.11385	10.3676	0.161372	0.255167
Mbd3|Q9Z2D8|sp|1|285	-0.57952	12.2369	0.16157	0.255319
Ssr1|Q9CY50|sp|1|286	2.88037	13.4258	0.162837	0.25716
Krt2|Q3TTY5|sp|1|707	-0.694115	19.8583	0.163105	0.257421
Glod4|Q9CPV4|sp|1|298	0.737445	13.7597	0.164192	0.258973
Iqsec3|Q3TES0|sp|1|1195	-1.40997	13.8015	0.165009	0.260099
Fam169a|Q5XG69|sp|1|665	0.594142	10.9278	0.165819	0.261212
Tmem254|P0DN89|sp|1|123	-0.831542	11.1653	0.166275	0.261766
Ssna1|Q9JJ94|sp|1|119	-0.998592	13.5716	0.166895	0.26244
Cdipt|Q8VDP6|sp|1|213	0.934051	14.3579	0.166912	0.26244
Prdx3|P20108|sp|1|257	-0.636236	14.6093	0.167983	0.263958
Ptges3|Q9R0Q7|sp|1|160	0.622399	12.2528	0.168197	0.264129
Dync1i1|O88485|sp|1|628	0.877945	12.189	0.168764	0.264855
Hsp90aa1|P07901|sp|1|733	0.65363	17.0383	0.16936	0.265623
Ptk2b|Q9QVP9|sp|1|1009	-0.53211	13.8591	0.169799	0.266059
Ufm1|P61961|sp|1|85	-0.743509	14.1083	0.169849	0.266059
Zc2hc1a|Q8BJH1|sp|1|324	-0.408315	15.239	0.170047	0.266202
Pdk3|Q922H2|sp|1|415	0.56458	12.2118	0.170216	0.266301
Kti12|Q9D1R2|sp|1|351	0.670595	12.6247	0.170345	0.266337
Trim3|Q9R1R2|sp|1|744	-0.679459	12.8504	0.170873	0.266996
Ctbp2|P56546|sp|1|445	-0.963047	10.2237	0.171139	0.267246
Htra1|Q9R118|sp|1|480	-0.743901	13.7772	0.171341	0.267394
Akap7|Q7TN79|sp|1|314	1.13344	14.6218	0.171966	0.26817
Palm|Q9Z0P4|sp|1|383	-0.686313	17.4218	0.172155	0.26817
Shtn1|Q8K2Q9|sp|1|631	0.619751	15.1235	0.172159	0.26817
Stx1a|O35526|sp|1|288	0.492518	15.1505	0.173808	0.270572
Ndufs5|Q99LY9|sp|1|106	-0.583248	14.343	0.174021	0.270607
Smug1|Q6P5C5|sp|1|279	0.490653	11.4182	0.174047	0.270607
Nln|Q91YP2|sp|1|704	1.36273	12.6494	0.174523	0.27118
Sdc3|Q64519|sp|1|442	0.412239	12.7673	0.174964	0.271566
Lmnb2|P21619|sp|1|596	0.777746	15.9139	0.174988	0.271566
Sumo2|P61957|sp|1|95	-0.725238	12.9974	0.175296	0.271862
Dlg1|Q811D0|sp|1|905	-0.44483	13.0874	0.175395	0.271862
Cnn3|Q9DAW9|sp|1|330	-0.466731	13.4437	0.175738	0.272226
Necap1|Q9CR95|sp|1|275	1.50096	11.4378	0.176938	0.273915
Atp1a2|Q6PIE5|sp|1|1020	0.621235	17.0063	0.177126	0.274039
Ncoa6|Q9JL19|sp|1|2067	1.04838	11.373	0.178247	0.27555
Rab10|P61027|sp|1|200	0.57361	14.5514	0.178323	0.27555
Psmc4|P54775|sp|1|418	0.397995	13.2659	0.178734	0.276016
Snrpn|P63163|sp|1|240	1.2622	13.501	0.179736	0.277392
Atp5f1d|Q9D3D9|sp|1|168	0.37287	15.5437	0.180284	0.278067
Inpp4a|Q9EPW0|sp|1|939	-1.03119	12.0058	0.180509	0.278242
Cox6b1|P56391|sp|1|86	-0.584329	15.2413	0.181617	0.27972
Rab18|P35293|sp|1|206	-0.537706	13.8033	0.18169	0.27972
Cdc42ep4|Q9JM96|sp|1|349	-1.86299	9.44502	0.18223	0.28038
Krt42|Q6IFX2|sp|1|452	1.12907	15.5061	0.182827	0.281126
Tuba4a|P68368|sp|1|448	1.15483	15.4798	0.183279	0.281648
Dbn1|Q9QXS6|sp|1|706	0.909072	15.779	0.183475	0.281778
Mthfd1|Q922D8|sp|1|935	0.356938	11.8003	0.183718	0.281978
Gnl1|P36916|sp|1|607	-0.473343	13.1177	0.184232	0.282594
Clu|Q06890|sp|1|448	0.556199	13.1338	0.184765	0.283152
Arl8a|Q8VEH3|sp|1|186	0.914385	14.0842	0.184923	0.283152
Chmp2b|Q8BJF9|sp|1|213	0.342347	12.2529	0.184986	0.283152
Mff|Q6PCP5|sp|1|291	-0.514716	11.9629	0.185047	0.283152
Nsf|P46460|sp|1|744	-0.43537	15.2334	0.185159	0.283152
Kcnma1|Q08460|sp|1|1209	-1.42845	11.6334	0.185442	0.283411
Atp5mpl|P56379|sp|1|58	3.04443	14.2444	0.185595	0.283473
Clasp2|Q8BRT1|sp|1|1286	-0.362128	13.2232	0.186206	0.284233
Erc2|Q6PH08|sp|1|957	-0.507594	13.1648	0.186336	0.284259
Mvd|Q99JF5|sp|1|401	1.09707	10.7441	0.187362	0.285577
Pin1|Q9QUR7|sp|1|165	0.518212	13.7997	0.187428	0.285577
Rbbp9|O88851|sp|1|186	3.94224	12.3313	0.188162	0.286522
Impa1|O55023|sp|1|277	0.525194	13.8199	0.188355	0.286643
Aimp1|P31230|sp|1|310	-0.709298	14.7378	0.18859	0.286825
Coro2b|Q8BH44|sp|1|480	-0.691544	13.1544	0.188787	0.286951
Msn|P26041|sp|1|577	-0.35161	12.9828	0.1905	0.289228
Ift74|Q8BKE9|sp|1|600	1.5333	11.2391	0.190515	0.289228
Rbsn|Q80Y56|sp|1|783	-0.826189	12.3336	0.192104	0.291433
Acp1|Q9D358|sp|1|158	0.569735	14.0141	0.1922	0.291433
Bag6|Q9Z1R2|sp|1|1154	0.926373	15.5872	0.192859	0.292256
Pgam5|Q8BX10|sp|1|288	-0.423542	13.9619	0.193138	0.292503
Idh3b|Q91VA7|tr|1|384	-0.508411	14.1988	0.193286	0.292551
Naxe|Q8K4Z3|sp|1|282	-0.907962	13.1788	0.19454	0.294271
Pdia3|P27773|sp|1|505	0.507741	17.2516	0.194823	0.294522
Tomm34|Q9CYG7|sp|1|309	-0.657312	13.0795	0.195158	0.29485
Snrpa|Q62189|sp|1|287	-0.487643	14.6833	0.195383	0.295014
Tpp1|O89023|sp|1|562	0.440396	12.9728	0.196472	0.29648
Msl1|Q6PDM1|sp|1|616	1.0755	10.4079	0.197852	0.298383
Hsbp1|Q9CQZ1|sp|1|76	-1.02067	15.8473	0.198345	0.298946
Vgf|Q0VGU4|sp|1|617	0.636137	19.099	0.199359	0.300295
Atp1b1|P14094|sp|1|304	0.768515	16.3242	0.199528	0.300369
Myl12b|Q3THE2|sp|1|172	-0.820737	16.584	0.199721	0.300479
Adgrb1|Q3UHD1|sp|1|1582	-0.738784	12.3339	0.200618	0.301649
Gnb1|P62874|sp|1|340	0.656348	17.407	0.201438	0.302566
Gsk3a|Q2NL51|sp|1|490	0.388472	11.671	0.20147	0.302566
Farsa|Q8C0C7|sp|1|508	-0.648986	12.5748	0.202649	0.304155
Pip4k2a|O70172|sp|1|405	1.17815	11.06	0.203159	0.304738
Scfd1|Q8BRF7|sp|1|639	-0.823287	11.6274	0.203829	0.305562
Rnpep|Q8VCT3|sp|1|650	0.724574	12.155	0.204173	0.305568
Nenf|Q9CQ45|sp|1|171	0.573495	12.8117	0.204187	0.305568
Gls|D3Z7P3|sp|1|674	0.579024	14.2182	0.204199	0.305568
Cand1|Q6ZQ38|sp|1|1230	0.466373	13.4877	0.204724	0.306171
Srp54c:Srp54|E9PXC0:P14576|tr:sp|1:1|504:504	-0.452813	12.4338	0.205172	0.306659
Atp6v1a|P50516|sp|1|617	0.43364	17.0055	0.205677	0.307231
Pip4k2b|Q80XI4|sp|1|416	0.491842	13.4922	0.207092	0.309161
Dab2|P98078|sp|1|766	-1.27578	12.3433	0.208301	0.310781
Stam|P70297|sp|1|548	-1.46135	11.5139	0.210175	0.313299
Pfdn2|O70591|sp|1|154	0.858174	14.931	0.210238	0.313299
Scg5|P12961|sp|1|212	0.730024	14.0763	0.210528	0.313301
Zyx|Q62523|sp|1|564	-1.12792	13.6378	0.210536	0.313301
Atp6v1b2|P62814|sp|1|511	-0.348015	16.1189	0.210614	0.313301
Gk|Q64516|sp|1|559	-0.967085	8.90345	0.210853	0.31347
Prkar1b|P12849|sp|1|381	0.808415	13.1439	0.211244	0.313767
Cdc42|P60766|sp|1|191	-0.628055	14.7419	0.211302	0.313767
Drg2|Q9QXB9|sp|1|364	-0.646236	13.8107	0.211916	0.314492
Trafd1|Q3UDK1|sp|1|580	-0.444363	12.4953	0.213509	0.316669
Med22|Q62276|sp|1|200	1.82412	10.7155	0.214312	0.317672
Rps7|P62082|sp|1|194	0.844636	13.6658	0.215512	0.319263
Nes|Q6P5H2|sp|1|1864	-0.443821	14.9881	0.215751	0.319428
Mast1|Q9R1L5|sp|1|1570	-0.65652	13.0553	0.217739	0.322079
Ramac|Q9CQY2|sp|3|119	-0.808332	14.0901	0.217798	0.322079
Sf3b3|Q921M3|sp|1|1217	0.478924	12.6183	0.218106	0.322345
Sae1|Q9R1T2|sp|1|350	-0.560171	12.0163	0.219007	0.323448
Psmb4|P99026|sp|1|264	0.37741	13.4512	0.21911	0.323448
Thrap3|Q569Z6|sp|1|951	-0.799825	12.2195	0.220016	0.324594
Dohh|Q99LN9|sp|1|302	-1.27942	10.3377	0.221134	0.326053
Satb1|Q60611|sp|1|764	1.52606	11.8809	0.221296	0.3261
Ppp2r5d|Q7TNL5|tr|1|595	-0.415749	13.7553	0.221609	0.326198
Sox6|P40645|sp|1|827	-0.558579	13.7181	0.221623	0.326198
Tjp2|Q9Z0U1|sp|1|1167	0.492222	12.7567	0.222528	0.32734
Aco2|Q99KI0|sp|1|780	0.421479	16.0342	0.223305	0.32829
Ppfia1|B2RXQ2|tr|1|1266	0.605525	14.2382	0.223779	0.328795
Cttn|Q60598|sp|1|546	-0.484231	15.6874	0.224222	0.329252
Tcof1|O08784|sp|1|1320	0.522598	13.1873	0.224377	0.329287
Nav3|Q80TN7|sp|1|2359	-0.644869	12.9553	0.227536	0.333728
Zranb2|Q9R020|sp|1|330	0.91305	14.0868	0.228203	0.334511
Slc25a22|Q9D6M3|sp|1|323	0.453163	15.7968	0.228382	0.334579
Pak3|Q61036|sp|1|559	-0.411656	13.9862	0.228856	0.335077
Farp1|F8VPU2|sp|1|1048	-0.490834	13.1498	0.22955	0.335897
Pgk1|P09411|sp|1|417	-0.466956	16.4044	0.23076	0.337373
Vps9d1|Q8C190|sp|1|649	0.946332	11.9072	0.230963	0.337373
Chmp5|Q9D7S9|sp|1|219	1.9522	13.7573	0.230967	0.337373
Stx1b|P61264|sp|1|288	0.333156	15.53	0.231096	0.337373
Wdr1|O88342|sp|1|606	0.552179	15.8458	0.231509	0.337779
Mycbp|Q9EQS3|sp|1|103	0.877596	13.8973	0.235748	0.343765
Pnoc|Q64387|sp|2|187	-0.491287	13.8936	0.238078	0.346961
Bicd2|Q921C5|sp|1|820	-0.403333	11.6891	0.239193	0.348384
Fam171a2|A2A699|sp|1|822	0.521958	12.4079	0.239638	0.348829
Cyb5a|P56395|sp|1|134	-1.05678	12.294	0.240446	0.349668
Pfkp|Q9WUA3|sp|1|784	0.712214	13.5734	0.240493	0.349668
Hmgn5|Q9JL35|sp|1|406	-0.416256	12.0799	0.240995	0.350196
Pgm1|Q9D0F9|sp|1|562	-0.367039	12.7477	0.242053	0.351382
Camkk2|Q8C078|sp|1|588	0.458053	12.9462	0.242091	0.351382
Psmd14|O35593|sp|1|310	0.385766	13.1414	0.244647	0.354887
Ubxn1|Q922Y1|sp|1|297	-0.513903	12.2021	0.245543	0.355981
Ctnna1|P26231|sp|1|906	-1.17918	9.96195	0.245897	0.356289
Akirin2|B1AXD8|sp|1|201	-0.58048	12.8939	0.246247	0.35659
Gys1|Q9Z1E4|sp|1|738	-0.36344	12.0999	0.246852	0.35726
Tagln3|Q9R1Q8|sp|1|199	-0.52806	14.9398	0.247853	0.358501
Acadvl|P50544|sp|1|656	0.941739	13.5966	0.248183	0.358772
Galk1|Q9R0N0|sp|1|392	-0.442249	12.435	0.24884	0.359515
Slc4a7|Q8BTY2|sp|1|1034	0.417604	12.3512	0.24927	0.359929
Mia3|Q8BI84|sp|1|1930	-0.507287	15.0627	0.249636	0.360043
Ccdc120|A2AEV7|sp|1|629	0.72545	14.2018	0.249704	0.360043
Nptn|P97300|sp|1|397	0.758767	14.7141	0.249779	0.360043
Exoc8|Q6PGF7|sp|1|716	-0.595879	12.6351	0.250177	0.36041
Cotl1|Q9CQI6|sp|1|142	0.597551	15.7703	0.250686	0.360882
Ccdc43|Q9CR29|sp|1|222	-0.318393	12.6388	0.250792	0.360882
Mapk3|Q63844|sp|1|380	-0.35276	13.4102	0.254553	0.366035
Rpl27|P61358|sp|1|136	-0.470194	14.688	0.254665	0.366035
Tubb4a|Q9D6F9|sp|1|444	0.478381	14.6118	0.255123	0.366285
Phb1|P67778|sp|1|272	0.413389	14.4907	0.25513	0.366285
Atox1|O08997|sp|1|68	0.516297	14.788	0.255562	0.366695
Ctps1|P70698|sp|1|591	-0.796221	11.7035	0.257058	0.368303
Lsamp|Q8BLK3|sp|1|341	0.391223	14.1876	0.257115	0.368303
Gpkow|Q56A08|sp|1|488	0.497816	11.8954	0.257122	0.368303
Pdha1|P35486|sp|1|390	0.388571	14.8825	0.258886	0.370491
Sarm1|Q6PDS3|sp|1|724	-0.477264	12.8823	0.258945	0.370491
Atp5f1a|Q03265|sp|1|553	0.451902	18.03	0.259429	0.370972
Phf21a|Q6ZPK0|sp|1|688	1.35384	11.5375	0.259801	0.371293
Ykt6|Q9CQW1|sp|1|198	0.395881	13.4516	0.260588	0.372059
Rimoc1|Q8BR90|sp|1|294	0.327992	13.3696	0.260634	0.372059
Vat1|Q62465|sp|1|406	-0.370211	15.2689	0.261481	0.373056
Uqcrfs1|Q9CR68|sp|1|274	-0.505761	16.2118	0.261954	0.373519
Pygb|Q8CI94|sp|1|843	0.522106	15.015	0.264339	0.376705
Ppp1r13l|Q5I1X5|sp|1|824	0.683312	10.8045	0.264616	0.376887
Tln1|P26039|sp|1|2541	-0.471748	11.9791	0.264815	0.376956
Ipo7|Q9EPL8|sp|1|1038	0.548576	13.9583	0.265381	0.377548
Mrps31|Q61733|sp|1|384	0.412178	13.3661	0.265891	0.378059
Hadh|Q61425|sp|1|314	0.495158	12.4106	0.26705	0.379492
Plxna4|Q80UG2|sp|1|1893	-0.658174	13.1601	0.267569	0.379948
Itpa|Q9D892|sp|1|198	2.27145	11.733	0.267673	0.379948
Calr|P14211|sp|1|416	0.330027	15.9179	0.268312	0.38064
Fhip1b|Q3U2I3|sp|1|975	-0.584511	10.1179	0.270403	0.383365
Srsf2|Q62093|sp|1|221	0.417126	13.7494	0.270605	0.383365
Ipo5|Q8BKC5|sp|1|1097	-0.490245	12.5189	0.270692	0.383365
Cask|O70589|sp|1|926	0.318747	13.2406	0.272715	0.386013
Cetn2|Q9R1K9|sp|1|172	-0.294243	12.3837	0.273698	0.387187
Sh3gl3|Q62421|sp|1|347	-0.355122	12.6232	0.274784	0.388504
Dnajc8|Q6NZB0|sp|1|253	0.418487	11.2933	0.278635	0.393373
Bcr|Q6PAJ1|sp|1|1270	0.379348	12.7851	0.278687	0.393373
Mocs3|A2BDX3|sp|1|460	-1.19947	14.9105	0.278698	0.393373
Rims1|Q99NE5|sp|1|1463	0.322696	12.9829	0.27897	0.393424
Rps28|P62858|sp|1|69	-0.869721	12.8906	0.279345	0.393424
Hbz|P06467|sp|2|142	0.323896	12.4943	0.279346	0.393424
Csnk1e|Q9JMK2|sp|1|416	-0.491295	12.2465	0.279361	0.393424
Scai|Q8C8N2|sp|1|606	0.746208	11.5433	0.280663	0.395036
Znf428|Q8C1M2|sp|1|176	-0.843375	14.1423	0.281332	0.395756
Septin11|Q8C1B7|sp|1|431	0.362864	14.4361	0.281711	0.396067
Bcl9|Q9D219|sp|1|1425	-0.424815	11.7258	0.281934	0.396159
Sod2|P09671|sp|1|222	-0.387098	13.206	0.284712	0.399838
Adrm1b:Adrm1|A0A0A6YVU8:Q9JKV1|tr:sp|3:1|407:407	0.676584	12.8576	0.285142	0.400219
Dnajc24|Q91ZF0|sp|1|148	-1.48633	8.9468	0.285706	0.400786
Suclg1|Q9WUM5|sp|1|346	-0.950069	14.348	0.286683	0.401933
Copg2|Q9QXK3|sp|1|871	0.474441	12.3547	0.287498	0.40285
Slain2|Q8CI08|sp|1|581	0.484121	10.8522	0.288226	0.403645
Impact|O55091|sp|1|318	-0.381797	12.4141	0.289316	0.404757
Rpl8|P62918|sp|1|257	0.391584	14.8344	0.289342	0.404757
Eps15|P42567|sp|1|897	0.825767	9.95648	0.289544	0.404813
Sap18|O55128|sp|1|153	-1.83827	11.4907	0.290016	0.405248
Nsg2|P47759|sp|1|171	0.398132	10.7607	0.290547	0.405764
Fh|P97807|sp|1|507	0.348385	13.944	0.292619	0.40843
Ebna1bp2|Q9D903|sp|2|306	-0.851939	10.5055	0.294406	0.410696
Pafah1b2|Q61206|sp|1|229	-0.45496	14.1136	0.294578	0.410709
Sub1|P11031|sp|1|127	0.41733	14.1405	0.295008	0.41108
Rnps1|Q99M28|sp|1|305	0.683576	11.4881	0.295255	0.411196
Nlgn4l|B0F2B4|sp|1|945	2.31131	9.51746	0.297378	0.413923
Tbc1d10b|Q8BHL3|sp|1|798	-0.401898	12.9432	0.298582	0.415368
Cltc|Q68FD5|sp|1|1675	0.340155	15.4559	0.300053	0.417138
Dync1li1|Q8R1Q8|sp|1|523	0.325907	13.8414	0.300187	0.417138
Tpi1|P17751|sp|1|249	-0.415359	16.0079	0.30211	0.419345
Lyrm7|Q9DA03|sp|3|104	0.8601	13.0643	0.302182	0.419345
Gm5478|A0A2R8VHP3|tr|1|535	1.33298	16.8822	0.302276	0.419345
Tmem126a|Q9D8Y1|sp|1|196	-0.947593	9.89493	0.302916	0.420001
Ist1|Q9CX00|sp|1|362	0.371685	12.9865	0.303668	0.420811
Appl1|Q8K3H0|sp|1|707	0.389921	12.5647	0.304061	0.421124
Adh5|P28474|sp|1|374	-0.383862	13.5316	0.30425	0.421154
Afg3l2|Q8JZQ2|sp|1|802	0.460088	11.1993	0.305959	0.423121
Mtmr9|Q9Z2D0|sp|1|545	-0.45812	11.5044	0.306097	0.423121
Scarb2|O35114|sp|1|478	1.3579	10.9384	0.306177	0.423121
Sf3b1|Q99NB9|sp|1|1304	0.319388	14.8726	0.307124	0.424196
Dnajc11|Q5U458|sp|1|559	-1.85119	10.7369	0.309009	0.426564
Ins1|P01325|sp|1|108	0.525568	14.2814	0.309992	0.427687
Rad23a|P54726|sp|1|363	0.372618	14.088	0.310164	0.427689
Hnrnpd|Q60668|sp|1|355	-0.500827	11.9191	0.310479	0.427889
Acaa1a|Q921H8|sp|1|424	1.55039	12.0561	0.312514	0.430456
U2af2|P26369|sp|1|475	-0.389111	13.2454	0.314365	0.432769
Kif5c|P28738|sp|1|956	-0.383729	14.7766	0.315434	0.434003
Tenm4|Q3UHK6|sp|1|2771	-1.24343	10.7151	0.316281	0.43493
Psmd2|Q8VDM4|sp|1|908	-0.331794	12.7936	0.316887	0.435524
Chd3|B1AR17|tr|1|2055	0.358338	12.4751	0.317081	0.435553
Morc2a|Q69ZX6|sp|1|1030	-0.732281	11.9711	0.318188	0.436835
Tiprl|Q8BH58|sp|1|271	0.491928	11.3171	0.31968	0.438643
Casp14|O89094|sp|1|257	-0.362182	11.6601	0.320975	0.44018
Nipsnap2|O55126|sp|1|281	-0.708494	13.1921	0.321831	0.441113
Acss2|Q9QXG4|sp|1|701	-1.91009	9.31228	0.322071	0.441201
Hnrnph2|P70333|sp|1|449	0.465511	12.8577	0.325159	0.444808
Enah|Q03173|sp|1|802	-0.293686	15.6697	0.325172	0.444808
Chmp2a|Q9DB34|sp|1|222	0.71829	11.3867	0.325236	0.444808
Cox7c|P17665|sp|1|63	-1.15751	16.7796	0.325519	0.444953
Fads2|Q9Z0R9|sp|1|444	0.777082	13.4709	0.326214	0.445661
Atp5me|Q06185|sp|1|71	0.653076	18.7612	0.326564	0.445679
Cables1|Q9ESJ1|sp|1|568	-0.93863	10.9231	0.326583	0.445679
Gspt1|Q8R050|sp|1|636	0.257555	12.2315	0.328046	0.447432
Trappc3|O55013|sp|1|180	-0.298887	13.8706	0.329062	0.448574
Ctnnd1|P30999|sp|1|938	-0.263787	14.5277	0.330389	0.450139
Usp14|Q9JMA1|sp|1|493	-0.474297	13.9419	0.332018	0.452114
Osbp|Q3B7Z2|sp|1|805	0.309312	11.5915	0.332423	0.45242
Ric8a|Q3TIR3|sp|1|530	0.424015	12.3617	0.332821	0.452716
Junb|P09450|sp|1|344	-0.73644	10.9638	0.333382	0.453234
Rtn3|Q9ES97|sp|1|964	0.296114	14.4229	0.333648	0.45335
Psmd6|Q99JI4|sp|1|389	-0.464481	13.7688	0.335797	0.456023
Tsr2|Q8C8T8|sp|1|191	0.248602	13.0213	0.336161	0.456088
Arhgap1|Q5FWK3|sp|1|439	0.54939	12.6677	0.336208	0.456088
Nckap1|P28660|sp|1|1128	-0.378216	14.0868	0.336863	0.456585
Mthfd1l|Q3V3R1|sp|1|977	0.587813	11.1838	0.336938	0.456585
Tars1|Q9D0R2|sp|1|722	-0.71863	12.8244	0.337497	0.457096
Tm9sf4|Q8BH24|sp|1|643	0.710566	11.6054	0.337829	0.457299
Aplp1|Q03157|sp|1|654	0.532742	12.9561	0.33802	0.457311
Hdgfl3|Q9JMG7|sp|1|202	0.349019	13.7836	0.338242	0.457364
Ccdc177|Q3UHB8|sp|1|706	0.56094	11.6352	0.339452	0.458677
Rpl15|Q9CZM2|sp|1|204	0.295424	15.2397	0.339578	0.458677
Ncam2|O35136|sp|1|837	1.26974	10.7036	0.3406	0.45981
Ap3b2|Q9JME5|sp|1|1082	0.35023	14.186	0.341906	0.461325
Clptm1|Q8VBZ3|sp|1|664	0.890312	7.7465	0.342194	0.461466
Slc8a2|Q8K596|sp|1|921	-0.440205	12.883	0.342727	0.461936
Lzts3|A2AHG0|sp|1|700	-0.269033	12.4362	0.343393	0.462573
Rtn1|Q8K0T0|sp|1|780	0.334156	16.12	0.343568	0.462573
NA|Q9CXL3|sp|1|195	-0.341753	11.6016	0.34505	0.464155
Triap1|Q9D8Z2|sp|1|76	0.766032	12.4792	0.345112	0.464155
NA|Q9D937|sp|1|123	0.447898	10.3117	0.347648	0.467315
Srr|Q9QZX7|sp|1|339	0.404335	11.1763	0.348068	0.467629
Tfrc|Q62351|sp|1|763	0.452175	12.6425	0.348401	0.46774
Cc2d1b|Q8BRN9|sp|1|848	-0.319365	12.8503	0.348523	0.46774
Ranbp9|P69566|sp|1|653	-0.626515	11.3368	0.349672	0.469031
Cycs|P62897|sp|1|105	0.381931	17.3595	0.352123	0.471777
Plxna1|P70206|sp|1|1894	-0.39169	12.4771	0.352245	0.471777
Ergic1|Q9DC16|sp|1|290	0.444532	12.9284	0.352386	0.471777
Rpl38|Q9JJI8|sp|1|70	-0.712075	11.9396	0.352471	0.471777
Rps11|P62281|sp|1|158	0.329556	15.5747	0.355777	0.475948
H1-1|P43275|sp|1|213	-0.436489	13.1507	0.35635	0.476138
Slmap|Q3URD3|sp|1|845	0.486516	11.0521	0.356388	0.476138
Dido1|Q8C9B9|sp|1|2256	0.5042	11.1008	0.356487	0.476138
Igbp1|Q61249|sp|1|340	-0.36734	11.8958	0.356761	0.47625
Sts|P50427|sp|1|624	-0.484254	11.8944	0.357669	0.477208
Gcc1|Q9D4H2|sp|1|778	0.42953	14.2419	0.358231	0.477705
Mpp2|Q9WV34|sp|1|552	-0.323449	11.9759	0.360442	0.480398
Alcam|Q61490|sp|1|583	-0.44156	12.5324	0.360664	0.480439
Crh|Q8CIT0|sp|2|187	-0.648136	12.7653	0.361395	0.481158
Rpn1|Q91YQ5|sp|1|608	0.314074	14.9735	0.36394	0.48429
Luzp2|Q8BGY3|sp|2|345	-0.470065	12.3851	0.364244	0.484437
Hdgfl2|Q3UMU9|sp|1|669	0.424137	11.1608	0.364594	0.484646
Add2|Q9QYB8|sp|1|725	-0.285144	14.1441	0.364995	0.484922
Ddx1|Q91VR5|sp|1|740	-0.222871	13.3676	0.366534	0.48671
Syne1|Q6ZWR6|sp|1|8799	0.298996	11.7356	0.367463	0.487684
Txnrd1|Q9JMH6|sp|1|613	0.571191	13.415	0.368481	0.488778
Vps52|Q8C754|sp|1|723	-0.47002	12.8296	0.36946	0.489817
Aars1|Q8BGQ7|sp|1|968	0.347122	14.5867	0.370619	0.491095
Gltp|Q9JL62|sp|1|209	-0.828559	10.2294	0.372188	0.492913
Acat1|Q8QZT1|sp|1|424	-0.314001	15.1386	0.372456	0.493009
Dact3|Q0PHV7|sp|1|610	-0.938231	9.9489	0.373088	0.493585
Mogs|Q80UM7|sp|1|834	-0.547057	12.3955	0.374177	0.494765
Bbc3|Q99ML1|sp|1|193	-0.91988	11.6089	0.374593	0.495055
Cap2|Q9CYT6|sp|1|476	0.435521	13.9347	0.375268	0.495685
Chgb|P16014|sp|1|677	0.3412	12.0116	0.376523	0.497081
Cttnbp2nl|Q99LJ0|sp|1|638	-0.47085	13.1598	0.377527	0.498145
Glrx3|Q9CQM9|sp|1|337	0.559475	12.9289	0.378612	0.499207
Septin3|Q9Z1S5|sp|1|350	-0.340298	13.0326	0.378729	0.499207
Mycbp2|Q7TPH6|sp|1|4749	-1.89395	8.2611	0.379703	0.500228
Krt76|Q3UV17|sp|1|594	1.25653	18.5627	0.380169	0.500579
Plekhg5|Q66T02|sp|1|1073	0.679579	11.6533	0.381186	0.501655
Slc12a5|Q91V14|sp|1|1138	-0.256809	14.6431	0.381798	0.502197
Npepps|Q11011|sp|1|920	0.334999	14.0539	0.38366	0.503965
Hnrnpa1|P49312|sp|1|320	0.522794	15.102	0.3837	0.503965
Ppm1g|Q61074|sp|1|542	0.434435	12.2998	0.383744	0.503965
Pgrmc2|Q80UU9|sp|1|217	-0.226733	13.6995	0.384199	0.504299
Hsd17b4|P51660|sp|1|735	0.322728	14.2278	0.384642	0.504616
Ralbp1|Q62172|sp|1|648	-0.917088	13.1022	0.38528	0.505189
Ppp1r3d|A2AJW4|tr|1|279	2.32474	11.7227	0.386029	0.505907
Kif5b|Q61768|sp|1|963	-0.285416	13.3055	0.386391	0.506117
Nup155|Q99P88|sp|1|1391	0.536083	11.4553	0.387853	0.507768
Naca|P70670|sp|1|2187	-0.566142	13.0837	0.388331	0.508129
Rbm25|B2RY56|sp|1|838	-1.27989	10.1226	0.388687	0.50833
Kif3b|Q61771|sp|1|747	-0.286095	12.4822	0.389094	0.508597
Dmd|P11531|sp|1|3678	-0.3452	13.3151	0.389803	0.509259
Krt73|Q6NXH9|sp|1|539	0.701611	17.8818	0.391221	0.510845
Mphosph10|Q810V0|sp|1|681	3.36196	12.3098	0.391674	0.511172
Arrb1|Q8BWG8|sp|1|418	0.710945	10.1168	0.392178	0.511563
Krt13|P08730|sp|1|437	-0.708628	15.2932	0.393817	0.513434
Wasl|Q91YD9|sp|1|501	0.509026	15.979	0.395614	0.515509
Samd4a|Q8CBY1|sp|1|711	0.593154	12.1595	0.398084	0.518459
Ptprz1|B9EKR1|sp|1|2312	-0.369821	13.0184	0.398331	0.518511
Tnrc6b|Q8BKI2|sp|1|1810	1.68199	8.93564	0.399442	0.519689
Rpl36a-ps1:Rpl36a|A0A2I3BPG9:P83882|tr:sp|3:1|106:106	-0.330929	12.7571	0.400646	0.520985
Pcsk1|P63239|sp|1|753	0.33293	11.2067	0.400962	0.521126
Uba1|Q02053|sp|1|1058	-0.323099	15.3044	0.403733	0.524457
Dab2ip|Q3UHC7|sp|1|1189	0.381397	14.404	0.40474	0.525118
Myo5a|Q99104|sp|1|1853	0.308904	13.8195	0.404971	0.525118
Dnm3|Q8BZ98|sp|1|863	0.34052	13.6667	0.405017	0.525118
Dpp3|Q99KK7|sp|1|738	0.274721	11.8571	0.40509	0.525118
H3c11:H3c15|P68433:P84228|sp:sp|1:1|136:136	0.615852	18.8537	0.405288	0.525118
Wbp11|Q923D5|sp|1|641	0.412741	15.3705	0.405706	0.525389
Dctn2|Q99KJ8|sp|1|402	-0.359587	14.8724	0.406201	0.525758
Idh3a|Q9D6R2|sp|1|366	0.413635	15.5699	0.40746	0.527117
Mrpl47|Q8K2Y7|sp|1|252	0.497944	12.4201	0.407768	0.527243
Sdhb|Q9CQA3|sp|1|282	0.245027	14.0099	0.408902	0.528329
Copb2|O55029|sp|1|905	0.285827	14.7061	0.409029	0.528329
Gad2|P48320|sp|1|585	0.207363	13.0049	0.409291	0.528396
Hprt1|P00493|sp|1|218	0.724722	14.0128	0.410545	0.529742
Arpc1a|Q9R0Q6|sp|1|370	0.334278	14.0268	0.411191	0.530303
Slc16a1|P53986|sp|1|493	-1.64187	11.0882	0.412515	0.531738
Eif3i|Q9QZD9|sp|1|325	-0.273493	13.5861	0.414024	0.533409
Nos1ap|Q9D3A8|sp|1|503	0.38576	12.1217	0.415449	0.53497
Arhgap44|Q5SSM3|sp|1|814	-0.363416	12.1461	0.416594	0.536094
Baiap2l2|Q80Y61|sp|1|522	-0.639121	13.5706	0.416749	0.536094
Tomm20|Q9DCC8|sp|1|145	-0.398749	15.3545	0.417288	0.536514
Cpsf7|Q8BTV2|sp|1|471	-0.534174	12.6951	0.418223	0.53744
Dlg4|Q62108|sp|1|724	-0.361722	13.2374	0.420154	0.539564
Usp8|Q80U87|sp|1|1080	0.519869	11.9622	0.420306	0.539564
Atp1a3|Q6PIC6|sp|1|1013	0.386478	16.2747	0.420744	0.539851
Rtf1|A2AQ19|sp|1|715	0.607205	9.89691	0.422843	0.542247
Epha4|Q03137|sp|1|986	0.549525	12.7516	0.423044	0.542247
Psmc2|P46471|sp|1|433	-0.250854	14.8324	0.423917	0.543089
Zc3h4|Q6ZPZ3|sp|1|1304	0.240727	13.869	0.42419	0.543162
Exoc1|Q8R3S6|sp|1|894	-0.540173	10.7086	0.425366	0.544391
Dpp10|Q6NXK7|sp|1|797	-1.03553	12.4563	0.425958	0.54487
Slc32a1|O35633|sp|1|525	-0.30757	13.4677	0.426691	0.54531
Prdx1|P35700|sp|1|199	-0.318276	16.9895	0.426908	0.54531
Mcts1|Q9DB27|sp|1|181	0.40854	12.6304	0.426953	0.54531
Lamp1|P11438|sp|1|406	0.289024	13.5309	0.42897	0.547329
Tsc22d1|P62500|sp|1|1077	-1.0716	14.5089	0.429057	0.547329
Ksr1|Q61097|sp|1|873	0.459235	12.8609	0.429188	0.547329
Arhgap22|Q8BL80|sp|1|702	-0.593613	15.7105	0.429574	0.547543
Larp1|Q6ZQ58|sp|1|1072	-0.652118	14.0898	0.430266	0.547989
Acadl|P51174|sp|1|430	-0.680628	14.128	0.43036	0.547989
Ppm1e|Q80TL0|sp|1|749	-0.216775	11.6845	0.431871	0.549634
Ap2a2|P17427|sp|1|938	0.255756	14.5113	0.434615	0.552765
Icam5|Q60625|sp|1|917	-0.269356	14.0875	0.434772	0.552765
Chordc1|Q9D1P4|sp|1|331	-0.98864	10.0178	0.435711	0.553448
Ncan|P55066|sp|1|1268	-0.248907	12.5158	0.435749	0.553448
Krt75|Q8BGZ7|sp|1|551	2.20914	13.6853	0.436548	0.554182
Rbmx|Q9WV02|sp|1|391	-0.237611	15.1869	0.437422	0.555011
Anp32b|Q9EST5|sp|1|272	0.389156	13.4396	0.438496	0.555995
Usp7|Q6A4J8|sp|1|1103	0.343052	11.956	0.43864	0.555995
Elavl3|Q60900|sp|1|367	0.247292	13.7874	0.43951	0.556816
Mapk1ip1l|Q8BH93|sp|2|242	0.702338	16.9308	0.440227	0.557102
Sri|Q6P069|sp|1|198	0.321756	13.6706	0.440259	0.557102
Pabpc4|Q6PHQ9|tr|1|660	-0.216247	13.8312	0.440516	0.557102
Ube2i|P63280|sp|1|158	0.338273	15.3902	0.440761	0.557102
Fxr1|Q61584|sp|1|677	-0.31403	12.3357	0.440845	0.557102
Slc8a1|P70414|sp|1|970	0.398744	14.0067	0.441549	0.557358
Timm10b|Q9WV96|sp|1|100	-0.300439	14.4259	0.441609	0.557358
Rragb:Rraga|Q6NTA4:Q80X95|sp:sp|1:1|374:313	0.348277	11.6258	0.441714	0.557358
Diablo|Q9JIQ3|sp|1|237	0.437694	12.8971	0.44493	0.561135
Flot1|O08917|sp|1|428	-0.319963	14.0334	0.446353	0.562646
Tmed10|Q9D1D4|sp|1|219	-0.40844	12.9623	0.447487	0.563793
Krt80|Q0VBK2|sp|1|452	-0.695153	12.3782	0.447849	0.563966
Psmb5|O55234|sp|1|264	0.255522	14.8238	0.451491	0.568268
Cyrib|Q921M7|sp|1|324	-0.412569	13.7791	0.452121	0.568775
Nipsnap1|O55125|sp|1|284	-0.534675	10.2511	0.453668	0.570384
Ranbp1|P34022|sp|1|203	-0.579685	15.1998	0.453995	0.570384
Stam2|O88811|sp|1|523	0.478067	11.6222	0.454081	0.570384
[truncated: 512 more rows]

## Sheet: 3. Stats-DDHD2KO+myr v DDHD2 
	logFC	AveExpr	P.Value	adj.P.Val
Eif3k|Q9DBZ5|sp|1|218	-5.1539	12.542	8.64095e-08	0.000171901
Dhx29|Q6PGC1|sp|1|1365	-4.99303	11.2366	2.02393e-07	0.000171901
Rgs10|Q9CQE5|sp|1|181	4.06733	10.48	2.05378e-07	0.000171901
Ybx1|P62960|sp|1|322	-5.15163	11.9572	5.93232e-07	0.000326847
Ube2e2|Q91W82|sp|2|201	-6.92249	8.04749	6.5083e-07	0.000326847
Rgs7|O54829|sp|1|469	-5.09992	11.1674	8.04525e-07	0.000336694
Rhob|P62746|sp|1|196	-5.06088	14.2162	1.40399e-06	0.000503631
Sec23a|Q01405|sp|1|765	-6.13049	11.451	2.49054e-06	0.000781719
Kif2a|P28740|sp|1|705	-2.96226	17.0002	3.38298e-06	0.000857714
Slc25a1|Q8JZU2|sp|1|311	-4.32549	12.7472	3.41583e-06	0.000857714
Carmil3|Q3UFQ8|sp|1|1375	-6.32929	10.9909	5.4982e-06	0.00120902
Evl|P70429|sp|1|414	-4.38429	15.3303	5.77786e-06	0.00120902
Ndrg4|Q8BTG7|sp|1|352	-4.30124	12.0375	6.82215e-06	0.00123813
Lamb2|Q61292|sp|1|1799	3.47638	9.87596	6.90316e-06	0.00123813
Eef1e1|Q9D1M4|sp|1|174	4.26255	12.4156	1.12194e-05	0.00173664
Ubl4a|P21126|sp|1|157	2.98815	13.092	1.15157e-05	0.00173664
Cadm2|Q8BLQ9|sp|1|435	-3.7331	13.1133	1.20583e-05	0.00173664
Calb1|P12658|sp|1|261	3.20756	14.0752	1.2449e-05	0.00173664
Ddx19a:Ddx19b|Q61655:Q8R3C7|sp:tr|1:1|478:479	-4.78221	12.2521	1.57173e-05	0.00201671
Pcdh1|Q8CFX3|tr|1|1038	-4.86288	12.6726	1.6063e-05	0.00201671
Gak|Q99KY4|sp|1|1305	6.04343	8.32528	1.72738e-05	0.00206546
Gap43|P06837|sp|1|227	-2.32711	18.7324	2.27298e-05	0.00235845
Qki|Q9QYS9|sp|1|341	3.20738	14.4824	2.3437e-05	0.00235845
Csde1|Q91W50|sp|1|798	-4.24429	12.5876	2.4256e-05	0.00235845
Tulp4|Q9JIL5|sp|1|1547	-7.86421	8.18566	2.42861e-05	0.00235845
Cops7a|Q9CZ04|sp|1|275	2.16954	13.0917	2.59307e-05	0.00235845
Atxn3|Q9CVD2|sp|1|355	5.39876	10.3325	2.65901e-05	0.00235845
Mif|P34884|sp|1|115	-2.19858	16.1775	2.70703e-05	0.00235845
Zc3h4|Q6ZPZ3|sp|1|1304	-2.29128	13.869	2.72382e-05	0.00235845
Egln1|Q91YE3|sp|1|400	-2.06822	12.0014	2.85052e-05	0.00238589
Mcur1|Q9CXD6|sp|1|340	3.29052	13.4973	3.1339e-05	0.00253846
Cops4|O88544|sp|1|406	2.82155	15.3772	3.25458e-05	0.00255272
Hmgn5|Q9JL35|sp|1|406	2.5701	12.0799	3.35482e-05	0.00255272
Cend1|Q9JKC6|sp|1|149	-2.43961	18.8042	3.60992e-05	0.00266603
Hddc2|Q3SXD3|sp|1|199	2.46549	12.1773	4.20156e-05	0.00272432
Ywhag|P61982|sp|1|247	3.92196	15.865	4.21817e-05	0.00272432
Nudt21|Q9CQF3|sp|1|227	-2.60049	12.2242	4.27678e-05	0.00272432
Dnajc5|P60904|sp|1|198	-4.82788	11.7506	4.27978e-05	0.00272432
Ywhah|P68510|sp|1|246	4.35248	16.6341	4.38776e-05	0.00272432
Plaa|P27612|sp|1|794	-2.57933	11.7506	4.43989e-05	0.00272432
Pcbp1|P60335|sp|1|356	-4.88765	12.396	4.44831e-05	0.00272432
Fbxo41|Q6NS60|sp|1|873	-3.24807	13.546	4.57543e-05	0.00273546
Coro1c|Q9WUM4|sp|1|474	-2.24853	15.6929	4.68971e-05	0.00273857
Slc25a23|Q6GQS1|sp|1|467	-3.11456	12.1642	4.90655e-05	0.00280008
Nfasc|Q810U3|sp|1|1240	-1.94576	12.1518	5.02187e-05	0.0028022
Stx16|Q8BVI5|sp|1|326	2.28173	11.8352	5.24405e-05	0.00286256
Rpl24|Q8BP67|sp|1|157	-2.49994	14.0261	5.67114e-05	0.00302984
Ybx3|Q9JKB3|sp|1|361	-3.68426	12.7966	5.88431e-05	0.00307823
Prpf40b|Q80W14|sp|1|870	-2.55151	14.1879	6.3889e-05	0.00326286
Ptma|P26350|sp|1|111	-6.57868	13.097	6.56366e-05	0.00326286
Tfam|P40630|sp|1|243	-1.76485	12.6517	6.62709e-05	0.00326286
Cope|O89079|sp|1|308	3.00405	14.196	7.26759e-05	0.00347904
Gstp1|P19157|sp|1|210	-4.75675	13.594	7.35572e-05	0.00347904
Elp3|Q9CZX0|sp|1|547	-1.74796	11.4357	7.48181e-05	0.00347904
Fam89b|Q9QUI1|sp|1|189	-7.8355	7.34856	7.76649e-05	0.00354575
Hpca|P84075|sp|1|193	-2.71596	13.9868	8.17244e-05	0.00366446
Arrb1|Q8BWG8|sp|1|418	-5.4282	10.1168	8.504e-05	0.00374624
Copz1|P61924|sp|1|177	2.60857	13.5685	8.71324e-05	0.00377223
Map7d2|A2AG50|sp|1|781	-3.26332	11.8723	9.43841e-05	0.00395971
Snx2|Q9CWK8|sp|1|519	2.34569	12.3144	9.46167e-05	0.00395971
Mapre1|Q61166|sp|1|268	3.6268	17.1008	9.80539e-05	0.00397433
Stub1|Q9WUD1|sp|1|304	2.44764	13.0785	9.81316e-05	0.00397433
Nras|P08556|sp|1|189	-1.75798	15.6498	0.000107799	0.00429655
Naga|Q9QWR8|sp|1|415	1.78183	11.988	0.000112557	0.00441612
Rcn2|Q8BP92|sp|1|320	1.98156	13.1005	0.000119564	0.00461884
Rbbp7|Q60973|sp|1|425	-2.60177	12.9275	0.000138196	0.00525772
Tmem163|Q8C996|sp|1|288	2.59346	12.1261	0.000144924	0.00540726
Serbp1|Q9CY58|sp|1|407	-2.5434	12.6214	0.000150267	0.00540726
Bicd2|Q921C5|sp|1|820	2.02961	11.6891	0.000151481	0.00540726
Lnpk|Q7TQ95|sp|1|425	-3.4467	12.2405	0.000151606	0.00540726
Lztfl1|Q9JHQ5|sp|1|299	1.95901	13.7238	0.000153483	0.00540726
H1-2|P15864|sp|1|212	-1.89694	14.4062	0.000156446	0.00540726
Rin1|Q921Q7|sp|1|763	2.36274	9.4421	0.000157867	0.00540726
Clta|O08585|sp|1|235	-2.68773	17.5427	0.000159354	0.00540726
Epb41l3|Q9WV92|sp|1|929	-3.74932	12.7764	0.000167292	0.00560094
Rps20|P60867|sp|1|119	-1.72328	12.8673	0.000177455	0.00569
Psmd7|P26516|sp|1|321	-1.78985	14.2962	0.000177948	0.00569
Dctn3|Q9Z0Y1|sp|1|186	4.06941	15.9924	0.000178629	0.00569
Wdr7|Q920I9|sp|1|1489	-1.6421	12.1335	0.000179016	0.00569
Snx12|O70493|sp|1|165	1.83435	13.108	0.000186535	0.00585487
Lonp1|Q8CGK3|sp|1|949	-4.38389	12.4249	0.000192763	0.00591909
Nbea|Q9EPN1|sp|1|2936	-1.82966	13.7717	0.000193296	0.00591909
Mdc1|Q5PSV9|sp|1|1707	-2.10028	12.1497	0.00020246	0.00612502
Crk|Q64010|sp|1|304	3.58556	11.3563	0.00020878	0.00624103
Hmox2|O70252|sp|1|315	2.08699	11.4229	0.000214497	0.00627593
Vps37c|Q8R105|sp|1|352	-2.58009	16.1382	0.000218741	0.00627593
Med29|Q9DB91|sp|1|199	-1.77309	13.335	0.000221408	0.00627593
Pym1|Q8CHP5|sp|1|203	-2.4331	14.6155	0.000221474	0.00627593
Snu13|Q9D0T1|sp|1|128	-4.24345	11.2842	0.000222444	0.00627593
Osbpl2|Q8BX94|sp|1|484	-3.82281	9.10049	0.000228255	0.00629207
Mblac2|Q8BL86|sp|1|279	2.27846	10.939	0.000231218	0.00629207
Mrps31|Q61733|sp|1|384	-2.07757	13.3661	0.0002325	0.00629207
Rpl30|P62889|sp|1|115	-2.02818	14.1865	0.00023304	0.00629207
Raly|Q64012|sp|1|312	-2.76455	11.7271	0.000238933	0.00638256
Macroh2a2|Q8CCK0|sp|1|372	-1.7981	14.4347	0.000242075	0.00638435
Mapre3|Q6PER3|sp|1|281	1.80133	16.532	0.000244085	0.00638435
Nrgn|P60761|sp|1|78	-3.5597	18.4353	0.000250904	0.00649506
Nmral1|Q8K2T1|sp|1|309	2.26598	11.5287	0.000261838	0.00670893
Vps26b|Q8C0E2|sp|1|336	1.80875	13.1357	0.000270638	0.00675291
Pcdh17|E9PXF0|tr|1|1157	-1.55801	12.4573	0.00027082	0.00675291
Larp4|Q8BWW4|sp|1|719	-2.30474	13.7357	0.000271623	0.00675291
Ptms|Q9D0J8|sp|1|101	-2.46782	16.5838	0.000279252	0.00687452
Unk|Q8BL48|sp|1|810	3.54872	11.348	0.000286285	0.00693729
Ywhaz|P63101|sp|1|245	2.73312	19.0345	0.000287327	0.00693729
Commd8|Q9CZG3|sp|1|183	2.79776	15.5232	0.000299591	0.0071645
Tmcc1|Q69ZZ6|sp|1|649	5.64104	9.41122	0.000309379	0.00731439
Borcs7|Q9CRC6|sp|1|105	-2.78077	13.6346	0.000311685	0.00731439
Snap25|P60879|sp|1|206	2.03444	16.0996	0.000328039	0.0076269
Znf512|Q69Z99|sp|2|562	-3.77498	11.3102	0.000341188	0.00785984
Wdr33|Q8K4P0|sp|1|1330	-7.47656	13.593	0.000354182	0.00808501
Mtfr1l|Q9CWE0|sp|1|289	-2.38788	12.2002	0.000361754	0.00818345
Ctbp2|P56546|sp|1|445	3.62965	10.2237	0.000365788	0.00820083
Nudt2|P56380|sp|1|147	2.54881	13.1924	0.00037233	0.00827363
Mapk8ip1|Q9WVI9|sp|1|707	1.9377	11.5509	0.000375915	0.00828002
Atic|Q9CWJ9|sp|1|592	-1.91652	12.368	0.000381501	0.00830654
Mrpl47|Q8K2Y7|sp|1|252	-3.19511	12.4201	0.000384651	0.00830654
Kcnj3|P63250|sp|1|501	-5.88791	7.15173	0.000387043	0.00830654
Lsm14a|Q8K2F8|sp|1|462	-2.39128	12.9198	0.000394308	0.00839074
Ankrd50|A6H6J9|tr|1|467	-3.30979	8.50943	0.000409899	0.00864921
Cdk16|Q04735|sp|1|496	1.57516	13.1849	0.000430321	0.00900447
Pbdc1|Q9D0B6|sp|1|198	2.07815	11.5925	0.000445634	0.00924783
Chd4|Q6PDQ2|sp|1|1915	1.73508	12.446	0.000451731	0.00925967
Plgrkt|Q9D3P8|sp|1|147	4.17574	12.4598	0.00045358	0.00925967
Plbd2|Q3TCN2|sp|1|594	-3.48921	13.4638	0.000461209	0.00928048
Xpo1|Q6P5F9|sp|1|1071	3.60444	12.2995	0.000466351	0.00928048
Gria1|P23818|sp|1|907	-2.82327	11.1297	0.000471193	0.00928048
Camk4|P08414|sp|1|469	2.02082	11.4142	0.000476975	0.00928048
Nup133|Q8R0G9|sp|1|1155	2.94083	11.9499	0.000477962	0.00928048
Lap3|Q9CPY7|sp|1|519	-1.57588	13.2741	0.000480422	0.00928048
Ndufb5|Q9CQH3|sp|1|189	-1.87852	14.901	0.000480471	0.00928048
Gmps|Q3THK7|sp|1|693	-1.90538	12.0157	0.000485911	0.00931391
Nmt1|O70310|sp|1|496	-1.51401	12.6642	0.000489634	0.00931417
Rnpep|Q8VCT3|sp|1|650	-2.83789	12.155	0.00049843	0.0094102
Pcmt1|P23506|sp|1|227	2.0583	13.965	0.000513904	0.00962994
Agap2|Q3UHD9|sp|1|1186	-1.36624	13.3792	0.00055161	0.0102098
Rps24|P62849|sp|1|133	2.20254	13.4362	0.000555805	0.0102098
Stoml2|Q99JB2|sp|1|353	2.09382	13.3037	0.000557044	0.0102098
Pi4ka|E9Q3L2|sp|1|2105	8.91281	10.592	0.000573878	0.0104421
Kif3b|Q61771|sp|1|747	-1.65549	12.4822	0.00059	0.0106582
Ttc9c|Q810A3|sp|1|171	5.10563	10.3906	0.000604348	0.0108394
Gng2|P63213|sp|1|71	-1.69599	19.1594	0.000618168	0.0109103
Inip|Q3TXT3|sp|3|104	-3.87266	11.8099	0.000620428	0.0109103
Vac14|Q80WQ2|sp|1|782	1.56824	12.267	0.000621333	0.0109103
Ddx6|P54823|sp|1|483	-1.46524	13.1076	0.000633973	0.0110549
Bles03|Q8VD62|sp|1|298	-4.31344	9.94943	0.000657616	0.0113881
Ppp1r12c|Q3UMT1|sp|1|782	1.335	11.6149	0.000666357	0.0114604
Ddx3x|Q62167|sp|1|662	-1.2568	12.4065	0.000721633	0.0123267
Bcl9l|Q67FY2|sp|1|1494	-1.70015	13.1272	0.000757076	0.0128447
Gatad2a|Q8CHY6|sp|1|629	1.43397	8.84715	0.000763662	0.0128695
Tars3|Q8BLY2|sp|1|790	-3.49697	11.9692	0.000792567	0.0132676
Cnot1|Q6ZQ08|sp|1|2375	-3.60196	12.1231	0.000804999	0.0133864
Fech|P22315|sp|1|422	-3.03753	10.5213	0.000816761	0.0134803
Kpnb1|P70168|sp|1|876	-1.36042	14.5709	0.000821379	0.0134803
Pcdh8|Q7TSK3|sp|1|1070	1.62167	12.4205	0.000841676	0.0137168
Marcks|P26645|sp|1|309	-1.27757	17.1478	0.000850843	0.0137168
Srsf4|Q8VE97|sp|2|489	-1.94701	12.019	0.000856454	0.0137168
Dusp3|Q9D7X3|sp|1|185	5.98601	11.2514	0.000857639	0.0137168
Dnm3|Q8BZ98|sp|1|863	-1.92787	13.6667	0.000865642	0.0137571
Otub1|Q7TQI3|sp|1|271	2.25908	14.5061	0.000877683	0.0137911
Ubqln1|Q8R317|sp|1|582	-1.71886	14.4179	0.000878765	0.0137911
Lsm4|Q9QXA5|sp|1|137	3.21456	11.9471	0.000902303	0.0140726
Stx6|Q9JKK1|sp|1|255	1.19713	11.9561	0.000913414	0.0140805
Ywhaq|P68254|sp|1|245	2.72737	16.7572	0.000919552	0.0140805
Atp6v1e1|P50518|sp|1|226	2.26244	16.5422	0.000919636	0.0140805
Rps27l|Q6ZWY3|sp|1|84	-1.46238	12.0205	0.000949399	0.0144123
Col1a2|Q01149|sp|1|1372	1.36583	11.1523	0.000952786	0.0144123
Uqcrb|Q9D855|sp|1|111	1.79396	14.7119	0.000971521	0.0146077
Ddah2|Q99LD8|sp|1|285	-1.53101	12.4971	0.00098036	0.0146529
Stat3|P42227|sp|1|770	-2.26846	12.3481	0.000991674	0.0147343
Ppp2ca|P63330|sp|1|309	-1.95072	14.7355	0.00100961	0.0148056
Pdap1|Q3UHX2|sp|1|181	-1.51248	14.9688	0.00101304	0.0148056
Lzic|Q8K3C3|sp|1|190	1.52527	15.8308	0.00101507	0.0148056
Rpsa|P14206|sp|1|295	2.01823	15.135	0.00102281	0.0148056
Trim32|Q8CH72|sp|1|655	2.94289	10.8863	0.00102595	0.0148056
Timm44|O35857|sp|1|452	-1.5234	12.2446	0.00110434	0.0157548
Nav3|Q80TN7|sp|1|2359	-2.37008	12.9553	0.00110882	0.0157548
Erp29|P57759|sp|1|262	1.64149	13.9874	0.00111056	0.0157548
Gapvd1|Q6PAR5|sp|1|1458	1.83396	13.0265	0.00114952	0.016216
Slc25a22|Q9D6M3|sp|1|323	-1.65472	15.7968	0.00117171	0.0163503
Baiap2|Q8BKX1|sp|1|535	2.06547	13.6064	0.00117207	0.0163503
Hars1|Q61035|sp|1|509	-1.27263	15.6677	0.00118708	0.0163855
Skp1|Q9WTX5|sp|1|163	2.0055	13.3269	0.00118764	0.0163855
Pdzd8|B9EJ80|sp|1|1147	4.99487	10.2238	0.0011994	0.0164574
Sae1|Q9R1T2|sp|1|350	-1.9691	12.0163	0.00129891	0.0176059
Cox5a|P12787|sp|1|146	2.02952	16.9665	0.00130225	0.0176059
Rheb|Q921J2|sp|1|184	-1.4271	13.413	0.00130414	0.0176059
Ppp1ca|P62137|sp|1|330	-1.58443	14.045	0.00132474	0.0177884
Ncs1|Q8BNY6|sp|1|190	-2.01272	13.7619	0.00134241	0.0178422
Htt|P42859|sp|1|3119	-3.37405	11.262	0.00134748	0.0178422
Mtss2|Q6P9S0|sp|1|715	-2.05534	11.2384	0.00135007	0.0178422
Aldh5a1|Q8BWF0|sp|1|523	-1.31162	13.13	0.00136327	0.0178892
Psmf1|Q8BHL8|sp|1|271	1.56536	13.5677	0.00136787	0.0178892
Cttnbp2|B9EJA2|sp|1|1648	1.75511	15.2943	0.00138071	0.0179548
Aif1l|Q9EQX4|sp|1|150	2.49715	9.85514	0.0013917	0.0179548
Ehd3|Q9QXY6|sp|1|535	-1.89378	14.616	0.00139459	0.0179548
Pam16|Q9CQV1|sp|1|125	1.48908	13.9096	0.0014029	0.0179548
Eif3b|Q8JZQ9|sp|1|803	4.21982	11.5312	0.00140864	0.0179548
Trappc9|Q3U0M1|sp|1|1148	3.03608	10.7909	0.00147758	0.0187383
Pfkm|P47857|sp|1|780	-1.37697	14.8391	0.00149362	0.0188466
Wipf3|P0C7L0|sp|1|485	-1.24164	19.3272	0.00150833	0.0188546
Sgsm1|Q8BPQ7|sp|1|1093	2.45788	10.8487	0.00151446	0.0188546
Ins1|P01325|sp|1|108	-2.21573	14.2814	0.00151678	0.0188546
Fabp3|P11404|sp|1|133	-1.64007	15.4345	0.00153104	0.018865
Hmgn2|P09602|sp|1|90	-2.51812	13.8143	0.00153264	0.018865
Arpc5l|Q9D898|sp|1|153	1.14844	14.8539	0.001557	0.0190714
Tbc1d10b|Q8BHL3|sp|1|798	-1.63939	12.9432	0.00159424	0.019373
Gyg1|Q9R062|sp|1|333	-1.29577	11.5936	0.00159706	0.019373
Ywhab|Q9CQV8|sp|1|246	2.50855	15.5925	0.00160878	0.0194214
Gigyf2|Q6Y7W8|sp|1|1291	-3.63479	10.4193	0.00165156	0.0198424
Lzts3|A2AHG0|sp|1|700	-1.203	12.4362	0.00166014	0.0198506
Fam136a|Q9CR98|sp|1|138	2.14908	15.6534	0.00172144	0.0204859
Pfn2|Q9JJV2|sp|1|140	-1.72684	15.3461	0.00174736	0.0206219
Lamc1|P02468|sp|1|1607	-1.88119	13.3248	0.00174929	0.0206219
Smg9|Q9DB90|sp|1|520	1.84657	13.1026	0.00176927	0.02076
Sdhaf2|Q8C6I2|sp|1|164	-2.61634	11.5327	0.00177872	0.0207738
Gltp|Q9JL62|sp|1|209	3.89975	10.2294	0.00178775	0.0207826
Fam50a|Q9WV03|sp|1|339	1.75276	12.0421	0.00179649	0.020788
Psme2|P97372|sp|1|239	1.9154	14.4628	0.00186357	0.0213768
Ptk2|P34152|sp|1|1052	-1.38801	14.5756	0.00186985	0.0213768
Pgm2l1|Q8CAA7|sp|1|621	-1.1812	13.4237	0.00187292	0.0213768
Echs1|Q8BH95|sp|1|290	2.01836	14.4608	0.00188704	0.0214406
Ctsb|P10605|sp|1|339	-1.67357	11.9678	0.00191953	0.0216171
Astn1|Q61137|sp|1|1302	-1.532	12.6302	0.0019198	0.0216171
Arfgap2|Q99K28|sp|1|520	-1.00581	13.3453	0.00197785	0.0221714
Dnm2|P39054|sp|1|870	-1.14323	14.4146	0.00200865	0.022378
Dcaf5|Q80T85|sp|1|946	2.13058	12.3882	0.00201411	0.022378
Pfdn6|Q03958|sp|1|127	-1.42823	19.0112	0.0020689	0.0228855
Cplx3|Q8R1B5|sp|1|158	4.96819	11.308	0.00208427	0.0229544
Bclaf1|Q8K019|sp|1|919	-1.41897	13.9414	0.00217686	0.0238694
Spart|Q8R1X6|sp|1|671	1.11487	11.3346	0.00223497	0.0243569
Mrpl12|Q9DB15|sp|1|201	-1.82363	15.4545	0.00224072	0.0243569
Aldh4a1|Q8CHT0|sp|1|562	-1.0418	13.4397	0.00228326	0.0247124
Ywhae|P62259|sp|1|255	1.90902	17.8938	0.00230595	0.0248344
Strn4|P58404|sp|1|760	-1.69009	11.5332	0.00231432	0.0248344
Bax|Q07813|sp|1|192	-1.87193	13.0751	0.0023387	0.0249893
Ttc19|Q8CC21|sp|1|365	3.02752	11.3973	0.0023511	0.0249895
Sh3glb1|Q9JK48|sp|1|365	1.7651	14.295	0.00235862	0.0249895
Stmn1|P54227|sp|1|149	-2.00496	17.8327	0.00237865	0.0250806
Casp14|O89094|sp|1|257	1.4544	11.6601	0.0023872	0.0250806
Coq9|Q8K1Z0|sp|1|313	-3.19121	12.3232	0.00240773	0.025162
Wbp11|Q923D5|sp|1|641	-1.99062	15.3705	0.0024279	0.025162
Anxa6|P14824|sp|1|673	-1.39053	13.3144	0.00242924	0.025162
Gns|Q8BFR4|sp|1|544	-1.46541	12.8465	0.00243503	0.025162
Itsn1|Q9Z0R4|sp|1|1714	-1.19748	11.8769	0.00252012	0.0259007
Rpl13|P47963|sp|1|211	-1.21636	15.9305	0.00253291	0.0259007
Arsa|P50428|sp|1|506	1.47692	11.4041	0.00253881	0.0259007
Cenpv|Q9CXS4|sp|1|252	-1.69491	13.1302	0.00254778	0.0259007
Hdac4|Q6NZM9|sp|1|1076	-2.29443	11.1461	0.00256649	0.0259857
S100a6|P14069|sp|1|89	-2.08052	16.1879	0.00258919	0.0260465
Etfa|Q99LC5|sp|1|333	-1.06965	13.9921	0.00259324	0.0260465
Rps10|P63325|sp|1|165	-2.15008	13.9169	0.00260704	0.0260807
Tomm5|B1AXP6|sp|3|51	-1.38152	17.0076	0.00265584	0.0263383
Tmod1|P49813|sp|1|359	2.2418	12.5977	0.00266753	0.0263383
Snrpa1|P57784|sp|1|255	-1.23408	11.4278	0.00267035	0.0263383
Fchsd2|Q3USJ8|sp|1|740	1.42164	11.5778	0.00267776	0.0263383
Hnrnpul2|Q00PI9|sp|1|745	-1.74744	12.7795	0.00268523	0.0263383
Hadh|Q61425|sp|1|314	-1.72387	12.4106	0.00275028	0.0268116
Ndufv2|Q9D6J6|sp|1|248	1.12986	14.7869	0.00275484	0.0268116
Fbl|P35550|sp|1|327	-1.38316	12.002	0.00278351	0.0269861
Mtch1|Q791T5|sp|1|389	-1.76679	12.9521	0.00280444	0.0270155
Slc4a8|Q8JZR6|sp|1|1089	2.29088	12.215	0.00282181	0.0270155
Kif1a|P33173|sp|1|1695	-1.33721	12.8599	0.00282483	0.0270155
Sh3bgrl3|Q91VW3|sp|1|93	-2.43445	14.2662	0.00282958	0.0270155
Bloc1s2|Q9CWG9|sp|1|143	-1.616	16.374	0.00286038	0.0272061
Pdk1|Q8BFP9|sp|1|434	1.74334	11.4677	0.00289901	0.0273407
Psmd1|Q3TXS7|sp|1|953	-1.54682	12.6166	0.00290517	0.0273407
Scrn1|Q9CZC8|sp|1|414	-1.05817	16.1508	0.00290719	0.0273407
Arhgap17|Q3UIA2|sp|1|846	1.43033	12.6202	0.00294675	0.0275765
Cbx1|P83917|sp|1|185	-1.55567	11.9048	0.00295423	0.0275765
Drg1|P32233|sp|1|367	1.91071	12.7105	0.00299996	0.0278996
Nolc1|E9Q5C9|sp|1|702	1.32327	12.1316	0.00303059	0.0280805
Hmgb1|P63158|sp|1|215	-1.02137	12.9519	0.00318422	0.0293955
Bin1|O08539|sp|1|588	-1.36388	15.23	0.00330304	0.0303215
Tsr2|Q8C8T8|sp|1|191	-0.977475	13.0213	0.00330868	0.0303215
Chd3|B1AR17|tr|1|2055	-1.34762	12.4751	0.00336245	0.0306215
Ola1|Q9CZ30|sp|1|396	-1.43738	14.7985	0.0033658	0.0306215
Tmx2|Q9D710|sp|1|295	-1.00867	11.4541	0.00339445	0.030724
Afdn|Q9QZQ1|sp|1|1820	-1.26633	12.7166	0.00340983	0.030724
Itgav|P43406|sp|1|1044	-1.24309	11.1438	0.00342377	0.030724
Comt|O88587|sp|1|265	1.29256	10.9206	0.00342602	0.030724
Reps2|Q80XA6|sp|1|647	1.57993	12.2076	0.00349405	0.0312226
Shroom2|A2ALU4|sp|1|1481	2.21408	14.4772	0.00353226	0.0314521
Dynll1|P63168|sp|1|89	1.41823	15.0633	0.00354813	0.0314819
Hcls1|P49710|sp|1|486	1.98586	10.6867	0.00357374	0.0315974
Snapin|Q9Z266|sp|1|136	-2.11396	16.2899	0.00359906	0.0317096
Vps25|Q9CQ80|sp|1|176	1.44276	12.9677	0.003646	0.031916
Atp2b2|Q9R0K7|sp|1|1198	-1.15515	12.9593	0.0036479	0.031916
Gm56451|A0A338P6I9|tr|1|59	-1.44115	12.6532	0.00367613	0.0320513
Twf1|Q91YR1|sp|1|350	-1.94543	12.2685	0.00370705	0.032209
Ndufaf4|Q9D1H6|sp|1|173	2.38896	12.914	0.00372105	0.0322192
Rps15a|P62245|sp|1|130	-1.68558	15.1924	0.00378089	0.0325256
Myo10|F8VQB6|sp|1|2062	-1.50053	13.8471	0.00379187	0.0325256
Znf207|Q9JMD0|sp|1|495	-1.42807	16.2851	0.0037953	0.0325256
Fis1|Q9CQ92|sp|1|152	2.91922	9.96603	0.00386656	0.0330236
Blvrb|Q923D2|sp|1|206	1.64301	10.9548	0.00390592	0.0332466
Arfip2|Q8K221|sp|1|341	1.47503	13.8648	0.00399441	0.0337265
Ddah1|Q9CWS0|sp|1|285	-0.979035	15.4764	0.00399633	0.0337265
Slc12a9|Q99MR3|sp|1|914	1.35855	12.4736	0.00400259	0.0337265
Sfr1|Q8BP27|sp|1|319	1.55825	10.9996	0.00402438	0.0337968
Tacc1|Q6Y685|sp|1|774	1.46118	13.7071	0.00407395	0.034099
Clic1|Q9Z1Q5|sp|1|241	2.98343	12.0882	0.00416443	0.0346845
Nudt3|Q9JI46|sp|1|168	-1.19909	14.2054	0.00418244	0.0346845
Pak2|Q8CIN4|sp|1|524	-2.75623	12.5377	0.00418535	0.0346845
Eif5|P59325|sp|1|429	1.32159	12.2112	0.00421619	0.0347341
Dlst|Q9D2G2|sp|1|454	-1.13603	15.2761	0.00421899	0.0347341
Snca|O55042|sp|1|140	-1.78375	14.9218	0.00425422	0.0349096
Szrd1|Q6NXN1|sp|1|152	-1.59826	14.2641	0.00427565	0.0349712
Trip12|G5E870|sp|1|2025	1.74011	11.4492	0.00431088	0.0351448
Ndufb8|Q9D6J5|sp|1|186	2.10649	14.6392	0.00439609	0.0357236
Eif3e|P60229|sp|1|445	-0.905358	13.5361	0.00443181	0.0358977
Atp6v1c1|Q9Z1G3|sp|1|382	1.48937	13.6946	0.00445178	0.0359434
Rtn1|Q8K0T0|sp|1|780	-1.2679	16.12	0.00447194	0.0359905
Dock3|Q8CIQ7|sp|1|2027	5.11832	11.1861	0.00451748	0.0362409
Mlc1|Q8VHK5|sp|1|382	-5.82232	7.08665	0.00456517	0.0363222
U2af2|P26369|sp|1|475	1.37971	13.2454	0.00457057	0.0363222
Fam241b|Q9D882|sp|1|120	-1.32866	12.9418	0.00457101	0.0363222
Svbp|Q99LQ4|sp|1|66	1.31094	14.7138	0.00464515	0.0367633
Zwint|Q9CQU5|sp|1|252	1.69131	14.726	0.00465581	0.0367633
Synrg|Q5SV85|sp|1|1306	-1.9199	12.5081	0.00467363	0.0367884
Cdv3|Q4VAA2|sp|1|281	-1.41747	16.185	0.00475582	0.0373184
Ecsit|Q9QZH6|sp|1|435	1.58736	11.23	0.00484141	0.0378141
Tmod3|Q9JHJ0|sp|1|352	2.12881	13.3326	0.00484985	0.0378141
Homer1|Q9Z2Y3|sp|1|366	-2.33577	17.1855	0.00486418	0.0378141
H4c16|P62806|sp|1|103	-1.09107	21.7718	0.0049203	0.0381323
Pex14|Q9R0A0|sp|1|376	1.20531	12.9506	0.00494495	0.0382055
Eif3f|Q9DCH4|sp|1|361	-1.06784	12.4816	0.00496487	0.0382417
Sbf1|Q6ZPE2|sp|1|1867	-1.29395	12.7045	0.00509918	0.039054
Nos1|Q9Z0J4|sp|1|1429	1.1498	10.5766	0.00510565	0.039054
Bzw1|Q9CQC6|sp|1|419	-1.00379	12.5318	0.00511699	0.039054
Akr1a1|Q9JII6|sp|1|325	1.42153	13.7167	0.00518401	0.0394312
Dynll2|Q9D0M5|sp|1|89	1.71295	14.6013	0.00519782	0.0394312
Apbb1|Q9QXJ1|sp|1|710	-3.50318	9.43906	0.00527594	0.0399033
Nt5dc3|Q3UHB1|sp|1|546	4.22228	12.3432	0.00532432	0.0401265
B4gat1|Q8BWP8|sp|1|415	1.44241	11.4747	0.00533742	0.0401265
Palmd|Q9JHU2|sp|1|551	-1.80974	12.2357	0.0053666	0.0402255
Cox6c|Q9CPQ1|sp|1|76	1.32624	16.7851	0.00539923	0.0403496
Calb2|Q08331|sp|1|271	2.02651	14.0608	0.00552312	0.041153
Ncam1|P13595|sp|1|1115	-0.919022	16.4728	0.0056586	0.0420377
Uqcc6|Q8BTC1|sp|1|67	-2.21157	13.4502	0.00573939	0.0425121
Kpna1|Q60960|sp|1|538	-1.36861	13.2663	0.00578042	0.04259
Rab5a|Q9CQD1|sp|1|215	-1.85978	14.0614	0.00578382	0.04259
Rpl17|Q9CPR4|sp|1|184	1.11925	15.1409	0.00580344	0.0426095
Dtd1|Q9DD18|sp|1|209	-1.44492	13.3869	0.0058241	0.0426198
Rasal1|Q9Z268|sp|1|799	-2.04966	10.7378	0.00583879	0.0426198
Necab2|Q91ZP9|sp|1|389	1.41776	12.3204	0.00593896	0.0432172
Ttc9|Q3V038|sp|1|219	1.76131	15.2592	0.00595506	0.0432172
Dnaja3|Q99M87|sp|1|480	4.02459	11.5867	0.00601779	0.0435466
Gmfb|Q9CQI3|sp|1|142	1.40891	15.5493	0.0060415	0.0435925
Gk|Q64516|sp|1|559	2.57747	8.90345	0.00606366	0.0436271
Med9|Q8VCS6|sp|1|142	-1.96238	13.7087	0.00610525	0.0438008
Rpl5|P47962|sp|1|297	-1.65256	11.7637	0.00620958	0.0444224
Macroh2a1|Q9QZQ8|sp|1|369	-1.07986	14.8648	0.0062518	0.0445153
Nmt2|O70311|sp|1|529	-1.18835	12.4961	0.00625802	0.0445153
Arf4|P61750|sp|1|180	-1.00655	14.0604	0.00629693	0.0446655
Atl1|Q8BH66|sp|1|558	-1.49675	12.9771	0.00646277	0.0455531
Pfdn5|Q9WU28|sp|1|154	-2.3588	15.7653	0.00647548	0.0455531
Raph1|F2Z3U3|tr|1|1266	-1.06232	16.6514	0.00648634	0.0455531
Trap1|Q9CQN1|sp|1|706	-2.06402	15.9966	0.00649661	0.0455531
Mlf2|Q99KX1|sp|1|247	1.16793	12.5037	0.00651277	0.0455531
Sgpl1|Q8R0X7|sp|1|568	-1.2794	11.0349	0.00657286	0.0458457
Afg3l2|Q8JZQ2|sp|1|802	-1.49743	11.1993	0.00664848	0.0461981
Rhoc|Q62159|sp|1|193	-1.85181	14.7289	0.00666019	0.0461981
Krt90|E9Q1Z0|tr|1|538	-2.26517	12.7281	0.00670113	0.0463541
Mettl26|Q9DCS2|sp|1|204	1.50316	11.3966	0.00679294	0.0468601
Rps2|P25444|sp|1|293	-1.29619	14.8374	0.00682037	0.0469204
Slc8a2|Q8K596|sp|1|921	-1.54057	12.883	0.00694259	0.0476307
Fam168a|Q8BGZ2|sp|1|244	-0.831182	12.2865	0.00696704	0.0476682
Zc3h14|Q8BJ05|sp|1|735	7.04833	9.80134	0.0070778	0.0482945
Cpd|O89001|sp|1|1377	-1.31826	12.1877	0.00718277	0.0488779
Ckb|Q04447|sp|1|381	-1.07187	18.571	0.00721986	0.0489975
Plekha5|E9Q6H8|tr|1|1269	0.966816	12.19	0.00727477	0.0492371
Ap3d1|O54774|sp|1|1199	-1.7096	11.8383	0.0073259	0.0494498
Rpl27a|P14115|sp|1|148	-1.41087	16.4528	0.00735068	0.0494841
Supt6h|Q62383|sp|1|1726	2.15138	13.2167	0.00742774	0.0498691
Rap1b|Q99JI6|sp|1|184	0.860051	14.3145	0.00746867	0.0499251
Gnai2|P08752|sp|1|355	-1.37659	13.7903	0.00747584	0.0499251
Rtn4rl2|Q7M6Z0|sp|1|420	1.15294	12.6595	0.00752308	0.0501073
Purg|Q8R4E6|sp|1|350	-1.09863	12.4047	0.00756207	0.0502338
Rab2a|P53994|sp|1|212	-0.933139	14.101	0.00770421	0.051043
Mrps2|Q924T2|sp|1|291	-1.43353	10.8547	0.00775627	0.0512463
Prpf6|Q91YR7|sp|1|941	-1.15091	12.2076	0.00777931	0.0512463
Ap3m2|Q8R2R9|sp|1|418	6.41368	10.5303	0.00781481	0.0512463
Lypla2|Q9WTL7|sp|1|231	-1.27134	13.5295	0.00781653	0.0512463
Sv2a|Q9JIS5|sp|1|742	-1.54153	14.0391	0.00786702	0.0514429
Snx5|Q9D8U8|sp|1|404	2.21671	11.6803	0.00790872	0.0515813
Shank1|D3YZU1|sp|1|2167	-1.14684	13.0312	0.00802661	0.0519811
Edc4|Q3UJB9|sp|1|1406	1.27376	11.9404	0.00802843	0.0519811
Calu|O35887|sp|1|315	-1.24406	13.3838	0.00803213	0.0519811
Blvra|Q9CY64|sp|1|295	1.06047	12.1657	0.00805598	0.0520015
Srgap2|Q91Z67|sp|1|1071	-0.925598	14.2226	0.0081765	0.0525387
Mef2d|Q63943|sp|1|514	-2.52012	10.1766	0.00818105	0.0525387
H2ac4:H2ac6:H2ac7:H2ac8:H2ac11:H2ac13:Hist1h2an:Hist1h2ao:Hist1h2ap:H2ac25:Hist1h2af:H2ac12:H2ac15|C0HKE1:C0HKE2:C0HKE3:C0HKE4:C0HKE5:C0HKE6:C0HKE7:C0HKE8:C0HKE9:Q8BFU2:Q8CGP5:Q8CGP6:Q8CGP7|sp:sp:sp:sp:sp:sp:sp:sp:sp:sp:sp:sp:sp|1:1:1:1:1:1:1:1:1:1:1:1:1|130:130:130:130:130:130:130:130:130:130:130:128:130	-3.00246	19.9051	0.00820665	0.0525686
Nucb1|Q02819|sp|1|459	0.872661	15.158	0.0082368	0.0526275
Med30|Q9CQI9|sp|1|178	1.73813	11.8693	0.00830601	0.052935
Tmem9|Q9CR23|sp|1|183	2.11436	11.6214	0.00835594	0.053025
Sec22b|O08547|sp|1|215	1.17561	13.6661	0.00836614	0.053025
Ndufb10|Q9DCS9|sp|1|176	1.49118	13.3797	0.00839753	0.053025
Ablim1|Q8K4G5|sp|1|861	-1.17427	13.1603	0.00843273	0.053025
Cd99l2|Q8BIF0|sp|1|237	1.24017	12.0021	0.0084465	0.053025
Arhgef7|Q9ES28|sp|1|862	-2.48007	13.3798	0.00844683	0.053025
Rps19|Q9CZX8|sp|1|145	-1.1439	14.668	0.0085398	0.0534749
Hnrnph1|O35737|sp|1|449	0.822348	12.8818	0.00865012	0.0540309
Hmgb2|P30681|sp|1|210	1.56139	10.9636	0.00869535	0.0541787
Cpsf6|Q6NVF9|sp|1|551	-1.78885	13.3376	0.00881462	0.0547859
Gabarapl2|P60521|sp|1|117	-2.35997	14.121	0.00893901	0.0553452
Cnpy2|Q9QXT0|sp|1|182	2.77556	12.162	0.00894869	0.0553452
Arid1a|A2BH40|sp|1|2283	1.20756	12.6189	0.0092056	0.0567942
Sri|Q6P069|sp|1|198	-1.32419	13.6706	0.00923401	0.0568299
Uqcrq|Q9CQ69|sp|1|82	1.46464	13.0934	0.00927056	0.0569153
Kidins220|E9Q9B7|tr|1|1793	1.12052	12.5287	0.00944439	0.0578411
Specc1l|Q2KN98|sp|1|1118	-3.17158	9.14115	0.00947923	0.0579132
Cul4a|Q3TCH7|sp|1|759	2.379	10.901	0.00953812	0.0581316
Apoe|P08226|sp|1|311	1.25318	17.9028	0.00963998	0.0586102
Ppm1e|Q80TL0|sp|1|749	-0.86679	11.6845	0.00971831	0.0586967
Plpbp|Q9Z2Y8|sp|1|274	2.54317	12.0029	0.00971899	0.0586967
Puf60|Q3UEB3|sp|1|564	1.60896	12.3849	0.00972434	0.0586967
Slc1a3|P56564|sp|1|543	4.27876	12.9801	0.00976443	0.0587973
RTRAF|Q9CQE8|sp|1|244	1.593	14.7668	0.00985522	0.0591026
Nol3|Q9D1X0|sp|1|220	-1.37003	14.8315	0.0098622	0.0591026
Snap29|Q9ERB0|sp|1|260	2.1356	14.561	0.00999701	0.0597678
Gprin3|Q8BWS5|sp|1|763	-1.40185	13.0792	0.0100655	0.0599055
Atp6v1g2|Q9WTT4|sp|1|118	-1.8836	16.994	0.0100678	0.0599055
Babam1|Q3UI43|sp|1|333	1.02526	11.3606	0.0102857	0.0610578
Krt10|P02535|sp|1|570	1.4291	21.2085	0.0103911	0.0613141
Rpl31|P62900|sp|1|125	-1.13495	13.6216	0.0103957	0.0613141
Arpc3|Q9JM76|sp|1|178	1.78574	17.3826	0.0104189	0.0613141
Lyrm2|Q8R033|sp|3|88	-1.2771	13.4179	0.0104266	0.0613141
Gatd3|Q9D172|sp|1|266	-1.51096	12.8391	0.0104561	0.0613443
Smug1|Q6P5C5|sp|1|279	1.07557	11.4182	0.010519	0.0615692
Clpb|Q60649|sp|1|677	0.901393	11.4011	0.0107076	0.0625274
Psme1|P97371|sp|1|249	-1.43187	14.6287	0.0107575	0.062673
Bcan|Q61361|sp|1|883	1.40084	11.8495	0.0109295	0.0634028
Champ1|Q8K327|sp|1|802	-0.87185	12.8954	0.0109333	0.0634028
Rpl23|P62830|sp|1|140	-1.00554	14.5287	0.010961	0.063417
Atp5pb|Q9CQQ7|sp|1|256	-0.812777	14.7108	0.0111857	0.0644846
Eif3c|Q8R1B4|sp|1|911	-1.14807	13.4165	0.0111969	0.0644846
Nucb2|P81117|sp|1|420	-1.38086	14.3303	0.0112326	0.0645425
Tm9sf4|Q8BH24|sp|1|643	2.24263	11.6054	0.011271	0.0646152
Ralgapb|Q8BQZ4|sp|1|1484	-1.61004	13.7635	0.0113821	0.0651034
Arhgap23|Q69ZH9|sp|1|1483	-1.04065	12.8703	0.0115276	0.0657856
Kif21a|Q9QXL2|sp|1|1672	-1.0392	13.1336	0.0116397	0.0662751
Vps37b|Q8R0J7|sp|1|285	-2.85154	14.9624	0.0116916	0.0664199
Guk1|Q64520|sp|1|198	1.80743	11.6904	0.0117851	0.0667999
Mxra7|Q9CZH7|sp|1|178	1.11492	14.6326	0.0119729	0.0677119
Txlna|Q6PAM1|sp|1|554	-2.33355	9.64345	0.012188	0.0686999
Trappc3|O55013|sp|1|180	0.910871	13.8706	0.0122024	0.0686999
Vps52|Q8C754|sp|1|723	1.5625	12.8296	0.0122902	0.0689196
Tagln2|Q9WVA4|sp|1|199	1.01775	12.0217	0.0122963	0.0689196
H1-5|P43276|sp|1|223	-2.18661	15.0081	0.0123761	0.0692127
Creld1|Q91XD7|sp|1|420	1.31828	11.6689	0.0124717	0.069592
Cct6a|P80317|sp|1|531	1.25842	14.9735	0.0125103	0.0696529
Gnas|Q6R0H7|sp|1|1133	-1.93449	12.9102	0.0125447	0.0696897
Micu1|Q8VCX5|sp|1|477	-1.04926	13.3301	0.0128016	0.0709601
Wnk1|P83741|sp|1|2377	-1.10264	12.8241	0.0128336	0.0709804
Glrx3|Q9CQM9|sp|1|337	-1.87603	12.9289	0.0130064	0.07152
Rab1b|Q9D1G1|sp|1|201	-1.15284	14.546	0.013009	0.07152
Gsta4|P24472|sp|1|222	1.16708	14.3359	0.0130166	0.07152
Vasp|P70460|sp|1|375	-1.53572	12.839	0.0130972	0.0718061
Rpl38|Q9JJI8|sp|1|70	2.25018	11.9396	0.0131394	0.0718416
Dohh|Q99LN9|sp|1|302	3.01111	10.3377	0.0131864	0.0718416
Acadvl|P50544|sp|1|656	-2.36008	13.5966	0.0131896	0.0718416
Adrm1b:Adrm1|A0A0A6YVU8:Q9JKV1|tr:sp|3:1|407:407	-1.84043	12.8576	0.0132704	0.072006
Faf1|P54731|sp|1|649	-0.817504	12.0053	0.0132771	0.072006
Rab35|Q6PHN9|sp|1|201	-2.25804	12.2295	0.0133505	0.0722481
Fsip2l|A2AF73|tr|1|655	-1.26995	16.3819	0.0134222	0.0724147
Psmd12|Q9D8W5|sp|1|456	1.71439	14.5202	0.0134595	0.0724147
Acsl1|P41216|sp|1|699	-1.19043	11.1263	0.0134678	0.0724147
Acan|Q61282|sp|1|2132	4.11434	12.1324	0.013567	0.0727924
Rhbdd1|Q8BHC7|sp|1|315	1.25618	13.4524	0.0136167	0.0729032
Atxn10|P28658|sp|1|475	-2.31331	12.7266	0.0136957	0.0731701
Vgf|Q0VGU4|sp|1|617	-1.40858	19.099	0.0137513	0.0733112
Hap1|O35668|sp|1|628	3.52332	13.4199	0.013816	0.0735
Ube4b|Q9ES00|sp|1|1173	0.959382	11.7724	0.0139969	0.0743051
Ncdn|Q9Z0E0|sp|1|729	-1.05388	14.0459	0.0141037	0.0747139
Sugt1|Q9CX34|sp|1|336	0.931418	11.7908	0.014203	0.0749465
Jpt2|Q6PGH2|sp|1|190	1.20105	13.8126	0.0142073	0.0749465
Bub3|Q9WVA3|sp|1|326	0.975092	11.7133	0.0144315	0.0758524
Psmb2|Q9R1P3|sp|1|201	1.07548	13.2848	0.0144394	0.0758524
Dnaja1|P63037|sp|1|397	1.567	11.9044	0.0145219	0.0761261
Baalc|Q8VHV1|sp|1|145	1.66869	11.2357	0.0145882	0.0763147
Gng7|Q61016|sp|1|68	-1.39057	14.9443	0.0147527	0.0770145
Ubap2l|Q80X50|sp|1|1107	0.734463	11.3277	0.0150154	0.0782233
Aak1|Q3UHJ0|sp|1|959	-1.05996	12.8385	0.0150665	0.0783273
Myo18a|Q9JMH9|sp|1|2050	-0.756545	13.4033	0.0152411	0.0788784
Idh2|P54071|sp|1|452	0.735143	13.5688	0.0152521	0.0788784
Kpna6|O35345|sp|1|536	3.42734	13.1298	0.0152668	0.0788784
Sf3a3|Q9D554|sp|1|501	1.28437	12.1254	0.0154196	0.0795041
U2surp|Q6NV83|sp|1|1029	-0.966549	12.9194	0.0155581	0.0800539
Ccdc127|Q3TC33|sp|1|260	1.73766	10.5344	0.0156476	0.0802053
Actg1|P63260|sp|1|375	-0.86782	21.3613	0.0156752	0.0802053
Coro1b|Q9WUM3|sp|1|484	-0.903734	14.2169	0.0156833	0.0802053
Tacc2|Q9JJG0|sp|1|1149	0.830449	12.4475	0.0157354	0.0803081
Usp8|Q80U87|sp|1|1080	1.83615	11.9622	0.01582	0.0805763
Septin9|Q80UG5|sp|1|583	-1.07491	12.4166	0.0159016	0.0808275
Iars1|Q8BU30|sp|1|1262	1.153	13.6129	0.0161073	0.0817078
Eln|P54320|sp|1|860	2.13512	12.9383	0.0161957	0.0818539
NA|Q8VCE4|sp|1|163	1.35095	13.0186	0.0162013	0.0818539
Phyhipl|Q8BGT8|sp|1|375	-1.03528	13.4812	0.0163398	0.0823879
Magi1|Q6RHR9|sp|1|1471	2.48122	10.7065	0.0164932	0.0829947
Syn1|O88935|sp|1|706	-0.962608	17.9793	0.0165593	0.0831607
Bri3bp|Q8BXV2|sp|1|253	-2.20154	13.3272	0.0166099	0.0832483
Sgtb|Q8VD33|sp|1|304	3.30869	12.3423	0.0166762	0.0834141
Elp1|Q7TT37|sp|1|1333	0.909998	11.9253	0.0167791	0.0835667
Eif4e|P63073|sp|1|217	1.84909	12.8593	0.0167799	0.0835667
Acot2|Q9QYR9|sp|1|453	1.4035	12.8179	0.0168065	0.0835667
Ube2o|Q6ZPJ3|sp|1|1288	-1.01754	15.5097	0.0168864	0.083798
Amph|Q7TQF7|sp|1|686	-1.00518	15.8642	0.0170368	0.0840358
Wipf2|Q6PEV3|sp|1|440	-1.1813	16.3334	0.0170391	0.0840358
Atp5pf|P97450|sp|1|108	0.722428	18.3667	0.017068	0.0840358
Ap1g1|P22892|sp|1|822	-0.845107	11.8133	0.0170763	0.0840358
Dync1i1|O88485|sp|1|628	-1.71904	12.189	0.0171017	0.0840358
Cul1|Q9WTX6|sp|1|776	3.17522	11.3672	0.0171845	0.0842779
Cap2|Q9CYT6|sp|1|476	1.36596	13.9347	0.0173161	0.084758
Tcea1|P10711|sp|1|301	-1.10693	13.9863	0.0174832	0.085409
Mink1|Q9JM52|sp|1|1308	-1.72303	13.8988	0.0176074	0.0858487
Tsc22d4|Q9EQN3|sp|1|387	-1.62491	14.2405	0.0177232	0.086152
Mpp2|Q9WV34|sp|1|552	0.976853	11.9759	0.0177502	0.086152
Aimp2|Q8R010|sp|1|320	-0.701268	13.2433	0.0177771	0.086152
Rusc2|Q80U22|sp|1|1514	-1.21386	10.6055	0.0178068	0.086152
Pclo|Q9QYX7|sp|1|5068	-0.834073	19.6793	0.0179167	0.086517
Cdc42bpa|Q3UU96|sp|1|1719	1.56354	14.153	0.0182354	0.0878871
Srsf3|P84104|sp|1|164	-0.749849	15.1059	0.0184629	0.0888128
Nova2|A0A1W2P872|sp|1|492	-2.69057	12.1941	0.018565	0.0891333
Tmem126a|Q9D8Y1|sp|1|196	2.49389	9.89493	0.0187349	0.0897776
Tmem35a|Q9D328|sp|1|167	-0.793685	13.2295	0.0188846	0.0903221
Slc16a7|O70451|sp|1|484	2.79147	10.7515	0.0190687	0.0910296
Safb|D3YXK2|sp|1|937	1.38428	12.8923	0.0191425	0.0912086
Mecr|Q9DCS3|sp|1|373	1.18802	13.1273	0.0192447	0.0915215
Olig1|Q9JKN5|sp|1|260	-1.13783	13.2955	0.0194133	0.0920252
Larp1b|F6U5V1|tr|1|541	-1.37366	12.9572	0.0194239	0.0920252
Api5|O35841|sp|1|504	1.10602	12.426	0.0194922	0.092175
Ccdc88a|Q5SNZ0|sp|1|1873	0.878513	12.1475	0.0195952	0.0924877
Camsap1|A2AHC3|sp|1|1581	-0.874257	14.0522	0.0196806	0.0924937
Carhsp1|Q9CR86|sp|1|148	-2.42135	12.417	0.0196996	0.0924937
Hook3|Q8BUK6|sp|1|718	1.26414	13.0732	0.0197069	0.0924937
U2af1|Q9D883|sp|1|239	-1.8153	14.044	0.0198613	0.0928328
Crot|Q9DC50|sp|1|612	3.05797	12.2852	0.0198744	0.0928328
Cgref1|Q8R1U2|sp|1|281	-2.31771	12.0365	0.0199347	0.0928328
Tpp1|O89023|sp|1|562	0.895043	12.9728	0.0199393	0.0928328
Ppp1r1b|Q60829|sp|1|194	-1.9236	14.7241	0.019964	0.0928328
Pnn|O35691|sp|1|725	-1.1715	13.6642	0.0200598	0.0929214
Psmb6|Q60692|sp|1|238	-0.888621	14.4746	0.02007	0.0929214
Rimoc1|Q8BR90|sp|1|294	0.77371	13.3696	0.0200941	0.0929214
Rundc3a|O08576|sp|1|446	-1.46851	12.2109	0.0202458	0.0934506
Ruvbl2|Q9WTM5|sp|1|463	0.996073	12.3629	0.0203586	0.0936679
Gdi1|P50396|sp|1|447	-1.13766	13.9372	0.0203674	0.0936679
Pcsk1|P63239|sp|1|753	1.06579	11.2067	0.0204618	0.0937919
Dab2ip|Q3UHC7|sp|1|1189	-1.23111	14.404	0.0204691	0.0937919
Vdac3|Q60931|sp|1|283	-1.10285	13.0006	0.0205363	0.0939039
Cystm1|Q8K353|sp|1|104	1.13798	11.4524	0.0205683	0.0939039
Shmt2|Q9CZN7|sp|1|504	-0.784182	13.0655	0.020667	0.0941831
Gpm6a|P35802|sp|1|278	-1.65065	14.8217	0.0208113	0.0945407
Tfe3|Q64092|sp|1|572	-1.75529	12.126	0.0208208	0.0945407
Arhgef26|D3YYY8|tr|1|869	1.71326	12.2501	0.020898	0.0947198
Acat2|Q8CAY6|sp|1|397	-0.923932	13.8432	0.0209456	0.0947649
Mtmr9|Q9Z2D0|sp|1|545	1.18416	11.5044	0.021004	0.094858
Mesd|Q9ERE7|sp|1|224	1.10493	11.8749	0.0211145	0.0951857
Prkcsh|O08795|sp|1|521	-0.841848	13.1432	0.0212632	0.0956843
Gm2a|Q60648|sp|1|193	-0.759387	14.1827	0.0213354	0.0958377
NA|Q8C3W1|sp|1|322	1.72598	14.2543	0.0215034	0.0961958
Arhgef2|Q60875|sp|1|985	-1.2434	14.8612	0.0215229	0.0961958
Paics|Q9DCL9|sp|1|425	0.766091	13.1895	0.0215301	0.0961958
Map7d1|A2AJI0|sp|1|846	-1.4387	12.9399	0.0217966	0.0968834
Bod1|Q5SQY2|sp|3|173	-1.17865	14.1685	0.0218536	0.0968834
Mars1|Q68FL6|sp|1|902	-0.85141	12.0306	0.0218574	0.0968834
RO60|O08848|sp|1|538	2.18655	10.9675	0.0218763	0.0968834
Ptges3|Q9R0Q7|sp|1|160	-1.15331	12.2528	0.0218769	0.0968834
Naa25|Q8BWZ3|sp|1|972	1.99323	12.3958	0.0219524	0.0970468
Ppfia3|P60469|sp|1|1194	0.854154	14.862	0.0220065	0.0971149
Rabggta|Q9JHK4|sp|1|567	-1.30907	13.1082	0.0220865	0.0971952
Rprd1b|Q9CSU0|sp|1|326	-1.90326	12.1563	0.0221021	0.0971952
Ubqln2|Q9QZM0|sp|1|638	-1.51524	14.0585	0.0221732	0.0972249
Tecr|Q9CY27|sp|1|308	1.04893	12.2048	0.0221863	0.0972249
Fam131b|Q3TY60|sp|1|332	2.96146	11.3212	0.0223483	0.097551
Ccdc85b|Q6PDY0|sp|1|202	-1.39048	13.744	0.022371	0.097551
Camlg|P49070|sp|1|294	-1.23538	13.5663	0.0224161	0.097551
Snx4|Q91YJ2|sp|1|450	1.55306	13.0119	0.0224373	0.097551
Prkacb|P68181|sp|1|351	-0.737357	14.348	0.022455	0.097551
Clip2|Q9Z0H8|sp|1|1047	-0.867021	12.7373	0.0227497	0.0986608
Eloc|P83940|sp|1|112	1.7059	11.3025	0.0228197	0.0987934
Pafah1b3|Q61205|sp|1|232	-0.940301	14.4582	0.0231176	0.0997744
Sipa1l3|G3X9J0|sp|1|1776	-0.834561	12.5984	0.0231257	0.0997744
Acss2|Q9QXG4|sp|1|701	5.00084	9.31228	0.0232043	0.0999417
Stau2|Q8CJ67|sp|1|570	2.85082	9.11284	0.0233169	0.100255
Cad|B2RQC6|sp|1|2225	0.922182	11.5284	0.0236029	0.101139
Gsto1|O09131|sp|1|240	1.12738	13.9223	0.0236032	0.101139
Txnl1|Q8CDN6|sp|1|289	-0.984079	13.7511	0.0237566	0.101515
Arhgap1|Q5FWK3|sp|1|439	-1.47547	12.6677	0.0237718	0.101515
Slc6a1|P31648|sp|1|599	6.70634	12.2329	0.0239962	0.102201
Hpcal1|P62748|sp|1|193	1.54463	13.7937	0.0240137	0.102201
Mrpl11|Q9CQF0|sp|1|192	2.03238	11.7133	0.0244398	0.103838
Lsm3|P62311|sp|1|102	-2.3136	15.6751	0.0245505	0.104132
Prdx2|Q61171|sp|1|198	-0.954595	17.1251	0.0245922	0.104133
Atxn7l3b|Q3UD01|sp|1|97	1.39936	11.4748	0.0247117	0.104463
Dnajc8|Q6NZB0|sp|1|253	-0.977298	11.2933	0.025162	0.105884
Fyb1|O35601|sp|1|819	-2.67317	9.79472	0.0252213	0.105884
Sugp2|Q8CH09|sp|1|1067	-1.45542	11.2672	0.025243	0.105884
Pawr|Q925B0|sp|1|333	-3.72239	8.82001	0.0252478	0.105884
D430041D05Rik|A0A2R8VKG2|tr|1|2099	1.47943	12.2684	0.0252587	0.105884
Camkv|Q3UHL1|sp|1|512	-0.735527	13.9378	0.0253765	0.106043
Pura|P42669|sp|1|321	1.24374	14.1422	0.025381	0.106043
Hcn2|O88703|sp|1|863	-1.67368	13.9004	0.0256969	0.106696
Prmt8|Q6PAK3|sp|1|394	-0.878296	11.539	0.0257022	0.106696
Hspa1b:Hspa1a|P17879:Q61696|sp:sp|1:1|642:641	1.17607	12.5778	0.025733	0.106696
Gdi2|Q61598|sp|1|445	-1.2444	15.9828	0.0257451	0.106696
Serpinb6|Q60854|sp|1|378	1.12634	11.2917	0.0257499	0.106696
Gatad2b|Q8VHR5|sp|1|594	-0.882583	13.0598	0.0260754	0.107857
Ssna1|Q9JJ94|sp|1|119	1.77097	13.5716	0.0261383	0.107857
Timm8b|P62077|sp|1|83	0.696226	12.9692	0.0261588	0.107857
Slc4a10|Q5DTL9|sp|1|1118	3.43981	12.2333	0.0262725	0.108148
Vps18|Q8R307|sp|1|973	-0.999059	10.469	0.0264234	0.108489
Nptx1|Q62443|sp|1|432	1.39557	12.0187	0.0264418	0.108489
Csnk2a1|Q60737|sp|1|391	0.692614	13.019	0.0265163	0.108618
Krt19|P19001|sp|1|403	1.21962	16.7557	0.0266495	0.108985
Cul5|Q9D5V5|sp|1|780	0.847709	12.1368	0.0267656	0.109215
Akt1s1|Q9D1F4|sp|1|257	-1.16026	14.0266	0.026835	0.109215
Psmb1|O09061|sp|1|240	-0.722537	13.9948	0.0268361	0.109215
Bdh1|Q80XN0|sp|1|343	-2.84655	15.2774	0.0269823	0.109632
Sec31a|Q3UPL0|sp|1|1230	-0.780187	13.9552	0.0271196	0.110012
Mtatp8|P03930|sp|1|67	-0.822356	14.8533	0.027287	0.110267
Prxl2b|Q9DB60|sp|1|201	1.01154	12.9556	0.0273087	0.110267
Cdc37l1|Q9CZP7|sp|1|335	2.29905	9.26372	0.0273142	0.110267
Eif2s1|Q6ZWX6|sp|1|315	1.18625	13.3649	0.0275512	0.111045
Emd|O08579|sp|1|259	-0.977961	12.8223	0.027631	0.111188
Fyco1|Q8VDC1|sp|1|1437	-3.50929	9.33885	0.0277661	0.111553
Asrgl1|Q8C0M9|sp|1|326	0.89916	14.1157	0.0279305	0.112034
Lrpap1|P55302|sp|1|360	-1.04729	12.6136	0.0280289	0.112234
Scarf2|P59222|sp|1|833	7.27905	13.2243	0.0280696	0.112234
Ntrk3|Q6VNS1|sp|1|825	2.33175	12.9494	0.0285992	0.11417
Atp6v1a|P50516|sp|1|617	-0.826731	17.0055	0.029141	0.116148
Scfd1|Q8BRF7|sp|1|639	1.56069	11.6274	0.0292888	0.116552
Syn2|Q64332|sp|1|586	-1.55832	14.5286	0.0293441	0.116587
Snx3|O70492|sp|1|162	0.782871	14.7039	0.0293918	0.116592
Eif2a|Q8BJW6|sp|1|581	-1.8068	11.1266	0.0294505	0.116641
Fkbp3|Q62446|sp|1|224	1.02326	12.7491	0.0296242	0.117144
Pgrmc2|Q80UU9|sp|1|217	0.640421	13.6995	0.0300646	0.118698
Eif5b|Q05D44|sp|1|1216	-2.09424	11.0108	0.0302859	0.119354
Uba5|Q8VE47|sp|1|403	2.4897	11.2	0.0303257	0.119354
Prkra|Q9WTX2|sp|1|313	1.31255	11.3622	0.0305532	0.120061
C2cd2l|Q80X80|sp|1|706	-0.890389	11.296	0.0306575	0.120283
Slitrk5|Q810B7|sp|2|957	2.88039	13.3931	0.030911	0.121088
Jakmip2|D3YXK0|tr|1|820	-1.31917	12.429	0.0310537	0.121458
Armc1|Q9D7A8|sp|1|282	0.82825	12.3524	0.0312758	0.121955
Dnajb1|Q9QYJ3|sp|1|340	4.81378	10.6398	0.0312886	0.121955
Emc6|Q9CQW0|sp|1|110	1.26956	12.8231	0.0313652	0.121955
Eef1b|O70251|sp|1|225	-0.813376	14.2501	0.0313752	0.121955
NA|Q9D7E4|sp|1|109	-3.54614	14.8696	0.0318938	0.123779
Irgq|Q8VIM9|sp|1|583	-0.865399	13.4593	0.032495	0.125741
Kiaa1549|Q68FD9|sp|1|1940	0.800403	14.8547	0.0324993	0.125741
Prpf19|Q99KP6|sp|1|504	-0.90566	14.764	0.0331151	0.127926
Acta1|P68134|sp|1|377	-1.74571	15.6277	0.0332505	0.128142
Gphn|Q8BUV3|sp|1|769	-0.777644	13.1565	0.0333122	0.128142
Ube2d2|P62838|sp|1|147	0.766653	13.8922	0.0333241	0.128142
Psma2|P49722|sp|1|234	-0.874313	14.5269	0.033682	0.12932
Jund|P15066|sp|1|341	1.10544	11.685	0.0339373	0.130102
Cse1l|Q9ERK4|sp|1|971	-0.889564	12.9384	0.0340016	0.130149
Myt1|Q8CFC2|sp|1|1127	1.13166	12.8778	0.034146	0.130503
Nrxn3|Q6P9K9|sp|1|1571	2.01446	11.4242	0.0343955	0.131257
Mark2|Q05512|sp|1|776	-0.893424	13.2071	0.0345019	0.131463
Hepacam|Q640R3|sp|1|418	-0.613007	14.2821	0.0345809	0.131564
Ckap4|Q8BMK4|sp|1|575	0.836813	14.1315	0.0346641	0.131682
Ndufa13|Q9ERS2|sp|1|144	-2.04388	15.593	0.0348152	0.131949
Grk2|Q99MK8|sp|1|689	0.912966	12.7754	0.0348395	0.131949
Hmgcs1|Q8JZK9|sp|1|520	1.14393	13.0706	0.0349606	0.132208
Tubb2a|Q7TMM9|sp|1|445	-0.99638	17.2294	0.0350414	0.132249
Itpka|Q8R071|sp|1|459	2.60842	12.5715	0.0351559	0.132249
Usp14|Q9JMA1|sp|1|493	1.15016	13.9419	0.0351813	0.132249
Gda|Q9R111|sp|1|454	-0.819432	14.3421	0.0351822	0.132249
Osbpl1a|Q91XL9|sp|1|950	-0.903663	11.2113	0.0355378	0.133386
Lrrc59|Q922Q8|sp|1|307	-1.07933	14.2229	0.0356235	0.133463
Bbc3|Q99ML1|sp|1|193	-2.43947	11.6089	0.0357076	0.133463
Abcd3|P55096|sp|1|659	-0.609551	11.4854	0.0357177	0.133463
H2ax|P27661|sp|1|143	-1.85849	11.8258	0.0359646	0.134186
Eif5a|P63242|sp|1|154	-1.42005	13.5434	0.0363436	0.135252
Blmh|Q8R016|sp|1|455	4.36149	11.6729	0.0363581	0.135252
Eid2|Q6X7S9|sp|1|236	2.76776	13.3525	0.0365367	0.135716
Camsap3|Q80VC9|sp|1|1252	-1.06242	13.7367	0.0368119	0.136536
Ythdf1|P59326|sp|1|559	0.885965	12.0959	0.0369123	0.136706
Naa30|Q8CES0|sp|1|364	-1.36069	12.7415	0.0372488	0.137749
Uggt1|Q6P5E4|sp|1|1551	-0.698424	12.5398	0.0373229	0.13782
Nedd4|P46935|sp|1|887	-0.816882	11.2355	0.0373916	0.137871
Washc1|Q8VDD8|sp|1|475	1.53896	13.7078	0.0376104	0.138475
Farp1|F8VPU2|sp|1|1048	0.930192	13.1498	0.0376688	0.138487
Armcx4|E9PWM3|tr|1|2356	6.45394	10.2233	0.0377618	0.138576
Def6|Q8C2K1|sp|1|630	-1.84505	14.0439	0.0378036	0.138576
Ncstn|P57716|sp|1|708	-1.27978	12.0961	0.0380027	0.138938
Tgoln1|Q62313|sp|1|353	1.15485	13.1453	0.0380401	0.138938
Epn2|Q8CHU3|sp|1|595	-0.700806	14.1351	0.0380682	0.138938
Gys1|Q9Z1E4|sp|1|738	0.714314	12.0999	0.0382111	0.139195
Vapa|Q9WV55|sp|1|249	-1.13465	13.3479	0.0382495	0.139195
Celf2|Q9Z0H4|sp|1|508	0.964892	13.1208	0.0383623	0.139403
Atp6v1b2|P62814|sp|1|511	0.627128	16.1189	0.0384964	0.139688
Exoc4|O35382|sp|1|975	-1.97121	12.1859	0.0385601	0.139718
Spag9|Q58A65|sp|1|1321	-0.749449	13.8399	0.038688	0.139979
Acin1|Q9JIX8|sp|1|1338	1.2201	12.1898	0.0394546	0.142408
Flot2|Q60634|sp|1|428	-1.02716	15.2956	0.0395045	0.142408
Cfl2|P45591|sp|1|166	1.36958	13.2135	0.0395458	0.142408
Eif4g3|Q80XI3|sp|1|1579	-1.32015	13.0033	0.039705	0.142408
Rps8|P62242|sp|1|208	0.657078	15.0885	0.0397289	0.142408
Stx12|Q9ER00|sp|1|274	-1.60194	14.7694	0.0397383	0.142408
Mrpl9|Q99N94|sp|1|265	0.867022	10.9959	0.0397843	0.142408
Srcap|A0A087WQ44|tr|1|3271	0.922587	8.73187	0.0398129	0.142408
Cuedc1|Q8R3V6|sp|2|388	1.036	12.8096	0.0398712	0.142413
Ak5|Q920P5|sp|1|562	1.18645	11.6554	0.0403184	0.143716
Fsd1|Q7TPM6|sp|1|496	-0.681505	13.2362	0.0403504	0.143716
Aarsd1|Q3THG9|sp|1|412	1.02189	12.1792	0.0404778	0.143966
Ssbp2|Q9CYZ8|sp|1|361	-0.900974	13.5779	0.0405606	0.144056
Tppp|Q7TQD2|sp|1|218	-1.39543	16.0971	0.0407617	0.144508
Acsf2|Q8VCW8|sp|1|615	1.27042	11.5157	0.0408981	0.144508
Lsamp|Q8BLK3|sp|1|341	-0.773398	14.1876	0.0409335	0.144508
Caskin2|Q8VHK1|sp|1|1201	-1.91595	11.0358	0.040975	0.144508
Arpc5|Q9CPW4|sp|1|151	1.2398	14.8038	0.0409756	0.144508
Preb|Q9WUQ2|sp|1|417	0.940437	13.643	0.0410683	0.144535
Arhgap32|Q811P8|sp|1|2089	-1.31391	13.4254	0.041114	0.144535
Pa2g4|P50580|sp|1|394	-0.774075	14.2038	0.0411641	0.144535
Fh|P97807|sp|1|507	-0.744348	13.944	0.0412136	0.144535
Tceal5|Q8CCT4|sp|1|200	-0.900526	13.3991	0.0413755	0.144901
Cyp51a1|Q8K0C4|sp|1|503	-0.836503	13.9538	0.0414879	0.145092
Qdpr|Q8BVI4|sp|1|241	-1.4706	13.8829	0.041625	0.145369
Bola2|Q8BGS2|sp|1|86	1.24327	14.2239	0.0417503	0.145604
Tomm22|Q9CPQ3|sp|1|142	0.878766	14.0325	0.0420922	0.146593
Pspc1|Q8R326|sp|1|523	-1.288	11.1824	0.0423073	0.147138
Ciz1|Q8VEH2|tr|1|845	1.88193	12.2654	0.0425808	0.147884
Sh3gl2|Q62420|sp|1|352	0.915415	14.825	0.0427891	0.148403
Dnajc24|Q91ZF0|sp|1|148	3.09266	8.9468	0.0430227	0.149007
Pitpnm1|O35954|sp|1|1243	0.715976	12.533	0.0430996	0.14904
M6pr|P24668|sp|1|278	1.36947	11.4553	0.0431511	0.14904
Psmc6|P62334|sp|1|389	-0.879875	13.1541	0.04353	0.150143
Mtch2|Q791V5|sp|1|303	-1.59507	13.2208	0.0435952	0.150161
Gdap1l1|Q8VE33|sp|1|370	1.58584	13.948	0.0438453	0.150816
Aco1|P28271|sp|1|889	-0.827469	13.7421	0.0443231	0.152251
Purb|O35295|sp|1|324	-0.777849	14.5848	0.0444708	0.152508
Scoc|Q78YZ6|sp|1|125	-1.12627	12.9534	0.0445194	0.152508
Mff|Q6PCP5|sp|1|291	-0.838201	11.9629	0.0446452	0.15273
Dhx30|Q99PU8|sp|1|1217	1.00819	10.8423	0.0447684	0.152943
Hpcal4|Q8BGZ1|sp|1|191	-0.754852	13.2719	0.0448924	0.153159
Arpc4|P59999|sp|1|168	-1.05497	15.9922	0.0451136	0.153705
Ewsr1|Q61545|sp|1|655	-0.998242	14.2349	0.0453643	0.154338
Asns|Q61024|sp|1|561	0.904479	14.0279	0.0454224	0.154338
Cdk2ap1|O35207|sp|1|114	0.973916	12.0214	0.0460447	0.156241
Arid1b|E9Q4N7|sp|1|2306	1.59447	11.6955	0.0461969	0.156546
Aamdc|Q8R0P4|sp|1|122	-2.53715	9.86779	0.0465589	0.157455
Rras2|P62071|sp|1|204	0.881191	13.2788	0.0465975	0.157455
Dek|Q7TNV0|sp|1|380	0.639037	13.4372	0.0466533	0.157455
Atp5pd|Q9DCX2|sp|1|161	0.991092	15.418	0.0467278	0.157495
Mrpl43|Q99N89|sp|1|183	1.26192	12.8994	0.0468576	0.157642
Bod1l|E9Q6J5|sp|1|3032	-1.1005	13.3724	0.046906	0.157642
Vsnl1|P62761|sp|1|191	-1.28872	16.3284	0.0469599	0.157642
Eny2|Q9JIX0|sp|1|101	1.15054	13.4286	0.0472167	0.158292
Cdh13|Q9WTR5|sp|1|714	-0.942431	12.9537	0.0477781	0.159805
Ppp1r7|Q3UM45|sp|1|361	1.39525	15.0342	0.047795	0.159805
Atp5f1b|P56480|sp|1|529	-1.24915	17.5303	0.0479595	0.160141
Nup210|Q9QY81|sp|1|1886	1.64323	9.97468	0.048179	0.160581
Dbt|P53395|sp|1|482	0.78507	11.5479	0.0482191	0.160581
Trim3|Q9R1R2|sp|1|744	1.04404	12.8504	0.0484298	0.161069
Hsbp1|Q9CQZ1|sp|1|76	1.68037	15.8473	0.0485165	0.161136
Fubp3|A2AJ72|tr|1|569	1.29097	11.3079	0.0485781	0.161136
Sh3d19|Q91X43|sp|1|789	1.86336	10.9398	0.0488376	0.161783
Acp1|Q9D358|sp|1|158	0.92043	14.0141	0.0491841	0.162716
Mtus2|Q3UHD3|sp|1|1353	1.1018	12.5739	0.0495527	0.16372
Relch|Q148V7|sp|1|1216	-0.901788	11.5603	0.0498352	0.164437
Prxl2a|Q9CYH2|sp|1|218	1.06735	11.8934	0.0506766	0.166993
Tmf1|B9EKI3|sp|1|1091	-2.19724	10.1341	0.0509898	0.167805
Trim2|Q9ESN6|sp|1|744	1.12674	12.7354	0.0515538	0.169439
Dip2c|E9PWR4|tr|1|1557	-1.29884	13.4783	0.0516921	0.169496
Ndufs7|Q9DC70|sp|1|224	-1.23791	13.0023	0.0517059	0.169496
Prkar2b|P31324|sp|1|416	-0.70782	15.2153	0.0519947	0.17022
Tmem68|Q9D850|sp|1|329	1.71077	9.8367	0.0522019	0.170676
Srsf7|Q8BL97|sp|1|267	-1.37539	13.9007	0.0530732	0.173299
Psmc3|O88685|sp|1|442	-0.70674	14.3734	0.0534753	0.174385
Acadm|P45952|sp|1|421	0.698363	12.4737	0.0535779	0.174493
Pgam1|Q9DBJ1|sp|1|254	-0.816225	16.1427	0.0537092	0.174694
Rab12|P35283|sp|1|243	-0.603284	12.6571	0.0539154	0.175138
Psph|Q99LS3|sp|1|225	-0.674135	14.5352	0.0541938	0.175685
Asap1|Q9QWY8|sp|1|1147	1.0585	12.1099	0.0542237	0.175685
Cdc5l|Q6A068|sp|1|802	1.31126	12.3755	0.0545125	0.176376
Ndufb9|Q9CQJ8|sp|1|179	0.615748	12.8983	0.0546076	0.176376
Uqcr10|Q8R1I1|sp|1|64	0.797598	16.4705	0.0546817	0.176376
Crym|O54983|sp|1|313	0.802555	11.8679	0.054718	0.176376
Heatr5b|Q8C547|sp|1|2070	2.10542	11.0987	0.0548206	0.17648
Aldh18a1|Q9Z110|sp|1|795	0.692275	13.3047	0.0554589	0.178306
Cyb5b|Q9CQX2|sp|1|146	-0.719166	14.4543	0.0556609	0.178727
Pde1b|Q01065|sp|1|535	-0.694105	13.9461	0.0560051	0.179481
Rpl9|P51410|sp|1|192	-0.870598	13.909	0.0560387	0.179481
Ehbp1|Q69ZW3|sp|1|1231	0.975814	13.0269	0.0561812	0.179641
Arvcf|P98203|sp|1|962	2.28337	15.7928	0.0562316	0.179641
Syngr1|O55100|sp|1|234	-1.01191	16.3025	0.0564969	0.180259
Snrpc|Q62241|sp|1|159	-1.92315	15.6733	0.056574	0.180276
Med8|Q9D7W5|sp|1|268	-1.05185	13.0711	0.056827	0.180651
Creb1|Q01147|sp|1|327	-0.871137	14.9986	0.0568357	0.180651
Arhgap44|Q5SSM3|sp|1|814	-0.93461	12.1461	0.056917	0.180681
Stt3a|P46978|sp|1|705	3.36697	9.93365	0.0572565	0.181529
Arfgef3|Q3UGY8|sp|1|2170	0.770911	11.0667	0.0573294	0.181531
Hyou1|Q9JKR6|sp|1|999	0.59403	16.1017	0.0578485	0.182944
Vbp1|P61759|sp|1|196	1.29626	13.9429	0.0580661	0.183401
Appl2|Q8K3G9|sp|1|662	0.811924	11.7415	0.0582422	0.183726
Synj1|Q8CHC4|sp|1|1574	-0.747316	15.7015	0.0583578	0.18386
Srp72|F8VQC1|tr|1|671	-0.88182	11.5658	0.0585799	0.184095
Lrpprc|Q6PB66|sp|1|1392	0.833345	12.5569	0.0586449	0.184095
Bcr|Q6PAJ1|sp|1|1270	0.714021	12.7851	0.058662	0.184095
Pebp1|P70296|sp|1|187	-0.631523	16.3071	0.0587885	0.184095
Kifbp|Q6ZPU9|sp|1|617	0.710693	13.4947	0.0588312	0.184095
Gm55359|A0A2I3BQS8|tr|1|70	1.74121	13.6582	0.0588723	0.184095
Strn|O55106|sp|1|780	0.560153	13.4578	0.0590825	0.184523
Sirt2|Q8VDQ8|sp|1|389	0.784107	12.8646	0.0594365	0.185059
Fth1|P09528|sp|1|182	0.76351	16.0904	0.0594531	0.185059
Psmc5|P62196|sp|1|406	0.703705	13.1072	0.0594867	0.185059
Sh2b1|Q91ZM2|sp|1|756	2.47943	11.8399	0.0595491	0.185059
Acadsb|Q9DBL1|sp|1|432	0.622617	12.2508	0.0596243	0.185064
Lamtor1|Q9CQ22|sp|1|161	1.50013	11.5882	0.059935	0.185799
Sod1|P08228|sp|1|154	-1.72762	15.2758	0.0600128	0.18581
Ina|P46660|sp|1|501	-1.08687	14.9992	0.0603936	0.186601
Ildr2|B5TVM2|sp|1|661	-0.728989	12.7894	0.0604167	0.186601
Scg3|P47867|sp|1|471	-0.936355	14.9709	0.0605873	0.186869
Eif3a|P23116|sp|1|1344	0.605102	14.138	0.0606525	0.186869
Fus|P56959|sp|1|518	-0.710697	14.9197	0.0613722	0.188706
Atp5f1a|Q03265|sp|1|553	-0.80396	18.03	0.061399	0.188706
Septin3|Q9Z1S5|sp|1|350	0.786681	13.0326	0.0616322	0.188954
Lamp1|P11438|sp|1|406	-0.746877	13.5309	0.061656	0.188954
Syngr3|Q8R191|sp|1|229	-0.840867	15.3034	0.0617778	0.188954
Gng4|P50153|sp|1|75	-1.09014	14.3283	0.061784	0.188954
Maoa|Q64133|sp|1|526	0.864517	12.3229	0.0618559	0.188954
Gnaz|O70443|sp|1|355	-0.681765	12.5424	0.0620426	0.189294
Sts|P50427|sp|1|624	1.06625	11.8944	0.0621768	0.189473
Prrc2a|Q7TSC1|sp|1|2158	-0.798183	13.634	0.062584	0.190483
Sccpdh|Q8R127|sp|1|429	-0.851217	12.6811	0.0627256	0.190491
Eif4g2|Q62448|sp|1|906	-0.720605	12.0839	0.0627383	0.190491
Mtpn|P62774|sp|1|118	-0.724522	14.9193	0.0628728	0.190669
Rack1|P68040|sp|1|317	-0.652086	15.0378	0.0630632	0.191015
Fkbp5|Q64378|sp|1|456	0.639133	11.7244	0.0636913	0.192685
Erh|P84089|sp|1|104	-1.61119	15.8932	0.0639807	0.193328
Apba2|P98084|sp|1|750	1.7754	11.8054	0.0646057	0.194982
Ndufa2|Q9CQ75|sp|1|99	1.01473	14.4591	0.0650433	0.196067
Mapt|P10637|sp|1|733	-0.631436	18.8634	0.0651474	0.196145
Extl2|Q9ES89|sp|1|330	3.51536	9.74566	0.0654624	0.196857
Appl1|Q8K3H0|sp|1|707	-0.75082	12.5647	0.0658082	0.197587
Iqsec3|Q3TES0|sp|1|1195	1.95582	13.8015	0.0658625	0.197587
Gtf2a1|Q99PM3|sp|1|378	-1.79233	10.5774	0.0661326	0.197887
Nckap1|P28660|sp|1|1128	0.781117	14.0868	0.066226	0.197887
Tsg101|Q61187|sp|1|391	0.806426	15.9931	0.066277	0.197887
NARS1|Q8BP47|sp|1|559	0.653514	14.6049	0.0662775	0.197887
Wipf1|Q8K1I7|sp|1|493	-1.32924	15.7662	0.0665769	0.198351
Psd3|Q2PFD7|sp|1|1037	-0.628893	14.131	0.066591	0.198351
Galnt2|Q6PB93|sp|1|570	0.71783	11.1292	0.0669525	0.199191
Sarm1|Q6PDS3|sp|1|724	0.825875	12.8823	0.0672165	0.199561
Tcof1|O08784|sp|1|1320	-0.834703	13.1873	0.0673051	0.199561
Khdrbs3|Q9R226|sp|1|346	1.03134	13.0003	0.0673955	0.199561
Lrsam1|Q80ZI6|sp|1|727	-0.665478	12.1822	0.0674629	0.199561
Abi1|Q8CBW3|sp|1|481	1.08415	13.9003	0.0674741	0.199561
Prr18|Q6PAN7|sp|1|307	-2.00569	9.17296	0.0678489	0.200274
Mt3|P28184|sp|1|68	-1.5029	13.5833	0.0678851	0.200274
Ak2|Q9WTP6|sp|1|239	1.01926	14.5183	0.0680144	0.200274
Vps51|Q3UVL4|sp|1|782	0.970291	12.3724	0.0680341	0.200274
P4hb|P09103|sp|1|509	-0.808263	14.2973	0.0681418	0.200356
Znf326|O88291|sp|1|580	-0.633635	10.9385	0.0684519	0.201032
Akirin2|B1AXD8|sp|1|201	-0.968948	12.8939	0.0688265	0.201896
Fxyd1|Q9Z239|sp|1|92	-0.674902	13.0829	0.0696064	0.203752
Rnmt|Q9D0L8|sp|1|465	0.846696	13.1792	0.0696215	0.203752
Smim8|Q9CQQ0|sp|1|97	2.04277	12.2096	0.0697675	0.20392
Cops5|O35864|sp|1|334	0.914384	12.2879	0.069841	0.20392
Erbb4|Q61527|sp|1|1308	-0.989863	11.8489	0.0701646	0.204617
Snap91|Q61548|sp|1|901	-0.816068	16.5011	0.070243	0.204617
Abca1|P41233|sp|1|2261	1.56651	9.45177	0.0709358	0.206396
Ten1|Q9D7K2|sp|1|161	-1.89523	12.3912	0.0710186	0.206398
Slc8a1|P70414|sp|1|970	-1.01314	14.0067	0.0718014	0.208432
Myl6b|Q8CI43|sp|1|207	0.666827	13.2911	0.0721406	0.209174
Prdx5|P99029|sp|1|210	0.918675	15.1536	0.0722649	0.209293
Ntm|Q99PJ0|sp|1|344	-0.844046	14.1716	0.0727895	0.21057
Gpi|P06745|sp|1|558	-0.779606	16.4305	0.0731723	0.211433
Mtarc2|Q922Q1|sp|1|338	-0.943997	13.2536	0.0734515	0.211576
Tomm70|Q9CZW5|sp|1|611	0.639895	13.7559	0.0734524	0.211576
Cct3|P80318|sp|1|545	-0.638226	14.2338	0.0734743	0.211576
Pde1a|Q61481|sp|1|545	1.16873	13.2951	0.0737163	0.211814
Snrpd3|P62320|sp|1|126	-0.845746	14.0367	0.073798	0.211814
Ogdhl|B2RXT3|tr|1|1010	-0.92541	12.2721	0.0738101	0.211814
Gdap1|O88741|sp|1|358	1.121	12.8595	0.0744205	0.213322
Ppp1r21|Q3TDD9|sp|1|780	-0.773759	13.1999	0.0747887	0.214133
Rapgef1|A0A5F8MPI9|tr|1|1087	0.586326	12.221	0.0749902	0.214465
Gid8|Q9D7M1|sp|1|228	1.02661	14.2175	0.0751389	0.214646
Hspa14|Q99M31|sp|1|509	3.2182	8.80309	0.0753371	0.214967
Stx1a|O35526|sp|1|288	-0.670162	15.1505	0.0757191	0.215265
Gpc1|Q9QZF2|sp|1|557	-0.956026	12.6574	0.0757224	0.215265
Mia3|Q8BI84|sp|1|1930	0.828407	15.0627	0.0758439	0.215265
Thy1|P01831|sp|1|162	-0.999056	15.1475	0.0758965	0.215265
Txn|P10639|sp|1|105	-0.754572	15.4553	0.0759414	0.215265
Syne1|Q6ZWR6|sp|1|8799	0.633058	11.7356	0.0760547	0.215265
Nxf1|Q99JX7|sp|1|618	1.26615	9.48235	0.076092	0.215265
Cyb5a|P56395|sp|1|134	-1.68717	12.294	0.0762104	0.215265
Gnaq|P21279|sp|1|359	-0.816474	15.5895	0.076213	0.215265
Cct5|P80316|sp|1|541	-0.636965	14.9488	0.0763074	0.21529
Scp2|P32020|sp|1|547	0.723704	13.2459	0.0764135	0.21532
Sumo2|P61957|sp|1|95	0.987508	12.9974	0.0764896	0.21532
Cct4|P80315|sp|1|539	-0.596029	14.3772	0.0771813	0.217024
Ccdc9|Q8VC31|sp|1|543	4.32944	9.67389	0.0773129	0.217151
Carmil1|Q6EDY6|sp|1|1374	-0.917416	14.2356	0.0775043	0.217443
Rdx|P26043|sp|1|583	0.866568	15.0092	0.0775901	0.217443
Tmem254|P0DN89|sp|1|123	1.10033	11.1653	0.0777325	0.217599
Ccdc91|Q9D8L5|sp|1|442	0.862684	11.3827	0.0780096	0.217855
Rabep2|Q91WG2|sp|1|554	-1.42386	12.7656	0.0780842	0.217855
Cbl|P22682|sp|1|913	2.10418	11.713	0.0780843	0.217855
Id2|P41136|sp|1|134	1.52167	9.61503	0.0786055	0.219066
Slc30a9|Q5IRJ6|sp|1|567	1.92439	11.8965	0.0791041	0.220165
Cyb5r1|Q9DB73|sp|1|305	-1.30952	12.8859	0.0792526	0.220165
Uchl1|Q9R0P9|sp|1|223	-0.555706	15.9919	0.0792629	0.220165
Elob|P62869|sp|1|118	0.526028	14.1082	0.0795007	0.220582
Rpl29|P47915|sp|1|160	-1.64054	14.4922	0.0797634	0.221066
Cars1|Q9ER72|sp|1|831	-0.613158	12.1324	0.0799672	0.221387
Cycs|P62897|sp|1|105	-0.768568	17.3595	0.0803523	0.222035
Zmynd8|A2A484|tr|1|1235	1.54359	12.8158	0.0803781	0.222035
Napg|Q9CWZ7|sp|1|312	-0.686368	14.9482	0.0812074	0.224054
Dhx15|O35286|sp|1|795	-0.658016	12.0496	0.0812877	0.224054
H2bc15:H2bc3:Hist1h2bp|P10853:Q64475:Q8CGP2|sp:sp:sp|1:1:1|126:126:126	-0.69145	19.3056	0.0821127	0.22608
Znf428|Q8C1M2|sp|1|176	1.44102	14.1423	0.0823967	0.226482
Gsn|P13020|sp|1|780	2.33929	11.7767	0.0824391	0.226482
Rab14|Q91V41|sp|1|215	-0.993199	14.9183	0.0827688	0.227082
Bnip1|Q6QD59|sp|1|228	-1.46271	12.1129	0.0828383	0.227082
Brk1|Q91VR8|sp|1|75	-0.9674	16.7314	0.0832132	0.227861
Fgd1|P52734|sp|1|960	-0.968783	13.0284	0.0836021	0.228676
Mepce|Q8K3A9|sp|1|666	-1.36942	10.9095	0.0839807	0.229462
Tpd52l2|Q9CYZ2|sp|1|220	0.759263	14.1731	0.0844304	0.23044
Ncam2|O35136|sp|1|837	-2.45079	10.7036	0.0845987	0.230649
Ran|P62827|sp|1|216	0.979908	15.5008	0.0848723	0.231144
Id4|P41139|sp|1|161	2.52823	8.5238	0.0850231	0.231171
Psmd2|Q8VDM4|sp|1|908	0.606877	12.7936	0.0850924	0.231171
Rb1cc1|Q9ESK9|sp|1|1588	0.970336	12.7017	0.0851587	0.231171
Khdrbs1|Q60749|sp|1|443	1.06363	15.6104	0.0857937	0.232644
Fam107b|Q3TGF2|sp|1|131	2.77567	11.8987	0.0860276	0.233026
Add3|Q9QYB5|sp|1|706	0.575816	14.252	0.0863123	0.233545
Pten|O08586|sp|1|403	-0.938647	11.8622	0.0866009	0.234074
Ahcyl1|Q80SW1|sp|1|530	-0.840987	13.3103	0.0868487	0.234491
Nucks1|Q80XU3|sp|1|234	-0.679178	13.2808	0.087621	0.236323
Rab39b|Q8BHC1|sp|1|213	1.48162	10.0668	0.0881161	0.237403
Ezr|P26040|sp|1|586	-0.633464	14.1508	0.0883634	0.237814
Dpysl2|O08553|sp|1|572	-0.936533	17.3499	0.0887278	0.238539
Crh|Q8CIT0|sp|2|187	1.2864	12.7653	0.0892724	0.239747
Lmnb2|P21619|sp|1|596	-1.00592	15.9139	0.0895597	0.240261
Grb10|Q60760|sp|1|621	1.6716	10.005	0.0902291	0.241726
Jakmip1|Q8BVL9|sp|1|626	-1.35211	12.9177	0.0902984	0.241726
Sf3b2|Q3UJB0|tr|1|878	-1.642	16.7688	0.0905617	0.242173
Prmt5|Q8CIG8|sp|1|637	-1.17942	12.5884	0.0908157	0.242193
Cstf2t|Q8C7E9|sp|1|632	-0.778	13.7978	0.0908261	0.242193
Htra1|Q9R118|sp|1|480	0.948547	13.7772	0.0908585	0.242193
Hnrnpab|Q99020|sp|1|285	-1.14778	14.3158	0.0911406	0.242433
Sdc3|Q64519|sp|1|442	-0.530062	12.7673	0.0911418	0.242433
Nsfl1c|Q9CZ44|sp|1|370	-0.628736	13.9412	0.0917491	0.243791
Hbb-bs|A8DUK4|tr|1|147	-1.08247	13.5113	0.0920869	0.24437
Glg1|Q61543|sp|1|1175	1.13518	12.0251	0.092162	0.24437
Ppfia4|B8QI36|tr|1|1187	0.61469	11.963	0.0924584	0.244643
Fhip1b|Q3U2I3|sp|1|975	0.938547	10.1179	0.0924595	0.244643
Smarca2|Q6DIC0|sp|1|1577	1.49134	14.4356	0.0928558	0.245433
Nudc|O35685|sp|1|332	0.602101	14.5101	0.0936934	0.247386
Akap5|D3YVF0|sp|1|745	-0.52679	12.3525	0.094033	0.248022
Trak1|Q6PD31|sp|1|939	0.800907	11.7258	0.0945434	0.249106
Ndufb4|Q9CQC7|sp|1|129	1.43157	15.7306	0.0948591	0.249676
Bphl|Q8R164|sp|1|291	0.757614	12.3095	0.095271	0.250122
Rps4x|P62702|sp|1|263	-0.608332	16.0657	0.0953147	0.250122
Them4|Q3UUI3|sp|1|230	0.583748	12.0525	0.0953273	0.250122
Cnrip1|Q5M8N0|sp|1|164	-0.610029	14.7697	0.095621	0.250499
Tmed9|Q99KF1|sp|1|235	-0.865442	12.5226	0.0956705	0.250499
Rabl6|Q5U3K5|sp|1|725	-1.43477	13.4867	0.0960299	0.251178
Grpel1|Q99LP6|sp|1|217	0.895635	14.5399	0.0962824	0.251576
St13|Q99L47|sp|1|371	0.654787	14.5601	0.0968374	0.252549
Map1lc3b|Q9CQV6|sp|1|125	-0.628513	18.0088	0.0968559	0.252549
Rims1|Q99NE5|sp|1|1463	-0.519447	12.9829	0.0971342	0.253012
Golgb1|E9PVZ8|tr|1|3238	-0.553569	13.3867	0.0973065	0.253199
Gstk1|Q9DCM2|sp|1|226	1.03859	9.31688	0.0977184	0.254007
Tiprl|Q8BH58|sp|1|271	0.863921	11.3171	0.0979286	0.25429
Cdh2|P15116|sp|1|906	-0.688437	12.1331	0.0981268	0.254542
Snrpd2|P62317|sp|1|118	0.794006	14.145	0.0982958	0.254717
Nudcd3|Q8R1N4|sp|1|363	-0.9723	13.3235	0.0985707	0.254949
Mycbp|Q9EQS3|sp|1|103	-1.27408	13.8973	0.0986041	0.254949
Atp6v1f|Q9D1K2|sp|1|119	0.733354	15.4388	0.0986901	0.254949
Amer2|Q8CCJ4|sp|1|672	0.763387	13.2389	0.0991527	0.255881
Pole4|Q9CQ36|sp|1|118	-1.17358	12.8151	0.0993186	0.256046
Srp68|Q8BMA6|sp|1|625	-0.777811	11.0322	0.0995497	0.256379
Smarca5|Q91ZW3|sp|1|1051	0.546149	13.9615	0.0999265	0.257085
Nisch|Q80TM9|sp|1|1593	0.917314	11.2793	0.100029	0.257086
S100a13|P97352|sp|1|98	0.636727	14.7199	0.100558	0.25818
Gemin5|Q8BX17|sp|1|1502	-0.966187	14.6492	0.101099	0.259304
Pfn1|P62962|sp|1|140	1.08015	15.5946	0.101317	0.259584
Gdpd1|Q9CRY7|sp|1|314	-1.76328	10.2082	0.101415	0.259584
Ptk2b|Q9QVP9|sp|1|1009	-0.650253	13.8591	0.101752	0.260183
Gpx4|O70325|sp|1|197	1.06141	11.3765	0.101857	0.260185
Pdxk|Q8K183|sp|1|312	3.61506	13.0821	0.102248	0.260919
Dido1|Q8C9B9|sp|1|2256	-0.945107	11.1008	0.102375	0.260978
Jpt1|P97825|sp|1|154	0.628975	13.6757	0.102589	0.261259
Psmb7|P70195|sp|1|277	0.628999	14.1995	0.103867	0.263987
Sparcl1|P70663|sp|1|650	0.838776	11.003	0.103871	0.263987
Rida|P52760|sp|1|135	1.25428	13.9535	0.104003	0.264057
Ndufv3|Q8BK30|sp|1|104	0.727025	16.5056	0.104115	0.264075
Caprin1|Q60865|sp|1|707	-1.06192	15.8645	0.104417	0.264572
Ndufs8|Q8K3J1|sp|1|212	1.52039	13.2965	0.105947	0.268179
Nudt4|Q8R2U6|sp|1|179	-0.728945	14.1872	0.107224	0.271137
Nefh|P19246|sp|1|1090	-0.715199	10.7688	0.107466	0.271477
Atp5f1d|Q9D3D9|sp|1|168	-0.45855	15.5437	0.107937	0.272391
Ndufs5|Q99LY9|sp|1|106	-0.704657	14.343	0.108435	0.273204
Ndrg3|Q9QYF9|sp|1|375	-0.782215	14.4485	0.108554	0.273204
Ttbk1|Q6PCN3|sp|1|1308	-0.682594	12.3548	0.108698	0.273204
Rps16|P14131|sp|1|146	-0.455978	15.0549	0.108821	0.273204
Dnajc11|Q5U458|sp|1|559	3.06006	10.7369	0.108891	0.273204
Pgp|Q8CHP8|sp|1|321	-0.946893	11.4858	0.108912	0.273204
Dact3|Q0PHV7|sp|1|610	1.78286	9.9489	0.109171	0.273411
Pygb|Q8CI94|sp|1|843	0.780686	15.015	0.109212	0.273411
Mrps15|Q9DC71|sp|1|258	0.523237	12.4585	0.109501	0.273799
Diablo|Q9JIQ3|sp|1|237	-0.974374	12.8971	0.109683	0.273799
Kars1|Q99MN1|sp|1|595	0.564348	13.2962	0.109791	0.273799
Tle5|P63002|sp|1|197	1.91526	14.4729	0.109846	0.273799
Elavl4|Q61701|sp|1|385	-1.00916	12.7014	0.109912	0.273799
Stam|P70297|sp|1|548	1.92047	11.5139	0.11025	0.274368
Vars1|Q9Z1Q9|sp|1|1263	-0.721798	14.1919	0.110852	0.275484
Alb|P07724|sp|1|608	-2.00882	19.2416	0.111049	0.275484
Tollip|Q9QZ06|sp|1|274	0.705088	13.3961	0.11112	0.275484
Arf3:Arf1|P61205:P84078|sp:sp|2:1|181:181	-1.08676	15.967	0.111137	0.275484
Prpf8|Q99PV0|sp|1|2335	0.568107	12.6098	0.112254	0.277977
Vps50|Q8CI71|sp|1|964	1.46646	11.746	0.112455	0.27803
Grin1|P35438|sp|1|938	-0.875001	11.1134	0.112497	0.27803
Mus81|Q91ZJ0|sp|1|551	-2.07237	14.9888	0.113887	0.281185
Ube3a|O08759|sp|1|870	0.505071	12.9131	0.114039	0.281185
Chmp4b|Q9D8B3|sp|1|224	0.595025	15.7707	0.114214	0.281185
Ppt1|O88531|sp|1|306	0.963154	11.6858	0.114277	0.281185
Psmd11|Q8BG32|sp|1|422	0.579926	14.9104	0.114333	0.281185
Upf1|Q9EPU0|sp|1|1124	0.661225	12.3906	0.114481	0.281273
Atp1b2|P14231|sp|1|290	-0.683158	13.8438	0.114889	0.281695
Srsf2|Q62093|sp|1|221	0.620974	13.7494	0.114934	0.281695
Eif3l|Q8QZY1|sp|1|564	-0.588374	11.9876	0.115046	0.281695
Ddx46|Q569Z5|sp|1|1032	0.946423	11.4106	0.115101	0.281695
Srcin1|Q9QWI6|sp|1|1250	1.29923	15.5434	0.115248	0.281779
Fgfr1op2|Q9CRA9|sp|1|253	3.64954	11.1325	0.115654	0.282497
Ndufa3|Q9CQ91|sp|1|84	0.569575	13.4076	0.115769	0.282504
Krt13|P08730|sp|1|437	1.37679	15.2932	0.11644	0.283865
Cndp2|Q9D1A2|sp|1|475	0.454138	13.7926	0.116564	0.283891
Abi2|P62484|sp|1|446	1.13776	13.1996	0.117336	0.285343
Zc2hc1a|Q8BJH1|sp|1|324	-0.474368	15.239	0.117387	0.285343
Phf8|Q80TJ7|sp|1|1023	-3.02107	10.6082	0.118282	0.28724
Ggt7|Q99JP7|sp|1|662	0.968015	12.0076	0.118793	0.288203
Ndufb3|Q9CQZ6|sp|1|104	0.880125	13.7752	0.119009	0.288216
Vps4a|Q8VEJ9|sp|1|437	1.49146	11.6221	0.119028	0.288216
Ncl|P09405|sp|1|707	0.630861	14.2423	0.119438	0.28893
Eif4a2|P10630|sp|1|407	-0.517226	14.9255	0.119766	0.289444
Rpl22|P67984|sp|1|128	1.40155	15.5797	0.12043	0.290769
Nckap5l|Q6GQX2|sp|1|1323	3.21418	9.65989	0.121037	0.291955
Ergic1|Q9DC16|sp|1|290	-0.776568	12.9284	0.121362	0.292456
Sucla2|Q9Z2I9|sp|1|463	-0.514713	13.6816	0.121799	0.293228
Ctps1|P70698|sp|1|591	1.12434	11.7035	0.122045	0.29354
Snw1|Q9CSN1|sp|1|536	-1.00705	11.4539	0.122326	0.293934
Oat|P29758|sp|1|439	-0.637563	13.9547	0.122711	0.29435
Gaa|P70699|sp|1|953	-0.829498	13.2354	0.122734	0.29435
Ncan|P55066|sp|1|1268	-0.519906	12.5158	0.123241	0.295284
Hsd17b12|O70503|sp|1|312	0.566192	13.7628	0.12373	0.29573
Slc25a12|Q8BH59|sp|1|677	-0.467086	14.1984	0.123734	0.29573
Gars1|Q9CZD3|sp|1|729	-0.561539	14.2124	0.12378	0.29573
Arcn1|Q5XJY5|sp|1|511	-0.561994	12.9396	0.124085	0.296176
Prrt2|E9PUL5|sp|1|346	-0.735703	13.296	0.124254	0.296183
Wdr26|Q8C6G8|sp|1|641	1.19852	10.9687	0.124324	0.296183
Krt16|Q9Z2K1|sp|1|469	1.29572	16.4833	0.125017	0.297552
Pafah1b1|P63005|sp|1|410	-0.7735	14.7485	0.125386	0.29808
Mtdh|Q80WJ7|sp|1|579	0.544932	14.5745	0.125476	0.29808
Tma7|Q8K003|sp|3|64	-0.701939	17.1461	0.125767	0.298489
Atg2b|Q80XK6|sp|1|2075	1.92379	9.17514	0.126029	0.29851
Scai|Q8C8N2|sp|1|606	1.09761	11.5433	0.126046	0.29851
Rpl35|Q6ZWV7|sp|1|123	0.441806	15.5195	0.126133	0.29851
Myo5a|Q99104|sp|1|1853	-0.596284	13.8195	0.12653	0.299168
Aprt|P08030|sp|1|180	-0.615771	13.2731	0.127296	0.299517
Rps13|P62301|sp|1|151	-1.3532	14.5172	0.127314	0.299517
Cyrib|Q921M7|sp|1|324	0.883405	13.7791	0.127321	0.299517
Fkbp1a|P26883|sp|1|108	0.586014	16.1939	0.127322	0.299517
Mcm6|P97311|sp|1|821	1.42171	10.9557	0.127431	0.299517
Sms|P97355|sp|1|366	0.661573	12.1708	0.127442	0.299517
Ag2|Q3UPL5|sp|1|249	1.21513	13.3197	0.127512	0.299517
Prrc2c|Q3TLH4|sp|1|2846	-0.840461	14.7833	0.128176	0.300352
Actr3b|Q641P0|sp|1|418	-0.519965	13.4115	0.12823	0.300352
Gsk3b|Q9WV60|sp|1|420	0.863726	13.0806	0.128307	0.300352
Dstn|Q9R0P5|sp|1|165	-0.673091	13.7964	0.128346	0.300352
Hint1|P70349|sp|1|126	0.83778	15.0595	0.12903	0.301671
Cc2d1b|Q8BRN9|sp|1|848	-0.540217	12.8503	0.129187	0.301756
Gpr158|Q8C419|sp|1|1200	0.561482	13.0789	0.129583	0.302401
Srr|Q9QZX7|sp|1|339	-0.681118	11.1763	0.130243	0.303658
Ccdc50|Q810U5|sp|1|305	0.668517	13.0997	0.131999	0.307466
Dpysl4|O35098|sp|1|572	-0.481383	14.277	0.133193	0.309962
Dnai4|E9PYY5|sp|1|807	1.63697	14.1708	0.133606	0.310438
Psmd8|Q9CX56|sp|1|353	0.715557	12.5194	0.133686	0.310438
Rpl26|P61255|sp|1|145	-0.511038	14.6362	0.133769	0.310438
Hal|P35492|sp|1|657	1.25647	11.2766	0.134115	0.310953
Sacm1l|Q9EP69|sp|1|587	-1.0702	10.9118	0.134401	0.311255
Slc3a2|P10852|sp|1|526	0.740241	15.424	0.134505	0.311255
Os9|Q8K2C7|sp|1|672	-0.860825	11.7924	0.134836	0.311255
Plpp3|Q99JY8|sp|1|312	-0.809335	12.4806	0.134913	0.311255
Enah|Q03173|sp|1|802	-0.464039	15.6697	0.134978	0.311255
Gpkow|Q56A08|sp|1|488	-0.676299	11.8954	0.134989	0.311255
Plppr4|Q7TME0|sp|1|766	-0.386766	12.7459	0.135788	0.312812
Wasf1|Q8R5H6|sp|1|559	-0.797702	17.3121	0.136169	0.313402
Psmb4|P99026|sp|1|264	-0.467264	13.4512	0.136639	0.31413
Cyfip1|Q7TMB8|sp|1|1253	0.530924	13.4418	0.136736	0.31413
Igbp1|Q61249|sp|1|340	0.618335	11.8958	0.136968	0.314376
Cherp|Q8CGZ0|sp|1|936	-0.743114	12.3846	0.137174	0.31456
Vamp2|P63044|sp|1|116	0.680594	18.3796	0.137945	0.316041
Cacybp|Q9CXW3|sp|1|229	-0.584131	13.6637	0.138446	0.316826
Cct8|P42932|sp|1|548	-0.603415	15.0246	0.138541	0.316826
Ap2b1|Q9DBG3|sp|1|937	-0.424366	14.7703	0.139025	0.317646
Tnr|Q8BYI9|sp|1|1358	-0.581067	12.1898	0.139437	0.318278
Ube2m|P61082|sp|1|183	-0.604358	13.1932	0.139556	0.318278
Acox1|Q9R0H0|sp|1|661	-0.618204	12.7567	0.140394	0.3199
Cisd1|Q91WS0|sp|1|108	0.437099	14.123	0.140774	0.320475
Nono|Q99K48|sp|1|473	-0.434479	14.8598	0.141085	0.320679
Smarce1|O54941|sp|1|411	-1.20012	13.2979	0.141119	0.320679
Fam171a2|A2A699|sp|1|822	-0.668432	12.4079	0.141591	0.32146
Atox1|O08997|sp|1|68	-0.681606	14.788	0.143717	0.325918
Tufm|Q8BFR5|sp|1|452	-0.583717	14.4935	0.143844	0.325918
Acaa2|Q8BWT1|sp|1|397	0.518102	13.3785	0.143944	0.325918
Fmnl2|A2APV2|sp|1|1086	0.553254	10.9263	0.14519	0.328442
Kifc1|Q9QWT9|sp|1|674	0.967944	13.3441	0.145692	0.328926
Dnaja2|Q9QYJ0|sp|1|412	0.556215	14.195	0.1457	0.328926
Rala|P63321|sp|1|206	0.743783	14.0674	0.145796	0.328926
Septin7|O55131|sp|1|436	-0.454385	15.0909	0.146038	0.329175
Krt74|Q6IFZ9|sp|3|495	0.903017	17.8357	0.146411	0.329562
Atp6v1g1|Q9CR51|sp|1|118	0.609283	17.1085	0.146472	0.329562
Myl12b|Q3THE2|sp|1|172	0.942035	16.584	0.146809	0.330025
Lyrm4|Q8K215|sp|1|91	1.59709	11.3852	0.147516	0.331317
Dnajb6|O54946|sp|1|365	1.0402	11.1866	0.14871	0.333645
Vps36|Q91XD6|sp|1|386	-0.53331	11.2333	0.148818	0.333645
Msl1|Q6PDM1|sp|1|616	1.21971	10.4079	0.149473	0.334815
Hspa5|P20029|sp|1|655	-0.509669	15.6816	0.150878	0.337421
Lmnb1|P14733|sp|1|588	-1.04973	16.6466	0.150905	0.337421
Pak1|O88643|sp|1|545	-0.432117	12.9459	0.151677	0.338681
Eif4a3l2:Eif4a3|A0A0N4SVP8:Q91VC3|tr:sp|3:1|411:411	0.502577	11.7336	0.151816	0.338681
Phb1|P67778|sp|1|272	-0.532937	14.4907	0.151874	0.338681
Dctn2|Q99KJ8|sp|1|402	-0.646407	14.8724	0.152217	0.339146
Fdps|Q920E5|sp|1|353	-0.731969	11.0164	0.152388	0.339225
Krt77|Q6IFZ6|sp|1|572	1.19106	13.7986	0.153632	0.341236
Tubb2b|Q9CWF2|sp|1|445	-0.627522	17.924	0.153677	0.341236
Fabp7|P51880|sp|1|132	1.22745	16.2767	0.153699	0.341236
Cdc42|P60766|sp|1|191	0.726408	14.7419	0.154198	0.341945
Hnrnpd|Q60668|sp|1|355	-0.725467	11.9191	0.154346	0.341945
Pex19|Q8VCI5|sp|1|299	-0.880678	13.8814	0.15456	0.341945
Zyx|Q62523|sp|1|564	1.3006	13.6378	0.154636	0.341945
Znf706|Q9D115|sp|1|76	-0.480781	15.2756	0.154699	0.341945
Garnl3|Q3V0G7|sp|1|1038	-0.826788	9.69399	0.155068	0.342459
Ndufa4|Q62425|sp|1|82	0.709453	15.6011	0.155223	0.3425
Cplx1|P63040|sp|1|134	-0.519041	13.2881	0.155639	0.343116
Ppp1r2|Q9DCL8|sp|1|206	0.871536	14.1823	0.155889	0.343365
Ppp1r9a|Q7TN74|tr|1|1095	-0.751052	12.2491	0.156506	0.344424
Camk2b|P28652|sp|1|542	-0.605049	16.2499	0.156862	0.344905
Ccdc22|Q9JIG7|sp|1|627	0.984798	11.9246	0.157165	0.345263
Tmx3|Q8BXZ1|sp|1|456	-1.1629	10.9873	0.157332	0.345263
Kti12|Q9D1R2|sp|1|351	-0.693658	12.6247	0.157629	0.345263
Lsm7|Q9CQQ8|sp|1|103	-0.40571	11.4178	0.157681	0.345263
Eif3h|Q91WK2|sp|1|352	0.465855	13.4419	0.1579	0.345263
Stxbp5l|Q5DQR4|sp|1|1185	-0.567137	11.7421	0.157925	0.345263
Sgta|Q8BJU0|sp|1|315	0.418922	13.7091	0.157988	0.345263
Actr1a|P61164|sp|1|376	0.670888	14.063	0.158289	0.34562
Dnajb11|Q99KV1|sp|1|358	-0.452843	12.3332	0.159018	0.346502
Hibadh|Q99L13|sp|1|335	0.724323	12.3128	0.159024	0.346502
Rpl3|P27659|sp|1|403	-0.989441	14.1168	0.159107	0.346502
Slc1a4|O35874|sp|1|532	2.30488	8.1952	0.159385	0.346807
Wac|Q924H7|sp|1|646	0.935831	13.1396	0.159898	0.347623
Pgm1|Q9D0F9|sp|1|562	-0.449018	12.7477	0.160147	0.347699
Ensa|P60840|sp|1|121	-0.830507	17.2239	0.16021	0.347699
Ppp3r1|Q63810|sp|1|170	-0.975375	16.381	0.160549	0.347856
Krt79|Q8VED5|sp|1|531	0.958934	15.5742	0.16056	0.347856
Dcx|O88809|sp|1|366	-0.471886	13.6661	0.160743	0.347953
Sik3|Q6P4S6|sp|1|1369	-0.471718	13.6294	0.160954	0.348063
Zfyve19|Q9DAZ9|sp|1|389	0.634344	11.2979	0.161071	0.348063
Sdhaf4|Q8BTE0|sp|3|104	0.681078	14.9776	0.161925	0.349349
Hip1r|Q9JKY5|sp|1|1068	-0.451113	12.759	0.162037	0.349349
Cdc42ep4|Q9JM96|sp|1|349	1.96331	9.44502	0.162083	0.349349
Lrfn1|Q2WF71|sp|1|766	1.21965	11.2268	0.162311	0.349409
Slc38a10|Q5I012|sp|1|1090	-0.679704	13.3678	0.16239	0.349409
Rps28|P62858|sp|1|69	-1.14882	12.8906	0.16301	0.350298
Gclc|P97494|sp|1|637	-0.836508	12.1668	0.163082	0.350298
Rpl23a|P62751|sp|1|156	0.635263	14.0992	0.163628	0.35117
Myo16|Q5DU14|sp|1|1919	-0.779351	11.5344	0.164632	0.353023
Apoa1|Q00623|sp|1|264	0.577581	13.684	0.164998	0.353493
Slmap|Q3URD3|sp|1|845	-0.756939	11.0521	0.165132	0.353493
Hnrnpr|Q8VHM5|tr|1|632	-0.815686	14.9465	0.165679	0.354361
Gprin1|Q3UNH4|sp|1|932	-0.613546	16.0574	0.166044	0.354622
Sec61a2|Q9JLR1|sp|2|476	-0.618691	12.0608	0.166083	0.354622
Hnrnpc|Q9Z204|sp|1|313	-0.589097	14.7031	0.166398	0.354993
Pdhx|Q8BKZ9|sp|1|501	-0.427949	13.7364	0.166657	0.355242
Psat1|Q99K85|sp|1|370	-0.45397	13.8415	0.166895	0.355345
Hagh|Q99KB8|sp|1|309	0.508367	13.7447	0.167363	0.355345
Ranbp1|P34022|sp|1|203	-1.11375	15.1998	0.167496	0.355345
Rpl6|P47911|sp|1|296	-0.441926	16.4164	0.167534	0.355345
Cadps|Q80TJ1|sp|1|1355	0.38968	12.908	0.167568	0.355345
Fkbp15|Q6P9Q6|sp|1|1216	-0.948498	13.456	0.167587	0.355345
Gucy1a1|Q9ERL9|sp|1|691	-0.767305	11.4257	0.167696	0.355345
Cox17|P56394|sp|1|63	0.595857	13.7412	0.168222	0.35616
Bcap31|Q61335|sp|1|245	-0.378671	12.9762	0.168484	0.356184
Dpysl5|Q9EQF6|sp|1|564	-0.582504	16.6444	0.168959	0.356184
Chmp2a|Q9DB34|sp|1|222	-1.0334	11.3867	0.168982	0.356184
Insrr|Q9WTL4|sp|1|1300	0.879563	16.5334	0.169022	0.356184
Habp4|Q9JKS5|sp|1|411	-0.528771	11.7825	0.169064	0.356184
G3bp2|P97379|sp|1|482	-0.881484	11.939	0.169351	0.356184
Cyld|Q80TQ2|sp|1|952	0.951008	13.0889	0.1695	0.356184
Gspt1|Q8R050|sp|1|636	-0.372196	12.2315	0.169629	0.356184
Gng3|P63216|sp|1|75	0.865389	15.4071	0.169648	0.356184
Lars1|Q8BMJ2|sp|1|1178	0.46011	13.7094	0.169652	0.356184
Aspscr1|Q8VBT9|sp|1|550	2.13095	9.96996	0.169935	0.35643
Cdsn|Q7TPC1|sp|2|561	-1.1592	14.5267	0.170053	0.35643
Phgdh|Q61753|sp|1|533	0.510228	15.4854	0.170277	0.356603
Brsk2|Q69Z98|sp|1|735	0.409255	13.4967	0.170916	0.357642
Trim28|Q62318|sp|1|834	0.51491	14.2496	0.173029	0.361755
Vps35|Q9EQH3|sp|1|796	-0.573813	14.1019	0.17317	0.361755
Pacsin2|Q9WVE8|sp|1|486	0.422361	12.6489	0.175144	0.365381
Pacs1|Q8K212|sp|1|961	-0.627523	12.7891	0.175197	0.365381
Rps3|P62908|sp|1|243	-0.404829	15.0997	0.175353	0.365403
Tom1l2|Q5SRX1|sp|1|507	0.547842	14.233	0.175554	0.365518
Cdkn1b|P46414|sp|1|197	-0.546412	13.6745	0.175769	0.365664
Ccdc120|A2AEV7|sp|1|629	-0.864362	14.2018	0.176872	0.367653
Ppp1r13l|Q5I1X5|sp|1|824	-0.841159	10.8045	0.177337	0.368316
Hspa12a|Q8K0U4|sp|1|675	-0.425101	12.3936	0.177878	0.369133
Tubb5|P99024|sp|1|444	-1.18709	16.9797	0.179109	0.371382
Zranb2|Q9R020|sp|1|330	-1.02484	14.0868	0.180772	0.37452
Ndufa7|Q9Z1P6|sp|1|113	-0.609978	14.6421	0.181146	0.374985
Ppia|P17742|sp|1|164	-0.556234	17.7003	0.181768	0.375964
Lamb1|P02469|sp|1|1786	-1.32581	11.8767	0.181925	0.375979
Dhrs1|Q99L04|sp|1|313	0.434798	14.0892	0.182807	0.377411
Nipsnap1|O55125|sp|1|284	0.986413	10.2511	0.182919	0.377411
Me3|Q8BMF3|sp|1|604	1.12418	9.98231	0.18366	0.378629
Swap70|Q6A028|sp|1|585	-0.609631	11.448	0.184053	0.379128
Gnb4|P29387|sp|1|340	-0.790823	15.1415	0.184563	0.379866
Matr3|Q8K310|sp|1|846	-0.362708	15.0312	0.185179	0.380412
Cep170b|Q80U49|sp|1|1574	-0.57876	13.9008	0.185256	0.380412
Vmac|Q8BP01|sp|1|174	-0.927682	13.0248	0.185282	0.380412
Rpn1|Q91YQ5|sp|1|608	-0.471315	14.9735	0.185511	0.380491
Sdhb|Q9CQA3|sp|1|282	0.405876	14.0099	0.185624	0.380491
Agpat3|Q9D517|sp|1|376	0.585554	12.2689	0.185883	0.38071
Plcl2|Q8K394|sp|1|1128	-0.360369	13.9371	0.187369	0.383442
Timm13|P62075|sp|1|95	-0.670634	13.5821	0.187667	0.383739
Pcp4l1|Q6W8Q3|sp|1|68	1.43192	13.4949	0.188566	0.385264
Sf3b1|Q99NB9|sp|1|1304	-0.419432	14.8726	0.189099	0.386018
Tmed10|Q9D1D4|sp|1|219	0.731104	12.9623	0.189305	0.386018
H1-0|P10922|sp|2|194	-0.586245	15.4014	0.189397	0.386018
Akap1|O08715|sp|1|857	0.659308	11.655	0.190375	0.387699
Dnajc6|Q80TZ3|sp|1|938	0.36605	14.1198	0.191027	0.38871
Wasf3|Q8VHI6|sp|1|501	-0.515464	14.9993	0.191554	0.389466
Chmp5|Q9D7S9|sp|1|219	2.14399	13.7573	0.191993	0.389817
Rpl36a-ps1:Rpl36a|A0A2I3BPG9:P83882|tr:sp|3:1|106:106	0.529646	12.7571	0.192036	0.389817
Arhgef28|P97433|sp|1|1700	1.29369	13.9029	0.193463	0.392256
Psma1|Q9R1P4|sp|1|263	0.363972	15.6324	0.19355	0.392256
Rpl19|P84099|sp|1|196	0.739275	15.4896	0.194248	0.393304
Dab2|P98078|sp|1|766	1.31993	12.3433	0.194381	0.393304
Cnst|Q8CBC4|sp|1|711	-0.521993	11.9562	0.194783	0.393676
H1-1|P43275|sp|1|213	0.629329	13.1507	0.194878	0.393676
Gad2|P48320|sp|1|585	0.335279	13.0049	0.195665	0.394682
Vat1|Q62465|sp|1|406	-0.432084	15.2689	0.195691	0.394682
Hspa4l|P48722|sp|1|838	0.60292	13.2288	0.197787	0.398464
Dlg3|P70175|sp|1|849	-0.777534	10.4059	0.197883	0.398464
Sfpq|Q8VIJ6|sp|1|699	-0.350993	18.1866	0.198128	0.398637
Dctpp1|Q9QY93|sp|1|170	-0.916653	12.1692	0.198536	0.399138
Apc|Q61315|sp|1|2845	0.553736	13.3337	0.198835	0.39942
Clptm1|Q8VBZ3|sp|1|664	-1.23012	7.7465	0.19961	0.40057
Clasp1|Q80TV8|sp|1|1535	0.365546	12.4688	0.199727	0.40057
Elavl3|Q60900|sp|1|367	-0.423006	13.7874	0.200327	0.401182
Nefm|P08553|sp|1|848	0.5807	15.0405	0.200562	0.401182
Syvn1|Q9DBY1|sp|1|612	1.53658	14.0225	0.200669	0.401182
Sfxn1|Q99JR1|sp|1|322	-0.579372	13.2111	0.200745	0.401182
Ppp6r1|Q7TSI3|sp|1|856	0.517623	11.3511	0.200831	0.401182
Abr|Q5SSL4|sp|1|859	-0.445591	12.707	0.201206	0.401613
Ldhb|P16125|sp|1|334	0.655701	15.5869	0.20151	0.401899
Atp6v0d1|P51863|sp|1|351	-0.353218	15.4981	0.201741	0.402042
Ndufaf2|Q59J78|sp|1|168	-0.708574	12.9855	0.20198	0.402151
Tmsb10|Q6ZWY8|sp|1|44	-0.766332	15.8516	0.202116	0.402151
Cask|O70589|sp|1|926	-0.374715	13.2406	0.203049	0.403686
Glul|P15105|sp|1|373	-0.537743	14.5245	0.203331	0.403927
Fau|P62862|sp|1|133	-1.13093	14.5254	0.203785	0.403933
Atp5po|Q9DB20|sp|1|213	-0.624288	15.1096	0.203878	0.403933
Cstf2|Q8BIQ5|sp|1|580	-0.753316	16.0022	0.20396	0.403933
Rplp2|P99027|sp|1|115	0.516376	17.8932	0.203977	0.403933
Ikbkg|O88522|sp|1|412	0.660783	10.7707	0.204204	0.404063
Cc2d1a|Q8K1A6|sp|1|943	-0.513769	15.0518	0.204491	0.404313
Morc2a|Q69ZX6|sp|1|1030	0.947332	11.9711	0.205051	0.405102
Prdx3|P20108|sp|1|257	0.578167	14.6093	0.205989	0.406633
Ppm1a|P49443|sp|1|382	-0.433806	12.5696	0.207277	0.408855
Ap1b1|O35643|sp|1|943	-0.374101	13.0999	0.207471	0.408917
Ube2l3|P68037|sp|1|154	0.513189	15.2171	0.207687	0.409021
Denr|Q9CQJ6|sp|1|198	0.543363	13.7371	0.208	0.409134
Ubxn6|Q99PL6|sp|1|442	-0.699468	12.8798	0.20807	0.409134
Lin7c|O88952|sp|1|197	0.511885	13.3831	0.208557	0.40977
Dclk2|Q6PGN3|sp|1|756	-0.454902	11.3486	0.209541	0.411086
Nap1l5|Q9JJF0|sp|1|156	-0.873759	15.0393	0.209715	0.411086
Nomo1|Q6GQT9|sp|1|1214	-0.349023	11.9989	0.209718	0.411086
Armcx2|Q6A058|sp|2|784	1.43108	11.038	0.210087	0.411489
Gnb1|P62874|sp|1|340	0.641685	17.407	0.210762	0.412199
Atad3|Q925I1|sp|1|591	-0.425833	14.0636	0.210861	0.412199
Fsd1l|Q8BYN5|sp|1|507	-0.628256	12.373	0.210942	0.412199
Nup62|Q63850|sp|1|526	0.557835	13.2434	0.211257	0.412269
Lamp2|P17047|sp|1|415	1.09972	12.9662	0.211306	0.412269
Tkt|P40142|sp|1|623	-0.457548	14.6967	0.21164	0.4126
Stt3b|Q3TDQ1|sp|1|823	0.746259	11.5081	0.211818	0.412626
Crocc|Q8CJ40|sp|1|2009	0.541729	12.8083	0.21224	0.413023
Mtor|Q9JLN9|sp|1|2549	0.92711	12.1666	0.212661	0.413023
Gfap|P03995|sp|1|430	0.713442	17.0935	0.212678	0.413023
Rpl14|Q9CR57|sp|1|217	-0.892818	15.22	0.21268	0.413023
Rap2a|Q80ZJ1|sp|1|183	-0.756286	12.6214	0.212949	0.413225
Pfdn2|O70591|sp|1|154	-0.850582	14.931	0.213943	0.414644
Hp1bp3|Q3TEA8|sp|1|554	-0.424661	14.513	0.21401	0.414644
Rpl15|Q9CZM2|sp|1|204	-0.391703	15.2397	0.214272	0.414832
Akr1b1|P45376|sp|1|316	0.656374	14.9428	0.215076	0.416067
Gar1|Q9CY66|sp|1|231	1.32729	16.4349	0.215341	0.41626
Pea15|Q62048|sp|1|130	-0.763657	17.4301	0.215534	0.416313
Rps18-ps5:Rps18-ps6:Rps18|A0A1Y7VKY1:F6YVP7:P62270|tr:tr:sp|3:3:1|152:152:152	0.538623	15.178	0.215813	0.416532
Eno2|P17183|sp|1|434	-0.450089	14.7533	0.216083	0.416731
Diras2|Q5PR73|sp|1|199	0.500783	13.4571	0.216625	0.417457
Ckmt1|P30275|sp|1|418	-0.659765	14.1564	0.217106	0.417683
Sh3bgrl|Q9JJU8|sp|1|114	0.390267	14.0873	0.2172	0.417683
Ndufb6|Q3UIU2|sp|1|128	1.74291	13.4398	0.217242	0.417683
Bcl2l13|P59017|sp|1|434	-0.653127	13.8146	0.218097	0.419007
Crebbp|P45481|sp|1|2441	1.16931	11.4543	0.218484	0.419316
Aldoc|P05063|sp|1|363	0.462568	15.5897	0.218592	0.419316
Mdh1|P14152|sp|1|334	-0.517465	17.6827	0.219436	0.420613
Pdcd6ip|Q9WU78|sp|1|869	0.614017	14.7425	0.220098	0.421561
Map2|P20357|sp|1|1828	-0.414587	16.5252	0.220329	0.421682
Ntrk2|P15209|sp|1|821	0.454548	12.6374	0.221692	0.423967
Tfg|Q9Z1A1|tr|1|397	-0.573521	13.3811	0.222234	0.42468
Krt15|Q61414|sp|1|452	-0.512299	12.4144	0.222588	0.425033
Rab6b|P61294|sp|1|208	0.737711	14.13	0.222967	0.425161
Psmd13|Q9WVJ2|sp|1|376	-0.69587	13.606	0.222994	0.425161
Akap2|O54931|sp|1|893	0.720968	13.4936	0.223344	0.425323
Hbz|P06467|sp|2|142	-0.367927	12.4943	0.223559	0.425323
Ppp4r1|Q8K2V1|sp|1|951	1.14383	10.5053	0.223587	0.425323
Map6|Q7TSJ2|sp|1|906	-0.55402	18.199	0.223943	0.425678
Lin7a|Q8JZS0|sp|1|233	0.418801	14.4478	0.22488	0.427136
Crip2|Q9DCT8|sp|1|208	-0.362363	13.3825	0.225485	0.427961
Arpc1a|Q9R0Q6|sp|1|370	-0.50492	14.0268	0.225708	0.42806
Sel1l|Q9Z2G6|sp|1|790	0.500609	10.7117	0.226291	0.428443
Actr3|Q99JY9|sp|1|418	-0.467539	15.0719	0.226352	0.428443
Vim|P20152|sp|1|466	-0.539995	17.9824	0.226421	0.428443
Eef2|P58252|sp|1|858	-0.395776	16.7751	0.226689	0.428626
Kif3a|P28741|sp|1|701	0.663291	12.7085	0.227158	0.428922
Gapdh:Gapdhrt|P16858:S4R1W1|sp:tr|1:1|333:333	-0.442579	18.4605	0.227187	0.428922
Mlxipl|Q99MZ3|sp|1|864	-0.643864	12.8663	0.227607	0.429254
Cul3|Q9JLV5|sp|1|768	-0.513012	11.4174	0.227705	0.429254
Synpr|Q8BGN8|sp|1|265	0.57839	12.4007	0.228121	0.429716
Rps21|Q9CQR2|sp|1|83	0.360682	13.4529	0.228388	0.429845
Sncb|Q91ZZ3|sp|1|133	0.683107	16.7102	0.228532	0.429845
Snx1|Q9WV80|sp|1|522	0.711851	11.9499	0.228714	0.429866
Junb|P09450|sp|1|344	0.929662	10.9638	0.22931	0.430386
Mcts1|Q9DB27|sp|1|181	0.633811	12.6304	0.229334	0.430386
Casp3|P70677|sp|1|277	-0.300181	13.5527	0.229582	0.43053
Rsf1|E9PWW9|tr|1|1441	1.13491	12.4181	0.230753	0.432403
Atcay|Q8BHE3|sp|1|372	-0.648603	12.9622	0.232143	0.434683
Rpl7|P14148|sp|1|270	0.570787	15.7676	0.232344	0.434736
Bckdha|P50136|sp|1|442	-0.415774	12.9898	0.232563	0.434745
Pcbp2|Q61990|sp|1|362	-0.586422	14.5263	0.232695	0.434745
Hnrnpf|Q9Z2X1|sp|1|415	0.470116	12.3694	0.232874	0.434756
Dda1|Q9D9Z5|sp|1|102	-0.78035	12.04	0.233353	0.435327
Etfdh|Q921G7|sp|1|616	0.370474	12.7537	0.233808	0.435675
Calr|P14211|sp|1|416	-0.356968	15.9179	0.233938	0.435675
Txnrd1|Q9JMH6|sp|1|613	-0.770016	13.415	0.234061	0.435675
Necap1|Q9CR95|sp|1|275	-1.30548	11.4378	0.234294	0.435788
Bad|Q61337|sp|1|204	2.20683	9.67459	0.234812	0.436427
Cnnm4|Q69ZF7|sp|1|771	0.711816	10.9291	0.235153	0.43655
Strap|Q9Z1Z2|sp|1|350	-0.623518	11.6772	0.235349	0.43655
Cds2|Q99L43|sp|1|444	-0.756724	12.1353	0.2354	0.43655
Dnmt3a|O88508|sp|1|908	-0.692356	12.5147	0.235832	0.437028
Prrt1|O35449|sp|1|306	1.44612	16.4155	0.23632	0.43761
Bcar1|Q61140|sp|1|874	-0.532275	12.7968	0.236671	0.437705
Ndufa6|Q9CQZ5|sp|1|131	0.435366	13.136	0.23672	0.437705
Arpp21|Q9DCB4|sp|1|807	-0.687264	13.0478	0.238859	0.441102
Chtop|Q9CY57|sp|1|249	0.63343	11.3432	0.238908	0.441102
Hsd17b4|P51660|sp|1|735	-0.445183	14.2278	0.239452	0.441782
Krt14|Q61781|sp|1|484	0.73171	19.21	0.240497	0.443383
Vapb|Q9QY76|sp|1|243	0.542739	14.3623	0.241108	0.44372
Ap1m1|P35585|sp|1|423	0.599041	12.625	0.241209	0.44372
Hdgf|P51859|sp|1|237	0.384052	13.3423	0.24121	0.44372
Calm1:Calm2:Calm3|P0DP26:P0DP27:P0DP28|sp:sp:sp|1:1:1|149:149:149	-0.520504	19.3177	0.241407	0.443757
Ctnnb1|Q02248|sp|1|781	-0.562095	13.1265	0.242801	0.445994
Syp|Q62277|sp|1|314	0.431563	16.1046	0.243325	0.446629
Sec61b|Q9CQS8|sp|1|96	-0.374607	13.6147	0.24397	0.447382
Edf1|Q9JMG1|sp|1|148	0.790266	13.8423	0.244092	0.447382
Map4|P27546|sp|1|1125	-0.409337	15.4926	0.244273	0.447388
Gorab|Q8BRM2|sp|1|368	1.17731	11.999	0.244469	0.447421
Ganab|Q8BHN3|sp|1|944	-0.362205	13.199	0.24479	0.447629
Fam177a1|Q8BR63|sp|1|207	-0.507334	12.1935	0.244939	0.447629
Mctp1|E9PV86|sp|1|951	-0.744056	10.4209	0.245504	0.448124
Smap2|Q7TN29|sp|1|428	-0.421611	13.7981	0.245567	0.448124
Polr2d|Q9D7M8|sp|1|142	-0.908366	12.9251	0.245902	0.448409
Sorcs2|Q9EPR5|sp|1|1159	-0.403262	12.6633	0.246419	0.449026
Phyhip|Q8K0S0|sp|1|330	-0.813526	13.4549	0.247079	0.449659
Frmd4a|Q8BIE6|sp|1|1020	0.366883	12.6129	0.247234	0.449659
Slc25a20|Q9Z2Z6|sp|1|301	0.517455	11.7603	0.247363	0.449659
Sipa1l1|Q8C0T5|sp|1|1782	-0.576671	12.2866	0.247483	0.449659
Scg2|Q03517|sp|1|617	-0.675979	19.3574	0.247773	0.449861
Eif4b|Q8BGD9|sp|1|611	-0.447598	13.8533	0.24826	0.45042
Snrnp200|Q6P4T2|sp|1|2136	0.350766	12.2264	0.248585	0.450684
Ddx5|Q61656|sp|1|614	-0.31696	14.2159	0.249175	0.450839
Mrps22|Q9CXW2|sp|1|359	2.1507	9.843	0.249199	0.450839
Btf3l4|Q9CQH7|sp|1|158	0.337862	13.5255	0.24921	0.450839
Ptpn11|P35235|sp|1|593	-0.517838	11.5858	0.249676	0.451115
Ppp3ca|P63328|sp|1|521	-0.344619	14.579	0.249889	0.451115
Iah1|Q9DB29|sp|1|249	-0.505147	11.9111	0.249901	0.451115
Hip1|Q8VD75|sp|1|1029	0.389346	12.8623	0.250878	0.452554
Coro2b|Q8BH44|sp|1|480	0.594376	13.1544	0.252532	0.455209
Elf1|Q60775|sp|1|612	1.23355	9.33316	0.25409	0.457691
Gm5478|A0A2R8VHP3|tr|1|535	1.48172	16.8822	0.254904	0.458672
Cplx2|P84086|sp|1|134	0.563306	14.7273	0.255	0.458672
Chga|P26339|sp|1|463	0.734091	14.1773	0.255467	0.459182
Micos10|Q7TNS2|sp|1|76	-0.826021	13.6441	0.255781	0.459376
Snrpa|Q62189|sp|1|287	0.422768	14.6833	0.255941	0.459376
Eef1g|Q9D8N0|sp|1|437	-0.376104	14.6459	0.256615	0.460257
Tcerg1|Q8CGF7|sp|1|1100	-1.24533	18.7753	0.257056	0.46072
Cox7c|P17665|sp|1|63	1.34483	16.7796	0.257908	0.46164
Yes1|Q04736|sp|1|541	-0.502646	13.8432	0.257937	0.46164
Syt1|P46096|sp|1|421	-0.57118	16.1465	0.258128	0.461652
Vcp|Q01853|sp|1|806	-0.434869	15.5413	0.259032	0.462776
Tpp2|Q64514|sp|1|1262	-0.482884	13.7195	0.259137	0.462776
Rabgap1|A2AWA9|sp|1|1064	0.752686	12.8372	0.25931	0.462776
Gm1673|Q3UR78|sp|2|90	-0.287077	13.7034	0.259614	0.462814
Anxa5|P48036|sp|1|319	0.485199	15.1622	0.259715	0.462814
Akr1b10|G5E895|tr|1|316	-0.546794	11.5968	0.260106	0.462814
Hadhb|Q99JY0|sp|1|475	-0.398821	13.4671	0.260337	0.462814
Pfdn4|Q3UWL8|tr|1|134	-0.737725	14.3107	0.260366	0.462814
Gja1|P23242|sp|1|382	0.297296	11.506	0.260436	0.462814
Akr7a2|Q8CG76|sp|1|367	0.768668	11.4809	0.261076	0.463622
Spast|Q9QYY8|sp|1|614	0.449915	12.5582	0.261393	0.463856
Clasp2|Q8BRT1|sp|1|1286	-0.302574	13.2232	0.262134	0.46456
Hmgcl|P38060|sp|1|325	-1.22242	10.0125	0.262285	0.46456
Agpat4|Q8K4X7|sp|1|378	1.03224	10.7173	0.262482	0.46456
Tmx1|Q8VBT0|sp|1|278	0.494124	11.4697	0.26262	0.46456
Grm5|Q3UVX5|sp|1|1203	-0.561651	11.174	0.262714	0.46456
Oxct1|Q9D0K2|sp|1|520	0.390948	14.6529	0.263167	0.465033
Rps25|P62852|sp|1|125	-0.515548	18.0259	0.263934	0.466061
Ube2i|P63280|sp|1|158	0.499653	15.3902	0.264334	0.46644
Tomm34|Q9CYG7|sp|1|309	0.556076	13.0795	0.266532	0.469804
Ptprz1|B9EKR1|sp|1|2312	0.494239	13.0184	0.266615	0.469804
Rab7a|P51150|sp|1|207	-0.324116	15.6487	0.267333	0.470497
Cacna1e|Q61290|sp|1|2272	-0.49787	12.2764	0.267383	0.470497
Luzp2|Q8BGY3|sp|2|345	0.58152	12.3851	0.267621	0.470585
Sgip1|Q8VD37|sp|1|806	-0.350344	13.4255	0.269098	0.472002
Hdgfl3|Q9JMG7|sp|1|202	-0.40654	13.7836	0.269113	0.472002
Ncoa5|Q91W39|sp|1|579	-0.449152	12.388	0.269276	0.472002
Dars1|Q922B2|sp|1|501	0.337197	14.1887	0.269325	0.472002
Atp6v1h|Q8BVE3|sp|1|483	-0.328398	15.7811	0.269575	0.472002
Gprasp1|Q5U4C1|sp|1|1347	0.891846	13.0028	0.269657	0.472002
Taldo1|Q93092|sp|1|337	-0.486841	13.9542	0.269742	0.472002
Scg5|P12961|sp|1|212	-0.634499	14.0763	0.271186	0.474198
Rph3a|P47708|sp|1|681	-0.315006	13.8273	0.271589	0.474572
Nit2|Q9JHW2|sp|1|276	-0.589904	12.3357	0.2718	0.47461
Zc3h18|Q0P678|sp|1|948	-0.838522	11.7503	0.272771	0.475539
Cables1|Q9ESJ1|sp|1|568	1.05699	10.9231	0.27281	0.475539
Acsl3|Q9CZW4|sp|1|720	0.539574	10.8597	0.272958	0.475539
Limch1|Q3UH68|sp|1|1057	0.586621	13.2889	0.273218	0.475539
Dld|O08749|sp|1|509	0.421668	13.0142	0.273279	0.475539
Pip4k2b|Q80XI4|sp|1|416	-0.421771	13.4922	0.273493	0.475583
Pdcd5|P56812|sp|1|126	-0.476275	15.7786	0.27386	0.475891
Map1b|P14873|sp|1|2464	-0.338172	15.8335	0.274312	0.476346
Palm2|Q8BR92|sp|1|376	-0.525368	14.2354	0.274578	0.476479
Pcp4|P63054|sp|3|62	0.53513	17.964	0.27575	0.478182
Vdac2|Q60930|sp|1|295	-0.433955	15.9337	0.276931	0.479692
Trak2|Q6P9N8|tr|1|913	1.11204	11.4863	0.277115	0.479692
Cadm3|Q99N28|sp|1|396	2.35837	10.3676	0.277194	0.479692
Ctbp1|O88712|sp|1|441	-0.592676	14.0677	0.278371	0.481398
Impdh2|P24547|sp|1|514	0.32476	12.0424	0.278788	0.48151
Praf2|Q9JIG8|sp|1|178	-0.856543	14.318	0.27882	0.48151
Prcc|Q9EQC8|tr|1|491	0.540741	12.892	0.27917	0.481784
Ankrd17|Q99NH0|sp|1|2603	0.503553	10.7582	0.280183	0.483046
Abce1|P61222|sp|1|599	0.404177	13.3332	0.280286	0.483046
Cnksr2|Q80YA9|sp|1|1032	0.516039	11.8037	0.280785	0.483574
Ppid|Q9CR16|sp|1|370	0.436305	14.6921	0.281472	0.484125
Phf24|Q80TL4|sp|1|400	0.417928	13.6567	0.28149	0.484125
Tubb3|Q9ERD7|sp|1|450	-0.331859	18.5259	0.282021	0.484382
Banf1|O54962|sp|1|89	0.907225	13.1634	0.282026	0.484382
Nptn|P97300|sp|1|397	-0.705273	14.7141	0.28224	0.484418
Kctd12|Q6WVG3|sp|1|327	0.723643	13.0365	0.282536	0.484595
Ist1|Q9CX00|sp|1|362	-0.389057	12.9865	0.283022	0.485089
Wfs1|P56695|sp|1|890	-0.434211	13.7907	0.28321	0.485089
Suclg2|Q9Z2I8|sp|1|433	0.475341	13.4765	0.284237	0.486516
Gm7324:Rbmxl1|A0A2I3BRL8:Q91VM5|tr:sp|4:2|388:388	0.891076	12.6139	0.285499	0.488343
Septin11|Q8C1B7|sp|1|431	-0.359249	14.4361	0.286215	0.488927
Lingo1|Q9D1T0|sp|1|614	-0.569491	15.1287	0.28623	0.488927
Cmtm4|Q8CJ61|sp|1|208	0.552668	12.1876	0.286604	0.489024
Arpc2|Q9CVB6|sp|1|300	-0.4963	13.7606	0.286676	0.489024
Hdgfl2|Q3UMU9|sp|1|669	0.502946	11.1608	0.286928	0.489122
Suclg1|Q9WUM5|sp|1|346	0.946328	14.348	0.288461	0.491402
Pkn1|P70268|sp|1|946	0.708834	12.3305	0.288923	0.491855
Cand1|Q6ZQ38|sp|1|1230	0.383709	13.4877	0.289509	0.49224
Lzts1|P60853|sp|2|599	1.28278	12.1332	0.289541	0.49224
Osbp|Q3B7Z2|sp|1|805	0.339202	11.5915	0.290458	0.493464
Cx3cl1|O35188|sp|1|395	-0.501807	12.6365	0.290958	0.49398
Stip1|Q60864|sp|1|543	0.367074	14.7795	0.292159	0.495684
Ccdc124|Q9D8X2|sp|1|217	-0.496712	12.9106	0.292673	0.49622
Gpsm1|Q6IR34|sp|1|673	0.264492	12.7318	0.293302	0.496684
Csnk2b|P67871|sp|1|215	0.835821	13.3577	0.293343	0.496684
Wdr91|Q7TMQ7|sp|1|748	0.627726	14.0815	0.29368	0.496921
Pkm|P52480|sp|1|531	-0.373171	16.9424	0.294206	0.497475
Nrxn2|E9Q7X7|sp|1|1710	-0.723586	10.3901	0.294499	0.497635
Ddi2|A2ADY9|sp|1|399	0.950613	11.0189	0.294846	0.497888
Trafd1|Q3UDK1|sp|1|580	-0.368738	12.4953	0.295215	0.498176
Psma5|Q9Z2U1|sp|1|241	-0.532422	14.1125	0.296165	0.499442
Pbrm1|Q8BSQ9|sp|1|1634	1.34565	12.1403	0.296634	0.499898
Mbd3|Q9Z2D8|sp|1|285	-0.420311	12.2369	0.296945	0.499913
Cbarp|Q66L44|sp|1|698	-1.08273	9.8013	0.297144	0.499913
Sap18|O55128|sp|1|153	1.80913	11.4907	0.29724	0.499913
Set|Q9EQU5|sp|1|289	0.459942	14.7273	0.29763	0.500234
Eif2b5|Q8CHW4|sp|1|717	0.559895	12.9333	0.297846	0.500261
Daam1|Q8BPM0|sp|1|1077	-0.552967	13.0031	0.299043	0.501695
Map1a|Q9QYR6|sp|1|2776	-0.389441	16.5029	0.299099	0.501695
Exoc8|Q6PGF7|sp|1|716	0.533395	12.6351	0.299654	0.50229
Cat|P24270|sp|1|527	0.485533	13.7285	0.300445	0.503027
Ppp1cb|P62141|sp|1|327	-1.11113	13.3962	0.300494	0.503027
Dmtn|Q9WV69|sp|1|405	-0.290982	14.4065	0.301621	0.504577
Gopc|Q8BH60|sp|1|463	-0.537949	12.0187	0.302634	0.505935
Arpp19|P56212|sp|1|112	-0.669043	19.9548	0.302951	0.506128
Txndc12|Q9CQU0|sp|1|170	-0.798167	16.3943	0.303558	0.506507
Cip2a|Q8BWY9|sp|1|907	0.805843	12.6265	0.303582	0.506507
Cpsf7|Q8BTV2|sp|1|471	0.684891	12.6951	0.305166	0.508812
Gnl1|P36916|sp|1|607	0.357047	13.1177	0.305859	0.509629
Atat1|Q8K341|sp|1|421	0.451965	14.2574	0.306396	0.510186
Top2b|Q64511|sp|1|1612	0.405179	12.9085	0.30702	0.510886
Cfap36|Q8C6E0|sp|1|343	0.589375	13.8405	0.30743	0.51123
Serpine2|Q07235|sp|1|397	0.783093	11.2284	0.308244	0.512107
Bzw2|Q91VK1|sp|1|419	0.291843	13.2412	0.308369	0.512107
Pef1|Q8BFY6|sp|1|275	0.445947	12.3098	0.308723	0.512107
Dctn4|Q8CBY8|sp|1|467	0.745137	13.0497	0.308903	0.512107
Eif4h|Q9WUK2|sp|1|248	-0.383725	14.1369	0.308977	0.512107
Rab5c|P35278|sp|1|216	0.275389	15.6747	0.309362	0.512407
Dhcr24|Q8VCH6|sp|1|516	0.807605	11.8595	0.309674	0.512585
Epg5|Q80TA9|sp|1|2572	-2.2296	10.7813	0.310046	0.512863
Ruvbl1|P60122|sp|1|456	0.329858	12.7182	0.310357	0.51304
[truncated: 992 more rows]

## Sheet: 4. Stats-DDHD2KO+myr v WT
	logFC	AveExpr	P.Value	adj.P.Val
[truncated: 2,511 more rows]

[truncated: 2 more sheets: 5. GSEA - DDHD2KO+myr v WT, 6. GSEA - DDHD2KO+myr v DDHD2KO]
