# Supplementary material for: DDHD2 provides a flux of saturated fatty acids for neuronal energy and function
Source: Nat Metab. 2025 Sep 30;7(10):2117–41. doi: 10.1038/s42255-025-01367-x (PMC12552131; doi:10.1038/s42255-025-01367-x)
Supplement: Supplementary file 9 — Primers. The table shows primers used for cloning of FUW-DDHD2-myc and pmEOS2-C1-ERGIC53. [file 42255_2025_1367_MOESM9_ESM.xlsx]

## Sheet: FUW-DDHD2-myc
	FUW-DDHD2WT-myc
	Forward Primer	TAGaggatcctGCCACCatgtcatcagtgcagtcacaaca
	Reverse Primer	gtcggcgcgcccacccttctgtaaaggctgatcaaggaagatac
	FUW-DDHD2D660H-myc
	Forward Primer	TAGaggatcctGCCACCatgtcatcagtgcagtcacaaca
	Reverse Primer	gtcggcgcgcccacccttctgtaaaggctgatcaaggaagatac
	FUW-DDHD2S351A-myc
	Forward Primer	TAGaggatcctGCCACCatgtcatcagtgcagtcacaaca
	Reverse Primer	gtcggcgcgcccacccttctgtaaaggctgatcaaggaagatac
	FUW-DDHD2W103R-myc
	For overlapping PCR protocol
	Forward Primer	ACCCTGACATGACAAGAGTTA
	Reverse Primer	CCGATGCCAGTTCATCTCTGTATACAGCATACCGCAT
	Forward Primer	ATGCGGTATGCTGTATACAGAGATGAACTGGCATCGG
	Reverse Primer	AATAGTCTGACAGTAGGTGGGA
	cloning into pFLAG-DDHD2
	Forward Primer	TAGaggatcctGCCACCatgtcatcagtgcagtcacaaca
	Reverse Primer	gtcggcgcgcccacccttctgtaaaggctgatcaaggaagatac

## Sheet: pmEos2-C1-ERGIC53
	pmEOS2-C1-ERGIC53
	Forward Primer	GACATCggatccGCTACCGGACTCAGATCT
	Reverse Primer	GACGCTgctagcTATGATCTAGAGTCGCGG
	For sequencing:
	Forward Primer	CTGTACAAGTCCGGACTCAGATCTATGGACGAGCTGTACAAGGG
	Reverse Primer	TTATCTAGATCCGGTGGATCC-TCA-AAAGAATTTTTTGGCAGCTGC

## Sheet: mtDNA copy number
	mMito oligos
	Mouse mtDNA amplification
	mMitoF1	CTAGAAACCCCGAAACCAAA
	mMitoR1	CCAGCTATCACCAAGCTCGT
	Nuclear DNA amplification
	mB2MF1	ATGGGAAGCCGAACATACTG
	mB2MR1	CAGTCTCAGTGGGGGTGAAT

## Sheet: mtDNA damage
	Amplification of 72-bp amplicon from mouse mtDNA
	mtDNA F1	TAAATTTCGTGCCAGCCACC
	mtDNA SR-1	GTTGACACGTTTTACGCCGA
	mtDNA LR-1	ATGCTACCTTTGCACGGTCA
