# Supplementary material for: DDHD2 provides a flux of saturated fatty acids for neuronal energy and function
Source: Nat Metab. 2025 Sep 30;7(10):2117–41. doi: 10.1038/s42255-025-01367-x (PMC12552131; doi:10.1038/s42255-025-01367-x)
Supplement: Supplementary file 10 — GO and R-HAS codes. The table contains GO and R-HAS codes used for proteomics heat maps in this study. [file 42255_2025_1367_MOESM10_ESM.xlsx]

## Sheet: Sheet1
	For heatmaps
	Mitochondria	GO:0005739
	Presynapse	GO:0098793
	Postsynapse	GO:0098794
	Endoplasmic reticulum	GO:0005783
	Golgi apparatus	GO:0005794
	Transport vesicle	GO:0030133
	Fatty acid metabolic processes	GO:0006631
	Fatty acid transport	GO:0015908
	Carnitine metabolic processes	GO:0009437
	Gluconeogenesis	R-HSA-70263
	Glucose metabolism	R-HSA-70326
	Glucose breakdown (gluconeogenesis)	R-HSA-70221
	Glycolysis	R-HSA-70171
	Oxidative stress and reactive oxygen species (ROS	GO:0006979
	Mitochondrial fusion	GO:0008053
	Mitochodrial fission	GO:0000266
